# Supplementary material for: Iridium-Catalyzed Regio- and Diastereoselective Synthesis of C-Substituted Piperazines
Source: ACS Catal. 2023 Feb 16;13(5):3148–52. doi: 10.1021/acscatal.2c05895 (PMC9990149; doi:10.1021/acscatal.2c05895)
Supplement: Supplementary file 2 — cs2c05895_si_002.cif [file cs2c05895_si_002.cif]

 
data_jal2vs_sq
 
_audit_creation_method            'SHELXL-2016/6'
_shelx_SHELXL_version_number      '2016/6'
_chemical_name_systematic         ?
_chemical_name_common             ?
_chemical_melting_point           ?
_chemical_formula_moiety          'C32 H34 Cl Ir N6, 0.5(C6 H14)'
_chemical_formula_sum             'C35 H41 Cl Ir N6' 
_chemical_formula_weight          772.38

loop_
 _atom_type_symbol
 _atom_type_description
 _atom_type_scat_dispersion_real
 _atom_type_scat_dispersion_imag
 _atom_type_scat_source
 'C'  'C'   0.0033   0.0016
 'International Tables Vol C Tables 4.2.6.8 and 6.1.1.4'
 'H'  'H'   0.0000   0.0000
 'International Tables Vol C Tables 4.2.6.8 and 6.1.1.4'
 'N'  'N'   0.0061   0.0033
 'International Tables Vol C Tables 4.2.6.8 and 6.1.1.4'
 'Cl'  'Cl'   0.1484   0.1585
 'International Tables Vol C Tables 4.2.6.8 and 6.1.1.4'
 'Ir'  'Ir'  -1.4442   7.9887
 'International Tables Vol C Tables 4.2.6.8 and 6.1.1.4'
 
_space_group_crystal_system       triclinic
_space_group_IT_number            2
_space_group_name_H-M_alt         'P -1'
_space_group_name_Hall            '-P 1'
 
_shelx_space_group_comment
;
The symmetry employed for this shelxl refinement is uniquely defined
by the following loop, which should always be used as a source of
symmetry information in preference to the above space-group names.
They are only intended as comments.
;
 
loop_
 _space_group_symop_operation_xyz
 'x, y, z'
 '-x, -y, -z'
 
_cell_length_a                    10.8023(6)
_cell_length_b                    12.6352(7)
_cell_length_c                    12.6472(7)
_cell_angle_alpha                 99.557(2)
_cell_angle_beta                  105.470(2)
_cell_angle_gamma                 104.374(2)
_cell_volume                      1560.92(15)
_cell_formula_units_Z             2
_cell_measurement_temperature     100(2)
_cell_measurement_reflns_used     9782
_cell_measurement_theta_min       2.21
_cell_measurement_theta_max       27.10
 
_exptl_crystal_description        'irregular block'
_exptl_crystal_colour             yellow
_exptl_crystal_density_meas       ?
_exptl_crystal_density_method     ?
_exptl_crystal_density_diffrn     1.643          
_exptl_crystal_F_000              772
_exptl_transmission_factor_min    ?
_exptl_transmission_factor_max    ?
_exptl_crystal_size_max           0.080
_exptl_crystal_size_mid           0.040
_exptl_crystal_size_min           0.015
_exptl_absorpt_coefficient_mu     4.398
_shelx_estimated_absorpt_T_min    0.720
_shelx_estimated_absorpt_T_max    0.937
_exptl_absorpt_correction_type    multi-scan
_exptl_absorpt_correction_T_min   0.7134
_exptl_absorpt_correction_T_max   0.8496
_exptl_absorpt_process_details    
; 
 SADABS-2016/2 - Bruker AXS area detector scaling and absorption correction 
; 
_exptl_absorpt_special_details    ?
_diffrn_ambient_temperature       100(2)
_diffrn_radiation_wavelength      0.71073
_diffrn_radiation_type            MoK\a
_diffrn_source                    'microfocus sealed tube'
_diffrn_radiation_monochromator   'multilayer mirrors'
_diffrn_measurement_device        '\k-geometry diffractometer'
_diffrn_measurement_device_type   'Bruker D8 VENTURE'
_diffrn_measurement_method        '\f and \w scans'
_diffrn_detector                  'CPAD Area Detector'
_diffrn_detector_area_resol_mean  7.39
_diffrn_detector_type             'Bruker PHOTON II'
_diffrn_reflns_number             144445
_diffrn_reflns_av_unetI/netI      0.0299
_diffrn_reflns_av_R_equivalents   0.0986
_diffrn_reflns_limit_h_min        -13
_diffrn_reflns_limit_h_max        13
_diffrn_reflns_limit_k_min        -16
_diffrn_reflns_limit_k_max        16
_diffrn_reflns_limit_l_min        -16
_diffrn_reflns_limit_l_max        16
_diffrn_reflns_theta_min          2.056
_diffrn_reflns_theta_max          26.997
_diffrn_reflns_theta_full         25.242
_diffrn_measured_fraction_theta_max   1.000
_diffrn_measured_fraction_theta_full  1.000
_diffrn_reflns_Laue_measured_fraction_max    1.000
_diffrn_reflns_Laue_measured_fraction_full   1.000
_diffrn_reflns_point_group_measured_fraction_max   1.000
_diffrn_reflns_point_group_measured_fraction_full  1.000
_reflns_number_total              6815
_reflns_number_gt                 5853
_reflns_threshold_expression      'I > 2\s(I)'
_reflns_Friedel_coverage          0.000
_reflns_Friedel_fraction_max      .
_reflns_Friedel_fraction_full     .
 
_reflns_special_details
;
 Reflections were merged by SHELXL according to the crystal
 class for the calculation of statistics and refinement.
 
 Structure factors included contributions from the .fab file.
 
 _reflns_Friedel_fraction is defined as the number of unique
 Friedel pairs measured divided by the number that would be
 possible theoretically, ignoring centric projections and
 systematic absences.
;
 
_computing_data_collection        'APEX4 v2021-10.0 (Bruker AXS)'
_computing_cell_refinement        'SAINT V8.40B (Bruker AXS)'
_computing_data_reduction         'SAINT V8.40B (Bruker AXS)'
_computing_structure_solution     'SHELXT-2014/5 (Sheldrick, 2014)'
_computing_structure_refinement   'SHELXL-2016/6 (Sheldrick, 2016)'
_computing_molecular_graphics    
;
ORTEP3 for Windows - L. J. Farrugia, 
J. Appl. Crystallogr. 1997, 30, 565.
;
_computing_publication_material   ?
_refine_special_details           ?
_refine_ls_structure_factor_coef  Fsqd
_refine_ls_matrix_type            full
_refine_ls_weighting_scheme       calc
_refine_ls_weighting_details
'w=1/[\s^2^(Fo^2^)+(0.0346P)^2^+5.5904P] where P=(Fo^2^+2Fc^2^)/3'
_atom_sites_solution_primary      direct
_atom_sites_solution_secondary    difmap
_atom_sites_solution_hydrogens    geom
_refine_ls_hydrogen_treatment     constr
_refine_ls_extinction_method      none
_refine_ls_extinction_coef        .
_refine_ls_number_reflns          6815
_refine_ls_number_parameters      311
_refine_ls_number_restraints      13
_refine_ls_R_factor_all           0.0450
_refine_ls_R_factor_gt            0.0326
_refine_ls_wR_factor_ref          0.0873
_refine_ls_wR_factor_gt           0.0801
_refine_ls_goodness_of_fit_ref    1.139
_refine_ls_restrained_S_all       1.146
_refine_ls_shift/su_max           0.001
_refine_ls_shift/su_mean          0.000
 
loop_
 _atom_site_label
 _atom_site_type_symbol
 _atom_site_fract_x
 _atom_site_fract_y
 _atom_site_fract_z
 _atom_site_U_iso_or_equiv
 _atom_site_adp_type
 _atom_site_occupancy
 _atom_site_site_symmetry_order  
 _atom_site_calc_flag
 _atom_site_refinement_flags_posn
 _atom_site_refinement_flags_adp
 _atom_site_refinement_flags_occupancy
 _atom_site_disorder_assembly
 _atom_site_disorder_group
Ir Ir 0.60850(2) 0.71193(2) 0.77592(2) 0.02653(7) Uani 1 1 d . . . . .
Cl Cl 0.56873(17) 0.37140(14) 0.86829(11) 0.0470(4) Uani 1 1 d . . . . .
N1 N 0.4632(4) 0.5620(3) 0.7752(3) 0.0244(8) Uani 1 1 d . . . . .
H1N H 0.512228 0.511559 0.808319 0.029 Uiso 1 1 calc R U . . .
N2 N 0.2418(4) 0.4989(4) 0.7899(3) 0.0289(9) Uani 1 1 d . . . . .
N3 N 0.4380(4) 0.7700(4) 0.8051(4) 0.0330(9) Uani 1 1 d . . . . .
N4 N 0.4889(4) 0.6588(3) 0.6027(3) 0.0239(8) Uani 1 1 d . . . . .
N5 N 0.1494(5) 0.2946(4) 0.5488(4) 0.0431(11) Uani 1 1 d . . . . .
C1 C 0.3723(5) 0.5852(4) 0.8433(4) 0.0274(10) Uani 1 1 d . . . . .
H1 H 0.411677 0.579819 0.922576 0.033 Uiso 1 1 calc R U . . .
C2 C 0.3680(5) 0.4980(4) 0.6588(4) 0.0257(10) Uani 1 1 d . . . . .
H2 H 0.377679 0.421007 0.640404 0.031 Uiso 1 1 calc R U . . .
C3 C 0.2234(5) 0.4879(4) 0.6677(4) 0.0276(10) Uani 1 1 d . . . . .
H3 H 0.198655 0.554816 0.647300 0.033 Uiso 1 1 calc R U . . .
C4 C 0.3573(5) 0.7002(5) 0.8455(4) 0.0301(11) Uani 1 1 d . . . . .
C5 C 0.2662(6) 0.7340(5) 0.8916(5) 0.0407(13) Uani 1 1 d . . . . .
H5 H 0.210395 0.683655 0.920289 0.049 Uiso 1 1 calc R U . . .
C6 C 0.2576(6) 0.8404(5) 0.8952(6) 0.0489(16) Uani 1 1 d . . . . .
H6 H 0.196934 0.865098 0.927926 0.059 Uiso 1 1 calc R U . . .
C7 C 0.3372(7) 0.9121(5) 0.8513(6) 0.0493(15) Uani 1 1 d . . . . .
H7 H 0.330551 0.985680 0.851417 0.059 Uiso 1 1 calc R U . . .
C8 C 0.4272(7) 0.8738(5) 0.8069(5) 0.0451(14) Uani 1 1 d . . . . .
H8 H 0.482879 0.922611 0.776792 0.054 Uiso 1 1 calc R U . . .
C9 C 0.3918(5) 0.5574(4) 0.5690(4) 0.0245(9) Uani 1 1 d . . . . .
C10 C 0.3163(5) 0.5103(5) 0.4559(4) 0.0309(11) Uani 1 1 d . . . . .
H10 H 0.250438 0.438126 0.433534 0.037 Uiso 1 1 calc R U . . .
C11 C 0.3372(5) 0.5690(5) 0.3755(4) 0.0348(12) Uani 1 1 d . . . . .
H11 H 0.287676 0.536899 0.297449 0.042 Uiso 1 1 calc R U . . .
C12 C 0.4307(5) 0.6744(5) 0.4107(4) 0.0324(11) Uani 1 1 d . . . . .
H12 H 0.443998 0.717984 0.357965 0.039 Uiso 1 1 calc R U . . .
C13 C 0.5050(5) 0.7160(4) 0.5243(4) 0.0293(10) Uani 1 1 d . . . . .
H13 H 0.570531 0.788376 0.548065 0.035 Uiso 1 1 calc R U . . .
C14 C 0.1133(5) 0.3830(5) 0.5911(4) 0.0317(11) Uani 1 1 d . . . . .
C15 C -0.0200(6) 0.3814(5) 0.5671(5) 0.0411(13) Uani 1 1 d . . . . .
H15 H -0.042353 0.445606 0.596816 0.049 Uiso 1 1 calc R U . . .
C16 C -0.1201(6) 0.2838(6) 0.4987(6) 0.0553(18) Uani 1 1 d . . . . .
H16 H -0.212495 0.279782 0.482538 0.066 Uiso 1 1 calc R U . . .
C17 C -0.0856(7) 0.1939(6) 0.4550(6) 0.0552(18) Uani 1 1 d . . . . .
H17 H -0.152928 0.126648 0.407443 0.066 Uiso 1 1 calc R U . . .
C18 C 0.0493(7) 0.2027(6) 0.4812(6) 0.0532(17) Uani 1 1 d . . . . .
H18 H 0.072971 0.140024 0.449598 0.064 Uiso 1 1 calc R U . . .
C19 C 0.2357(6) 0.3937(5) 0.8271(5) 0.0387(13) Uani 1 1 d . . . . .
C20A C 0.0979(4) 0.3275(4) 0.8114(5) 0.0375(7) Uiso 0.669(7) 1 d G U P A 1
C21A C 0.0066(5) 0.3760(4) 0.8426(5) 0.0375(7) Uiso 0.669(7) 1 d G U P A 1
C22A C -0.1227(5) 0.3088(5) 0.8287(5) 0.0375(7) Uiso 0.669(7) 1 d G U P A 1
C23A C -0.1606(4) 0.1931(5) 0.7835(5) 0.0375(7) Uiso 0.669(7) 1 d G U P A 1
C24A C -0.0693(5) 0.1446(4) 0.7522(5) 0.0375(7) Uiso 0.669(7) 1 d G U P A 1
N6A N 0.0599(5) 0.2118(4) 0.7662(5) 0.0375(7) Uiso 0.669(7) 1 d G U P A 1
C20B C 0.0912(8) 0.3536(8) 0.8319(11) 0.0375(7) Uiso 0.331(7) 1 d G U P A 2
C21B C 0.0132(10) 0.4142(8) 0.8691(11) 0.0375(7) Uiso 0.331(7) 1 d G U P A 2
C22B C -0.1192(10) 0.3592(10) 0.8599(11) 0.0375(7) Uiso 0.331(7) 1 d G U P A 2
C23B C -0.1735(8) 0.2434(10) 0.8134(11) 0.0375(7) Uiso 0.331(7) 1 d G U P A 2
C24B C -0.0955(10) 0.1828(8) 0.7762(10) 0.0375(7) Uiso 0.331(7) 1 d G U P A 2
N6B N 0.0369(10) 0.2379(8) 0.7854(10) 0.0375(7) Uiso 0.331(7) 1 d G U P A 2
C25 C 0.7597(5) 0.6736(5) 0.8941(4) 0.0317(11) Uani 1 1 d . . . . .
C26 C 0.7191(5) 0.7602(4) 0.9498(4) 0.0301(11) Uani 1 1 d . . . . .
C27 C 0.8057(6) 0.8838(5) 0.9899(5) 0.0440(14) Uani 1 1 d D . . . .
C28A C 0.7784(9) 0.9509(7) 0.9027(7) 0.0321(8) Uiso 0.601(7) 1 d D U P B 1
C29A C 0.7189(10) 0.8773(8) 0.7809(7) 0.0321(8) Uiso 0.601(7) 1 d D U P B 1
C30A C 0.7785(9) 0.7976(9) 0.7380(8) 0.0321(8) Uiso 0.601(7) 1 d D U P B 1
C31A C 0.9131(8) 0.7865(8) 0.8047(7) 0.0321(8) Uiso 0.601(7) 1 d D U P B 1
C28B C 0.8439(13) 0.9267(10) 0.8934(9) 0.0321(8) Uiso 0.399(7) 1 d D U P B 2
C29B C 0.7543(14) 0.8537(11) 0.7730(10) 0.0321(8) Uiso 0.399(7) 1 d D U P B 2
C30B C 0.7805(13) 0.7549(13) 0.7206(11) 0.0321(8) Uiso 0.399(7) 1 d D U P B 2
C31B C 0.9075(12) 0.7239(12) 0.7726(10) 0.0321(8) Uiso 0.399(7) 1 d D U P B 2
C32 C 0.8981(6) 0.6968(5) 0.8772(6) 0.0460(14) Uani 1 1 d D . . . .
 
loop_
 _atom_site_aniso_label
 _atom_site_aniso_U_11
 _atom_site_aniso_U_22
 _atom_site_aniso_U_33
 _atom_site_aniso_U_23
 _atom_site_aniso_U_13
 _atom_site_aniso_U_12
Ir 0.02529(10) 0.03437(11) 0.01943(9) 0.00894(7) 0.00792(7) 0.00604(7)
Cl 0.0723(10) 0.0663(10) 0.0305(7) 0.0269(6) 0.0290(7) 0.0470(8)
N1 0.0217(19) 0.033(2) 0.0209(18) 0.0116(16) 0.0075(15) 0.0096(16)
N2 0.027(2) 0.039(2) 0.0224(19) 0.0136(17) 0.0100(16) 0.0073(18)
N3 0.036(2) 0.035(2) 0.030(2) 0.0064(18) 0.0126(19) 0.0132(19)
N4 0.0208(19) 0.032(2) 0.0198(18) 0.0074(16) 0.0078(15) 0.0076(16)
N5 0.045(3) 0.045(3) 0.036(3) 0.006(2) 0.018(2) 0.005(2)
C1 0.022(2) 0.046(3) 0.021(2) 0.015(2) 0.0108(18) 0.012(2)
C2 0.024(2) 0.031(2) 0.022(2) 0.0086(19) 0.0090(18) 0.0053(19)
C3 0.024(2) 0.037(3) 0.025(2) 0.012(2) 0.0104(19) 0.010(2)
C4 0.023(2) 0.042(3) 0.022(2) 0.004(2) 0.0055(18) 0.008(2)
C5 0.031(3) 0.049(3) 0.040(3) 0.002(3) 0.015(2) 0.011(3)
C6 0.030(3) 0.048(4) 0.059(4) -0.009(3) 0.011(3) 0.013(3)
C7 0.049(4) 0.042(3) 0.051(4) 0.001(3) 0.009(3) 0.019(3)
C8 0.056(4) 0.036(3) 0.044(3) 0.008(3) 0.019(3) 0.013(3)
C9 0.021(2) 0.033(3) 0.025(2) 0.0106(19) 0.0119(18) 0.0117(19)
C10 0.026(2) 0.041(3) 0.027(2) 0.009(2) 0.010(2) 0.009(2)
C11 0.032(3) 0.050(3) 0.023(2) 0.010(2) 0.009(2) 0.012(2)
C12 0.036(3) 0.045(3) 0.024(2) 0.016(2) 0.014(2) 0.016(2)
C13 0.029(3) 0.034(3) 0.027(2) 0.010(2) 0.012(2) 0.010(2)
C14 0.029(3) 0.042(3) 0.023(2) 0.012(2) 0.011(2) 0.004(2)
C15 0.035(3) 0.050(3) 0.042(3) 0.026(3) 0.013(2) 0.011(3)
C16 0.029(3) 0.072(5) 0.052(4) 0.029(4) 0.002(3) -0.004(3)
C17 0.048(4) 0.059(4) 0.042(3) 0.011(3) 0.013(3) -0.012(3)
C18 0.055(4) 0.047(4) 0.050(4) 0.002(3) 0.028(3) -0.003(3)
C19 0.036(3) 0.044(3) 0.043(3) 0.027(3) 0.015(2) 0.012(2)
C25 0.027(3) 0.042(3) 0.027(2) 0.013(2) 0.006(2) 0.012(2)
C26 0.029(3) 0.040(3) 0.017(2) 0.008(2) 0.0031(19) 0.008(2)
C27 0.052(4) 0.038(3) 0.029(3) 0.004(2) 0.008(3) 0.000(3)
C32 0.033(3) 0.052(4) 0.058(4) 0.019(3) 0.018(3) 0.014(3)
 
_geom_special_details
;
 All esds (except the esd in the dihedral angle between two l.s. planes)
 are estimated using the full covariance matrix.  The cell esds are taken
 into account individually in the estimation of esds in distances, angles
 and torsion angles; correlations between esds in cell parameters are only
 used when they are defined by crystal symmetry.  An approximate (isotropic)
 treatment of cell esds is used for estimating esds involving l.s. planes.
;
 
loop_
 _geom_bond_atom_site_label_1
 _geom_bond_atom_site_label_2
 _geom_bond_distance
 _geom_bond_site_symmetry_2
 _geom_bond_publ_flag
Ir C29B 2.084(14) . ?
Ir C26 2.104(5) . ?
Ir C30A 2.104(9) . ?
Ir C25 2.114(5) . ?
Ir C29A 2.115(9) . ?
Ir N4 2.119(4) . ?
Ir C30B 2.134(13) . ?
Ir N1 2.136(4) . ?
Ir N3 2.238(4) . ?
N1 C2 1.504(6) . ?
N1 C1 1.517(6) . ?
N1 H1N 1.0000 . ?
N2 C1 1.456(6) . ?
N2 C19 1.474(7) . ?
N2 C3 1.483(6) . ?
N3 C8 1.342(7) . ?
N3 C4 1.343(7) . ?
N4 C13 1.342(6) . ?
N4 C9 1.355(6) . ?
N5 C18 1.343(8) . ?
N5 C14 1.348(8) . ?
C1 C4 1.499(8) . ?
C1 H1 1.0000 . ?
C2 C9 1.504(6) . ?
C2 C3 1.571(6) . ?
C2 H2 1.0000 . ?
C3 C14 1.512(7) . ?
C3 H3 1.0000 . ?
C4 C5 1.386(7) . ?
C5 C6 1.364(9) . ?
C5 H5 0.9500 . ?
C6 C7 1.379(10) . ?
C6 H6 0.9500 . ?
C7 C8 1.390(9) . ?
C7 H7 0.9500 . ?
C8 H8 0.9500 . ?
C9 C10 1.385(7) . ?
C10 C11 1.388(7) . ?
C10 H10 0.9500 . ?
C11 C12 1.374(8) . ?
C11 H11 0.9500 . ?
C12 C13 1.382(7) . ?
C12 H12 0.9500 . ?
C13 H13 0.9500 . ?
C14 C15 1.384(8) . ?
C15 C16 1.387(9) . ?
C15 H15 0.9500 . ?
C16 C17 1.359(11) . ?
C16 H16 0.9500 . ?
C17 C18 1.377(10) . ?
C17 H17 0.9500 . ?
C18 H18 0.9500 . ?
C19 C20A 1.457(7) . ?
C19 C20B 1.537(9) . ?
C20A C21A 1.3900 . ?
C20A N6A 1.3900 . ?
C21A C22A 1.3900 . ?
C22A C23A 1.3900 . ?
C23A C24A 1.3900 . ?
C24A N6A 1.3900 . ?
C20B C21B 1.3900 . ?
C20B N6B 1.3900 . ?
C21B C22B 1.3900 . ?
C22B C23B 1.3900 . ?
C23B C24B 1.3900 . ?
C24B N6B 1.3900 . ?
C25 C26 1.426(8) . ?
C25 C32 1.529(8) . ?
C26 C27 1.525(8) . ?
C27 C28A 1.511(9) . ?
C27 C28B 1.526(11) . ?
C28A C29A 1.533(10) . ?
C29A C30A 1.432(12) . ?
C30A C31A 1.527(10) . ?
C31A C32 1.577(9) . ?
C28B C29B 1.552(13) . ?
C29B C30B 1.442(16) . ?
C30B C31B 1.529(13) . ?
C31B C32 1.443(11) . ?
 
loop_
 _geom_angle_atom_site_label_1
 _geom_angle_atom_site_label_2
 _geom_angle_atom_site_label_3
 _geom_angle
 _geom_angle_site_symmetry_1
 _geom_angle_site_symmetry_3
 _geom_angle_publ_flag
C29B Ir C26 82.6(4) . . ?
C26 Ir C30A 90.9(3) . . ?
C29B Ir C25 89.3(4) . . ?
C26 Ir C25 39.5(2) . . ?
C30A Ir C25 80.8(3) . . ?
C26 Ir C29A 82.9(3) . . ?
C30A Ir C29A 39.7(3) . . ?
C25 Ir C29A 98.9(3) . . ?
C29B Ir N4 100.0(3) . . ?
C26 Ir N4 177.22(18) . . ?
C30A Ir N4 91.9(3) . . ?
C25 Ir N4 141.04(18) . . ?
C29A Ir N4 99.3(3) . . ?
C29B Ir C30B 40.0(4) . . ?
C26 Ir C30B 95.4(4) . . ?
C25 Ir C30B 75.9(4) . . ?
N4 Ir C30B 87.2(4) . . ?
C29B Ir N1 177.5(4) . . ?
C26 Ir N1 98.13(17) . . ?
C30A Ir N1 152.5(3) . . ?
C25 Ir N1 89.76(18) . . ?
C29A Ir N1 167.1(3) . . ?
N4 Ir N1 79.33(15) . . ?
C30B Ir N1 137.5(4) . . ?
C29B Ir N3 106.8(5) . . ?
C26 Ir N3 92.73(18) . . ?
C30A Ir N3 130.0(3) . . ?
C25 Ir N3 127.96(18) . . ?
C29A Ir N3 91.5(3) . . ?
N4 Ir N3 85.58(15) . . ?
C30B Ir N3 143.6(4) . . ?
N1 Ir N3 75.64(16) . . ?
C2 N1 C1 104.7(3) . . ?
C2 N1 Ir 113.4(3) . . ?
C1 N1 Ir 112.9(3) . . ?
C2 N1 H1N 108.5 . . ?
C1 N1 H1N 108.5 . . ?
Ir N1 H1N 108.5 . . ?
C1 N2 C19 113.1(4) . . ?
C1 N2 C3 102.3(4) . . ?
C19 N2 C3 115.2(4) . . ?
C8 N3 C4 118.9(5) . . ?
C8 N3 Ir 125.5(4) . . ?
C4 N3 Ir 114.2(3) . . ?
C13 N4 C9 118.2(4) . . ?
C13 N4 Ir 125.1(3) . . ?
C9 N4 Ir 116.7(3) . . ?
C18 N5 C14 116.9(5) . . ?
N2 C1 C4 110.4(4) . . ?
N2 C1 N1 107.3(4) . . ?
C4 C1 N1 110.9(4) . . ?
N2 C1 H1 109.4 . . ?
C4 C1 H1 109.4 . . ?
N1 C1 H1 109.4 . . ?
C9 C2 N1 112.5(4) . . ?
C9 C2 C3 110.9(4) . . ?
N1 C2 C3 104.7(4) . . ?
C9 C2 H2 109.6 . . ?
N1 C2 H2 109.6 . . ?
C3 C2 H2 109.6 . . ?
N2 C3 C14 113.8(4) . . ?
N2 C3 C2 104.3(4) . . ?
C14 C3 C2 115.0(4) . . ?
N2 C3 H3 107.8 . . ?
C14 C3 H3 107.8 . . ?
C2 C3 H3 107.8 . . ?
N3 C4 C5 121.6(5) . . ?
N3 C4 C1 117.7(4) . . ?
C5 C4 C1 120.6(5) . . ?
C6 C5 C4 119.2(6) . . ?
C6 C5 H5 120.4 . . ?
C4 C5 H5 120.4 . . ?
C5 C6 C7 120.0(6) . . ?
C5 C6 H6 120.0 . . ?
C7 C6 H6 120.0 . . ?
C6 C7 C8 118.2(6) . . ?
C6 C7 H7 120.9 . . ?
C8 C7 H7 120.9 . . ?
N3 C8 C7 122.1(6) . . ?
N3 C8 H8 119.0 . . ?
C7 C8 H8 119.0 . . ?
N4 C9 C10 121.2(4) . . ?
N4 C9 C2 117.7(4) . . ?
C10 C9 C2 121.1(4) . . ?
C9 C10 C11 119.7(5) . . ?
C9 C10 H10 120.1 . . ?
C11 C10 H10 120.1 . . ?
C12 C11 C10 118.8(5) . . ?
C12 C11 H11 120.6 . . ?
C10 C11 H11 120.6 . . ?
C11 C12 C13 118.8(5) . . ?
C11 C12 H12 120.6 . . ?
C13 C12 H12 120.6 . . ?
N4 C13 C12 123.1(5) . . ?
N4 C13 H13 118.4 . . ?
C12 C13 H13 118.4 . . ?
N5 C14 C15 122.6(5) . . ?
N5 C14 C3 118.3(5) . . ?
C15 C14 C3 119.1(5) . . ?
C14 C15 C16 118.5(6) . . ?
C14 C15 H15 120.8 . . ?
C16 C15 H15 120.8 . . ?
C17 C16 C15 119.7(6) . . ?
C17 C16 H16 120.1 . . ?
C15 C16 H16 120.1 . . ?
C16 C17 C18 118.4(6) . . ?
C16 C17 H17 120.8 . . ?
C18 C17 H17 120.8 . . ?
N5 C18 C17 123.9(7) . . ?
N5 C18 H18 118.0 . . ?
C17 C18 H18 118.0 . . ?
C20A C19 N2 112.3(5) . . ?
N2 C19 C20B 103.5(6) . . ?
C21A C20A N6A 120.0 . . ?
C21A C20A C19 122.2(4) . . ?
N6A C20A C19 117.8(4) . . ?
C22A C21A C20A 120.0 . . ?
C21A C22A C23A 120.0 . . ?
C24A C23A C22A 120.0 . . ?
N6A C24A C23A 120.0 . . ?
C24A N6A C20A 120.0 . . ?
C21B C20B N6B 120.0 . . ?
C21B C20B C19 130.5(7) . . ?
N6B C20B C19 109.4(7) . . ?
C22B C21B C20B 120.0 . . ?
C23B C22B C21B 120.0 . . ?
C22B C23B C24B 120.0 . . ?
N6B C24B C23B 120.0 . . ?
C24B N6B C20B 120.0 . . ?
C26 C25 C32 122.2(5) . . ?
C26 C25 Ir 69.9(3) . . ?
C32 C25 Ir 116.6(4) . . ?
C25 C26 C27 122.9(5) . . ?
C25 C26 Ir 70.6(3) . . ?
C27 C26 Ir 112.9(3) . . ?
C28A C27 C26 114.0(5) . . ?
C26 C27 C28B 111.3(6) . . ?
C27 C28A C29A 113.0(7) . . ?
C30A C29A C28A 122.4(8) . . ?
C30A C29A Ir 69.8(5) . . ?
C28A C29A Ir 110.8(6) . . ?
C29A C30A C31A 123.3(8) . . ?
C29A C30A Ir 70.5(5) . . ?
C31A C30A Ir 115.8(6) . . ?
C30A C31A C32 113.5(7) . . ?
C27 C28B C29B 114.6(9) . . ?
C30B C29B C28B 121.8(12) . . ?
C30B C29B Ir 71.9(8) . . ?
C28B C29B Ir 112.8(9) . . ?
C29B C30B C31B 122.3(12) . . ?
C29B C30B Ir 68.1(7) . . ?
C31B C30B Ir 121.3(9) . . ?
C32 C31B C30B 106.6(9) . . ?
C31B C32 C25 117.2(7) . . ?
C25 C32 C31A 109.3(5) . . ?
 
_refine_diff_density_max    1.614
_refine_diff_density_min   -1.652
_refine_diff_density_rms    0.133

_shelx_res_file
;
TITL shelxt_a.res in P-1
    shelx.res
    created by SHELXL-2016/6 at 11:01:44 on 04-Nov-2022
CELL  0.71073  10.8023  12.6352  12.6472   99.557  105.470  104.374
ZERR     2.00   0.0006   0.0007   0.0007    0.002    0.002    0.002
LATT   1
SFAC  C    H    N    CL   IR
UNIT  70 80 12 2 2
MERG   2
OMIT    -2.00  54.00
ABIN
SADI 0.02 C27 C28A C27 C28B C32 C31A C32 C31B
SADI 0.02 C28A C29A C28B C29B C30A C31A C30B C31B
SADI 0.02 C29A C30A C29B C30B
FMAP   2
PLAN   20
WPDB -2
ACTA
BOND   $H
L.S.   8    0   32
TEMP  -173.15
SIZE  0.08 0.04 0.015
WGHT    0.034600    5.590400
FVAR       0.31202   0.66888   0.03754   0.60147   0.03212
IR    5    0.608497    0.711930    0.775920    11.00000    0.02529    0.03437 =
         0.01943    0.00894    0.00792    0.00604
CL    4    0.568732    0.371398    0.868291    11.00000    0.07233    0.06629 =
         0.03052    0.02690    0.02902    0.04702
N1    3    0.463160    0.561996    0.775246    11.00000    0.02169    0.03346 =
         0.02088    0.01161    0.00751    0.00958
AFIX  13
H1N   2    0.512228    0.511559    0.808319    11.00000   -1.20000
AFIX   0
N2    3    0.241755    0.498854    0.789892    11.00000    0.02735    0.03885 =
         0.02244    0.01361    0.01001    0.00727
N3    3    0.437969    0.769978    0.805075    11.00000    0.03607    0.03520 =
         0.02973    0.00642    0.01257    0.01317
N4    3    0.488944    0.658807    0.602695    11.00000    0.02079    0.03197 =
         0.01980    0.00737    0.00781    0.00760
N5    3    0.149427    0.294631    0.548792    11.00000    0.04485    0.04540 =
         0.03560    0.00617    0.01775    0.00515
C1    1    0.372314    0.585205    0.843312    11.00000    0.02186    0.04570 =
         0.02088    0.01514    0.01075    0.01232
AFIX  13
H1    2    0.411677    0.579819    0.922576    11.00000   -1.20000
AFIX   0
C2    1    0.368046    0.498022    0.658833    11.00000    0.02365    0.03136 =
         0.02211    0.00857    0.00902    0.00535
AFIX  13
H2    2    0.377679    0.421007    0.640404    11.00000   -1.20000
AFIX   0
C3    1    0.223444    0.487934    0.667663    11.00000    0.02430    0.03689 =
         0.02503    0.01237    0.01038    0.00958
AFIX  13
H3    2    0.198655    0.554816    0.647300    11.00000   -1.20000
AFIX   0
C4    1    0.357276    0.700246    0.845476    11.00000    0.02281    0.04195 =
         0.02190    0.00424    0.00552    0.00788
C5    1    0.266174    0.733985    0.891575    11.00000    0.03121    0.04878 =
         0.04034    0.00230    0.01528    0.01096
AFIX  43
H5    2    0.210395    0.683655    0.920289    11.00000   -1.20000
AFIX   0
C6    1    0.257641    0.840400    0.895181    11.00000    0.03021    0.04780 =
         0.05906   -0.00863    0.01119    0.01300
AFIX  43
H6    2    0.196934    0.865098    0.927926    11.00000   -1.20000
AFIX   0
C7    1    0.337153    0.912075    0.851286    11.00000    0.04868    0.04232 =
         0.05135    0.00056    0.00888    0.01940
AFIX  43
H7    2    0.330551    0.985680    0.851417    11.00000   -1.20000
AFIX   0
C8    1    0.427197    0.873789    0.806853    11.00000    0.05601    0.03585 =
         0.04395    0.00829    0.01893    0.01326
AFIX  43
H8    2    0.482879    0.922611    0.776792    11.00000   -1.20000
AFIX   0
C9    1    0.391783    0.557415    0.569031    11.00000    0.02136    0.03257 =
         0.02543    0.01056    0.01192    0.01166
C10   1    0.316258    0.510314    0.455933    11.00000    0.02605    0.04106 =
         0.02660    0.00892    0.01050    0.00935
AFIX  43
H10   2    0.250438    0.438126    0.433534    11.00000   -1.20000
AFIX   0
C11   1    0.337157    0.569028    0.375493    11.00000    0.03168    0.05025 =
         0.02262    0.00965    0.00866    0.01238
AFIX  43
H11   2    0.287676    0.536899    0.297449    11.00000   -1.20000
AFIX   0
C12   1    0.430678    0.674446    0.410731    11.00000    0.03552    0.04495 =
         0.02413    0.01590    0.01359    0.01601
AFIX  43
H12   2    0.443998    0.717984    0.357965    11.00000   -1.20000
AFIX   0
C13   1    0.504982    0.715955    0.524316    11.00000    0.02936    0.03363 =
         0.02736    0.01018    0.01155    0.00979
AFIX  43
H13   2    0.570531    0.788376    0.548065    11.00000   -1.20000
AFIX   0
C14   1    0.113307    0.383036    0.591146    11.00000    0.02876    0.04243 =
         0.02327    0.01242    0.01084    0.00445
C15   1   -0.019979    0.381380    0.567134    11.00000    0.03529    0.05021 =
         0.04244    0.02630    0.01292    0.01121
AFIX  43
H15   2   -0.042353    0.445606    0.596816    11.00000   -1.20000
AFIX   0
C16   1   -0.120132    0.283781    0.498731    11.00000    0.02922    0.07156 =
         0.05226    0.02925    0.00222   -0.00410
AFIX  43
H16   2   -0.212495    0.279782    0.482538    11.00000   -1.20000
AFIX   0
C17   1   -0.085625    0.193904    0.454967    11.00000    0.04752    0.05875 =
         0.04192    0.01145    0.01308   -0.01174
AFIX  43
H17   2   -0.152928    0.126648    0.407443    11.00000   -1.20000
AFIX   0
C18   1    0.049310    0.202718    0.481205    11.00000    0.05469    0.04747 =
         0.04959    0.00192    0.02779   -0.00325
AFIX  43
H18   2    0.072971    0.140024    0.449598    11.00000   -1.20000
AFIX   0
C19   1    0.235692    0.393651    0.827122    11.00000    0.03557    0.04444 =
         0.04311    0.02676    0.01460    0.01187
PART    1
AFIX  66
C20A  1    0.097895    0.327502    0.811361    21.00000   31.00000
C21A  1    0.006593    0.376010    0.842599    21.00000   31.00000
C22A  1   -0.122669    0.308809    0.828661    21.00000   31.00000
C23A  1   -0.160628    0.193098    0.783485    21.00000   31.00000
C24A  1   -0.069327    0.144589    0.752246    21.00000   31.00000
N6A   3    0.059934    0.211789    0.766183    21.00000   31.00000
PART    2
AFIX  66
C20B  1    0.091224    0.353605    0.831892   -21.00000   31.00000
C21B  1    0.013170    0.414236    0.869113   -21.00000   31.00000
C22B  1   -0.119194    0.359154    0.859857   -21.00000   31.00000
C23B  1   -0.173505    0.243441    0.813381   -21.00000   31.00000
C24B  1   -0.095453    0.182809    0.776161   -21.00000   31.00000
N6B   3    0.036911    0.237889    0.785415   -21.00000   31.00000
AFIX   0
PART    0
C25   1    0.759730    0.673596    0.894126    11.00000    0.02712    0.04237 =
         0.02664    0.01332    0.00582    0.01232
C26   1    0.719136    0.760230    0.949782    11.00000    0.02902    0.03987 =
         0.01737    0.00784    0.00306    0.00772
C27   1    0.805690    0.883754    0.989852    11.00000    0.05160    0.03845 =
         0.02924    0.00414    0.00814   -0.00010
PART    1
C28A  1    0.778429    0.950857    0.902683    41.00000   51.00000
C29A  1    0.718871    0.877303    0.780884    41.00000   51.00000
C30A  1    0.778465    0.797551    0.737967    41.00000   51.00000
C31A  1    0.913071    0.786482    0.804704    41.00000   51.00000
PART    2
C28B  1    0.843862    0.926699    0.893412   -41.00000   51.00000
C29B  1    0.754284    0.853709    0.773045   -41.00000   51.00000
C30B  1    0.780496    0.754931    0.720577   -41.00000   51.00000
C31B  1    0.907466    0.723901    0.772631   -41.00000   51.00000
PART    0
C32   1    0.898066    0.696763    0.877242    11.00000    0.03261    0.05173 =
         0.05838    0.01908    0.01778    0.01412
HKLF    4


REM  shelxt_a.res in P-1
REM R1 =  0.0326 for    5853 Fo > 4sig(Fo)  and  0.0450 for all    6815 data
REM    311 parameters refined using     13 restraints

END

WGHT      0.0346      5.5902

REM Highest difference peak  1.614,  deepest hole -1.652,  1-sigma level  0.133
Q1    1  -0.1726  0.1358  0.3294  11.00000  0.05    1.61
Q2    1   0.6006  0.7801  0.7698  11.00000  0.05    1.23
Q3    1   0.6841  0.7272  0.7849  11.00000  0.05    1.13
Q4    1   0.6239  0.6622  0.8249  11.00000  0.05    1.09
Q5    1   0.0371  0.5031  0.8705  11.00000  0.05    0.97
Q6    1   0.7280  0.5975  0.9020  11.00000  0.05    0.92
Q7    1  -0.0352  0.1771  0.7789  11.00000  0.05    0.87
Q8    1   0.0592  0.6043  0.8948  11.00000  0.05    0.85
Q9    1  -0.1347  0.2297  0.8029  11.00000  0.05    0.85
Q10   1   0.5417  0.6219  0.7689  11.00000  0.05    0.82
Q11   1   0.6098  0.6422  0.8008  11.00000  0.05    0.81
Q12   1   0.2967  0.4147  0.9110  11.00000  0.05    0.78
Q13   1   0.6640  0.7997  0.7499  11.00000  0.05    0.77
Q14   1   0.5172  0.7140  0.7859  11.00000  0.05    0.76
Q15   1   0.9770  0.7713  0.7743  11.00000  0.05    0.71
Q16   1   0.6578  0.7357  0.9964  11.00000  0.05    0.70
Q17   1   0.5026  0.6827  0.6805  11.00000  0.05    0.70
Q18   1   0.7743  0.7540  0.6492  11.00000  0.05    0.66
Q19   1  -0.2007  0.2785  0.8418  11.00000  0.05    0.63
Q20   1   0.9238  0.8863  1.0107  11.00000  0.05    0.62
;
_shelx_res_checksum   39494

_shelx_hkl_file
;
  -1   0   0 1742.76 123.502  23
  -1   0   0 2163.61 132.580  24
  -1   0   0 2425.16 122.638   9
  -1   0   0 1946.35 122.896   3
   1   0   0 1829.33 136.292  24
   1   0   0 2293.14 122.465   9
   1   0   0 2348.60 122.993  18
   1   0   0 2295.46 122.764  23
  -2   0   0 66.4941 8.10409  23
  -2   0   0 62.8497 7.14506   8
  -2   0   0 100.308 25.6205  24
  -2   0   0 67.7064 7.67100  18
  -2   0   0 56.4016 7.32261  17
  -2   0   0 59.2250 7.62025   6
  -2   0   0 57.8739 8.51073  14
  -2   0   0 54.5630 6.46397  23
  -2   0   0 69.8843 6.43364   9
  -2   0   0 62.5147 7.19563  21
  -2   0   0 85.9908 8.08145   3
  -2   0   0 78.7140 7.02687   9
  -2   0   0 61.2138 6.69808   1
  -2   0   0 61.4989 7.59903   1
   2   0   0 56.8318 7.00407   8
   2   0   0 55.8495 7.68754   6
   2   0   0 61.4926 8.11702   1
   2   0   0 54.1911 6.69853   1
   2   0   0 75.5249 8.94695  14
   2   0   0 74.7419 8.66242  23
   2   0   0 50.5026 6.83568  17
   2   0   0 89.8922 26.8073  24
   2   0   0 70.9188 7.60321  18
   2   0   0 72.3058 6.74125   9
   2   0   0 74.5878 6.48810   9
   2   0   0 77.6139 8.39639   3
   2   0   0 53.0037 6.32765  23
  -3   0   0 192.573 15.9333  18
  -3   0   0 198.473 14.3984   9
  -3   0   0 184.523 15.8194   6
  -3   0   0 210.286 14.6223   3
  -3   0   0 203.707 14.6434  23
  -3   0   0 194.939 17.0717  14
  -3   0   0 281.963 49.8203  24
  -3   0   0 183.284 15.1415   8
  -3   0   0 191.673 15.6005  21
  -3   0   0 216.949 16.1126   1
  -3   0   0 208.865 14.9594   1
  -3   0   0 200.099 16.3822  23
  -3   0   0 192.242 15.4999  17
  -3   0   0 209.236 14.3924   9
   3   0   0 199.900 14.4675   2
   3   0   0 206.710 17.9147  14
   3   0   0 202.673 15.1339  17
   3   0   0 179.079 14.3468  23
   3   0   0 370.666 50.5899  24
   3   0   0 192.339 14.6969   1
   3   0   0 190.396 14.6640   9
   3   0   0 197.085 16.6930  23
   3   0   0 178.915 16.4276  15
   3   0   0 195.649 16.4893   1
   3   0   0 182.264 16.1728  18
   3   0   0 204.516 14.8428   8
   3   0   0 215.826 14.6796   3
   3   0   0 176.882 17.0507   6
  -4   0   0 891.606 99.0368  24
  -4   0   0 1030.21 57.6304   1
  -4   0   0 914.606 57.9127   6
  -4   0   0 979.027 57.0100   3
  -4   0   0 904.031 58.6205  14
  -4   0   0 948.040 57.4271  21
  -4   0   0 934.098 57.2181  23
  -4   0   0 930.162 56.7784   9
  -4   0   0 965.722 57.7278  17
  -4   0   0 972.933 57.4096   8
  -4   0   0 968.251 58.2462   1
  -4   0   0 1002.12 58.6558  23
  -4   0   0 959.934 56.6496   9
  -4   0   0 962.547 57.9757  18
   4   0   0 1001.18 57.0627   9
   4   0   0 915.906 57.4471  17
   4   0   0 1004.30 58.7030   1
   4   0   0 995.421 57.5516   1
   4   0   0 936.818 57.3326   8
   4   0   0 921.763 58.9352   6
   4   0   0 910.208 56.7528   2
   4   0   0 1015.07 58.3613  18
   4   0   0 996.339 58.8664  23
   4   0   0 922.693 59.2223  14
   4   0   0 912.370 88.3033  24
   4   0   0 1054.07 57.5752   3
   4   0   0 944.341 58.3808  15
   4   0   0 902.516 57.1090  23
  -5   0   0 819.725 53.0080  23
  -5   0   0 857.468 51.5404  23
  -5   0   0 806.905 51.9345  18
  -5   0   0 1112.64 99.5918  24
  -5   0   0 812.908 52.1693  17
  -5   0   0 835.786 50.9271   9
  -5   0   0 835.025 52.6555   1
  -5   0   0 812.510 51.7261   8
  -5   0   0 883.826 53.2628   3
  -5   0   0 777.572 50.5912   9
  -5   0   0 871.678 51.8003   1
  -5   0   0 792.107 51.5652  21
  -5   0   0 823.793 53.0525  14
  -5   0   0 808.147 52.3146   6
  -5   0   0 813.730 52.4775  10
   5   0   0 824.229 53.5759   6
   5   0   0 907.247 51.8848   3
   5   0   0 804.582 55.7672   8
   5   0   0 834.924 53.4162  15
   5   0   0 862.863 50.7942   2
   5   0   0 897.077 51.2603   9
   5   0   0 888.471 53.2548   1
   5   0   0 793.335 51.2949  23
   5   0   0 866.538 54.4965  14
   5   0   0 912.888 91.9412  24
   5   0   0 822.031 51.8861   1
   5   0   0 908.217 53.4182  23
   5   0   0 852.285 52.8179  18
  -6   0   0 708.877 45.3549   1
  -6   0   0 722.802 45.3651   8
  -6   0   0 679.391 43.8347   9
  -6   0   0 668.541 46.3710  21
  -6   0   0 695.439 44.9250  23
  -6   0   0 737.964 45.7588  18
  -6   0   0 661.205 44.2247   3
  -6   0   0 778.934 47.7101  20
  -6   0   0 689.168 45.9501  10
  -6   0   0 722.632 45.8901  17
  -6   0   0 653.478 46.3860  14
  -6   0   0 689.189 46.3636   1
  -6   0   0 680.375 50.7545  23
  -6   0   0 892.325 102.712  24
   6   0   0 768.653 47.6298  23
   6   0   0 658.555 44.7909   8
   6   0   0 656.644 43.8295   9
   6   0   0 818.926 46.5688   9
   6   0   0 772.449 47.4030   1
   6   0   0 757.502 45.6284   3
   6   0   0 668.963 98.8460  24
   6   0   0 746.464 45.4893  13
   6   0   0 693.987 45.2764   1
   6   0   0 737.566 44.9249  23
   6   0   0 683.984 45.3866  17
   6   0   0 674.908 46.8432  15
   6   0   0 735.708 46.7201  18
   6   0   0 810.513 51.6582  14
   6   0   0 729.150 47.5685   6
  -7   0   0 38.0686 10.2373  23
  -7   0   0 106.424 89.8792  24
  -7   0   0 11.0140 10.6579   8
  -7   0   0 9.28340 11.3946  14
  -7   0   0 47.2431 10.6503   1
  -7   0   0 21.9461 9.88338  21
  -7   0   0 26.0367 11.9656  23
  -7   0   0 20.7805 8.98091   9
  -7   0   0 30.2111 12.2748  17
  -7   0   0 36.3759 11.7532  20
  -7   0   0 19.4378 10.1296  18
  -7   0   0 21.6554 8.66611   9
  -7   0   0 50.2580 15.4205  10
  -7   0   0 26.5789 11.3733   1
   7   0   0 22.4760 11.1237  17
   7   0   0 16.0119 12.2276  15
   7   0   0 24.5563 9.91003   8
   7   0   0 25.6828 10.8089   1
   7   0   0 44.4524 10.3265   9
   7   0   0 15.2502 9.45205  23
   7   0   0 19.1894 11.6095  18
   7   0   0 7.04318 12.5102   6
   7   0   0 35.5238 12.8120   3
   7   0   0 24.0267 8.61783   9
   7   0   0 9.56087 12.4242  23
   7   0   0 44.3750 67.5592  24
   7   0   0 28.2631 16.1159   1
   7   0   0 49.3402 11.6915  13
   7   0   0 36.3981 14.2264  14
  -8   0   0 387.131 31.1807  21
  -8   0   0 417.558 31.6207   1
  -8   0   0 400.980 30.9969  23
  -8   0   0 401.842 32.5273  17
  -8   0   0 441.122 32.0212   8
  -8   0   0 372.995 28.6407   9
  -8   0   0 365.284 32.5414   1
  -8   0   0 456.235 33.5986  10
  -8   0   0 395.111 31.3568  18
  -8   0   0 428.205 29.8014   9
  -8   0   0 387.040 32.3732  20
  -8   0   0 393.122 33.8601  23
  -8   0   0 538.820 126.271  24
   8   0   0 406.263 32.0921  17
   8   0   0 420.537 112.848  24
   8   0   0 419.318 34.3814  15
   8   0   0 401.043 35.5930   6
   8   0   0 394.585 31.4621   1
   8   0   0 389.337 35.9317  14
   8   0   0 409.250 34.0002  18
   8   0   0 449.785 34.7177   1
   8   0   0 392.102 40.1841  23
   8   0   0 354.093 29.2069  12
   8   0   0 350.675 30.3125  23
   8   0   0 366.989 31.0886   3
   8   0   0 406.308 30.0246   9
   8   0   0 389.869 31.6929  13
   8   0   0 404.789 30.8568   8
  -9   0   0 217.164 26.1744   1
  -9   0   0 245.220 26.1024  18
  -9   0   0 236.598 25.5922  21
  -9   0   0 272.060 24.3655   9
  -9   0   0 233.439 21.7164   9
  -9   0   0 409.470 128.800  24
  -9   0   0 278.328 31.5203  14
  -9   0   0 247.889 27.0340   8
  -9   0   0 232.262 24.7279  20
  -9   0   0 211.760 26.2922  23
  -9   0   0 241.769 27.4194  10
  -9   0   0 272.547 26.3380   1
  -9   0   0 272.764 28.6477  17
  -9   0   0 274.963 26.0584  23
   9   0   0 245.171 28.6969  15
   9   0   0 285.875 32.5878   6
   9   0   0 248.117 25.7838   8
   9   0   0 284.657 27.0970  13
   9   0   0 227.069 26.8545   1
   9   0   0 247.086 27.9833  23
   9   0   0 243.372 29.0247  14
   9   0   0 235.497 27.5428  17
   9   0   0 276.108 24.0192   9
   9   0   0 274.533 24.7501   9
   9   0   0 238.745 27.2661   3
   9   0   0 101.792 105.950  24
   9   0   0 233.554 24.7783  23
   9   0   0 211.899 23.7861  12
   9   0   0 266.765 28.2368   1
   9   0   0 261.674 29.1023  18
 -10   0   0 226.640 24.4028  20
 -10   0   0 168.507 26.0255  23
 -10   0   0 179.941 22.1496  23
 -10   0   0 175.087 22.5837   8
 -10   0   0 187.219 24.4928  17
 -10   0   0 186.055 24.9550  10
 -10   0   0 190.548 19.5972   9
 -10   0   0 153.816 151.554  24
 -10   0   0 190.354 22.7444   1
 -10   0   0 157.335 22.1503  18
 -10   0   0 191.086 23.7684  21
  10   0   0 164.649 22.5269  13
  10   0   0 246.148 23.5813   9
  10   0   0 201.967 23.0165  19
  10   0   0 152.316 26.4729   6
  10   0   0 147.962 24.3501   1
  10   0   0 144.466 24.2292  18
  10   0   0 209.882 27.8496  14
  10   0   0 204.254 26.3101  23
  10   0   0 173.899 134.979  24
  10   0   0 201.416 26.2003   3
  10   0   0 154.384 19.8471  12
  10   0   0 161.242 21.8087   1
 -11   0   0 20.5627 17.9192   8
 -11   0   0 24.5533 23.4794  20
 -11   0   0 17.3526 16.5586  23
 -11   0   0 41.2633 13.7787   4
 -11   0   0 45.8193 17.7567   1
 -11   0   0 42.3745 21.2383  10
 -11   0   0 47.5000 16.5521   9
 -11   0   0 -108.37 171.766  24
 -11   0   0 38.5743 22.8496  17
  11   0   0 22.5095 14.5891  12
  11   0   0 29.7748 16.1059   9
  11   0   0 39.8656 20.8360   1
  11   0   0 12.9450 19.0818  18
  11   0   0 38.1020 20.8507  23
  11   0   0 24.6381 20.7684   6
  11   0   0 16.9114 21.5770  14
  11   0   0 -267.90 156.034  24
 -12   0   0 -19.285 16.2921   1
 -12   0   0 34.9029 14.0141   4
 -12   0   0 -16.240 18.1987   8
 -12   0   0 14.3395 20.1322  20
 -12   0   0 187.908 248.805  24
 -12   0   0 38.1505 23.2476  10
 -12   0   0 13.3592 17.9383  23
 -12   0   0 23.8001 15.5185   9
 -12   0   0 16.2960 22.4866  17
  12   0   0 -14.961 20.1738  18
  12   0   0 44.5418 22.9159  23
  12   0   0 48.1667 214.200  24
  12   0   0 21.4527 25.9606   1
  12   0   0 29.7188 18.1211  19
  12   0   0 -3.7638 18.3727  13
  12   0   0 -5.4867 21.6884   6
  12   0   0 7.69092 15.4240   9
 -13   0   0 -6.5037 370.150  24
 -13   0   0 95.7120 26.9242  17
 -13   0   0 66.6409 18.3162   4
 -13   0   0 90.0273 23.4901  16
 -13   0   0 71.6522 19.0159   9
 -13   0   0 75.9221 23.2792   1
 -13   0   0 131.847 25.9812  20
 -13   0   0 74.1710 22.5861   8
 -13   0   0 69.7006 21.4227  23
  13   0   0 61.1090 23.0449  19
  13   0   0 51.7834 26.2547   6
  13   0   0 77.0257 18.5456   9
  13   0   0 102.840 42.6648  23
  13   0   0 59.6524 25.0781   1
  13   0   0 49.9313 25.2143  18
  13   0   0 107.351 23.9140  13
  13   0   0 -152.04 323.772  24
  13  -1   0 -3.5206 21.9306  23
  13  -1   0 20.8257 23.4183   1
  13  -1   0 306.954 348.144  24
  13  -1   0 0.75368 20.9225  18
  13  -1   0 7.64343 19.6472  13
  13  -1   0 -8.7653 15.0789   9
  13  -1   0 31.1369 20.5914  19
  13  -1   0 -12.283 21.8251   6
 -13   1   0 -4.9304 14.9316   4
 -13   1   0 17.9369 19.5496   8
 -13   1   0 426.110 318.414  24
 -13   1   0 12.7670 18.7339  23
 -13   1   0 27.2008 23.9959  17
 -13   1   0 6.61662 23.7981  10
 -13   1   0 0.62018 16.4357   9
 -13   1   0 -4.4752 19.5958   1
 -13   1   0 37.6050 22.8981  20
  12  -1   0 181.436 24.3001  13
  12  -1   0 173.229 23.5030  19
  12  -1   0 126.938 20.7365  12
  12  -1   0 147.753 25.5232   6
  12  -1   0 190.954 28.6537  18
  12  -1   0 162.342 28.1216  23
  12  -1   0 201.295 208.172  24
  12  -1   0 149.106 26.5543   1
  12  -1   0 175.668 20.9119   9
  12  -1   0 121.772 26.7385  14
 -12   1   0 117.413 22.7058  23
 -12   1   0 142.695 20.3448   9
 -12   1   0 154.019 23.7930   8
 -12   1   0 153.568 26.4423  10
 -12   1   0 133.952 25.3405  11
 -12   1   0 190.580 27.7657  17
 -12   1   0 142.167 24.5078  20
 -12   1   0 138.970 23.3419   1
 -12   1   0 127.099 216.047  24
  11  -1   0 313.600 36.9538   3
  11  -1   0 361.267 29.9288   9
  11  -1   0 380.238 33.4153  19
  11  -1   0 395.346 172.010  24
  11  -1   0 317.043 36.7982  18
  11  -1   0 241.383 28.6133  12
  11  -1   0 386.713 36.9653  23
  11  -1   0 292.093 35.3502  14
  11  -1   0 297.428 33.4980   1
  11  -1   0 333.376 37.0540   6
 -11   1   0 394.253 32.2865   9
 -11   1   0 198.505 31.8838  23
 -11   1   0 357.848 32.6310  23
 -11   1   0 279.346 36.7146  20
 -11   1   0 326.384 36.8859  11
 -11   1   0 354.172 33.1987   8
 -11   1   0 312.338 174.607  24
 -11   1   0 323.965 32.7899   1
 -11   1   0 328.389 34.2652  10
 -11   1   0 351.122 35.8835  17
  10  -1   0 151.857 24.7475   6
  10  -1   0 165.981 22.1163   8
  10  -1   0 189.440 21.8697  19
  10  -1   0 170.123 134.446  24
  10  -1   0 171.537 21.4696  13
  10  -1   0 157.257 23.5897  18
  10  -1   0 131.639 24.6059  14
  10  -1   0 230.968 27.6795   3
  10  -1   0 147.375 23.6486   1
  10  -1   0 126.799 22.8623  15
  10  -1   0 158.709 18.2204  12
  10  -1   0 151.339 20.7475   1
  10  -1   0 154.666 18.5873   9
  10  -1   0 163.339 23.2403  23
  10  -1   0 183.819 24.5238  23
 -10   1   0 191.997 21.6589  23
 -10   1   0 148.802 20.1876  21
 -10   1   0 311.284 144.751  24
 -10   1   0 137.357 29.1935  23
 -10   1   0 141.499 21.2870  18
 -10   1   0 196.212 21.9418   8
 -10   1   0 145.176 23.6403  10
 -10   1   0 165.719 18.8393   9
 -10   1   0 170.030 22.3600  20
 -10   1   0 202.299 24.2666  17
 -10   1   0 126.979 21.1093   1
 -10   1   0 171.996 21.5318   1
   9  -1   0 14.4172 15.5394  18
   9  -1   0 4.31687 17.9726  14
   9  -1   0 16.6483 15.8190   6
   9  -1   0 6.13405 10.7671   9
   9  -1   0 9.29787 17.8355  15
   9  -1   0 -3.0222 10.6879  12
   9  -1   0 14.6807 15.8687  23
   9  -1   0 48.3343 12.5448   9
   9  -1   0 1.51085 14.7518   1
   9  -1   0 26.6323 15.4404  17
   9  -1   0 27.2551 12.6900  23
   9  -1   0 138.739 101.799  24
   9  -1   0 3.58521 14.4497   1
   9  -1   0 38.6973 14.7294  13
   9  -1   0 1.36780 17.4701   3
  -9   1   0 9.87047 13.8867   1
  -9   1   0 17.0028 15.4027  23
  -9   1   0 9.81216 13.4419  18
  -9   1   0 41.0694 14.8407  20
  -9   1   0 19.5041 11.4805   9
  -9   1   0 43.4492 16.8653  17
  -9   1   0 36.2900 13.4518   1
  -9   1   0 18.4985 10.1565   9
  -9   1   0 -4.9592 12.3882  21
  -9   1   0 29.7591 14.4390   8
  -9   1   0 122.314 115.816  24
  -9   1   0 19.2230 12.9730  23
  -9   1   0 13.2813 16.0584  10
   8  -1   0 40.4969 14.9418  18
   8  -1   0 44.6770 17.5926   6
   8  -1   0 73.1143 17.6466  14
   8  -1   0 42.4280 12.1083   9
   8  -1   0 29.9204 18.1278   3
   8  -1   0 57.7204 10.6399  12
   8  -1   0 36.1973 14.8586  15
   8  -1   0 39.4542 14.7780   1
   8  -1   0 77.6843 14.3268  13
   8  -1   0 70.7427 13.7593   1
   8  -1   0 34.4244 13.6457  17
   8  -1   0 58.9259 11.4430   9
   8  -1   0 51.1354 85.5904  24
   8  -1   0 51.5068 13.3248   8
   8  -1   0 46.5744 12.2672  23
   8  -1   0 57.5698 16.1859  23
  -8   1   0 49.9633 14.8391  17
  -8   1   0 50.0956 16.8064  10
  -8   1   0 63.1388 13.7096   8
  -8   1   0 10.8356 98.7898  24
  -8   1   0 45.0911 14.9187  23
  -8   1   0 32.9101 10.1768   9
  -8   1   0 45.5204 12.9248   1
  -8   1   0 43.3141 12.4626  21
  -8   1   0 32.1651 13.0512  18
  -8   1   0 33.3753 13.7658  14
  -8   1   0 45.4196 11.8903   9
  -8   1   0 47.3716 14.3969  23
  -8   1   0 46.5303 13.8228   1
   7  -1   0 793.191 50.7588   8
   7  -1   0 773.237 51.4214   1
   7  -1   0 809.280 51.4331  13
   7  -1   0 826.260 54.0973  14
   7  -1   0 779.355 52.4271   6
   7  -1   0 742.845 52.8714  15
   7  -1   0 808.616 50.2670   9
   7  -1   0 912.278 54.3564  12
   7  -1   0 818.755 51.9194   3
   7  -1   0 938.482 115.314  24
   7  -1   0 902.470 64.5237  18
   7  -1   0 868.782 53.4516  23
   7  -1   0 769.096 49.6541   9
   7  -1   0 775.611 50.6402  23
   7  -1   0 811.680 52.7859   1
   7  -1   0 784.496 51.4344  17
  -7   1   0 832.039 51.4622   1
  -7   1   0 741.874 51.7572  18
  -7   1   0 778.782 51.1758  21
  -7   1   0 828.421 53.2679  23
  -7   1   0 777.033 52.1252   1
  -7   1   0 838.873 50.1078   9
  -7   1   0 830.488 50.9269  23
  -7   1   0 720.266 49.6073   9
  -7   1   0 1022.62 141.243  24
  -7   1   0 861.295 52.0411  17
  -7   1   0 862.014 51.3905   8
  -7   1   0 780.358 52.3168  14
   6  -1   0 1224.90 72.6528   6
   6  -1   0 1256.60 73.2421  18
   6  -1   0 1123.57 71.5838  17
   6  -1   0 1132.82 72.6427  15
   6  -1   0 1090.87 69.8093  12
   6  -1   0 1296.90 73.2196   1
   6  -1   0 1103.39 111.275  24
   6  -1   0 1244.60 71.7417  13
   6  -1   0 1235.18 70.7298   9
   6  -1   0 1144.59 70.3133   9
   6  -1   0 1215.54 73.1993  23
   6  -1   0 1152.51 71.5977   1
   6  -1   0 1113.56 70.9810   8
   6  -1   0 1278.64 72.5896   3
   6  -1   0 1164.73 69.8133   2
  -6   1   0 1128.53 71.4310  21
  -6   1   0 1254.03 71.8799   9
  -6   1   0 1115.98 72.0719  18
  -6   1   0 1251.24 71.5142   8
  -6   1   0 1126.72 70.2761   9
  -6   1   0 1205.71 73.0396  23
  -6   1   0 1202.77 75.7682   1
  -6   1   0 1231.80 71.6379   1
  -6   1   0 1223.28 71.3313  23
  -6   1   0 1241.54 72.0809  17
  -6   1   0 1023.14 116.021  24
  -6   1   0 1121.11 72.4402  14
   5  -1   0 327.887 25.8316  17
   5  -1   0 338.896 24.8117   3
   5  -1   0 314.190 22.3880   9
   5  -1   0 297.315 25.4247  15
   5  -1   0 307.986 25.6892  18
   5  -1   0 308.109 22.9038   9
   5  -1   0 287.650 22.4014  23
   5  -1   0 287.698 25.3920   6
   5  -1   0 351.217 25.4919   1
   5  -1   0 321.046 22.5550   2
   5  -1   0 293.169 22.8440   8
   5  -1   0 399.330 69.6980  24
   5  -1   0 263.661 21.6396  12
   5  -1   0 306.464 27.2637  14
   5  -1   0 288.051 25.5167  23
   5  -1   0 291.423 23.1706   1
  -5   1   0 328.265 22.1119   9
  -5   1   0 356.427 76.0832  24
  -5   1   0 323.451 23.4922   3
  -5   1   0 349.198 25.0950  17
  -5   1   0 315.946 22.7915  23
  -5   1   0 349.394 22.8474   9
  -5   1   0 325.936 25.2271  23
  -5   1   0 297.558 23.6076  21
  -5   1   0 298.980 25.4299  14
  -5   1   0 310.993 24.3933  18
  -5   1   0 322.427 24.3527   1
  -5   1   0 298.093 23.5632   8
  -5   1   0 319.489 23.4004   1
   4  -1   0 55.7518 7.64375   9
   4  -1   0 78.3495 11.9528   3
   4  -1   0 55.1223 10.1675  15
   4  -1   0 65.4552 8.87598   1
   4  -1   0 24.2402 31.7598  24
   4  -1   0 56.7071 10.4844  18
   4  -1   0 74.0357 9.99755   6
   4  -1   0 63.6995 9.25075  17
   4  -1   0 65.5978 8.64426   8
   4  -1   0 54.0649 8.10069  23
   4  -1   0 65.3666 10.4190   1
   4  -1   0 63.2255 7.42419   2
   4  -1   0 81.2861 11.9055  14
   4  -1   0 59.6685 8.25477   9
   4  -1   0 70.9766 11.2623  23
  -4   1   0 48.9121 9.58378  18
  -4   1   0 63.6317 9.16399   8
  -4   1   0 62.9570 9.67561   1
  -4   1   0 177.124 41.8283  24
  -4   1   0 61.6688 10.3034  23
  -4   1   0 74.6523 11.2395   3
  -4   1   0 73.5529 10.8661  14
  -4   1   0 63.6223 8.89452   1
  -4   1   0 62.9250 8.19633   9
  -4   1   0 57.3453 9.10968  21
  -4   1   0 71.3902 8.67301  23
  -4   1   0 58.7972 7.82632   9
  -4   1   0 55.6021 9.54369  17
   3  -1   0 114.824 11.1765   8
   3  -1   0 144.905 14.7560  14
   3  -1   0 124.780 12.9641  15
   3  -1   0 134.483 11.3467   9
   3  -1   0 119.098 9.69321   2
   3  -1   0 122.814 13.6926  18
   3  -1   0 121.537 12.6153   6
   3  -1   0 100.721 11.4441  17
   3  -1   0 147.614 13.1018   1
   3  -1   0 111.808 10.2779   9
   3  -1   0 122.286 11.6087   1
   3  -1   0 131.370 34.0268  24
   3  -1   0 123.137 10.8974  23
   3  -1   0 117.314 12.9148   3
   3  -1   0 147.540 13.4000  23
   3  -1   0 124.198 13.1851  21
  -3   1   0 194.332 38.4836  24
  -3   1   0 104.504 12.9236  18
  -3   1   0 133.055 11.6620   8
  -3   1   0 109.811 12.1718  21
  -3   1   0 127.297 11.6215   1
  -3   1   0 122.917 10.9510   9
  -3   1   0 133.995 12.1861   3
  -3   1   0 121.490 11.0928  23
  -3   1   0 136.744 12.5555   1
  -3   1   0 126.534 13.9911  15
  -3   1   0 154.009 13.2736  23
  -3   1   0 176.137 13.5527  14
  -3   1   0 128.667 12.0942  17
   2  -1   0 735.661 43.7351  18
   2  -1   0 730.225 42.8286   1
   2  -1   0 714.166 42.6037  23
   2  -1   0 737.202 43.1978  21
   2  -1   0 690.576 41.9684  12
   2  -1   0 733.709 42.6064   9
   2  -1   0 792.493 43.7604   3
   2  -1   0 731.857 43.4094  23
   2  -1   0 723.609 43.3143  15
   2  -1   0 721.546 42.6139   8
   2  -1   0 694.733 42.8106  17
   2  -1   0 704.664 41.8225   2
   2  -1   0 678.549 42.5347   6
   2  -1   0 698.908 42.3464   9
   2  -1   0 729.714 43.6647  14
   2  -1   0 746.422 57.1864  24
   2  -1   0 743.986 43.2861   1
  -2   1   0 721.173 42.5600   9
  -2   1   0 732.504 43.1804   1
  -2   1   0 743.622 43.6873  14
  -2   1   0 714.855 42.8393   1
  -2   1   0 727.119 42.4473   9
  -2   1   0 732.440 42.9694  17
  -2   1   0 703.966 43.0617  21
  -2   1   0 761.573 56.6856  24
  -2   1   0 705.691 43.4997  18
  -2   1   0 773.125 43.5170   3
  -2   1   0 781.673 43.5309  23
  -2   1   0 716.809 42.6863   8
  -2   1   0 744.830 43.4702  15
  -2   1   0 755.735 42.6705  23
   1  -1   0 2677.01 162.936  17
   1  -1   0 2931.26 162.846   9
   1  -1   0 2769.00 162.916   1
   1  -1   0 2807.04 162.883  23
   1  -1   0 3091.56 163.231   1
   1  -1   0 2960.45 163.364  18
   1  -1   0 2905.30 163.184  15
   1  -1   0 2741.77 163.058  11
   1  -1   0 2943.88 163.121  14
   1  -1   0 2842.04 162.807   9
   1  -1   0 2855.30 163.078  21
  -1   1   0 3044.91 162.832   9
  -1   1   0 3252.65 163.677   3
  -1   1   0 3005.22 163.301  11
  -1   1   0 2947.81 163.241  14
  -1   1   0 2485.37 167.751  24
  -1   1   0 2546.07 162.850   1
  -1   1   0 2803.74 163.105  15
  -1   1   0 2815.95 163.051  21
  -1   1   0 2987.13 163.053   1
  -1   1   0 2922.00 163.236   5
  -1   1   0 2595.73 162.919  17
  -1   1   0 2940.27 163.319  18
  -1   1   0 2729.14 162.989  23
  -1   1   0 2815.91 162.720   9
  -1  -1   0 264.728 15.0848  18
  -1  -1   0 248.834 15.9163  10
  -1  -1   0 257.645 15.4066   9
  -1  -1   0 236.924 15.6875   8
  -1  -1   0 256.140 15.3500   1
  -1  -1   0 247.416 15.5995  20
  -1  -1   0 252.477 15.0017   9
  -1  -1   0 250.558 15.2808  23
  -1  -1   0 264.543 16.3900  14
  -1  -1   0 270.237 27.1205  24
  -1  -1   0 255.470 15.7749  17
  -1  -1   0 235.995 17.0464   6
  -1  -1   0 262.959 15.9216   1
  -1  -1   0 246.517 16.0144  23
  -1  -1   0 241.037 14.6791   4
  -1  -1   0 264.827 15.8054  16
   1   1   0 240.663 15.0091   9
   1   1   0 246.906 15.3742   1
   1   1   0 244.525 15.2939   9
   1   1   0 273.350 16.0324   1
   1   1   0 258.477 17.1255   6
   1   1   0 249.504 15.6116  16
   1   1   0 248.355 15.6376   8
   1   1   0 244.067 15.9168  10
   1   1   0 249.789 15.5602  20
   1   1   0 230.282 15.2312  23
   1   1   0 263.553 16.0500  23
   1   1   0 241.244 16.2983  14
   1   1   0 261.422 26.7547  24
   1   1   0 245.055 15.6460  17
   1   1   0 215.697 14.6511   4
   1   1   0 253.853 15.0304  18
  -2  -1   0 68.5956 9.44402  14
  -2  -1   0 70.1860 8.95211  18
  -2  -1   0 138.775 30.8532  24
  -2  -1   0 67.8417 8.02102  17
  -2  -1   0 78.3872 8.13758   8
  -2  -1   0 80.4688 9.63126   6
  -2  -1   0 80.4624 7.63092  23
  -2  -1   0 93.0442 9.25169  23
  -2  -1   0 77.0516 8.02384  20
  -2  -1   0 93.2921 7.74867   9
  -2  -1   0 76.9483 9.03590  10
  -2  -1   0 92.2300 7.93908   1
  -2  -1   0 93.9218 9.11255   1
  -2  -1   0 80.3579 6.86742   9
   2   1   0 88.6565 9.28598   1
   2   1   0 88.1927 26.8440  24
   2   1   0 78.9280 7.65308  18
   2   1   0 72.0107 7.12700  23
   2   1   0 69.0304 7.64895   9
   2   1   0 70.8296 7.32155   1
   2   1   0 92.1934 9.80893  14
   2   1   0 68.6217 7.77014  17
   2   1   0 76.3968 7.82734  20
   2   1   0 82.1982 9.01080  23
   2   1   0 76.1635 7.79401   8
   2   1   0 87.9151 9.21185  10
   2   1   0 79.5461 7.53256   9
   2   1   0 74.5788 10.0755   6
  -3  -1   0 585.280 36.0153  23
  -3  -1   0 552.233 34.7163  23
  -3  -1   0 543.957 35.6019   1
  -3  -1   0 577.556 34.8734   1
  -3  -1   0 578.956 34.4193   9
  -3  -1   0 523.365 35.0171   8
  -3  -1   0 540.070 36.5784   6
  -3  -1   0 608.003 36.3251  14
  -3  -1   0 592.974 35.0122  20
  -3  -1   0 589.851 35.1426  18
  -3  -1   0 574.010 35.3408  10
  -3  -1   0 568.536 34.1762   9
  -3  -1   0 553.266 35.1815  17
  -3  -1   0 650.554 66.0224  24
   3   1   0 663.217 61.9133  24
   3   1   0 595.894 34.7125   9
   3   1   0 538.710 34.8989   8
   3   1   0 596.045 35.9761   1
   3   1   0 559.859 35.0054  17
   3   1   0 584.624 36.8088  14
   3   1   0 546.105 34.1029   9
   3   1   0 561.730 34.6252  23
   3   1   0 554.374 34.6894   1
   3   1   0 573.645 35.0725  18
   3   1   0 605.623 36.1936  23
   3   1   0 535.713 37.0918   6
  -4  -1   0 63.4386 11.2479  23
  -4  -1   0 68.3410 11.3558  17
  -4  -1   0 167.044 48.7837  24
  -4  -1   0 71.5503 10.8531   8
  -4  -1   0 94.2866 12.1117   6
  -4  -1   0 68.0287 11.2168   1
  -4  -1   0 93.7709 9.72600   9
  -4  -1   0 74.7561 8.95195   9
  -4  -1   0 95.2672 10.5242  18
  -4  -1   0 96.2314 12.8451  10
  -4  -1   0 84.0234 10.0236  23
  -4  -1   0 81.7135 10.8908  20
  -4  -1   0 61.9069 10.0804   1
  -4  -1   0 107.341 13.1386  14
   4   1   0 62.6058 10.4070   8
   4   1   0 75.5551 13.0085   6
   4   1   0 54.2875 41.8448  24
   4   1   0 101.575 14.2224  14
   4   1   0 103.438 12.7040   2
   4   1   0 88.8267 10.1574   9
   4   1   0 76.4998 9.05983   9
   4   1   0 70.8699 10.4004   1
   4   1   0 97.0116 12.4042   1
   4   1   0 75.6049 10.5011  18
   4   1   0 70.1398 12.0048  23
   4   1   0 81.4390 11.2512  17
   4   1   0 95.6748 10.0813  23
  -5  -1   0 14.3901 8.04910   1
  -5  -1   0 3.12917 9.08661  20
  -5  -1   0 17.4734 9.62236  14
  -5  -1   0 -13.499 49.3694  24
  -5  -1   0 11.9517 6.76377   9
  -5  -1   0 5.15621 7.45908  18
  -5  -1   0 14.3190 7.13556   9
  -5  -1   0 14.3725 10.1158  23
  -5  -1   0 14.3742 7.71391   3
  -5  -1   0 18.8852 8.31671  23
  -5  -1   0 -4.5162 8.73442   1
  -5  -1   0 24.6961 10.3074  17
  -5  -1   0 21.4866 9.48561   8
  -5  -1   0 3.67269 7.99680  21
  -5  -1   0 4.62674 10.6371  10
   5   1   0 6.79299 7.16417   9
   5   1   0 -1.2889 9.46439   3
   5   1   0 14.8739 7.99027  23
   5   1   0 20.8651 8.66763   8
   5   1   0 16.2763 10.6031  23
   5   1   0 2.31954 12.3257  14
   5   1   0 4.64544 8.19487  18
   5   1   0 19.7542 8.36196   9
   5   1   0 16.6943 8.24568   1
   5   1   0 12.9167 9.54940  17
   5   1   0 8.22582 10.3035   1
   5   1   0 2.12043 10.8567   6
   5   1   0 83.5727 50.7928  24
  -6  -1   0 423.071 33.4446  23
  -6  -1   0 449.867 32.0020   1
  -6  -1   0 450.110 32.8146  10
  -6  -1   0 446.044 33.5047   6
  -6  -1   0 438.950 30.4786   9
  -6  -1   0 405.181 33.8250  18
  -6  -1   0 432.061 33.2035  14
  -6  -1   0 508.260 32.9172  20
  -6  -1   0 477.930 33.3385   1
  -6  -1   0 489.509 32.0332  23
  -6  -1   0 467.520 85.3310  24
   6   1   0 490.419 31.3577   3
   6   1   0 453.548 35.6613   6
   6   1   0 476.099 86.9014  24
   6   1   0 470.562 32.2147   1
   6   1   0 471.482 31.5446   9
   6   1   0 469.652 33.2373  18
   6   1   0 467.291 30.5734   9
   6   1   0 515.976 34.7802   1
   6   1   0 436.801 34.1699  15
   6   1   0 451.424 32.3869  17
   6   1   0 486.982 36.0038  14
   6   1   0 516.006 32.3810  13
   6   1   0 483.100 34.5993  23
   6   1   0 476.274 31.5026  23
   6   1   0 473.418 31.9914   8
  -7  -1   0 662.850 45.2265  18
  -7  -1   0 689.883 45.6810   8
  -7  -1   0 714.198 45.1125  23
  -7  -1   0 684.988 46.7253  14
  -7  -1   0 811.293 125.421  24
  -7  -1   0 660.347 44.9891  21
  -7  -1   0 702.697 45.6717  20
  -7  -1   0 714.123 47.1729  23
  -7  -1   0 687.155 45.2744   1
  -7  -1   0 725.851 47.7173  10
  -7  -1   0 737.474 46.4688  17
  -7  -1   0 652.565 43.5128   9
  -7  -1   0 724.358 43.7963   9
  -7  -1   0 631.223 46.5192   1
   7   1   0 738.182 45.4544  13
   7   1   0 667.245 48.0364  15
   7   1   0 618.133 45.3802  17
   7   1   0 680.391 49.2452   6
   7   1   0 729.333 46.7887  18
   7   1   0 667.248 44.3572   3
   7   1   0 742.550 52.0949  23
   7   1   0 692.667 47.8847   1
   7   1   0 653.541 45.0420   8
   7   1   0 704.799 44.9657  23
   7   1   0 687.682 45.6285   1
   7   1   0 696.858 48.6223  14
   7   1   0 660.564 113.735  24
   7   1   0 693.088 44.3952   9
  -8  -1   0 584.985 130.422  24
  -8  -1   0 540.444 39.2039  17
  -8  -1   0 477.775 36.8383  21
  -8  -1   0 461.055 36.6729   9
  -8  -1   0 482.666 39.7262  23
  -8  -1   0 540.577 38.1014   1
  -8  -1   0 516.380 39.1039  10
  -8  -1   0 439.252 36.8415  18
  -8  -1   0 574.206 38.5253   8
  -8  -1   0 526.103 39.8210  14
  -8  -1   0 449.068 38.7684   1
  -8  -1   0 551.337 38.8338  20
  -8  -1   0 586.718 37.6298  23
  -8  -1   0 579.886 35.9308   9
   8   1   0 535.654 36.3428   9
   8   1   0 503.315 37.2677   8
   8   1   0 567.288 40.9492   1
   8   1   0 501.487 40.4157  23
   8   1   0 509.107 41.2007  15
   8   1   0 494.672 43.2094   6
   8   1   0 568.249 38.1114  13
   8   1   0 515.760 36.8401  23
   8   1   0 430.369 120.644  24
   8   1   0 549.135 42.2945  14
   8   1   0 520.704 39.5364  18
   8   1   0 518.453 39.5161  17
   8   1   0 449.634 37.4148   1
  -9  -1   0 12.0291 14.7597   1
  -9  -1   0 36.7979 15.7170   8
  -9  -1   0 20.6648 12.0178   9
  -9  -1   0 -1.5457 25.6029  23
  -9  -1   0 45.0749 14.0188  18
  -9  -1   0 46.0396 16.6971  20
  -9  -1   0 29.2130 15.8707  23
  -9  -1   0 18.2348 10.4739   9
  -9  -1   0 0.37743 13.7494  21
  -9  -1   0 45.1618 17.9458  10
  -9  -1   0 13.9132 14.0647   1
  -9  -1   0 -31.334 145.015  24
  -9  -1   0 27.6628 16.7725  17
   9   1   0 25.7198 13.3256  12
   9   1   0 88.4214 110.555  24
   9   1   0 39.1517 16.0031  18
   9   1   0 29.5834 13.9454  23
   9   1   0 30.1786 15.4526  17
   9   1   0 64.6095 15.6210  13
   9   1   0 74.4541 20.1415  14
   9   1   0 26.4399 15.2425   1
   9   1   0 25.5810 17.9865  15
   9   1   0 27.0267 14.6332   8
   9   1   0 43.3699 17.2779   1
   9   1   0 24.9010 13.1494   9
   9   1   0 10.1603 17.4099  23
   9   1   0 21.6396 19.4537   6
 -10  -1   0 24.2908 15.2043  23
 -10  -1   0 39.5393 19.7133  17
 -10  -1   0 -59.781 156.904  24
 -10  -1   0 20.4553 13.2336   9
 -10  -1   0 -3.5262 26.7135  21
 -10  -1   0 34.8379 15.9719   1
 -10  -1   0 10.2351 21.8637  18
 -10  -1   0 5.28417 19.3670  10
 -10  -1   0 8.61660 17.1433  20
 -10  -1   0 27.9450 16.1978   8
 -10  -1   0 25.8113 11.3823   4
  10   1   0 41.7897 21.7168   6
  10   1   0 12.0531 16.6954  18
  10   1   0 -72.296 134.902  24
  10   1   0 26.6941 14.1804   9
  10   1   0 25.0318 18.8975  23
  10   1   0 31.7123 14.5606  12
  10   1   0 -2.6204 19.2892  14
  10   1   0 6.75223 15.8676  13
  10   1   0 19.4703 14.2808   1
  10   1   0 16.8120 20.0629  23
  10   1   0 24.1027 18.3579   1
  10   1   0 13.6100 16.3500  19
 -11  -1   0 82.4094 20.8412  21
 -11  -1   0 135.877 27.1645  10
 -11  -1   0 174.150 24.1754  20
 -11  -1   0 205.774 25.8849  16
 -11  -1   0 92.3862 19.7460  18
 -11  -1   0 133.305 206.300  24
 -11  -1   0 170.152 23.1856  23
 -11  -1   0 182.466 31.4915  17
 -11  -1   0 145.628 22.2636   1
 -11  -1   0 136.914 19.0303   9
 -11  -1   0 163.072 18.5377   4
  11   1   0 119.531 24.2159  18
  11   1   0 168.283 27.9588  14
  11   1   0 193.857 27.9996  23
  11   1   0 93.2623 22.4760  23
  11   1   0 164.334 24.0850  19
  11   1   0 148.750 20.0235   9
  11   1   0 55.8833 170.816  24
  11   1   0 163.632 27.3058   6
  11   1   0 180.348 28.7295   1
 -12  -1   0 242.158 31.7905  17
 -12  -1   0 180.227 21.8471   4
 -12  -1   0 207.314 28.6531  16
 -12  -1   0 153.505 29.6725  10
 -12  -1   0 228.549 27.3063  23
 -12  -1   0 230.697 28.5670  20
 -12  -1   0 219.183 28.1438   8
 -12  -1   0 212.090 23.1072   9
 -12  -1   0 170.082 26.8674   1
 -12  -1   0 139.147 271.817  24
  12   1   0 198.546 23.5722   9
  12   1   0 217.538 27.9554  13
  12   1   0 165.202 43.7910   6
  12   1   0 130.523 28.9679   1
  12   1   0 171.962 29.1648  18
  12   1   0 255.919 28.3791  19
  12   1   0 216.209 31.1516  23
  13  -2   0 118.311 22.3193  19
  13  -2   0 77.5648 23.9645   6
  13  -2   0 -437.46 260.802  24
  13  -2   0 92.4032 18.1894   9
  13  -2   0 130.280 27.2217  23
  13  -2   0 99.8645 22.6271  13
  13  -2   0 91.2565 28.0914   1
  13  -2   0 106.761 32.1295   3
  13  -2   0 74.4199 20.0786  12
  13  -2   0 75.6368 26.5368  18
 -13   2   0 110.750 24.7991  20
 -13   2   0 62.1627 21.3909   1
 -13   2   0 107.550 22.7928   8
 -13   2   0 95.8697 19.2980   9
 -13   2   0 61.6772 21.2153  23
 -13   2   0 71.5428 278.985  24
 -13   2   0 112.214 26.6401  17
 -13   2   0 73.5630 24.5167  10
  12  -2   0 91.9347 21.0786  13
  12  -2   0 102.483 31.7828  18
  12  -2   0 -10.036 216.826  24
  12  -2   0 74.9985 22.9081  23
  12  -2   0 47.1459 24.3197  14
  12  -2   0 64.7677 21.6272   6
  12  -2   0 100.381 22.9817   1
  12  -2   0 62.4461 19.2751  12
  12  -2   0 92.4979 17.2845   9
  12  -2   0 53.7705 27.2204   3
 -12   2   0 52.4635 22.3305  10
 -12   2   0 -137.40 202.449  24
 -12   2   0 44.3029 22.0784  11
 -12   2   0 68.6385 16.7048   9
 -12   2   0 51.2664 18.6181  23
 -12   2   0 64.5078 20.8251  20
 -12   2   0 65.5315 22.9038  17
 -12   2   0 65.5591 19.6357   1
  11  -2   0 12.1755 12.9562  12
  11  -2   0 4.51007 19.0673  18
  11  -2   0 -8.6335 16.7388   6
  11  -2   0 28.9400 16.4547  19
  11  -2   0 -91.776 168.303  24
  11  -2   0 -8.4215 18.9403  13
  11  -2   0 1.84275 13.4605   9
  11  -2   0 -18.815 33.9208  14
  11  -2   0 -39.002 20.3647   3
  11  -2   0 -3.6736 16.9975   1
  11  -2   0 23.3123 18.2835  23
 -11   2   0 1.40705 18.6086  17
 -11   2   0 8.91269 16.0987   8
 -11   2   0 36.2435 162.920  24
 -11   2   0 37.6742 18.2142  20
 -11   2   0 1.08188 16.3484   1
 -11   2   0 -16.042 18.2481  11
 -11   2   0 1.75576 19.2986  10
 -11   2   0 11.9077 14.7216   9
 -11   2   0 -19.570 18.9336  23
 -11   2   0 23.6174 15.5245  23
  10  -2   0 118.261 23.3718  14
  10  -2   0 122.145 18.5316  19
  10  -2   0 100.372 20.5012   1
  10  -2   0 82.0332 29.7780   3
  10  -2   0 120.172 14.7343  12
  10  -2   0 88.6030 19.9938   6
  10  -2   0 97.4535 21.8899  15
  10  -2   0 115.105 122.291  24
  10  -2   0 122.126 18.3924   8
  10  -2   0 57.3801 16.2563   1
  10  -2   0 90.2404 20.8403  23
  10  -2   0 102.143 15.9200   9
  10  -2   0 80.1038 16.9277  23
  10  -2   0 112.586 21.4726  18
  10  -2   0 105.868 19.7854  13
 -10   2   0 86.7436 17.5382  21
 -10   2   0 63.0296 19.6129  11
 -10   2   0 106.906 16.5286   9
 -10   2   0 78.2090 20.9315  23
 -10   2   0 107.910 18.4855   8
 -10   2   0 169.793 21.6800  17
 -10   2   0 65.4918 132.819  24
 -10   2   0 130.692 18.4011  23
 -10   2   0 86.9234 18.4558  18
 -10   2   0 51.4361 18.8342   1
 -10   2   0 132.326 22.6560  10
 -10   2   0 130.462 19.2479   1
   9  -2   0 491.954 37.8021  18
   9  -2   0 435.057 33.2644   8
   9  -2   0 451.236 35.1107  13
   9  -2   0 400.422 32.8134  23
   9  -2   0 460.319 50.0852   6
   9  -2   0 426.943 30.1006  12
   9  -2   0 333.309 120.289  24
   9  -2   0 388.562 36.6349  15
   9  -2   0 403.589 36.0405   3
   9  -2   0 425.077 36.6000   1
   9  -2   0 448.573 37.1674  23
   9  -2   0 430.350 31.8030   9
   9  -2   0 443.483 31.7238   9
   9  -2   0 412.387 38.5128  14
   9  -2   0 480.340 34.6104  17
  -9   2   0 446.899 35.4798  11
  -9   2   0 462.680 35.9063  14
  -9   2   0 464.678 32.3700   9
  -9   2   0 390.260 37.4450  18
  -9   2   0 446.034 33.4304  23
  -9   2   0 343.537 32.9440  21
  -9   2   0 408.365 30.8507   9
  -9   2   0 437.196 34.1983   1
  -9   2   0 379.727 34.7251   1
  -9   2   0 436.982 33.7115   8
  -9   2   0 472.162 36.2305  17
  -9   2   0 369.251 35.9028  23
  -9   2   0 347.183 116.793  24
   8  -2   0 412.102 32.9998  23
   8  -2   0 442.328 33.8784  18
   8  -2   0 376.614 30.4294  17
   8  -2   0 375.272 28.5366   9
   8  -2   0 396.668 32.4174   1
   8  -2   0 433.113 34.8533  14
   8  -2   0 361.959 28.1080   9
   8  -2   0 397.084 30.4950   1
   8  -2   0 364.680 29.0249  23
   8  -2   0 401.870 29.3325   8
   8  -2   0 351.464 32.2757  15
   8  -2   0 337.113 31.5453   3
   8  -2   0 380.296 31.6310   6
   8  -2   0 325.578 29.3823   2
   8  -2   0 422.867 31.1203  13
   8  -2   0 424.657 108.081  24
  -8   2   0 408.435 30.6099   1
  -8   2   0 350.787 29.8460  21
  -8   2   0 385.516 28.5660   9
  -8   2   0 374.590 31.3634   1
  -8   2   0 424.000 32.4916  17
  -8   2   0 391.116 31.1128  18
  -8   2   0 397.773 30.4846   8
  -8   2   0 358.713 27.3618   9
  -8   2   0 422.051 29.9911  23
  -8   2   0 329.662 31.7444  23
  -8   2   0 482.804 105.590  24
  -8   2   0 376.903 31.4313  14
   7  -2   0 230.479 22.1518  17
   7  -2   0 280.906 25.4757  18
   7  -2   0 251.322 18.6623  12
   7  -2   0 199.144 17.7640   2
   7  -2   0 250.635 20.6493   9
   7  -2   0 222.598 21.5733   1
   7  -2   0 217.922 20.7796   8
   7  -2   0 265.556 79.7329  24
   7  -2   0 259.525 19.9930   9
   7  -2   0 261.351 24.6352  23
   7  -2   0 245.075 23.3297   3
   7  -2   0 251.827 22.5802  13
   7  -2   0 269.907 23.2917   6
   7  -2   0 259.099 20.8034  23
   7  -2   0 262.133 26.0497  14
   7  -2   0 198.502 23.5964  15
   7  -2   0 261.072 24.0734   1
  -7   2   0 464.501 97.0646  24
  -7   2   0 261.169 21.5202  23
  -7   2   0 270.498 23.9677  23
  -7   2   0 262.832 24.1412  17
  -7   2   0 255.812 22.8501   1
  -7   2   0 244.580 20.7712   9
  -7   2   0 251.368 20.0275   9
  -7   2   0 255.024 23.2896  18
  -7   2   0 252.821 23.7972  14
  -7   2   0 219.407 21.4717  21
   6  -2   0 141.174 14.4956   1
   6  -2   0 162.244 15.7260   6
   6  -2   0 129.736 12.7243   9
   6  -2   0 134.880 13.9109  23
   6  -2   0 145.585 17.4955  23
   6  -2   0 124.347 15.9199  15
   6  -2   0 123.949 12.8595   2
   6  -2   0 126.201 14.8867  17
   6  -2   0 120.933 13.4606   8
   6  -2   0 144.545 19.1349   3
   6  -2   0 140.967 16.9279  18
   6  -2   0 137.329 13.6967   9
   6  -2   0 133.746 14.8569  13
   6  -2   0 157.036 18.7971  14
   6  -2   0 132.027 16.4371   1
   6  -2   0 175.510 58.4335  24
   6  -2   0 119.977 12.7067  12
  -6   2   0 150.899 15.0372   1
  -6   2   0 123.876 15.5497  14
  -6   2   0 147.503 16.7693  23
  -6   2   0 167.459 57.2218  24
  -6   2   0 152.369 14.8226  23
  -6   2   0 150.952 15.0894   8
  -6   2   0 131.645 15.2236   1
  -6   2   0 127.366 15.3505  18
  -6   2   0 112.770 14.1556  21
  -6   2   0 140.418 15.4680  17
  -6   2   0 153.876 14.2440   9
  -6   2   0 144.246 13.2741   9
   5  -2   0 134.122 14.1732  23
   5  -2   0 122.278 14.7197  21
   5  -2   0 137.229 12.5197   9
   5  -2   0 106.722 11.7894  12
   5  -2   0 136.691 14.9487   1
   5  -2   0 132.497 14.0250  13
   5  -2   0 159.991 16.5640  23
   5  -2   0 116.354 12.5568   8
   5  -2   0 120.973 14.9133  15
   5  -2   0 137.404 13.5197   6
   5  -2   0 146.726 16.8942  14
   5  -2   0 95.1375 42.6454  24
   5  -2   0 135.372 13.8070   1
   5  -2   0 113.716 11.7335   9
   5  -2   0 160.457 18.6853   3
   5  -2   0 160.820 17.2320  18
   5  -2   0 101.397 10.7817   2
   5  -2   0 114.920 14.8740  17
  -5   2   0 124.613 13.4311  21
  -5   2   0 134.015 14.2399   1
  -5   2   0 133.932 14.5433  23
  -5   2   0 102.874 15.2776  18
  -5   2   0 113.724 14.3868  17
  -5   2   0 140.721 15.1807  23
  -5   2   0 94.5370 23.0625  14
  -5   2   0 181.987 49.7828  24
  -5   2   0 141.363 14.1171   1
  -5   2   0 116.896 13.5926   8
  -5   2   0 131.396 14.6412   9
  -5   2   0 124.743 16.3437  15
   4  -2   0 652.810 40.6104  12
   4  -2   0 641.826 41.2281   9
   4  -2   0 752.930 43.4859   1
   4  -2   0 763.343 44.5509  18
   4  -2   0 688.400 42.1627   6
   4  -2   0 721.645 43.6016  23
   4  -2   0 631.387 42.1385  17
   4  -2   0 726.349 41.8355   9
   4  -2   0 677.573 41.9693  23
   4  -2   0 731.330 43.3328  21
   4  -2   0 698.857 44.1558  14
   4  -2   0 664.226 68.9650  24
   4  -2   0 635.214 42.9959  15
   4  -2   0 776.582 44.4439   3
   4  -2   0 642.722 41.9314   8
   4  -2   0 719.793 42.5045   1
  -4   2   0 678.331 41.7234   9
  -4   2   0 690.484 43.3857  23
  -4   2   0 692.255 42.7670  17
  -4   2   0 702.096 42.4704   1
  -4   2   0 677.124 41.7929   9
  -4   2   0 632.315 42.5758  21
  -4   2   0 755.067 43.7040   3
  -4   2   0 788.083 70.9580  24
  -4   2   0 705.302 42.1038  23
  -4   2   0 738.009 43.8547  15
  -4   2   0 702.004 42.2227   8
  -4   2   0 708.714 43.6061  18
  -4   2   0 660.382 42.8124  11
  -4   2   0 684.151 42.8643   1
  -4   2   0 674.496 43.6748  14
   3  -2   0 114.978 12.3008  15
   3  -2   0 115.167 10.8494   9
   3  -2   0 125.673 10.6226  23
   3  -2   0 142.394 13.9749   3
   3  -2   0 117.921 11.2381  17
   3  -2   0 118.955 11.0823   8
   3  -2   0 146.947 12.5025   1
   3  -2   0 127.730 12.8743  23
   3  -2   0 116.542 9.93589   9
   3  -2   0 182.980 34.8686  24
   3  -2   0 123.895 10.5447   6
   3  -2   0 131.502 8.87949  12
   3  -2   0 134.718 13.0083  21
   3  -2   0 112.905 11.1567   1
   3  -2   0 136.248 14.2392  14
   3  -2   0 142.476 14.7137  18
  -3   2   0 114.298 11.5566   1
  -3   2   0 137.396 13.4797  15
  -3   2   0 158.413 13.2909  18
  -3   2   0 111.896 11.6601  21
  -3   2   0 115.520 10.7265   9
  -3   2   0 113.350 12.7388  23
  -3   2   0 124.559 11.1124   8
  -3   2   0 135.597 14.0712  14
  -3   2   0 234.483 38.0030  24
  -3   2   0 138.350 12.9873   3
  -3   2   0 132.907 11.9353   1
  -3   2   0 130.447 11.0145  23
  -3   2   0 123.318 11.8994  17
  -3   2   0 124.169 10.6208   9
  -3   2   0 111.728 12.3513  11
   2  -2   0 418.470 27.3077   5
   2  -2   0 443.710 26.8571  14
   2  -2   0 415.962 26.3839  23
   2  -2   0 431.814 26.6217  15
   2  -2   0 395.982 25.6078  23
   2  -2   0 423.087 25.5154   9
   2  -2   0 471.512 26.3563   1
   2  -2   0 449.978 27.6511  18
   2  -2   0 419.787 25.1934   9
   2  -2   0 463.362 27.9199   3
   2  -2   0 419.241 25.9632   1
   2  -2   0 401.107 25.9541  17
   2  -2   0 432.991 26.5836  21
   2  -2   0 405.540 26.7366  11
  -2   2   0 439.823 27.0552  18
  -2   2   0 415.667 26.0111   1
  -2   2   0 445.978 39.1729  24
  -2   2   0 436.004 25.5450   9
  -2   2   0 416.702 26.9178  15
  -2   2   0 412.183 25.6982  23
  -2   2   0 475.505 27.5991   3
  -2   2   0 413.820 26.2780  21
  -2   2   0 418.186 26.3169  23
  -2   2   0 421.785 26.0624   1
  -2   2   0 422.948 25.4137   9
  -2   2   0 421.193 27.2374   5
  -2   2   0 404.935 26.4491  11
  -2   2   0 404.497 26.7150  14
  -2   2   0 404.516 26.2152  17
   1  -2   0 52.6074 6.17085  23
   1  -2   0 87.2806 9.16440   3
   1  -2   0 56.7449 21.3036  24
   1  -2   0 59.6146 6.00527   7
   1  -2   0 67.3535 7.61689   5
   1  -2   0 61.3247 5.94062   1
   1  -2   0 72.5193 6.79510  11
   1  -2   0 72.5207 6.35694  21
   1  -2   0 58.5795 6.69255   6
   1  -2   0 72.1043 6.26981  14
   1  -2   0 52.6816 7.14844  20
   1  -2   0 67.6006 8.16273  18
   1  -2   0 70.3216 6.99055  15
   1  -2   0 65.7084 6.11759  13
  -1   2   0 42.5595 5.27669   9
  -1   2   0 59.4459 7.39444   5
  -1   2   0 52.4769 6.09996  23
  -1   2   0 61.8773 6.26595  23
  -1   2   0 96.8993 9.35592   3
  -1   2   0 67.9200 7.55979  18
  -1   2   0 65.6406 6.14219  11
  -1   2   0 64.7332 6.99331  15
  -1   2   0 97.3131 18.0813  24
  -1   2   0 58.4269 6.76587  20
  -1   2   0 49.5772 5.81250   1
  -1   2   0 63.5734 5.46180   9
  -1   2   0 81.5448 6.41928  21
  -1   2   0 60.6441 6.54949   6
  -1   2   0 60.0460 6.23888   1
  -1   2   0 67.8317 6.53375  14
   0  -2   0 3111.12 176.136  21
   0  -2   0 3216.69 176.000  18
   0  -2   0 3132.74 176.774   6
   0  -2   0 3197.13 176.800  10
   0  -2   0 3059.55 176.353  20
   0  -2   0 3057.21 176.243   1
   0  -2   0 3063.59 176.505  16
   0  -2   0 3076.45 176.196  23
   0  -2   0 3337.35 176.514   5
   0  -2   0 2749.56 184.081  24
   0  -2   0 3033.79 176.323  11
   0   2   0 3026.48 175.923  18
   0   2   0 3066.96 176.423  16
   0   2   0 3185.44 176.383   5
   0   2   0 3351.79 176.115   7
   0   2   0 3169.62 176.855   6
   0   2   0 2994.51 176.267  11
   0   2   0 2998.25 176.072   1
   0   2   0 3141.97 176.310   1
   0   2   0 3026.88 176.041   4
   0   2   0 3035.59 175.787   9
   0   2   0 3087.60 176.122  21
   0   2   0 3052.74 176.218  23
   0   2   0 3264.08 175.832   9
   0   2   0 3047.74 176.097  23
   0   2   0 2983.37 176.290  20
   0   2   0 2870.95 184.256  24
   0   2   0 3046.72 176.687  10
  -1  -2   0 183.273 11.3315   4
  -1  -2   0 229.212 35.3591  24
  -1  -2   0 177.550 13.0012  14
  -1  -2   0 183.253 12.8759   5
  -1  -2   0 183.733 11.5008   9
  -1  -2   0 189.840 13.4147  16
  -1  -2   0 171.843 13.4908   8
  -1  -2   0 159.580 12.1045  23
  -1  -2   0 182.945 12.0899   9
  -1  -2   0 179.728 12.9394  23
  -1  -2   0 174.541 15.6347   6
  -1  -2   0 161.168 13.9281  10
  -1  -2   0 166.350 12.9407  20
  -1  -2   0 173.267 12.0245   1
  -1  -2   0 185.271 13.0256   1
   1   2   0 169.508 12.6945  20
   1   2   0 182.888 13.1403  16
   1   2   0 180.722 12.0956   1
   1   2   0 258.281 34.2407  24
   1   2   0 173.071 12.9183   8
   1   2   0 150.035 13.1288  17
   1   2   0 154.850 11.1430   4
   1   2   0 183.125 12.0289  23
   1   2   0 193.368 13.5105  23
   1   2   0 164.738 13.4379  10
   1   2   0 193.323 13.5399   1
   1   2   0 175.688 11.6210   9
   1   2   0 192.520 13.4884  14
   1   2   0 180.555 12.2844   9
   1   2   0 164.059 15.6727   6
  -2  -2   0 362.434 23.7872  17
  -2  -2   0 354.448 22.7151  23
  -2  -2   0 365.310 23.7042  23
  -2  -2   0 368.694 22.7999   1
  -2  -2   0 351.211 22.0677   9
  -2  -2   0 336.020 21.4636   4
  -2  -2   0 374.018 43.0157  24
  -2  -2   0 367.684 23.4603  16
  -2  -2   0 364.652 23.6101   8
  -2  -2   0 361.547 23.9400  14
  -2  -2   0 354.486 23.1877  20
  -2  -2   0 409.326 23.6367   1
  -2  -2   0 382.612 22.3355  18
  -2  -2   0 359.954 25.6897   6
  -2  -2   0 356.671 23.8927  10
  -2  -2   0 371.241 22.6270   9
   2   2   0 367.917 24.1723  23
   2   2   0 370.802 22.7842   1
   2   2   0 359.910 23.0002  20
   2   2   0 373.051 24.5018  14
   2   2   0 361.603 22.6773  23
   2   2   0 389.286 24.1674   1
   2   2   0 342.033 23.4792  10
   2   2   0 350.854 23.2441  17
   2   2   0 363.554 22.3933  18
   2   2   0 338.777 23.1013   8
   2   2   0 356.649 25.9984   6
   2   2   0 348.575 43.7660  24
   2   2   0 362.666 22.7294   9
   2   2   0 355.921 22.0894   9
  -3  -2   0 43.6665 8.66343  17
  -3  -2   0 27.2640 6.50046  18
  -3  -2   0 37.0077 7.69639  20
  -3  -2   0 38.9122 9.61522   6
  -3  -2   0 30.5787 6.37031   9
  -3  -2   0 35.1247 4.77572   4
  -3  -2   0 51.0307 9.40252  10
  -3  -2   0 36.3310 8.87678  14
  -3  -2   0 25.0151 8.35623  23
  -3  -2   0 48.0380 31.3807  24
  -3  -2   0 34.5126 5.97844   9
  -3  -2   0 35.6328 6.97098  23
  -3  -2   0 37.2200 7.12959   1
  -3  -2   0 37.1540 7.73465  16
  -3  -2   0 39.1511 8.26521   1
  -3  -2   0 24.3848 7.48652   8
   3   2   0 36.6782 7.13776   8
   3   2   0 30.7225 6.75174  20
   3   2   0 33.8105 6.25781  18
   3   2   0 42.6372 6.60146  23
   3   2   0 46.2178 10.3846  14
   3   2   0 38.7805 7.26255   9
   3   2   0 57.3355 31.8868  24
   3   2   0 39.8458 6.62842   1
   3   2   0 30.2770 8.38751   1
   3   2   0 35.3173 7.88636  17
   3   2   0 38.8103 8.47976  10
   3   2   0 29.5348 8.62476  23
   3   2   0 39.2982 5.83100   9
   3   2   0 36.1512 10.7049   6
  -4  -2   0 743.913 82.4409  24
  -4  -2   0 732.374 46.2273  23
  -4  -2   0 730.124 45.1972  20
  -4  -2   0 708.304 45.8063  10
  -4  -2   0 733.428 44.4350  18
  -4  -2   0 749.276 45.9949  14
  -4  -2   0 717.669 43.9112   9
  -4  -2   0 688.965 42.9219   4
  -4  -2   0 768.112 43.8064   9
  -4  -2   0 686.872 44.6107  23
  -4  -2   0 706.611 45.4456  16
  -4  -2   0 575.743 50.7306   1
  -4  -2   0 737.874 44.8765   1
  -4  -2   0 649.916 48.9183   6
  -4  -2   0 739.140 45.4606   8
  -4  -2   0 736.230 45.6821  17
   4   2   0 698.648 45.2429  17
   4   2   0 726.646 44.5564  23
   4   2   0 703.231 47.9174   6
   4   2   0 765.536 46.6751  23
   4   2   0 723.571 44.7001  18
   4   2   0 778.988 82.1088  24
   4   2   0 739.134 47.3668  14
   4   2   0 745.404 44.5449   9
   4   2   0 820.697 46.7532   1
   4   2   0 753.639 44.8192   1
  -5  -2   0 513.923 35.8543   1
  -5  -2   0 519.386 33.4569   9
  -5  -2   0 530.273 36.2973  10
  -5  -2   0 531.443 36.3041  23
  -5  -2   0 493.497 34.1961  18
  -5  -2   0 493.856 36.7041   6
  -5  -2   0 535.853 33.5151   9
  -5  -2   0 533.954 36.0052  14
  -5  -2   0 517.054 32.6186   4
  -5  -2   0 566.714 36.5949  16
  -5  -2   0 526.093 34.8256   1
  -5  -2   0 722.083 96.4127  24
  -5  -2   0 539.296 35.9531  17
  -5  -2   0 552.937 35.3588  20
  -5  -2   0 529.861 34.5748  23
  -5  -2   0 492.221 35.3486   8
   5   2   0 519.437 34.7684   1
   5   2   0 486.513 34.6940   8
   5   2   0 560.277 37.2013  23
   5   2   0 479.593 35.0833  17
   5   2   0 536.766 33.4968   9
   5   2   0 531.098 86.2067  24
   5   2   0 581.859 37.1201   1
   5   2   0 517.800 34.3144  23
   5   2   0 516.191 38.9041   6
   5   2   0 545.391 34.9837  18
   5   2   0 596.297 35.1019   9
   5   2   0 537.577 38.0816  14
   5   2   0 573.365 34.8094  13
  -6  -2   0 724.102 47.5305   1
  -6  -2   0 682.042 47.3583  10
  -6  -2   0 1081.97 143.340  24
  -6  -2   0 734.871 46.4892  20
  -6  -2   0 708.210 47.1706  14
  -6  -2   0 728.635 44.6665   9
  -6  -2   0 723.776 45.8621  23
  -6  -2   0 709.732 46.7366  16
  -6  -2   0 677.674 45.4118  18
  -6  -2   0 692.984 45.9210   1
  -6  -2   0 696.421 47.6572  23
  -6  -2   0 735.834 46.6693   8
  -6  -2   0 727.239 54.4239  21
  -6  -2   0 707.904 47.1819  17
  -6  -2   0 682.174 47.8534   6
  -6  -2   0 738.164 47.1043   9
  -6  -2   0 694.487 43.7154   4
   6   2   0 777.856 49.3120  14
   6   2   0 785.699 48.6008  23
   6   2   0 757.808 45.5090   9
   6   2   0 695.339 45.9987   8
   6   2   0 773.099 50.3335   6
   6   2   0 760.447 46.1587  13
   6   2   0 739.057 46.2211   1
   6   2   0 702.022 46.3349  18
   6   2   0 724.449 45.6152  23
   6   2   0 670.942 44.5994   9
   6   2   0 740.736 48.3239   1
   6   2   0 947.380 112.642  24
   6   2   0 681.877 46.5354  17
  -7  -2   0 296.562 29.5473   6
  -7  -2   0 295.886 28.3930  23
  -7  -2   0 319.219 23.2934   4
  -7  -2   0 352.042 28.3049  16
  -7  -2   0 294.067 28.9352  10
  -7  -2   0 357.537 28.0182  20
  -7  -2   0 321.622 26.0194  21
  -7  -2   0 292.665 29.0378  17
  -7  -2   0 328.574 28.0319   8
  -7  -2   0 314.947 109.201  24
  -7  -2   0 352.741 26.6093  23
  -7  -2   0 295.044 24.1253   9
  -7  -2   0 372.568 27.1160   1
  -7  -2   0 293.081 28.0620   1
  -7  -2   0 303.606 25.5465  18
  -7  -2   0 349.098 24.7549   9
  -7  -2   0 308.457 29.0389  14
   7   2   0 295.018 24.5938   9
   7   2   0 227.219 87.8545  24
   7   2   0 332.452 29.8940   1
   7   2   0 320.922 26.0416   9
   7   2   0 324.064 26.1136  23
   7   2   0 316.185 26.6009   1
   7   2   0 303.492 27.5545  18
   7   2   0 318.043 27.5687  17
   7   2   0 382.538 27.5203  13
   7   2   0 364.672 33.6748   6
   7   2   0 319.563 29.9386  23
   7   2   0 310.982 26.8927   8
   7   2   0 302.513 31.8000  14
  -8  -2   0 31.9409 14.3413  20
  -8  -2   0 19.2960 16.2861  10
  -8  -2   0 32.6196 12.7468  21
  -8  -2   0 52.0926 14.6409   1
  -8  -2   0 46.6891 14.8862  14
  -8  -2   0 48.7237 9.96918   4
  -8  -2   0 52.8190 13.7055  23
  -8  -2   0 30.1578 14.6791   8
  -8  -2   0 23.0715 13.8812  16
  -8  -2   0 17.2870 11.9411  18
  -8  -2   0 32.1516 11.0947   9
  -8  -2   0 19.9745 15.7076  17
  -8  -2   0 23.6524 19.1209   9
  -8  -2   0 54.7182 14.9783   1
  -8  -2   0 32.7925 15.2050  23
   8   2   0 42.3619 14.0819   8
   8   2   0 49.2942 17.1438  23
   8   2   0 56.4680 22.3020  18
   8   2   0 100.220 109.911  24
   8   2   0 45.0442 16.3020   1
   8   2   0 11.2887 12.4669  23
   8   2   0 27.4585 12.1095   9
   8   2   0 31.0396 15.8332  17
   8   2   0 40.8246 14.0138   1
   8   2   0 36.2116 19.1371   6
   8   2   0 40.1500 18.4220  14
   8   2   0 52.7400 14.8035  13
  -9  -2   0 312.297 29.1324  20
  -9  -2   0 294.748 28.3742   1
  -9  -2   0 241.057 26.8451  23
  -9  -2   0 213.008 25.4528  18
  -9  -2   0 286.400 28.5952   8
  -9  -2   0 245.207 26.5225  21
  -9  -2   0 318.234 31.2387  17
  -9  -2   0 230.552 28.2837  23
  -9  -2   0 304.984 30.1633  10
  -9  -2   0 247.745 22.7420   9
  -9  -2   0 280.165 24.7897   9
  -9  -2   0 251.110 22.5510   4
  -9  -2   0 280.840 29.5080  16
  -9  -2   0 119.527 134.937  24
   9   2   0 289.913 27.8656  13
   9   2   0 218.915 126.022  24
   9   2   0 284.940 32.3424  15
   9   2   0 283.056 29.8239   1
   9   2   0 244.910 25.8694   9
   9   2   0 210.714 24.2050  23
   9   2   0 246.538 28.9611  18
   9   2   0 266.699 30.2659  14
   9   2   0 210.569 28.2704  23
   9   2   0 221.539 24.1266  12
   9   2   0 259.753 28.6389   1
   9   2   0 328.477 37.4765   6
 -10  -2   0 100.833 179.123  24
 -10  -2   0 196.964 23.3120  18
 -10  -2   0 186.890 27.4128  10
 -10  -2   0 265.589 27.5367   8
 -10  -2   0 254.837 25.1412   9
 -10  -2   0 239.013 23.5079   4
 -10  -2   0 268.609 28.2627  23
 -10  -2   0 299.814 29.6141  20
 -10  -2   0 319.028 33.1818  17
 -10  -2   0 269.650 29.0070   1
 -10  -2   0 207.780 38.8108  21
  10   2   0 239.258 31.1668   6
  10   2   0 244.676 25.0924  13
  10   2   0 177.532 24.5205   1
  10   2   0 246.434 27.1686  18
  10   2   0 223.070 33.7770  19
  10   2   0 197.227 28.4474  23
  10   2   0 245.186 153.770  24
  10   2   0 199.440 29.0017   1
  10   2   0 259.652 32.0669  14
  10   2   0 200.177 27.5233  23
 -11  -2   0 57.1558 20.7589   8
 -11  -2   0 82.5505 21.1003  16
 -11  -2   0 111.786 226.479  24
 -11  -2   0 23.1067 16.1822  18
 -11  -2   0 68.1967 19.1936  23
 -11  -2   0 63.1858 19.2920   1
 -11  -2   0 72.6598 24.1998  10
 -11  -2   0 43.9401 15.8863   9
 -11  -2   0 -3.8403 15.4335  21
 -11  -2   0 68.0313 13.5978   4
 -11  -2   0 54.9364 22.7545  17
 -11  -2   0 48.3573 20.6997  20
  11   2   0 13.2036 18.2063  23
  11   2   0 86.1555 25.6763  13
  11   2   0 68.5850 20.7351  19
  11   2   0 33.0881 21.2795  23
  11   2   0 30.3572 16.3842   9
  11   2   0 62.8762 20.3700  18
  11   2   0 -9.3448 22.2336  14
  11   2   0 56.5962 28.7977   6
  11   2   0 135.400 318.699  24
 -12  -2   0 13.9401 20.7171   8
 -12  -2   0 10.2391 13.3579   4
 -12  -2   0 2.65073 15.5165   9
 -12  -2   0 -6.3340 22.5874  17
 -12  -2   0 23.9319 283.307  24
 -12  -2   0 -3.4085 18.1226   1
 -12  -2   0 15.9472 19.7313  23
 -12  -2   0 3.84108 21.0144  20
 -12  -2   0 11.0228 21.3787  16
 -12  -2   0 0.78767 23.9117  10
  12   2   0 39.9213 20.5375  19
  12   2   0 -6.1375 15.1227   9
  12   2   0 20.9650 21.3134  18
  12   2   0 1.81448 24.4612   6
  12   2   0 32.2962 20.7680  13
  12   2   0 -99.843 234.468  24
  12   2   0 24.9797 23.7468  23
  12   2   0 32.9305 22.7675   1
  13  -3   0 20.2035 21.8577  23
  13  -3   0 -1.9857 18.9099   6
  13  -3   0 21.0807 22.3805  18
  13  -3   0 7.40122 18.3300  19
  13  -3   0 1.57885 20.5253   1
  13  -3   0 6.17048 14.4498   9
  13  -3   0 27.0534 17.3996  12
  13  -3   0 2.36144 27.8475   3
  13  -3   0 117.509 244.275  24
  13  -3   0 10.1782 19.4017  13
 -13   3   0 5.45778 16.1067   9
 -13   3   0 -0.4013 22.2140  10
 -13   3   0 7.13665 22.9031  17
 -13   3   0 -27.268 21.1073  23
 -13   3   0 2.89293 265.800  24
 -13   3   0 24.9783 19.0119   1
 -13   3   0 -14.059 20.1676  20
 -13   3   0 8.14121 18.5203   8
  12  -3   0 81.7787 23.8962  14
  12  -3   0 -27.558 217.153  24
  12  -3   0 81.4577 36.9154  18
  12  -3   0 78.2420 23.0274  23
  12  -3   0 82.5973 17.1572   9
  12  -3   0 86.1652 15.6197  12
  12  -3   0 71.0469 20.5660   6
  12  -3   0 83.8403 20.9401  13
  12  -3   0 23.7585 19.9821   1
  12  -3   0 66.2616 27.2963   3
  12  -3   0 70.9643 19.3171  19
 -12   3   0 19.8996 21.2694  11
 -12   3   0 90.6087 19.6637  23
 -12   3   0 -1.1847 23.4175  23
 -12   3   0 72.6176 20.0139   1
 -12   3   0 60.0057 23.4879  10
 -12   3   0 45.4948 16.5092   9
 -12   3   0 76.1029 22.6625  17
 -12   3   0 200.852 306.652  24
 -12   3   0 33.3746 19.1021   8
 -12   3   0 82.9768 20.6000  20
  11  -3   0 213.989 19.2151  12
  11  -3   0 175.928 26.0939   1
  11  -3   0 217.381 28.9137  13
  11  -3   0 172.682 155.367  24
  11  -3   0 218.360 32.0689   3
  11  -3   0 193.620 27.1775  18
  11  -3   0 210.761 24.0447   6
  11  -3   0 189.406 38.2242  14
  11  -3   0 187.145 20.4644   9
  11  -3   0 217.941 23.2943  19
  11  -3   0 189.666 26.3198  23
 -11   3   0 170.872 23.1585   1
 -11   3   0 143.506 21.4671   9
 -11   3   0 104.934 172.081  24
 -11   3   0 138.372 28.3452  23
 -11   3   0 248.446 27.2239  17
 -11   3   0 187.944 23.5511  23
 -11   3   0 140.867 29.0579  11
 -11   3   0 124.370 22.7303   1
 -11   3   0 208.052 24.3962   8
 -11   3   0 199.479 27.3712  10
  10  -3   0 324.309 153.782  24
  10  -3   0 430.452 36.1736   1
  10  -3   0 345.638 36.3184  15
  10  -3   0 418.281 33.9646  13
  10  -3   0 358.600 27.8115  12
  10  -3   0 532.336 54.3728   6
  10  -3   0 352.369 38.6985  23
  10  -3   0 332.581 31.7944   8
  10  -3   0 425.679 38.4292  14
  10  -3   0 350.318 29.2830   9
  10  -3   0 350.873 31.8447  23
  10  -3   0 370.905 35.7772   3
  10  -3   0 408.867 30.3397   9
  10  -3   0 393.959 32.6602  19
  10  -3   0 384.585 37.0954  18
 -10   3   0 431.701 32.7085  23
 -10   3   0 390.394 35.4208  11
 -10   3   0 391.691 33.0692   8
 -10   3   0 370.661 33.3182   1
 -10   3   0 344.144 33.7989  18
 -10   3   0 335.124 35.2748  23
 -10   3   0 400.604 31.6384   9
 -10   3   0 259.664 147.699  24
 -10   3   0 316.897 33.1267   1
 -10   3   0 350.464 32.7125  21
 -10   3   0 428.439 35.8286  17
   9  -3   0 115.343 104.007  24
   9  -3   0 67.4897 17.9630  18
   9  -3   0 51.2289 9.34246   2
   9  -3   0 47.7466 17.1134  15
   9  -3   0 73.5744 16.0793  13
   9  -3   0 54.5879 15.4016  17
   9  -3   0 66.5641 13.4428   9
   9  -3   0 74.7787 16.5100   1
   9  -3   0 65.3305 13.8628  23
   9  -3   0 63.9165 19.8509   1
   9  -3   0 108.624 18.7084  12
   9  -3   0 77.6449 15.1474   6
   9  -3   0 62.2383 19.7033   3
   9  -3   0 48.2688 14.4844   8
   9  -3   0 67.4531 12.6626   9
   9  -3   0 48.1829 18.7691  14
   9  -3   0 111.135 17.8874  23
  -9   3   0 60.3465 12.8751   9
  -9   3   0 45.9903 15.0363   1
  -9   3   0 40.6515 15.5781  21
  -9   3   0 184.980 115.677  24
  -9   3   0 68.9340 17.7503  18
  -9   3   0 102.490 18.7133  17
  -9   3   0 77.8252 14.7550  23
  -9   3   0 63.9214 16.2879  11
  -9   3   0 97.8712 14.0909   9
  -9   3   0 73.6419 17.3415  23
  -9   3   0 78.7436 15.7722   8
  -9   3   0 87.1856 15.3255   1
  -9   3   0 59.9816 16.3962  14
   8  -3   0 -5.1736 11.1312  17
   8  -3   0 -3.3004 9.51972  23
   8  -3   0 -0.2573 9.60706   9
   8  -3   0 -1.5617 11.9312  13
   8  -3   0 -14.654 10.6111   8
   8  -3   0 97.3435 81.8736  24
   8  -3   0 -7.1103 12.7132  15
   8  -3   0 12.5723 11.5522   6
   8  -3   0 9.30828 13.6501  23
   8  -3   0 17.5308 13.7777  18
   8  -3   0 -18.185 11.9393   1
   8  -3   0 -2.0126 14.6685  14
   8  -3   0 9.30174 7.60554  12
   8  -3   0 6.20018 14.3744   3
   8  -3   0 10.6804 11.5146   2
   8  -3   0 -3.6598 10.2243   1
   8  -3   0 19.3568 9.13947   9
  -8   3   0 1.16567 11.1622   1
  -8   3   0 0.24026 11.1397   1
  -8   3   0 -22.664 85.2662  24
  -8   3   0 22.6349 12.1164  18
  -8   3   0 24.3097 11.1604  23
  -8   3   0 17.7742 12.5981  14
  -8   3   0 22.9676 10.4354   9
  -8   3   0 -1.0650 11.8957   8
  -8   3   0 2.08735 11.2122  21
  -8   3   0 -4.2630 8.02031   9
  -8   3   0 1.63675 12.9579  23
  -8   3   0 2.23443 13.5236  17
  -8   3   0 0.03143 11.9194  11
   7  -3   0 339.265 26.0207  23
   7  -3   0 315.114 25.8326   8
   7  -3   0 349.930 26.8322   6
   7  -3   0 370.461 30.1701   3
   7  -3   0 355.700 27.0770   1
   7  -3   0 344.989 28.9145   1
   7  -3   0 346.073 27.1253  17
   7  -3   0 339.730 28.4264  15
   7  -3   0 346.949 24.6596   9
   7  -3   0 383.247 30.6777  18
   7  -3   0 348.853 23.2883  12
   7  -3   0 334.471 84.1609  24
   7  -3   0 322.871 30.7938  14
   7  -3   0 384.393 29.8428  23
   7  -3   0 379.176 27.9460  13
  -7   3   0 331.755 30.3000   1
  -7   3   0 372.732 28.8577  23
  -7   3   0 352.762 28.5023  18
  -7   3   0 383.171 27.3108   8
  -7   3   0 558.440 105.912  24
  -7   3   0 328.713 24.8470   9
  -7   3   0 373.556 28.7938  17
  -7   3   0 336.943 27.0314  21
  -7   3   0 361.411 28.6912  14
  -7   3   0 376.027 26.7323  23
  -7   3   0 346.459 27.8039  11
  -7   3   0 350.540 27.2792   1
   6  -3   0 815.510 51.5582  23
   6  -3   0 900.469 53.9765  23
   6  -3   0 888.017 51.1005   9
   6  -3   0 842.162 52.2802   1
   6  -3   0 865.937 53.5457   1
   6  -3   0 910.448 55.3853  18
   6  -3   0 789.572 49.4742  12
   6  -3   0 771.432 51.9553  17
   6  -3   0 822.668 51.6750   6
   6  -3   0 836.687 53.8902  21
   6  -3   0 904.994 53.1000  13
   6  -3   0 815.187 50.5814   9
   6  -3   0 786.053 53.0475  15
   6  -3   0 849.713 54.4453  14
   6  -3   0 791.083 51.4701   8
   6  -3   0 855.329 54.8716   3
   6  -3   0 793.902 92.2833  24
  -6   3   0 849.095 51.1507   9
  -6   3   0 867.870 52.8777   1
  -6   3   0 834.855 51.9981   8
  -6   3   0 913.184 54.6247  15
  -6   3   0 833.480 53.6520  18
  -6   3   0 911.514 51.8611   9
  -6   3   0 866.548 52.4045   1
  -6   3   0 876.892 52.9988  17
  -6   3   0 840.753 53.4694  23
  -6   3   0 780.094 54.1872  11
  -6   3   0 860.870 95.3690  24
  -6   3   0 884.576 51.8887  23
  -6   3   0 808.129 53.3863  14
  -6   3   0 779.634 52.2672  21
   5  -3   0 486.853 36.0140  15
   5  -3   0 535.821 35.5717  13
   5  -3   0 508.284 33.5205   9
   5  -3   0 590.529 70.5384  24
   5  -3   0 598.173 36.6213   1
   5  -3   0 528.799 34.3695   6
   5  -3   0 516.542 32.5005  12
   5  -3   0 624.230 38.9400   3
   5  -3   0 566.886 34.0403   9
   5  -3   0 586.187 36.8325  23
   5  -3   0 544.247 37.8139  14
   5  -3   0 562.638 35.9533   1
   5  -3   0 570.500 38.4448  18
   5  -3   0 529.291 35.0926  23
   5  -3   0 511.918 36.7388  21
  -5   3   0 720.372 76.7395  24
  -5   3   0 517.071 35.9933  17
  -5   3   0 530.194 38.7714  14
  -5   3   0 464.803 35.6455  11
  -5   3   0 555.875 35.6117   1
  -5   3   0 538.715 34.6188   9
  -5   3   0 560.583 35.2225   8
  -5   3   0 543.661 36.4060  23
  -5   3   0 556.603 34.8316  23
  -5   3   0 542.794 36.8177  18
  -5   3   0 550.936 35.4177   1
  -5   3   0 561.389 38.0605  15
   4  -3   0 478.552 30.6505   1
   4  -3   0 462.987 31.6651  23
   4  -3   0 498.672 29.7575   9
   4  -3   0 541.620 33.9999   3
   4  -3   0 475.474 32.6159  14
   4  -3   0 459.084 33.2803  18
   4  -3   0 432.218 31.5222  15
   4  -3   0 491.677 31.4140   1
   4  -3   0 479.035 29.2575   9
   4  -3   0 508.317 31.1010  13
   4  -3   0 521.051 67.4150  24
   4  -3   0 470.987 29.1772   6
   4  -3   0 466.773 31.9629  21
   4  -3   0 468.044 30.4375  17
   4  -3   0 459.949 29.9681  23
  -4   3   0 511.229 57.3883  24
  -4   3   0 496.589 31.5083  23
  -4   3   0 509.451 31.1294   1
  -4   3   0 463.089 31.4397  11
  -4   3   0 499.425 30.5140   8
  -4   3   0 472.696 32.4805  15
  -4   3   0 486.774 31.1961  17
  -4   3   0 463.748 30.1936  23
  -4   3   0 487.681 32.2686  14
  -4   3   0 433.764 30.6614  21
  -4   3   0 419.891 32.0470  18
  -4   3   0 487.065 29.9810   9
  -4   3   0 505.854 30.8813   1
  -4   3   0 487.418 29.8085   9
   3  -3   0 2217.86 115.930   3
   3  -3   0 2081.39 114.038   1
   3  -3   0 2052.68 114.216  23
   3  -3   0 1974.77 114.763   5
   3  -3   0 1941.58 113.454  23
   3  -3   0 2008.33 113.016   9
   3  -3   0 1970.26 113.772   1
   3  -3   0 1896.11 112.823   9
   3  -3   0 1908.13 114.260  15
   3  -3   0 2009.22 154.154  24
   3  -3   0 2077.53 115.189  18
   3  -3   0 1987.57 114.320  21
   3  -3   0 2039.18 113.734  13
   3  -3   0 1949.92 114.146  14
   3  -3   0 1917.67 114.357  11
  -3   3   0 1998.50 114.505  15
  -3   3   0 1869.32 113.760   1
  -3   3   0 2024.38 114.814  18
  -3   3   0 1909.01 114.023  21
  -3   3   0 1914.13 114.591   5
  -3   3   0 1876.22 114.142  14
  -3   3   0 2006.55 115.254   3
  -3   3   0 2016.01 113.523  23
  -3   3   0 1944.09 113.179   9
  -3   3   0 1943.34 113.101   9
  -3   3   0 1853.38 130.377  24
  -3   3   0 1856.77 113.847  23
  -3   3   0 1964.57 113.974  17
  -3   3   0 2008.91 113.790   1
  -3   3   0 1883.63 113.969  11
   2  -3   0 4944.54 282.595  15
   2  -3   0 5185.20 282.949  18
   2  -3   0 4870.54 282.471  11
   2  -3   0 5278.81 282.879   5
   2  -3   0 4909.45 281.961   1
   2  -3   0 5095.29 282.400  21
   2  -3   0 4949.08 282.061   1
   2  -3   0 5117.31 281.835  13
   2  -3   0 5435.92 283.729   3
   2  -3   0 5004.70 281.873  14
   2  -3   0 4815.84 281.842  23
   2  -3   0 4855.38 281.472   6
   2  -3   0 4864.89 281.207   9
   2  -3   0 4960.32 281.291   9
  -2   3   0 4944.16 281.472   9
  -2   3   0 4811.31 281.967   1
  -2   3   0 4903.55 281.881  23
  -2   3   0 4741.42 282.190  21
  -2   3   0 4976.70 282.083   1
  -2   3   0 4627.87 282.181  11
  -2   3   0 5122.68 283.392   3
  -2   3   0 4985.04 282.692  15
  -2   3   0 4654.38 281.960  23
  -2   3   0 4856.13 281.986  14
  -2   3   0 4809.44 294.178  24
  -2   3   0 5022.69 282.671  18
  -2   3   0 4989.67 282.564   5
  -2   3   0 4632.42 281.417   6
  -2   3   0 4941.12 281.506   9
   1  -3   0 2266.00 127.248  18
   1  -3   0 2227.00 127.130   6
   1  -3   0 2175.59 127.591  15
   1  -3   0 2100.90 126.943  21
   1  -3   0 2179.93 127.230  11
   1  -3   0 2405.19 128.246   3
   1  -3   0 2145.30 126.690  23
   1  -3   0 2249.97 126.303  13
   1  -3   0 2181.09 137.576  24
   1  -3   0 2324.23 127.515   5
   1  -3   0 2231.86 126.862   1
   1  -3   0 2145.27 127.328  20
   1  -3   0 2284.85 126.621   7
  -1   3   0 2109.17 137.427  24
  -1   3   0 2422.88 128.791  10
  -1   3   0 2197.94 127.060   6
  -1   3   0 2064.72 127.085  20
  -1   3   0 2128.73 127.431  16
  -1   3   0 2280.41 127.057  23
  -1   3   0 2219.64 126.710   1
  -1   3   0 2195.55 127.612  15
  -1   3   0 2146.02 126.727  23
  -1   3   0 2208.28 126.202   9
  -1   3   0 2107.07 126.834  21
  -1   3   0 2198.19 126.885   1
  -1   3   0 2404.82 129.059   3
  -1   3   0 2125.08 127.047  11
  -1   3   0 2106.74 126.139   9
  -1   3   0 2277.09 126.489   7
  -1   3   0 2252.02 127.081  18
   0  -3   0 1056.86 58.5344  18
   0  -3   0 1130.58 59.9088   3
   0  -3   0 1071.19 80.8015  24
   0  -3   0 1072.41 59.3884   5
   0  -3   0 1020.30 60.0885   6
   0  -3   0 1006.35 59.1871  20
   0  -3   0 985.860 59.1834  11
   0  -3   0 1042.19 60.1061  10
   0  -3   0 974.161 58.7344  21
   0  -3   0 1052.37 58.9814   1
   0  -3   0 1052.36 59.5986  16
   0  -3   0 987.105 58.8116  23
   0   3   0 954.149 59.0031  20
   0   3   0 946.373 59.7803  10
   0   3   0 1031.90 60.2949   6
   0   3   0 983.470 58.9772  11
   0   3   0 976.609 72.7616  24
   0   3   0 1011.63 58.6348   1
   0   3   0 966.739 58.8549  23
   0   3   0 984.943 58.6104  23
   0   3   0 1053.08 58.2292   9
   0   3   0 980.742 59.8876  15
   0   3   0 1006.95 59.2189  16
   0   3   0 998.258 58.6783  21
   0   3   0 1012.57 58.6466   4
   0   3   0 991.266 58.1291   9
   0   3   0 973.706 58.5742   7
   0   3   0 1025.04 59.0691   1
   0   3   0 1045.85 59.1524   5
  -1  -3   0 66.3829 7.88678  20
  -1  -3   0 75.8839 8.68807   5
  -1  -3   0 96.2136 29.1832  24
  -1  -3   0 67.3681 6.93797  14
  -1  -3   0 63.4793 6.68478   1
  -1  -3   0 65.7111 6.34887   4
  -1  -3   0 70.9093 7.86846  23
  -1  -3   0 69.9278 7.63636  11
  -1  -3   0 67.4152 7.56164   1
  -1  -3   0 52.8184 7.68393  16
  -1  -3   0 63.8912 6.49846   9
  -1  -3   0 76.5112 9.72836  10
  -1  -3   0 78.5971 6.08633   9
  -1  -3   0 60.7074 6.54675  21
  -1  -3   0 66.5070 9.87763   6
   1   3   0 63.0677 5.73721   4
   1   3   0 60.7265 6.49155  23
   1   3   0 62.1147 7.81736   8
   1   3   0 82.2939 6.88203   9
   1   3   0 64.9765 7.62255  14
   1   3   0 65.3410 7.62301  16
   1   3   0 58.8120 6.41233   1
   1   3   0 68.1402 5.99555   9
   1   3   0 69.9588 7.79455   1
   1   3   0 61.3382 26.0799  24
   1   3   0 73.2650 10.2706   6
   1   3   0 60.0843 7.48170  20
   1   3   0 71.4537 8.84956  10
   1   3   0 70.9306 7.94052  23
  -2  -3   0 452.466 27.9587  16
  -2  -3   0 425.990 28.2689  10
  -2  -3   0 420.156 26.1698   9
  -2  -3   0 464.396 53.5461  24
  -2  -3   0 414.075 27.3865  14
  -2  -3   0 434.116 27.5912   1
  -2  -3   0 443.238 25.4761   4
  -2  -3   0 449.474 25.9848   9
  -2  -3   0 436.496 30.0106   6
  -2  -3   0 444.532 27.6357  20
  -2  -3   0 406.140 28.0716   8
  -2  -3   0 429.019 26.9126   1
  -2  -3   0 407.746 26.6106  23
  -2  -3   0 433.433 27.7693  23
   2   3   0 409.774 27.6217  17
   2   3   0 395.316 25.2778   4
   2   3   0 439.780 26.7290   9
   2   3   0 447.202 28.4060  14
   2   3   0 428.907 26.6844  23
   2   3   0 412.779 27.1215  20
   2   3   0 410.277 26.6611   1
   2   3   0 443.479 49.7690  24
   2   3   0 428.337 26.0146   9
   2   3   0 409.456 27.4116  16
   2   3   0 447.016 28.2186  23
   2   3   0 457.211 28.4271   1
   2   3   0 438.481 30.6609   6
   2   3   0 455.683 27.6609  10
   2   3   0 410.004 27.2569   8
  -3  -3   0 1442.90 87.4011  20
  -3  -3   0 1504.25 87.8787   1
  -3  -3   0 1552.27 87.8463  16
  -3  -3   0 1476.30 85.6183   4
  -3  -3   0 1458.00 118.500  24
  -3  -3   0 1455.17 88.1315  10
  -3  -3   0 1504.08 87.6492  14
  -3  -3   0 1471.59 87.0725   1
  -3  -3   0 1466.10 89.6411   6
  -3  -3   0 1541.40 86.4006   9
  -3  -3   0 1473.44 86.2222  18
  -3  -3   0 1470.65 88.0266  23
  -3  -3   0 1448.29 87.0030  23
  -3  -3   0 1520.79 88.1023  17
  -3  -3   0 1468.50 87.7479   8
  -3  -3   0 1515.53 86.1979   9
   3   3   0 1551.77 88.4908  14
   3   3   0 1516.64 88.3142  23
   3   3   0 1454.61 86.3388   9
   3   3   0 1475.97 115.077  24
   3   3   0 1433.31 87.2461  20
   3   3   0 1499.73 87.1178   1
   3   3   0 1494.00 86.9773  23
   3   3   0 1434.44 89.8909   6
   3   3   0 1571.52 86.8714   9
   3   3   0 1582.46 88.4869   1
   3   3   0 1428.52 87.4930  17
   3   3   0 1464.15 87.5111   8
  -4  -3   0 949.689 64.7515   6
  -4  -3   0 1111.56 103.709  24
  -4  -3   0 1047.39 63.1423   8
  -4  -3   0 1093.36 61.0992   9
  -4  -3   0 975.557 61.2434  18
  -4  -3   0 1066.40 63.6266  10
  -4  -3   0 1087.17 63.5567  14
  -4  -3   0 1055.75 63.0663  16
  -4  -3   0 991.774 60.2135   4
  -4  -3   0 1017.88 63.3485  17
  -4  -3   0 1033.87 63.5344  23
  -4  -3   0 1074.01 62.3090   1
  -4  -3   0 1069.40 62.7861  20
  -4  -3   0 1081.46 63.3352   1
  -4  -3   0 1003.26 61.9948  23
  -4  -3   0 1033.51 61.2198   9
   4   3   0 1089.69 64.1039   1
   4   3   0 1037.89 62.1394   1
   4   3   0 1109.91 64.2168  23
   4   3   0 1020.62 65.9234   6
   4   3   0 1006.66 62.4163   8
   4   3   0 1066.70 62.0284   9
   4   3   0 1039.45 61.7733  18
   4   3   0 982.789 62.6917  17
   4   3   0 990.227 61.1574   9
   4   3   0 1091.40 64.4401  14
   4   3   0 967.515 99.7108  24
   4   3   0 1034.07 62.4506  20
   4   3   0 975.536 61.8422  23
  -5  -3   0 191.949 66.1054  24
  -5  -3   0 144.770 17.1990   6
  -5  -3   0 140.665 15.5461  23
  -5  -3   0 147.613 16.2822  14
  -5  -3   0 146.442 14.3746   9
  -5  -3   0 154.147 16.3446   1
  -5  -3   0 174.396 18.1058  20
  -5  -3   0 135.832 14.7090   1
  -5  -3   0 139.611 14.1736  18
  -5  -3   0 148.637 17.2685  10
  -5  -3   0 158.623 16.2430  16
  -5  -3   0 129.338 12.2473   4
  -5  -3   0 141.298 14.2494   9
  -5  -3   0 173.707 18.0133   8
  -5  -3   0 125.822 16.3620  23
   5   3   0 153.110 16.6449   8
   5   3   0 172.543 16.3912  13
   5   3   0 169.714 18.1682  23
   5   3   0 155.273 18.5104  14
   5   3   0 195.696 22.8472   6
   5   3   0 148.913 15.8513   9
   5   3   0 183.238 16.1721   1
   5   3   0 129.999 14.1155   9
   5   3   0 151.401 15.8077  18
   5   3   0 138.354 56.1222  24
   5   3   0 145.846 15.3321  23
   5   3   0 139.938 15.4986  17
   5   3   0 158.136 20.1752   1
  -6  -3   0 108.710 15.3158  14
  -6  -3   0 110.224 14.0257   1
  -6  -3   0 108.479 14.9468   1
  -6  -3   0 78.8250 79.0433  24
  -6  -3   0 92.3397 15.6316  17
  -6  -3   0 89.5979 13.1402  23
  -6  -3   0 75.3114 10.6875   9
  -6  -3   0 87.0410 11.6804  18
  -6  -3   0 98.3337 15.0143   8
  -6  -3   0 77.3828 14.7579  23
  -6  -3   0 117.059 14.7656  16
  -6  -3   0 85.3655 17.8336  10
  -6  -3   0 124.276 16.5958   9
  -6  -3   0 84.2141 16.0727   6
  -6  -3   0 84.4721 9.74544   4
  -6  -3   0 103.961 14.6133  20
   6   3   0 50.3170 71.8571  24
   6   3   0 101.899 13.3309  23
   6   3   0 95.9561 13.1001  18
   6   3   0 104.216 14.5796  17
   6   3   0 97.5983 13.0680   9
   6   3   0 116.525 17.4557  14
   6   3   0 86.8887 16.6537  23
   6   3   0 106.530 11.7393   9
   6   3   0 111.322 16.6690   1
   6   3   0 87.0642 18.8057   6
   6   3   0 115.030 13.9843   1
   6   3   0 87.4340 13.1234   8
   6   3   0 115.391 14.1059  13
  -7  -3   0 138.747 13.7191   4
  -7  -3   0 213.941 24.5032   1
  -7  -3   0 164.251 17.9470   1
  -7  -3   0 29.4336 155.759  24
  -7  -3   0 160.914 17.6493  23
  -7  -3   0 127.845 18.2379  14
  -7  -3   0 148.630 15.0367   9
  -7  -3   0 168.060 20.4079  23
  -7  -3   0 144.254 18.7348  16
  -7  -3   0 136.801 17.3178  21
  -7  -3   0 150.947 17.8948  18
  -7  -3   0 163.106 21.1719   6
  -7  -3   0 159.716 19.8711   8
  -7  -3   0 170.274 19.5142  20
  -7  -3   0 172.310 15.5553   9
  -7  -3   0 180.937 20.5305  17
  -7  -3   0 132.895 20.6693  10
   7   3   0 151.246 19.3512  17
   7   3   0 154.825 18.7024  23
   7   3   0 139.713 17.6050  18
   7   3   0 160.047 20.3773   8
   7   3   0 211.416 176.530  24
   7   3   0 146.898 21.7803  23
   7   3   0 162.114 18.1187   1
   7   3   0 140.436 17.8670  13
   7   3   0 142.269 17.0335   9
   7   3   0 211.615 23.0653  14
   7   3   0 184.946 21.8136   1
   7   3   0 154.042 16.9847   9
   7   3   0 141.687 24.0909   6
  -8  -3   0 532.559 40.2086  20
  -8  -3   0 515.131 38.1769  21
  -8  -3   0 508.661 34.3296   4
  -8  -3   0 525.932 40.8181  16
  -8  -3   0 450.748 37.0254  18
  -8  -3   0 507.485 39.8352   1
  -8  -3   0 495.488 40.5190   8
  -8  -3   0 521.689 40.5446  14
  -8  -3   0 422.670 143.557  24
  -8  -3   0 537.065 43.2189   6
  -8  -3   0 541.379 41.2505  10
  -8  -3   0 584.389 41.5606  17
  -8  -3   0 560.721 36.5493   9
  -8  -3   0 533.545 38.7129  23
  -8  -3   0 517.602 41.5932  23
   8   3   0 528.461 39.7542  18
   8   3   0 583.392 47.7181   6
   8   3   0 526.371 42.7385   1
   8   3   0 619.565 39.3768  13
   8   3   0 548.902 39.2142   8
   8   3   0 536.642 38.0024   9
   8   3   0 526.613 44.0508  14
   8   3   0 517.048 40.0229  17
   8   3   0 408.550 132.468  24
   8   3   0 468.370 37.9294  23
   8   3   0 534.190 42.8444  23
   8   3   0 531.531 39.6169   1
  -9  -3   0 92.0449 21.6560  17
  -9  -3   0 97.0256 18.4985   1
  -9  -3   0 117.009 15.9321   9
  -9  -3   0 117.256 152.487  24
  -9  -3   0 102.928 16.3113  18
  -9  -3   0 102.288 14.4327   9
  -9  -3   0 90.4895 20.4514   8
  -9  -3   0 104.815 20.1821  20
  -9  -3   0 82.3742 19.7257  16
  -9  -3   0 98.1435 17.4706  21
  -9  -3   0 101.640 22.5345  10
  -9  -3   0 125.284 13.6703   4
  -9  -3   0 107.508 18.3211  23
   9   3   0 137.415 19.4038  13
   9   3   0 129.679 19.9651  18
   9   3   0 103.299 20.4751   1
   9   3   0 133.872 17.9776   9
   9   3   0 138.443 23.5997  23
   9   3   0 71.3790 126.879  24
   9   3   0 100.538 21.4711   1
   9   3   0 120.957 25.5739   6
   9   3   0 103.176 23.7029  14
   9   3   0 117.558 18.6684  23
 -10  -3   0 -6.2009 19.7554  10
 -10  -3   0 -8.2882 15.7986  23
 -10  -3   0 -79.583 195.476  24
 -10  -3   0 -0.7696 10.8190   4
 -10  -3   0 13.4168 14.2171  18
 -10  -3   0 3.01562 22.8795  20
 -10  -3   0 9.80180 16.1061   1
 -10  -3   0 17.6599 13.8866   9
 -10  -3   0 -8.3876 17.0806  16
 -10  -3   0 22.5281 26.0357  17
  10   3   0 10.7904 16.6201  13
  10   3   0 -12.895 18.8787   1
  10   3   0 7.90186 18.5006  19
  10   3   0 21.0293 15.0033   9
  10   3   0 -12.440 21.3140   6
  10   3   0 71.7447 153.774  24
  10   3   0 -1.2304 14.5734   1
  10   3   0 24.6679 18.4823  23
  10   3   0 -5.2863 20.2310  23
  10   3   0 10.2472 16.9289  18
 -11  -3   0 -275.85 230.916  24
 -11  -3   0 40.8537 20.4895  20
 -11  -3   0 6.13194 18.8857   8
 -11  -3   0 65.1687 23.7488  17
 -11  -3   0 45.8317 21.5759  16
 -11  -3   0 63.4461 16.1052   9
 -11  -3   0 24.8208 18.9070  23
 -11  -3   0 11.6379 16.0793  21
 -11  -3   0 20.8044 22.2718  10
 -11  -3   0 37.0491 16.7574  18
 -11  -3   0 14.5203 18.4483   1
  11   3   0 32.9665 20.4408  19
  11   3   0 54.1390 36.3813  23
  11   3   0 10.2661 19.6701  23
  11   3   0 25.5431 15.8191   9
  11   3   0 35.7348 19.2274  13
  11   3   0 48.2418 25.6110   6
  11   3   0 18.3227 187.739  24
  11   3   0 31.4465 19.9635  18
  11   3   0 41.1835 22.9963   1
 -12  -3   0 109.109 19.4615   9
 -12  -3   0 88.0626 25.7550   8
 -12  -3   0 83.0304 24.5874  23
 -12  -3   0 135.175 28.8006  17
 -12  -3   0 105.293 25.8129  16
 -12  -3   0 93.0907 23.9195   1
 -12  -3   0 138.792 24.9599  20
 -12  -3   0 119.058 17.6548   4
  12   3   0 110.405 28.1280  23
  12   3   0 88.3419 30.2520   6
  12   3   0 139.756 22.0900   9
  12   3   0 112.056 23.3301  13
  12   3   0 140.307 25.7805  19
  12   3   0 67.4712 27.0764   1
  13  -4   0 209.959 280.780  24
  13  -4   0 165.138 25.3137   6
  13  -4   0 228.513 31.9376  19
  13  -4   0 191.913 27.3621  13
  13  -4   0 190.364 22.0804  12
  13  -4   0 218.765 32.6413  18
  13  -4   0 206.939 36.8195   3
  13  -4   0 201.246 30.1401  23
  13  -4   0 169.925 30.0577   1
  13  -4   0 210.723 21.9483   9
 -13   4   0 231.187 28.8530  20
 -13   4   0 198.829 32.9901  23
 -13   4   0 160.587 30.5600  10
 -13   4   0 223.404 272.401  24
 -13   4   0 197.006 23.7815   9
 -13   4   0 201.463 26.7689   1
 -13   4   0 191.455 26.3833   8
 -13   4   0 215.397 29.7272  17
  12  -4   0 236.212 27.1616  13
  12  -4   0 205.409 28.6130  23
  12  -4   0 209.772 28.5781   1
  12  -4   0 199.544 20.1316  12
  12  -4   0 257.801 27.8223  19
  12  -4   0 226.994 25.3200   6
  12  -4   0 215.225 30.5178  18
  12  -4   0 166.384 21.0251   9
  12  -4   0 269.664 36.3995   3
  12  -4   0 274.398 191.967  24
 -12   4   0 202.369 30.1192  23
 -12   4   0 218.020 25.1986  23
 -12   4   0 192.610 22.8833   9
 -12   4   0 216.697 28.9272  17
 -12   4   0 213.974 202.201  24
 -12   4   0 230.444 25.8152   8
 -12   4   0 173.953 34.0203   1
 -12   4   0 143.140 25.7744  11
  11  -4   0 104.940 25.6244  13
  11  -4   0 74.2167 17.2948  19
  11  -4   0 77.5082 22.0596  18
  11  -4   0 95.4932 13.5006  12
  11  -4   0 113.523 15.8995   9
  11  -4   0 118.752 152.206  24
  11  -4   0 100.433 25.5241   3
  11  -4   0 72.0033 24.6583  23
  11  -4   0 88.3005 20.6379   1
  11  -4   0 66.6954 23.2605  14
 -11   4   0 59.6419 22.3952  11
 -11   4   0 66.7865 19.1129   1
 -11   4   0 47.7183 20.6448  23
 -11   4   0 86.0264 18.7232   1
 -11   4   0 85.3026 20.4296   9
 -11   4   0 228.277 175.879  24
 -11   4   0 72.4166 18.9624   8
 -11   4   0 85.8035 21.2229  17
 -11   4   0 66.9586 17.4111  23
  10  -4   0 -0.6141 18.3786   3
  10  -4   0 5.66037 11.9418   9
  10  -4   0 18.5440 15.3125  13
  10  -4   0 20.5459 17.8718  18
  10  -4   0 7.68908 11.7687   9
  10  -4   0 -5.6272 11.4811  12
  10  -4   0 14.6277 13.8316   6
  10  -4   0 8.14557 16.2300  23
  10  -4   0 -4.0780 15.1711   1
  10  -4   0 9.67788 13.5636  19
  10  -4   0 -5.6360 11.9827  23
  10  -4   0 18.5160 19.1682  14
  10  -4   0 1.88384 16.9143  15
  10  -4   0 18.9006 124.318  24
 -10   4   0 -2.3646 14.1529   1
 -10   4   0 45.8293 129.284  24
 -10   4   0 17.8807 13.4905  21
 -10   4   0 -25.246 17.7451  17
 -10   4   0 -2.4374 12.5871   9
 -10   4   0 3.45356 16.4802  23
 -10   4   0 14.2978 15.3373   1
 -10   4   0 -11.162 15.9578  11
 -10   4   0 16.4958 15.1492   8
 -10   4   0 6.33758 14.0928  23
   9  -4   0 268.248 27.2988  17
   9  -4   0 257.392 29.0565  15
   9  -4   0 313.822 24.1785   9
   9  -4   0 317.927 32.4661  18
   9  -4   0 271.381 27.0873   1
   9  -4   0 263.844 28.9322  23
   9  -4   0 291.517 29.9757  14
   9  -4   0 263.496 28.6623   1
   9  -4   0 304.915 23.4608   9
   9  -4   0 295.591 25.9256   6
   9  -4   0 286.149 25.4893  19
   9  -4   0 255.418 29.4334   3
   9  -4   0 263.152 28.3816  13
   9  -4   0 304.238 111.494  24
   9  -4   0 257.388 29.4260  23
   9  -4   0 257.039 20.9549  12
  -9   4   0 306.277 27.1295   1
  -9   4   0 263.487 28.5060  23
  -9   4   0 363.820 126.594  24
  -9   4   0 244.786 26.9628   1
  -9   4   0 295.890 26.1736  23
  -9   4   0 279.046 25.4935   9
  -9   4   0 284.486 28.9650  14
  -9   4   0 256.193 28.9231  11
  -9   4   0 291.540 27.0663   8
  -9   4   0 243.220 27.3354  21
  -9   4   0 305.416 29.6355  17
  -9   4   0 278.453 28.2024  18
  -9   4   0 246.182 23.0822   9
   8  -4   0 592.336 41.2670  17
   8  -4   0 595.525 41.4063   1
   8  -4   0 459.274 115.396  24
   8  -4   0 583.054 42.8735   1
   8  -4   0 619.170 38.5110   9
   8  -4   0 638.531 45.0358  14
   8  -4   0 562.281 42.7645  15
   8  -4   0 651.471 39.1843   9
   8  -4   0 566.976 43.1384  23
   8  -4   0 602.804 39.7948   6
   8  -4   0 611.798 40.3639  23
   8  -4   0 618.026 45.3397  21
   8  -4   0 664.720 45.2845  18
   8  -4   0 569.542 44.8484   3
   8  -4   0 620.041 41.9537  13
   8  -4   0 583.223 36.8993  12
  -8   4   0 586.545 42.3448  14
  -8   4   0 588.357 42.5792  17
  -8   4   0 584.322 41.1393   1
  -8   4   0 569.145 40.9032  21
  -8   4   0 666.772 45.9016  15
  -8   4   0 665.892 41.1395   8
  -8   4   0 539.663 41.6089   1
  -8   4   0 576.454 42.5751  18
  -8   4   0 579.057 42.3435  23
  -8   4   0 683.804 40.8557  23
  -8   4   0 524.980 41.6746  11
  -8   4   0 801.846 120.611  24
  -8   4   0 568.611 38.9634   9
   7  -4   0 785.768 52.1915   1
   7  -4   0 826.081 52.3925  17
   7  -4   0 848.091 53.5137   1
   7  -4   0 839.839 55.6474   3
   7  -4   0 825.692 53.5451  15
   7  -4   0 799.995 53.7208  23
   7  -4   0 793.374 51.4195  23
   7  -4   0 828.076 50.5709   9
   7  -4   0 883.696 56.1169  18
   7  -4   0 1049.52 113.781  24
   7  -4   0 809.882 52.6235  13
   7  -4   0 780.450 50.6860   6
   7  -4   0 879.920 54.6095  21
   7  -4   0 896.577 55.0640  14
   7  -4   0 838.851 50.2493   9
  -7   4   0 782.026 50.6137   9
  -7   4   0 826.757 52.8501   1
  -7   4   0 733.830 52.8820  23
  -7   4   0 875.958 53.3055  17
  -7   4   0 800.977 52.2714  21
  -7   4   0 812.956 52.7216  11
  -7   4   0 827.413 53.3632  14
  -7   4   0 879.305 52.3817   8
  -7   4   0 789.257 53.5822  18
  -7   4   0 863.162 51.6961   9
  -7   4   0 860.894 52.5283   1
  -7   4   0 809.293 60.3269  15
  -7   4   0 1024.93 137.014  24
  -7   4   0 844.437 51.9961  23
   6  -4   0 106.204 15.0148  14
   6  -4   0 73.7081 13.2479  23
   6  -4   0 97.3735 13.5432  15
   6  -4   0 119.022 18.4423   3
   6  -4   0 111.245 15.7832  13
   6  -4   0 92.1330 54.6832  24
   6  -4   0 107.454 14.2408   9
   6  -4   0 86.4168 11.8980   1
   6  -4   0 89.1374 13.0390   1
   6  -4   0 85.7864 15.4291  21
   6  -4   0 77.7485 11.4586  17
   6  -4   0 92.5111 10.3163   6
   6  -4   0 97.2180 11.4995  23
   6  -4   0 88.1787 10.4062   9
  -6   4   0 117.082 14.1770  14
  -6   4   0 117.697 11.9740   9
  -6   4   0 95.9052 12.6298  11
  -6   4   0 90.6643 12.2880   1
  -6   4   0 104.163 14.5179  17
  -6   4   0 91.2929 12.6091   8
  -6   4   0 116.177 13.5444   1
  -6   4   0 81.6989 11.8632  21
  -6   4   0 109.476 15.9485  15
  -6   4   0 97.7870 13.4974  23
  -6   4   0 84.2359 13.0192  18
  -6   4   0 108.599 12.1601  23
  -6   4   0 84.4680 10.2182   9
  -6   4   0 100.855 55.4916  24
   5  -4   0 32.7146 10.4465  15
   5  -4   0 39.5398 8.91192  17
   5  -4   0 41.6038 12.4868  18
   5  -4   0 25.0418 7.53542  23
   5  -4   0 25.9757 8.40842   1
   5  -4   0 28.8036 14.5128   3
   5  -4   0 18.6312 40.2736  24
   5  -4   0 23.0346 6.35591   9
   5  -4   0 31.3525 10.6033  21
   5  -4   0 31.4043 9.83718  13
   5  -4   0 29.9202 11.0399  14
   5  -4   0 40.4965 10.0655   1
   5  -4   0 36.2215 7.45997   9
   5  -4   0 29.0601 10.3931  23
  -5   4   0 25.8740 8.75340   8
  -5   4   0 32.6275 9.79832  23
  -5   4   0 39.6479 10.7511  18
  -5   4   0 51.0123 11.1816  17
  -5   4   0 42.2874 9.72730  11
  -5   4   0 57.2501 40.4626  24
  -5   4   0 23.8218 8.71272   1
  -5   4   0 33.2659 8.38169   9
  -5   4   0 31.0853 10.8107  14
  -5   4   0 34.0435 8.80140  23
  -5   4   0 27.9355 9.46130   1
  -5   4   0 40.1295 9.03699  21
  -5   4   0 39.8673 11.7820  15
   4  -4   0 1262.15 72.5876   9
   4  -4   0 1260.57 74.5713  23
   4  -4   0 1169.06 74.5556  15
   4  -4   0 1262.65 74.5423  14
   4  -4   0 1206.11 73.3840  23
   4  -4   0 1208.18 72.3463   9
   4  -4   0 1241.14 73.8382   1
   4  -4   0 1289.60 76.0509  18
   4  -4   0 1303.73 73.9407  13
   4  -4   0 1393.23 77.3013   3
   4  -4   0 1333.40 75.0521  21
   4  -4   0 1327.47 74.3475   1
   4  -4   0 1020.56 96.8442  24
   4  -4   0 1236.49 75.2622  11
  -4   4   0 1257.11 74.3575  17
  -4   4   0 1231.74 75.2352  18
  -4   4   0 1277.40 75.3884  15
  -4   4   0 1324.85 74.1081   1
  -4   4   0 1281.25 73.0870   9
  -4   4   0 1187.28 74.1649  21
  -4   4   0 1176.63 74.5032  14
  -4   4   0 1160.51 74.2719  11
  -4   4   0 1267.89 73.5177  23
  -4   4   0 1183.99 74.0513  23
  -4   4   0 1261.80 73.0438   9
  -4   4   0 1244.77 73.9223   1
  -4   4   0 1219.01 99.1525  24
  -4   4   0 1303.69 73.8448   8
   3  -4   0 1856.55 110.290  23
   3  -4   0 1968.50 110.637  14
   3  -4   0 1968.83 109.457   9
   3  -4   0 1917.64 110.652   1
   3  -4   0 1835.89 111.341  15
   3  -4   0 2011.15 110.472  13
   3  -4   0 1977.45 112.140  18
   3  -4   0 1871.32 111.497  11
   3  -4   0 1852.05 109.306   9
   3  -4   0 2000.74 113.067   3
   3  -4   0 1886.74 111.773   5
   3  -4   0 1953.02 110.625   1
   3  -4   0 1961.74 111.260  21
  -3   4   0 1859.44 111.497  18
  -3   4   0 1913.28 110.740  14
  -3   4   0 1853.86 110.599  23
  -3   4   0 1917.07 129.427  24
  -3   4   0 1981.09 109.884   9
  -3   4   0 1921.85 109.866   9
  -3   4   0 1949.37 110.705   1
  -3   4   0 1951.45 111.685  15
  -3   4   0 1870.24 110.566   1
  -3   4   0 1810.04 110.855  21
  -3   4   0 1814.71 110.865  11
  -3   4   0 1878.22 110.944  17
  -3   4   0 1914.25 110.380  23
   2  -4   0 1015.83 60.5557  21
   2  -4   0 1065.55 61.3371   5
   2  -4   0 1022.98 77.2033  24
   2  -4   0 1082.37 59.5639  13
   2  -4   0 1058.11 59.9834   6
   2  -4   0 930.465 59.9679   1
   2  -4   0 1062.29 59.8384   7
   2  -4   0 1084.25 62.3367   3
   2  -4   0 984.283 61.0310  15
   2  -4   0 1057.93 61.3036  18
   2  -4   0 1023.41 59.7814  23
   2  -4   0 1000.00 60.8339  11
   2  -4   0 1023.97 60.0428   1
  -2   4   0 1048.29 59.8636   1
  -2   4   0 991.769 59.5267  14
  -2   4   0 1016.73 59.7299   6
  -2   4   0 1019.14 60.5779   5
  -2   4   0 1072.16 60.1955   1
  -2   4   0 988.790 60.4019  11
  -2   4   0 1060.61 59.1814   9
  -2   4   0 922.290 60.4608  20
  -2   4   0 965.162 60.1326  21
  -2   4   0 1148.20 62.0047   3
  -2   4   0 993.100 59.8064  23
  -2   4   0 996.690 59.7925  23
  -2   4   0 1082.05 77.1259  24
  -2   4   0 1016.01 60.6708  18
  -2   4   0 959.490 61.1243  15
  -2   4   0 1018.97 59.1272   9
   1  -4   0 181.101 12.7408  23
   1  -4   0 165.598 14.7913   6
   1  -4   0 177.853 14.5720   5
   1  -4   0 172.261 12.7699  23
   1  -4   0 181.776 14.2781  18
   1  -4   0 177.903 13.9857  21
   1  -4   0 190.439 16.0483   3
   1  -4   0 174.546 14.6514  11
   1  -4   0 160.540 15.1604  20
   1  -4   0 175.741 13.1766   1
   1  -4   0 159.912 16.6551  16
   1  -4   0 168.924 15.0013  15
  -1   4   0 177.437 11.4660   9
  -1   4   0 181.738 13.6731   1
  -1   4   0 166.458 13.0046  21
  -1   4   0 175.466 11.4610   9
  -1   4   0 176.516 32.7844  24
  -1   4   0 177.806 15.2475   6
  -1   4   0 158.861 11.6620   7
  -1   4   0 167.145 13.4516  20
  -1   4   0 173.261 13.5957   5
  -1   4   0 148.200 13.8464  11
  -1   4   0 172.696 15.5214  15
  -1   4   0 171.688 13.3245   4
  -1   4   0 192.323 15.3094  10
  -1   4   0 175.093 13.0946  23
  -1   4   0 188.150 13.3933  18
  -1   4   0 174.256 14.5211  16
   0  -4   0 358.038 25.3741   6
   0  -4   0 368.796 44.7388  24
   0  -4   0 325.671 24.2455  16
   0  -4   0 348.982 23.6301  20
   0  -4   0 389.577 22.8096   1
   0  -4   0 377.416 23.7185   5
   0  -4   0 363.866 22.1842  18
   0  -4   0 343.912 23.4951  11
   0  -4   0 387.992 24.3443   3
   0  -4   0 360.972 22.6385  21
   0  -4   0 342.702 23.2402  23
   0  -4   0 363.102 25.1488  10
   0  -4   0 373.785 22.6278  23
   0   4   0 329.999 22.9764  20
   0   4   0 388.786 24.1423  10
   0   4   0 343.026 22.4054  21
   0   4   0 328.282 22.0975   1
   0   4   0 349.069 23.0917  11
   0   4   0 379.123 21.7018   9
   0   4   0 388.863 23.2509   1
   0   4   0 353.222 21.4784   9
   0   4   0 331.888 22.3086   4
   0   4   0 351.257 24.9083  15
   0   4   0 330.173 22.0962   7
   0   4   0 332.743 23.1277  16
   0   4   0 373.581 40.7298  24
   0   4   0 402.181 23.8430   5
   0   4   0 340.150 22.1426  23
   0   4   0 361.501 22.8936  23
   0   4   0 355.482 25.4863   6
  -1  -4   0 1775.43 108.177  10
  -1  -4   0 1852.86 106.785   1
  -1  -4   0 1838.83 107.198  23
  -1  -4   0 1877.40 107.459   5
  -1  -4   0 1868.67 107.675  16
  -1  -4   0 1910.49 107.226   1
  -1  -4   0 1801.53 107.313  20
  -1  -4   0 1911.78 107.259  11
  -1  -4   0 1872.38 106.277   4
  -1  -4   0 1867.45 105.746   9
  -1  -4   0 1838.68 106.588  21
  -1  -4   0 1849.02 108.823   6
  -1  -4   0 1844.00 106.340  14
  -1  -4   0 1950.33 107.414   3
  -1  -4   0 1777.08 127.913  24
   1   4   0 1904.33 107.508   1
   1   4   0 1798.35 106.108   4
   1   4   0 1910.61 107.368  23
   1   4   0 1771.30 107.241  16
   1   4   0 1836.93 106.740   1
   1   4   0 1912.50 109.269   6
   1   4   0 1832.27 107.162  20
   1   4   0 1789.31 106.692  23
   1   4   0 1814.68 127.451  24
   1   4   0 1759.85 106.164   9
   1   4   0 2001.46 106.472   9
   1   4   0 1741.23 107.252   8
   1   4   0 1867.47 106.689  14
  -2  -4   0 563.882 60.9676  24
  -2  -4   0 435.167 28.7755  14
  -2  -4   0 458.080 29.4794   1
  -2  -4   0 479.351 31.1123  10
  -2  -4   0 470.881 29.6565   5
  -2  -4   0 450.451 27.4432   9
  -2  -4   0 458.915 28.5357  23
  -2  -4   0 456.851 30.4043  16
  -2  -4   0 463.686 28.2815   3
  -2  -4   0 424.963 29.5871  20
  -2  -4   0 475.533 32.7652   6
  -2  -4   0 437.062 29.5057  23
  -2  -4   0 457.212 27.3567   4
  -2  -4   0 446.643 28.5638   1
  -2  -4   0 460.133 27.2715   9
   2   4   0 408.946 27.5931   9
   2   4   0 398.396 26.7800   4
   2   4   0 454.499 28.4776   1
   2   4   0 414.541 33.4245   6
   2   4   0 419.613 29.7088  17
   2   4   0 508.829 30.3680  23
   2   4   0 468.928 28.5233   9
   2   4   0 406.020 29.0518  20
   2   4   0 429.334 56.0828  24
   2   4   0 491.002 30.5964   1
   2   4   0 416.220 29.5568   8
   2   4   0 481.927 30.2294  14
   2   4   0 446.220 29.4864  16
   2   4   0 443.236 28.3522  23
  -3  -4   0 170.615 16.2534  23
  -3  -4   0 222.893 17.7230   1
  -3  -4   0 209.602 19.1246  16
  -3  -4   0 207.923 19.6967   8
  -3  -4   0 213.277 53.5269  24
  -3  -4   0 190.501 16.7998   1
  -3  -4   0 196.895 18.4895  20
  -3  -4   0 191.381 14.7473   9
  -3  -4   0 185.415 14.9443   9
  -3  -4   0 174.958 17.5869  14
  -3  -4   0 184.756 19.8097  10
  -3  -4   0 183.539 17.7247  23
  -3  -4   0 173.451 21.3943   6
   3   4   0 212.432 24.1375   6
   3   4   0 203.218 17.9172  17
   3   4   0 211.064 19.6909  23
   3   4   0 174.023 17.3934   8
   3   4   0 192.708 17.3857  16
   3   4   0 185.019 16.3447   1
   3   4   0 194.061 16.2325   9
   3   4   0 211.183 16.3669  23
   3   4   0 228.908 19.8668   1
   3   4   0 164.632 16.8442  20
   3   4   0 198.417 16.6276   9
   3   4   0 244.301 20.2693  14
   3   4   0 239.832 54.6364  24
  -4  -4   0 29.4524 11.9601   6
  -4  -4   0 41.7182 8.49476  23
  -4  -4   0 45.4982 17.3352  14
  -4  -4   0 60.7873 10.4747   1
  -4  -4   0 32.2381 15.5653  16
  -4  -4   0 27.2526 6.34982  18
  -4  -4   0 40.5624 10.2415  23
  -4  -4   0 40.2795 8.54125   1
  -4  -4   0 79.1589 55.0851  24
  -4  -4   0 37.8471 7.30816   9
  -4  -4   0 34.4393 10.9092  20
  -4  -4   0 40.1105 11.5954  10
  -4  -4   0 44.7689 6.96370   9
   4   4   0 44.7905 8.31379  13
   4   4   0 43.0051 8.83579   9
   4   4   0 19.8441 8.35309  20
   4   4   0 25.9825 19.2694   1
   4   4   0 33.3358 8.30763   1
   4   4   0 45.1644 8.51550  23
   4   4   0 -7.9477 23.9169   6
   4   4   0 15.9327 9.41954  17
   4   4   0 33.8224 11.8584  14
   4   4   0 80.2478 43.9723  24
   4   4   0 38.7926 6.96590   9
   4   4   0 35.2155 11.2904  23
   4   4   0 33.9505 9.04041   8
  -5  -4   0 369.806 31.3222  17
  -5  -4   0 421.487 30.3266   1
  -5  -4   0 363.408 30.2541  16
  -5  -4   0 386.441 28.5773  23
  -5  -4   0 419.761 30.0564  14
  -5  -4   0 377.731 26.6088  18
  -5  -4   0 423.216 28.9564   1
  -5  -4   0 401.850 32.8731   6
  -5  -4   0 408.927 26.8401   9
  -5  -4   0 659.557 114.253  24
  -5  -4   0 389.244 30.0253  20
  -5  -4   0 395.392 30.3920  23
  -5  -4   0 391.352 30.9192   8
  -5  -4   0 415.504 26.7737   9
   5   4   0 397.898 27.1841   9
   5   4   0 577.428 88.6134  24
   5   4   0 434.780 30.2946  17
   5   4   0 409.625 35.9215   6
   5   4   0 405.786 32.8802  14
   5   4   0 385.948 28.8799   8
   5   4   0 446.937 28.2454  13
   5   4   0 395.419 29.1410  20
   5   4   0 455.243 32.1466   1
   5   4   0 378.170 28.5965   1
   5   4   0 405.542 31.5680  23
   5   4   0 389.563 28.2383  23
   5   4   0 407.732 28.4192   9
  -6  -4   0 529.760 35.4815  23
  -6  -4   0 491.410 37.3027   8
  -6  -4   0 514.017 36.6940  20
  -6  -4   0 548.932 37.0928  14
  -6  -4   0 499.613 35.7330   1
  -6  -4   0 464.074 33.0477  18
  -6  -4   0 527.272 37.2632  16
  -6  -4   0 523.708 37.1469   1
  -6  -4   0 532.297 37.9575  10
  -6  -4   0 491.323 159.441  24
  -6  -4   0 442.700 37.1142  23
  -6  -4   0 484.820 37.9685  17
  -6  -4   0 524.798 39.3162   6
  -6  -4   0 493.658 33.0715   9
  -6  -4   0 482.334 31.5675   4
   6   4   0 562.744 39.7801  14
   6   4   0 503.878 35.1506   9
   6   4   0 548.274 38.7793  23
   6   4   0 491.055 35.5003   1
   6   4   0 478.969 36.5723  17
   6   4   0 546.171 35.5065  13
   6   4   0 607.833 182.961  24
   6   4   0 501.314 35.9532   8
   6   4   0 535.306 39.1603   1
   6   4   0 472.591 33.4821   9
   6   4   0 495.763 43.5712   6
   6   4   0 527.805 35.1366  23
  -7  -4   0 297.595 122.692  24
  -7  -4   0 216.010 16.6773   4
  -7  -4   0 175.613 22.7951  17
  -7  -4   0 189.095 19.6803  21
  -7  -4   0 179.694 19.4604  18
  -7  -4   0 239.290 19.6438   9
  -7  -4   0 200.123 23.4785  23
  -7  -4   0 196.544 22.7572   8
  -7  -4   0 184.488 21.8242  14
  -7  -4   0 208.244 22.5373  23
  -7  -4   0 201.024 21.9802  16
  -7  -4   0 185.417 22.1770   1
  -7  -4   0 181.920 19.0466   9
  -7  -4   0 190.375 20.3604   1
  -7  -4   0 209.415 22.3621  20
  -7  -4   0 184.769 24.2188  10
  -7  -4   0 164.287 23.4927   6
   7   4   0 199.923 20.7176   9
   7   4   0 192.263 22.4195  18
   7   4   0 225.653 25.3637  23
   7   4   0 232.984 25.9690  14
   7   4   0 227.792 24.6448  23
   7   4   0 198.589 22.6395   1
   7   4   0 214.869 28.0314   6
   7   4   0 338.743 114.079  24
   7   4   0 225.327 22.2553   9
   7   4   0 180.401 21.1402   8
   7   4   0 236.831 25.5910  17
   7   4   0 203.703 24.6881   1
   7   4   0 218.970 22.6602  13
  -8  -4   0 103.414 138.462  24
  -8  -4   0 0.69704 17.2114  17
  -8  -4   0 -0.7252 15.1914   8
  -8  -4   0 -0.5421 8.10059   4
  -8  -4   0 31.3860 16.3630   1
  -8  -4   0 12.5761 15.5914  20
  -8  -4   0 -9.7059 10.1892  18
  -8  -4   0 19.5677 12.0772  21
  -8  -4   0 -0.8905 12.7374   9
  -8  -4   0 -0.0535 14.5602  16
  -8  -4   0 -2.8289 13.7206  23
  -8  -4   0 -7.5711 17.2145  10
  -8  -4   0 7.13421 13.8818  14
  -8  -4   0 11.8790 10.6827   9
   8   4   0 -4.2226 13.1297   1
   8   4   0 40.4376 15.0178  13
   8   4   0 -26.424 16.3800   1
   8   4   0 9.99504 13.3667  18
   8   4   0 -3.6468 17.6671  14
   8   4   0 -13.098 20.1130   6
   8   4   0 13.5153 13.2983  23
   8   4   0 4.82640 12.6131   9
   8   4   0 15.3734 17.7154  23
   8   4   0 35.1407 110.311  24
  -9  -4   0 62.5815 19.5687   8
  -9  -4   0 189.380 182.458  24
  -9  -4   0 89.8683 21.2825  17
  -9  -4   0 63.0603 17.5239   1
  -9  -4   0 61.7129 17.8671  20
  -9  -4   0 71.0971 13.7908   9
  -9  -4   0 53.3856 21.5049  10
  -9  -4   0 44.3673 10.1479   4
  -9  -4   0 25.1581 12.2510   9
  -9  -4   0 21.9052 13.4301  18
  -9  -4   0 48.3189 17.5833  23
  -9  -4   0 58.9811 15.8516  21
   9   4   0 52.9842 21.0409  23
   9   4   0 49.5861 21.2448  14
   9   4   0 33.7353 20.9702   1
   9   4   0 66.6494 23.9738   6
   9   4   0 57.7570 16.9993  13
   9   4   0 33.5768 17.0141  23
   9   4   0 177.417 147.129  24
   9   4   0 32.9521 28.3154   1
 -10  -4   0 121.669 28.4794  21
 -10  -4   0 187.804 25.3687  20
 -10  -4   0 138.025 19.5337  18
 -10  -4   0 188.994 28.7089  23
 -10  -4   0 167.239 24.6980  16
 -10  -4   0 -129.50 351.509  24
 -10  -4   0 205.218 26.9436   8
 -10  -4   0 172.806 19.3957   9
 -10  -4   0 209.341 27.8976  17
 -10  -4   0 188.063 24.3158   1
 -10  -4   0 159.533 27.1841  10
  10   4   0 144.190 25.2427  23
  10   4   0 160.685 21.5904   9
  10   4   0 187.226 23.4704  13
  10   4   0 155.575 28.2852  14
  10   4   0 220.788 30.2762  23
  10   4   0 194.952 25.7729  19
  10   4   0 -53.691 213.815  24
  10   4   0 205.671 29.9264   1
  10   4   0 146.756 29.1529   6
 -11  -4   0 144.195 28.0971  17
 -11  -4   0 130.329 19.1084   9
 -11  -4   0 138.482 24.0057  20
 -11  -4   0 141.073 28.9415  10
 -11  -4   0 177.311 26.5733   1
 -11  -4   0 105.077 22.8971  18
 -11  -4   0 59.8039 20.7078  21
 -11  -4   0 184.135 27.9045   8
 -11  -4   0 7.33968 354.385  24
 -11  -4   0 105.069 23.7481  16
 -11  -4   0 157.882 25.2914  23
  11   4   0 125.070 24.3627  19
  11   4   0 142.802 23.2402  13
  11   4   0 106.202 19.6478   9
  11   4   0 119.331 30.7590   6
  11   4   0 119.952 27.8602   1
  11   4   0 121.070 27.3432  23
  13  -5   0 34.0020 18.5104  19
  13  -5   0 39.8966 24.2974  18
  13  -5   0 39.9986 21.5997   1
  13  -5   0 52.3727 30.2719   3
  13  -5   0 35.4497 21.8690  23
  13  -5   0 51.3392 15.8644   9
  13  -5   0 35.3030 18.4533   6
  13  -5   0 -133.56 262.670  24
  13  -5   0 48.6424 20.7794  13
 -13   5   0 45.8980 19.2053   8
 -13   5   0 32.9157 19.2649   1
 -13   5   0 55.4747 17.6655   9
 -13   5   0 22.5409 18.2561  23
 -13   5   0 34.5452 22.9568  17
 -13   5   0 115.927 260.424  24
  12  -5   0 28.8819 19.8042  23
  12  -5   0 -2.7323 24.0179   3
  12  -5   0 21.9001 18.3063  13
  12  -5   0 168.236 207.862  24
  12  -5   0 -23.023 17.7379   6
  12  -5   0 4.17415 18.3010   1
  12  -5   0 -14.572 19.4545  18
  12  -5   0 0.42868 15.7140  19
  12  -5   0 4.60986 12.7231   9
 -12   5   0 -16.677 17.6254   8
 -12   5   0 15.8129 21.5327  17
 -12   5   0 13.4330 15.0933   9
 -12   5   0 24.0815 18.4497   1
 -12   5   0 189.329 207.337  24
 -12   5   0 11.4378 17.2578  23
  11  -5   0 114.690 22.7029  23
  11  -5   0 87.7873 15.4856   9
  11  -5   0 48.6196 163.234  24
  11  -5   0 104.125 26.9847   3
  11  -5   0 119.802 25.0010  14
  11  -5   0 132.780 24.3041  18
  11  -5   0 106.903 17.6194   6
  11  -5   0 94.3886 12.7239  12
  11  -5   0 131.888 18.4032  19
  11  -5   0 110.740 15.6829   9
  11  -5   0 72.3795 19.9850   1
 -11   5   0 63.3442 21.1886  23
 -11   5   0 75.7050 21.6270  11
 -11   5   0 102.831 19.3809   8
 -11   5   0 89.1612 173.744  24
 -11   5   0 120.131 19.5555  23
 -11   5   0 109.230 19.9346   1
 -11   5   0 152.257 23.9915  17
  10  -5   0 243.647 28.0707  23
  10  -5   0 287.637 29.2789  13
  10  -5   0 258.065 28.8293  15
  10  -5   0 257.905 29.7426  14
  10  -5   0 289.995 33.1479  18
  10  -5   0 306.146 34.5114   3
  10  -5   0 257.333 25.5323  19
  10  -5   0 294.397 24.0255   9
  10  -5   0 114.135 131.400  24
  10  -5   0 252.353 25.3478   6
 -10   5   0 244.508 27.5633  23
 -10   5   0 189.592 24.7994   1
 -10   5   0 268.377 28.1895   8
 -10   5   0 238.695 26.6076  11
 -10   5   0 278.378 26.3470   9
 -10   5   0 66.3462 139.620  24
 -10   5   0 282.291 30.9044  17
 -10   5   0 271.466 26.8551  23
 -10   5   0 261.629 28.2863   1
   9  -5   0 229.739 26.4106  14
   9  -5   0 264.534 23.5883  23
   9  -5   0 218.975 22.3437   6
   9  -5   0 191.579 22.8460  17
   9  -5   0 28.9147 102.527  24
   9  -5   0 204.450 22.4041  19
   9  -5   0 235.763 27.4544  15
   9  -5   0 290.025 21.6980   9
   9  -5   0 234.766 29.8617   3
   9  -5   0 232.054 20.8306   9
   9  -5   0 220.744 24.4859   1
   9  -5   0 223.637 25.1370  23
   9  -5   0 259.556 26.8155  13
   9  -5   0 261.974 25.5930   1
   9  -5   0 254.278 30.6073  18
  -9   5   0 213.383 117.305  24
  -9   5   0 232.718 27.4565  15
  -9   5   0 251.227 24.2083  23
  -9   5   0 219.294 24.2304  14
  -9   5   0 185.141 22.4060  21
  -9   5   0 302.122 28.2680  17
  -9   5   0 216.067 22.7746   1
  -9   5   0 231.455 25.1683   8
  -9   5   0 221.158 23.3666  11
  -9   5   0 223.997 21.7501   9
  -9   5   0 198.133 26.0923  23
  -9   5   0 212.368 23.3749   1
  -9   5   0 204.238 24.0779  18
   8  -5   0 90.0212 16.4502  23
   8  -5   0 72.1981 17.4997  21
   8  -5   0 65.5529 11.6537  19
   8  -5   0 36.3960 14.4999  15
   8  -5   0 30.2490 89.0935  24
   8  -5   0 100.387 13.5961  23
   8  -5   0 63.5794 21.5734   3
   8  -5   0 70.3269 15.0580  13
   8  -5   0 82.1672 14.0708   1
   8  -5   0 101.626 15.9573   1
   8  -5   0 86.4612 14.4886  17
   8  -5   0 80.1791 11.2763   6
   8  -5   0 61.6192 17.6673  14
   8  -5   0 79.4620 17.9669  18
   8  -5   0 93.1488 11.0004   9
  -8   5   0 83.0679 15.5315  23
  -8   5   0 61.0979 15.1370  18
  -8   5   0 63.2971 13.8943  11
  -8   5   0 85.0775 15.8547  14
  -8   5   0 94.5912 14.1214  23
  -8   5   0 113.416 14.9550   8
  -8   5   0 91.7919 18.8618  15
  -8   5   0 80.2836 16.3254  17
  -8   5   0 95.5766 15.1497   1
  -8   5   0 84.6312 13.8044   9
  -8   5   0 63.9864 11.1239   9
  -8   5   0 73.1492 13.4784  21
  -8   5   0 72.0833 13.8828   1
  -8   5   0 71.3114 90.1864  24
   7  -5   0 25.8121 13.7857  14
   7  -5   0 -3.4924 10.8615  13
   7  -5   0 8.53065 8.17109  19
   7  -5   0 10.4611 10.9029   1
   7  -5   0 10.0321 11.8175  21
   7  -5   0 5.54576 9.10198   1
   7  -5   0 21.0218 9.83747  17
   7  -5   0 19.0855 17.0027   3
   7  -5   0 9.81341 11.1802  23
   7  -5   0 14.6232 7.73138   9
   7  -5   0 15.4423 8.41323  23
   7  -5   0 2.06341 10.9553  15
   7  -5   0 111.591 69.0930  24
   7  -5   0 4.82791 6.53931   9
   7  -5   0 7.24508 13.9476  18
  -7   5   0 22.6688 9.54990   9
  -7   5   0 -0.1594 10.2958  18
  -7   5   0 13.5217 10.4501   1
  -7   5   0 8.73023 9.58568  23
  -7   5   0 27.4424 10.6634  23
  -7   5   0 22.0536 10.1362  11
  -7   5   0 10.6989 13.7449  15
  -7   5   0 18.8832 8.16541   9
  -7   5   0 21.0511 9.54756   1
  -7   5   0 -8.5242 12.0743  17
  -7   5   0 78.0181 72.9257  24
  -7   5   0 15.6147 11.1812  14
  -7   5   0 15.6578 9.66688  21
   6  -5   0 413.606 79.9733  24
   6  -5   0 338.573 23.1062   9
   6  -5   0 327.439 24.8333  23
   6  -5   0 344.108 27.4668  23
   6  -5   0 352.260 28.6802  21
   6  -5   0 343.163 23.8536   9
   6  -5   0 345.626 30.1958  18
   6  -5   0 380.935 31.5270   3
   6  -5   0 376.001 23.6621  19
   6  -5   0 385.588 28.8402  14
   6  -5   0 357.354 27.6803  15
   6  -5   0 375.089 26.2125   1
   6  -5   0 383.210 27.3286   1
  -6   5   0 360.944 26.2639   8
  -6   5   0 359.239 26.5504  21
  -6   5   0 378.446 26.7475   1
  -6   5   0 439.130 75.2632  24
  -6   5   0 362.537 29.6096  15
  -6   5   0 323.996 28.3664   9
  -6   5   0 418.626 28.1419  17
  -6   5   0 335.248 26.5774  23
  -6   5   0 345.962 27.3103  14
  -6   5   0 338.654 24.3758   9
  -6   5   0 357.909 28.1066  18
  -6   5   0 329.456 26.1361   1
  -6   5   0 347.060 26.7858  11
   5  -5   0 349.778 62.4922  24
   5  -5   0 295.902 18.1026  19
   5  -5   0 284.875 22.3988  23
   5  -5   0 245.429 23.1138  15
   5  -5   0 263.454 20.0210  23
   5  -5   0 285.298 23.3616  14
   5  -5   0 291.078 25.9202  18
   5  -5   0 268.723 25.7401  11
   5  -5   0 266.407 18.0274   9
   5  -5   0 253.633 26.0333   3
   5  -5   0 272.558 18.7869   9
   5  -5   0 284.136 24.1888  21
   5  -5   0 263.489 22.0640  13
   5  -5   0 238.096 21.7518   1
   5  -5   0 270.000 21.0522   1
  -5   5   0 248.652 21.7433  11
  -5   5   0 269.229 22.5389  14
  -5   5   0 286.951 20.9622  23
  -5   5   0 282.888 21.9433   1
  -5   5   0 271.678 22.7770  17
  -5   5   0 268.948 23.1594  18
  -5   5   0 321.295 61.4750  24
  -5   5   0 263.465 21.6293  23
  -5   5   0 280.399 21.4860   8
  -5   5   0 272.906 21.4352   1
  -5   5   0 266.007 21.7846  21
  -5   5   0 303.179 25.2403  15
  -5   5   0 282.359 20.3201   9
   4  -5   0 379.910 28.0882  18
   4  -5   0 315.291 23.2663   1
   4  -5   0 347.081 25.7355  21
   4  -5   0 351.122 24.0943   1
   4  -5   0 295.295 26.4176   5
   4  -5   0 321.565 28.5556   3
   4  -5   0 293.886 23.9271  23
   4  -5   0 320.154 22.5668  23
   4  -5   0 338.524 21.0189   9
   4  -5   0 309.191 20.5962   9
   4  -5   0 335.191 24.3937  14
   4  -5   0 288.659 26.6937  11
   4  -5   0 306.595 25.1399  15
   4  -5   0 357.829 23.9233  13
  -4   5   0 352.521 22.6715   9
  -4   5   0 344.045 23.6519   1
  -4   5   0 343.098 27.1639  15
  -4   5   0 336.836 23.7987  23
  -4   5   0 354.932 23.2831  23
  -4   5   0 398.317 63.7357  24
  -4   5   0 345.054 24.1572   1
  -4   5   0 321.573 24.3925  14
  -4   5   0 317.908 24.3885  21
  -4   5   0 348.203 24.7600  17
  -4   5   0 333.226 22.1854   9
   3  -5   0 74.7862 10.6600  21
   3  -5   0 82.4892 12.0375  11
   3  -5   0 67.7529 12.3550  18
   3  -5   0 85.0145 9.42967   1
   3  -5   0 79.3597 13.7985   5
   3  -5   0 62.4050 10.8959  15
   3  -5   0 49.1641 33.3797  24
   3  -5   0 71.6469 8.72585  13
   3  -5   0 66.5117 8.06328   6
   3  -5   0 81.4410 17.0004   3
   3  -5   0 54.5261 8.97966   7
   3  -5   0 64.9900 8.33278  23
   3  -5   0 74.6974 9.23057   1
  -3   5   0 71.2874 9.19358  23
  -3   5   0 62.2819 9.20553  21
  -3   5   0 68.3596 9.50371  11
  -3   5   0 60.4725 7.56932   9
  -3   5   0 68.1652 8.67067  23
  -3   5   0 55.4769 8.41394   1
  -3   5   0 68.4905 33.5535  24
  -3   5   0 70.9850 12.2470  15
  -3   5   0 58.4796 9.75408   1
  -3   5   0 78.7422 7.62044   9
  -3   5   0 68.6454 10.5794  18
  -3   5   0 67.1485 7.81776   6
  -3   5   0 58.1260 10.6901  20
  -3   5   0 71.4768 9.25114  14
   2  -5   0 5.87017 5.94937   1
   2  -5   0 15.4689 8.21851  15
   2  -5   0 21.6290 8.62826  18
   2  -5   0 24.3066 6.41999  23
   2  -5   0 3.44533 9.52728  20
   2  -5   0 18.0848 5.11788  13
   2  -5   0 8.22337 7.31183  21
   2  -5   0 8.40329 11.6061   3
   2  -5   0 15.3206 8.60507  11
   2  -5   0 46.4609 29.6264  24
   2  -5   0 9.41687 6.17006   7
   2  -5   0 6.01839 9.33565   5
   2  -5   0 8.82912 6.77247   6
   2  -5   0 19.6735 5.66759  23
  -2   5   0 15.5531 25.1851  24
  -2   5   0 25.9953 9.66064  15
  -2   5   0 10.1456 6.28881  11
  -2   5   0 14.1950 5.86378  21
  -2   5   0 11.4458 6.64712  18
  -2   5   0 19.3267 5.60438   1
  -2   5   0 13.0523 4.76240   9
  -2   5   0 16.3632 6.71032   1
  -2   5   0 7.58283 7.27499  20
  -2   5   0 27.3297 6.94310   6
  -2   5   0 10.4386 7.85527  16
  -2   5   0 14.4222 6.09451  23
  -2   5   0 18.6103 4.82613   9
  -2   5   0 10.3847 5.78553  23
   1  -5   0 1367.35 79.6513  11
   1  -5   0 1365.46 79.0204  21
   1  -5   0 1325.35 78.4216  23
   1  -5   0 1364.64 78.7160   1
   1  -5   0 1374.43 79.9247   6
   1  -5   0 1321.02 79.8326   5
   1  -5   0 1325.49 78.4949  23
   1  -5   0 1329.51 80.4935  16
   1  -5   0 1432.75 81.0059   3
   1  -5   0 1406.01 79.7831  20
   1  -5   0 1399.39 79.1545  18
  -1   5   0 1337.04 78.7416   4
  -1   5   0 1269.34 78.9533  11
  -1   5   0 1285.82 98.8448  24
  -1   5   0 1376.88 79.0081   1
  -1   5   0 1354.22 77.6597   9
  -1   5   0 1385.00 79.9603   6
  -1   5   0 1350.19 78.6967  23
  -1   5   0 1279.44 78.9897  20
  -1   5   0 1275.89 79.4042  16
  -1   5   0 1343.48 80.3965  15
  -1   5   0 1401.86 77.6895   9
  -1   5   0 1351.61 78.6577  18
  -1   5   0 1396.34 98.0042  24
  -1   5   0 1344.19 78.6832  21
  -1   5   0 1334.22 78.4239   1
   0  -5   0 1299.71 78.4601  10
   0  -5   0 1335.43 76.2329   1
   0  -5   0 1331.89 76.1598  21
   0  -5   0 1283.61 77.1332   5
   0  -5   0 1298.28 76.8719  11
   0  -5   0 1383.93 77.8618   3
   0  -5   0 1304.53 76.0930  23
   0  -5   0 1323.76 75.6351  18
   0  -5   0 1314.55 77.5634  16
   0  -5   0 1328.45 76.9699  20
   0  -5   0 1333.25 78.3844   6
   0   5   0 1258.94 75.1265   9
   0   5   0 1318.99 75.8008   4
   0   5   0 1269.43 78.0127  15
   0   5   0 1231.35 75.8246  23
   0   5   0 1222.11 96.1684  24
   0   5   0 1371.28 78.3609   6
   0   5   0 1411.39 75.2992   9
   0   5   0 1245.57 75.6720   7
   0   5   0 1306.60 76.3555  23
   0   5   0 1267.66 76.7495  16
   0   5   0 1216.15 76.4141  11
   0   5   0 1280.71 75.8424   1
   0   5   0 1370.74 76.6701   1
   0   5   0 1294.01 76.4800  20
   0   5   0 1247.78 75.8931  21
  -1  -5   0 387.985 26.6601  21
  -1  -5   0 426.954 28.5062  11
  -1  -5   0 423.306 29.4547  16
  -1  -5   0 419.885 28.8201  20
  -1  -5   0 420.204 31.3424   6
  -1  -5   0 419.172 30.5629  10
  -1  -5   0 368.063 25.6313  14
  -1  -5   0 425.581 28.3771   5
  -1  -5   0 443.088 65.5484  24
  -1  -5   0 438.291 26.8218   1
  -1  -5   0 434.710 28.6025   3
  -1  -5   0 437.545 28.9492   1
   1   5   0 421.033 28.0670  23
   1   5   0 417.409 26.2940   9
   1   5   0 417.252 28.4180   1
   1   5   0 440.328 29.3930  20
   1   5   0 391.551 26.5505   1
   1   5   0 414.837 25.7535   4
   1   5   0 443.178 26.6457  14
   1   5   0 398.844 26.4607  23
   1   5   0 412.065 53.9034  24
   1   5   0 439.335 32.6181   6
   1   5   0 394.885 25.6674   9
  -2  -5   0 169.297 14.8738  21
  -2  -5   0 165.993 16.1615  23
  -2  -5   0 184.827 17.1835   5
  -2  -5   0 196.623 21.3489   6
  -2  -5   0 174.807 16.9778  11
  -2  -5   0 161.801 12.7312   9
  -2  -5   0 173.754 15.1417   1
  -2  -5   0 182.607 17.5444  20
  -2  -5   0 184.789 14.6918  14
  -2  -5   0 243.375 53.6694  24
  -2  -5   0 184.268 13.4895   4
  -2  -5   0 120.334 14.2781  23
  -2  -5   0 188.067 19.2853  10
  -2  -5   0 171.910 12.4591   9
  -2  -5   0 184.984 16.3670   1
  -2  -5   0 171.625 18.6553  16
  -2  -5   0 193.226 15.5720   3
   2   5   0 167.853 16.8024   8
   2   5   0 192.540 48.0779  24
   2   5   0 167.172 14.8431   1
   2   5   0 154.775 15.6602  20
   2   5   0 178.798 17.3496  23
   2   5   0 204.139 20.4805   6
   2   5   0 164.553 17.3407  17
   2   5   0 163.574 17.0122  14
   2   5   0 185.062 16.7056  16
   2   5   0 185.638 17.7361   1
   2   5   0 148.814 15.1988   9
   2   5   0 171.807 12.4227   4
   2   5   0 179.394 14.7427  23
   2   5   0 181.633 13.6886   9
  -3  -5   0 286.853 26.5291   6
  -3  -5   0 286.680 23.3631  20
  -3  -5   0 261.832 21.2850  23
  -3  -5   0 311.050 21.4699   1
  -3  -5   0 305.874 19.4250   9
  -3  -5   0 300.209 22.3495   1
  -3  -5   0 288.530 22.4740   5
  -3  -5   0 283.656 19.4563   9
  -3  -5   0 296.601 22.6417  23
  -3  -5   0 345.621 64.6224  24
  -3  -5   0 286.241 21.6099  14
  -3  -5   0 304.696 25.2484  10
   3   5   0 322.825 24.5704  23
   3   5   0 287.937 22.1904  20
   3   5   0 282.486 21.4287   9
   3   5   0 278.564 21.4327   1
   3   5   0 246.927 58.3388  24
   3   5   0 287.546 22.7609  16
   3   5   0 274.075 19.9522  13
   3   5   0 308.739 21.3650  23
   3   5   0 302.210 22.9891  17
   3   5   0 329.274 23.9706  14
   3   5   0 299.286 22.4401   8
   3   5   0 299.059 32.7597   1
   3   5   0 277.953 20.2192   9
  -4  -5   0 1043.29 128.174  24
  -4  -5   0 760.698 48.9938  23
  -4  -5   0 806.362 50.4285  20
  -4  -5   0 813.253 47.3478   9
  -4  -5   0 786.550 50.5370  23
  -4  -5   0 762.375 49.8538   5
  -4  -5   0 808.676 53.4021   6
  -4  -5   0 801.978 50.4415   1
  -4  -5   0 781.868 47.3209   9
  -4  -5   0 826.472 50.9229  16
  -4  -5   0 808.821 49.2860   1
  -4  -5   0 733.766 51.0483   8
  -4  -5   0 727.351 49.4187  14
  -4  -5   0 733.810 59.0341  10
   4   5   0 774.807 49.7138   8
   4   5   0 747.979 47.9451   9
   4   5   0 821.297 49.8522  20
   4   5   0 849.701 51.4347  23
   4   5   0 778.500 48.9049  23
   4   5   0 787.279 49.2689   1
   4   5   0 845.459 51.5541   1
   4   5   0 815.695 49.0234   9
   4   5   0 827.431 51.1167  14
   4   5   0 815.760 48.0590  13
   4   5   0 766.104 50.1343  17
   4   5   0 790.992 55.2033   6
   4   5   0 782.936 97.3778  24
  -5  -5   0 425.120 30.6858  20
  -5  -5   0 387.942 30.1654   1
  -5  -5   0 394.975 26.0869   9
  -5  -5   0 370.552 31.9954  10
  -5  -5   0 363.361 30.3934  23
  -5  -5   0 501.716 163.033  24
  -5  -5   0 434.699 28.9589  23
  -5  -5   0 353.216 31.4646   8
  -5  -5   0 397.942 28.9907   1
  -5  -5   0 376.425 29.4563  14
  -5  -5   0 405.910 26.3097   9
  -5  -5   0 376.607 30.8571  16
  -5  -5   0 374.728 33.6342   6
   5   5   0 544.276 113.282  24
   5   5   0 376.641 29.9976  17
   5   5   0 535.455 43.6746  14
   5   5   0 378.160 29.0150  20
   5   5   0 343.716 28.8980   8
   5   5   0 383.231 27.6347  13
   5   5   0 378.136 28.5248   9
   5   5   0 384.614 28.2121   1
   5   5   0 369.785 26.8749   9
   5   5   0 374.578 37.3600   6
   5   5   0 414.162 32.3011  23
   5   5   0 368.639 27.9961  23
   5   5   0 438.593 32.6005   1
  -6  -5   0 11.8017 7.33533  18
  -6  -5   0 11.7908 10.6283  23
  -6  -5   0 -7.3734 11.7928   1
  -6  -5   0 -7.8936 10.7532   1
  -6  -5   0 12.4418 14.2664   6
  -6  -5   0 4.93109 13.0795  20
  -6  -5   0 -7.5883 13.0294  16
  -6  -5   0 -8.3942 13.7902   8
  -6  -5   0 -1.8102 10.3576   9
  -6  -5   0 -25.964 15.0242  10
  -6  -5   0 -16.390 11.1817  14
  -6  -5   0 -70.062 96.5155  24
  -6  -5   0 -5.1880 15.4786  23
  -6  -5   0 -2.6910 8.05969   9
   6   5   0 -10.480 17.5877  20
   6   5   0 0.42228 14.7512  17
   6   5   0 -16.994 17.0125   6
   6   5   0 6.00248 15.8513  14
   6   5   0 -1.0389 11.9486   8
   6   5   0 0.35442 10.2433  13
   6   5   0 -0.8464 15.1670   9
   6   5   0 11.5806 11.5527   1
   6   5   0 2.87605 10.5695  23
   6   5   0 -1.4235 15.4631   1
   6   5   0 14.1035 11.6660   9
   6   5   0 41.2243 85.9652  24
   6   5   0 -10.604 13.9647  23
  -7  -5   0 73.1560 12.0228   9
  -7  -5   0 53.8581 11.0122  18
  -7  -5   0 71.0287 14.9354  23
  -7  -5   0 54.4669 15.3320  23
  -7  -5   0 67.6994 15.8711   1
  -7  -5   0 90.1498 18.7468   8
  -7  -5   0 85.0532 22.4899  10
  -7  -5   0 93.5875 17.6034  20
  -7  -5   0 92.9038 18.0023  16
  -7  -5   0 40.3434 121.746  24
  -7  -5   0 83.2917 12.0517   9
   7   5   0 68.3645 19.3929   1
   7   5   0 81.9251 15.6210   1
   7   5   0 91.1703 15.2615   9
   7   5   0 62.7928 19.4617  23
   7   5   0 91.4777 24.1852   6
   7   5   0 65.8187 110.357  24
   7   5   0 97.5971 15.1794  13
   7   5   0 89.2574 24.7532  23
   7   5   0 82.2374 19.9547  14
   7   5   0 71.7865 16.6186  17
  -8  -5   0 291.691 30.7504   1
  -8  -5   0 295.112 26.1171   9
  -8  -5   0 347.507 32.7720  20
  -8  -5   0 369.009 36.5319  10
  -8  -5   0 359.402 34.1930   8
  -8  -5   0 275.759 158.025  24
  -8  -5   0 293.654 29.1208  21
  -8  -5   0 342.820 30.9015  23
  -8  -5   0 316.452 33.4482  16
  -8  -5   0 357.060 26.7339   9
   8   5   0 305.896 30.0996  23
   8   5   0 346.751 29.5806  13
   8   5   0 331.592 35.9826   1
   8   5   0 244.972 126.142  24
   8   5   0 343.471 29.4174   9
   8   5   0 377.147 36.3797  14
   8   5   0 268.615 36.0861   6
   8   5   0 343.021 36.3612  23
   8   5   0 387.089 33.9328  19
   8   5   0 287.637 30.9520   1
  -9  -5   0 207.763 24.6309  23
  -9  -5   0 162.240 18.6076  18
  -9  -5   0 201.853 28.0471   8
  -9  -5   0 153.053 21.9113  21
  -9  -5   0 229.258 32.9977  10
  -9  -5   0 246.711 25.4249   1
  -9  -5   0 223.056 21.9358   9
  -9  -5   0 -148.93 257.009  24
  -9  -5   0 161.001 18.3414   9
  -9  -5   0 219.332 26.1617  16
  -9  -5   0 165.187 32.5940  20
   9   5   0 209.872 25.7289  19
   9   5   0 221.667 22.9742   9
   9   5   0 219.654 28.4367  14
   9   5   0 172.688 35.0384   1
   9   5   0 223.967 23.4456  13
   9   5   0 151.444 22.7760  23
   9   5   0 186.479 28.4795  23
   9   5   0 158.011 43.0455   6
 -10  -5   0 81.5682 20.1110   1
 -10  -5   0 43.6301 24.8078  21
 -10  -5   0 74.8525 21.9619  16
 -10  -5   0 70.8550 22.8189   8
 -10  -5   0 47.9175 21.6188  23
 -10  -5   0 64.0588 30.7215  10
 -10  -5   0 69.1156 266.250  24
 -10  -5   0 53.2572 21.0841  20
 -10  -5   0 52.4620 14.1082  18
 -10  -5   0 61.0733 14.8117   9
  10   5   0 54.4111 21.1107  19
  10   5   0 28.0119 26.2434   6
  10   5   0 63.4845 24.3602   1
  10   5   0 98.9407 211.025  24
  10   5   0 58.7206 25.5917  23
  10   5   0 47.3469 16.7364   9
  10   5   0 74.1729 18.7280  13
  10   5   0 56.3224 23.5218  23
 -11  -5   0 18.1358 14.5971   9
 -11  -5   0 -28.244 20.0720  16
 -11  -5   0 -3.3357 18.1728  21
 -11  -5   0 -0.7666 20.3915  20
 -11  -5   0 -31.403 20.9499   8
 -11  -5   0 -25.817 18.8151  23
 -11  -5   0 7.38563 19.8497   1
  11   5   0 -2.6218 17.6195  13
  11   5   0 9.95590 20.6737  19
  11   5   0 9.51598 16.6761   9
  11   5   0 -17.086 21.8291  23
  11   5   0 -5.9313 25.6769   6
  11   5   0 3.86533 23.3698   1
  13  -6   0 48.0997 17.9473  19
  13  -6   0 44.7361 20.0332  13
  13  -6   0 258.881 292.428  24
  13  -6   0 52.7104 23.7801  18
  13  -6   0 47.9310 22.6247  23
  13  -6   0 57.1963 21.6616   1
  13  -6   0 60.0050 31.3306   3
  13  -6   0 25.5744 13.9383   9
 -13   6   0 67.5953 24.9684  17
 -13   6   0 52.4773 19.8093   1
 -13   6   0 86.1580 272.444  24
 -13   6   0 65.2272 17.8891   9
 -13   6   0 16.2127 23.0903  23
 -13   6   0 51.7720 20.0444  23
 -13   6   0 46.6774 20.0566   8
  12  -6   0 125.631 24.1908  23
  12  -6   0 95.1162 22.2128   1
  12  -6   0 133.798 20.1268  19
  12  -6   0 122.451 31.7280   3
  12  -6   0 137.418 25.9412  18
  12  -6   0 146.629 23.0462  13
  12  -6   0 -222.72 206.478  24
  12  -6   0 118.112 16.2711   9
 -12   6   0 134.017 20.0530   9
 -12   6   0 174.099 26.1250  23
 -12   6   0 10.1238 206.667  24
 -12   6   0 172.875 22.5247   8
 -12   6   0 134.726 25.5129  17
 -12   6   0 145.231 22.2835   1
 -12   6   0 76.5052 24.6310  23
 -12   6   0 85.6702 21.7216   1
  11  -6   0 138.363 30.2371   3
  11  -6   0 92.6667 173.492  24
  11  -6   0 147.681 23.0353   1
  11  -6   0 167.417 19.5611  19
  11  -6   0 222.719 33.1532  18
  11  -6   0 188.934 25.2717  23
  11  -6   0 171.655 18.4416   9
  11  -6   0 164.972 17.5799   9
 -11   6   0 180.744 26.3069  23
 -11   6   0 325.348 179.002  24
 -11   6   0 157.707 21.9756   8
 -11   6   0 137.505 22.6175  11
 -11   6   0 181.855 21.9425  23
 -11   6   0 169.743 25.1168  17
 -11   6   0 118.769 22.4828   1
 -11   6   0 148.444 21.5104   1
  10  -6   0 41.6367 17.1251  23
  10  -6   0 7.68673 17.0718  15
  10  -6   0 13.4756 18.1727  18
  10  -6   0 -4.3225 20.8833   3
  10  -6   0 30.1096 11.2446   9
  10  -6   0 21.9182 16.1037   1
  10  -6   0 23.1415 10.4659   9
  10  -6   0 19.8078 15.4557  13
  10  -6   0 32.6408 19.0495  14
  10  -6   0 13.1766 12.5272  19
  10  -6   0 29.2636 129.521  24
 -10   6   0 35.2506 17.6077  11
 -10   6   0 32.4900 16.4791   8
 -10   6   0 36.9949 14.7768  23
 -10   6   0 35.9673 18.2234  17
 -10   6   0 12.7600 20.4802  15
 -10   6   0 23.3030 16.4783  23
 -10   6   0 36.1968 15.6600   1
 -10   6   0 -33.490 124.631  24
 -10   6   0 11.7506 14.5106   1
   9  -6   0 73.9600 13.2743  19
   9  -6   0 36.5463 22.0878  15
   9  -6   0 88.3797 20.7409  21
   9  -6   0 71.8819 11.3685   9
   9  -6   0 80.9912 17.4811  13
   9  -6   0 65.5785 19.1339  14
   9  -6   0 69.9582 16.3408   1
   9  -6   0 84.4576 12.3367   9
   9  -6   0 246.798 128.110  24
   9  -6   0 58.6533 16.8337  23
   9  -6   0 70.5489 14.3585   1
   9  -6   0 70.5491 25.3370   3
   9  -6   0 82.8618 19.7424  18
   9  -6   0 91.0320 14.8693  23
   9  -6   0 76.0497 15.5512  17
  -9   6   0 119.899 17.8770  23
  -9   6   0 97.8755 18.7534  17
  -9   6   0 68.8250 16.6332  11
  -9   6   0 48.3061 14.7106  18
  -9   6   0 149.498 115.902  24
  -9   6   0 73.3006 13.1300   9
  -9   6   0 97.4662 15.9800  21
  -9   6   0 74.5048 15.3652   9
  -9   6   0 75.1014 16.0207   1
  -9   6   0 79.0954 14.9620  23
  -9   6   0 68.6917 15.3287   8
  -9   6   0 66.6077 17.1198  14
  -9   6   0 73.4259 15.6023   1
  -9   6   0 45.2575 20.5912  15
   8  -6   0 299.019 22.2164   9
   8  -6   0 277.312 28.0613   1
   8  -6   0 275.551 30.5710  14
   8  -6   0 314.803 28.5647  13
   8  -6   0 292.398 28.9432  15
   8  -6   0 245.743 31.9563   3
   8  -6   0 321.994 32.3626  18
   8  -6   0 317.426 25.8984  23
   8  -6   0 326.426 23.1906   9
   8  -6   0 324.131 28.8481  23
   8  -6   0 332.719 101.008  24
   8  -6   0 300.823 31.3823  21
   8  -6   0 298.689 23.3504  19
  -8   6   0 340.544 26.2952   9
  -8   6   0 280.012 27.3346  11
  -8   6   0 291.203 27.3889  23
  -8   6   0 335.755 26.3051  23
  -8   6   0 330.644 33.0422  15
  -8   6   0 331.968 29.4963  17
  -8   6   0 337.687 27.6654   1
  -8   6   0 267.540 24.0820   9
  -8   6   0 283.457 34.0556  18
  -8   6   0 330.012 28.4738  14
  -8   6   0 345.184 105.824  24
  -8   6   0 327.729 27.0763   8
   7  -6   0 334.365 22.9725   9
   7  -6   0 401.930 92.3099  24
   7  -6   0 304.617 27.7154  23
   7  -6   0 310.906 27.3982   1
   7  -6   0 346.529 26.4938   1
   7  -6   0 298.502 31.5779   3
   7  -6   0 309.689 29.8531  21
   7  -6   0 290.368 27.5301   9
   7  -6   0 318.884 25.0361  23
   7  -6   0 339.953 28.5049  15
   7  -6   0 350.144 23.0198  19
   7  -6   0 339.269 27.8519  13
   7  -6   0 375.009 32.3510  18
   7  -6   0 312.081 29.0720  14
  -7   6   0 326.594 27.2711  14
  -7   6   0 328.803 27.2107  23
  -7   6   0 290.497 26.4022  21
  -7   6   0 294.848 24.1787   9
  -7   6   0 353.036 26.9759   1
  -7   6   0 358.980 26.2289  23
  -7   6   0 323.365 25.4364   9
  -7   6   0 328.482 90.6642  24
  -7   6   0 316.526 26.8623  11
  -7   6   0 375.368 28.3073  17
  -7   6   0 345.254 26.6740   8
  -7   6   0 384.902 31.8366  15
  -7   6   0 312.379 28.4061  18
  -7   6   0 340.413 26.8932   1
   6  -6   0 321.650 26.5079  14
   6  -6   0 312.815 24.9880   1
   6  -6   0 345.908 24.4494   1
   6  -6   0 323.058 27.4920  21
   6  -6   0 281.532 29.2337  18
   6  -6   0 289.810 29.5467   3
   6  -6   0 324.631 66.8541  24
   6  -6   0 319.665 20.6737   9
   6  -6   0 302.748 26.1848  15
   6  -6   0 301.768 22.9001  23
   6  -6   0 314.552 21.2103   9
   6  -6   0 301.443 25.5090  23
  -6   6   0 305.546 25.2404  11
  -6   6   0 431.240 70.8171  24
  -6   6   0 319.503 24.8581  23
  -6   6   0 322.519 24.9287   8
  -6   6   0 309.991 25.3552  14
  -6   6   0 330.276 24.4308   1
  -6   6   0 271.720 26.4248  18
  -6   6   0 375.786 25.1744   1
  -6   6   0 381.090 26.3641  17
  -6   6   0 320.408 22.6201   9
  -6   6   0 332.042 24.0146  23
  -6   6   0 288.938 25.0227  21
   5  -6   0 -2.3718 7.98080   1
   5  -6   0 3.27591 6.46978  23
   5  -6   0 -11.933 16.6902   3
   5  -6   0 -11.512 8.85398  15
   5  -6   0 5.71307 4.67384   9
   5  -6   0 3.93909 8.30095  23
   5  -6   0 -3.7279 11.8380  18
   5  -6   0 -0.2431 9.31083  14
   5  -6   0 7.03629 9.94832   7
   5  -6   0 -18.237 10.4481  11
   5  -6   0 7.16972 14.1749   5
   5  -6   0 7.07329 6.99613   1
   5  -6   0 1.42929 8.37076  13
   5  -6   0 4.99948 4.23532   9
  -5   6   0 -0.6560 9.68880  23
  -5   6   0 5.35533 7.52258   1
  -5   6   0 -6.5277 13.1874   1
  -5   6   0 2.72927 6.41837   9
  -5   6   0 -2.7568 7.88156  21
  -5   6   0 3.72621 9.14603  18
  -5   6   0 2.94645 8.04578  11
  -5   6   0 -5.3869 7.22993   9
  -5   6   0 26.6700 45.6731  24
  -5   6   0 2.13201 11.5439  15
  -5   6   0 -2.3578 8.81873  14
  -5   6   0 6.83914 8.03203  23
   4  -6   0 530.564 37.5333   5
   4  -6   0 552.342 34.7225   1
   4  -6   0 548.643 36.9513  15
   4  -6   0 599.860 36.9105  21
   4  -6   0 711.337 71.5117  24
   4  -6   0 601.702 38.6260  18
   4  -6   0 572.240 34.5763  13
   4  -6   0 540.166 34.1437  23
   4  -6   0 531.753 34.6337   1
   4  -6   0 542.144 39.7269   3
   4  -6   0 534.582 34.8148   7
   4  -6   0 552.836 38.0949  11
  -4   6   0 528.829 34.5638  23
  -4   6   0 525.375 35.2698   1
  -4   6   0 563.744 33.5092   9
  -4   6   0 510.241 35.1402  21
  -4   6   0 561.949 36.6720  18
  -4   6   0 568.075 33.8726   9
  -4   6   0 517.585 35.3324  11
  -4   6   0 552.195 34.6446  23
  -4   6   0 459.003 32.9657   2
  -4   6   0 527.532 34.6036   1
  -4   6   0 542.885 66.8686  24
  -4   6   0 583.730 36.2551  17
  -4   6   0 504.826 36.8721  20
  -4   6   0 509.931 32.4943  12
  -4   6   0 531.441 34.6213  14
  -4   6   0 584.212 37.9673  15
   3  -6   0 1115.03 71.1696   3
   3  -6   0 1242.87 68.6937  21
   3  -6   0 1136.42 67.2880  23
   3  -6   0 1032.37 69.5075   5
   3  -6   0 1150.19 67.4404   1
   3  -6   0 1110.69 67.0880   7
   3  -6   0 1140.64 67.1002   6
   3  -6   0 1239.07 69.4940  11
   3  -6   0 1155.24 67.0735  23
   3  -6   0 958.093 66.9583   1
   3  -6   0 1211.21 66.7015  13
   3  -6   0 1179.71 69.5368  18
   3  -6   0 1114.24 69.4010  15
   3  -6   0 1140.93 92.5791  24
  -3   6   0 1202.13 68.5204  18
  -3   6   0 1070.79 68.2325  20
  -3   6   0 1133.79 93.1428  24
  -3   6   0 1142.10 68.6973  21
  -3   6   0 1104.74 67.0922   1
  -3   6   0 1178.00 66.2684   9
  -3   6   0 1045.95 67.8613  11
  -3   6   0 1091.73 66.9220   6
  -3   6   0 1149.21 67.2725  23
  -3   6   0 1094.46 66.3224  14
  -3   6   0 1178.87 66.3226   9
  -3   6   0 1164.17 67.8124   1
  -3   6   0 1229.45 67.3703  23
  -3   6   0 1037.50 69.4617  16
  -3   6   0 1180.41 69.7759  15
   2  -6   0 848.093 53.3538   5
   2  -6   0 881.514 53.0115  11
   2  -6   0 826.035 50.7186  23
   2  -6   0 853.365 49.7537  13
   2  -6   0 799.740 50.3851   7
   2  -6   0 865.422 55.0849   3
   2  -6   0 825.730 53.8994  20
   2  -6   0 854.851 50.8765  23
   2  -6   0 832.693 58.5253  15
   2  -6   0 886.254 52.1626   6
   2  -6   0 852.023 51.9628  21
   2  -6   0 850.852 52.7014  18
  -2   6   0 872.652 51.7153  18
  -2   6   0 864.437 53.8773  15
  -2   6   0 837.599 49.8004   9
  -2   6   0 911.088 79.3727  24
  -2   6   0 826.480 51.0854  21
  -2   6   0 809.367 51.8967  20
  -2   6   0 793.318 52.7300  16
  -2   6   0 855.655 51.8947  11
  -2   6   0 857.667 51.5192   1
  -2   6   0 896.082 51.9499   6
  -2   6   0 882.345 49.7543   9
  -2   6   0 810.453 50.9704  23
  -2   6   0 857.411 51.4759   4
  -2   6   0 844.708 54.3695  23
   1  -6   0 165.121 18.1587  11
   1  -6   0 166.980 16.2941  20
   1  -6   0 172.883 17.3545   5
   1  -6   0 142.463 13.9706  23
   1  -6   0 176.903 17.8361  16
   1  -6   0 150.722 13.8928  23
   1  -6   0 165.146 16.1495  21
   1  -6   0 143.110 19.1327   3
   1  -6   0 174.360 19.1396   6
   1  -6   0 171.188 16.2901  18
  -1   6   0 150.873 15.4529   1
  -1   6   0 164.005 14.2763  21
  -1   6   0 187.105 19.1605   6
  -1   6   0 170.028 17.0109  15
  -1   6   0 166.793 12.6550   9
  -1   6   0 138.200 13.5565   1
  -1   6   0 155.827 12.3972   9
  -1   6   0 155.864 15.1821  16
  -1   6   0 198.334 39.9429  24
  -1   6   0 164.659 15.4672   4
  -1   6   0 163.188 14.1601  18
  -1   6   0 132.148 14.7965  23
  -1   6   0 173.567 17.0176  11
  -1   6   0 162.278 45.6966  24
  -1   6   0 144.275 15.2357  20
   0  -6   0 11.6713 6.71826   1
   0  -6   0 14.1968 11.2653   5
   0  -6   0 11.2149 11.8837  10
   0  -6   0 14.5910 12.8213   3
   0  -6   0 10.0844 9.09034  11
   0  -6   0 17.0579 10.0935  16
   0  -6   0 21.1558 7.15101  21
   0  -6   0 15.5866 6.59832  23
   0  -6   0 10.9592 10.5866   6
   0  -6   0 18.5294 9.17225  20
   0  -6   0 10.4864 6.69157  18
   0   6   0 10.2967 5.98005  23
   0   6   0 10.4216 7.01222  20
   0   6   0 9.00382 6.92380   7
   0   6   0 2.91862 6.71290   4
   0   6   0 6.77755 5.67312   9
   0   6   0 19.3246 8.36966   1
   0   6   0 18.7570 5.23760   9
   0   6   0 24.8905 10.6765  15
   0   6   0 7.65523 10.4094   6
   0   6   0 20.5049 6.06258   1
   0   6   0 16.9376 6.40195  21
   0   6   0 26.5495 33.9022  24
   0   6   0 14.7921 8.14947  23
   0   6   0 23.4735 7.89860  16
  -1  -6   0 372.118 26.4422  21
  -1  -6   0 386.518 28.1256   5
  -1  -6   0 391.014 30.9941   6
  -1  -6   0 379.013 30.9168  10
  -1  -6   0 412.616 29.5498  16
  -1  -6   0 470.226 70.7785  24
  -1  -6   0 414.881 28.4470  11
  -1  -6   0 408.718 28.4866   3
  -1  -6   0 378.484 24.6336  14
  -1  -6   0 432.907 27.1944   1
  -1  -6   0 430.024 28.8912  20
  -1  -6   0 411.146 27.1348  23
  -1  -6   0 406.765 26.3692   1
  -1  -6   0 391.366 28.6404  23
   1   6   0 544.503 72.4558  24
   1   6   0 402.231 25.2387   4
   1   6   0 436.973 32.5168   6
   1   6   0 379.555 25.9599  23
   1   6   0 400.937 30.5753   7
   1   6   0 396.967 25.8771   9
   1   6   0 410.729 28.0619   8
   1   6   0 386.522 27.6160  16
   1   6   0 433.937 28.3356   1
   1   6   0 370.939 27.1561  20
   1   6   0 381.943 26.1559   1
   1   6   0 411.957 27.8299  23
   1   6   0 395.468 25.2337   9
  -2  -6   0 719.853 83.8286  24
  -2  -6   0 733.839 53.1969  16
  -2  -6   0 736.449 48.0622  10
  -2  -6   0 726.453 44.2879   1
  -2  -6   0 714.820 48.4453   6
  -2  -6   0 730.819 45.0661   3
  -2  -6   0 763.359 45.6386  11
  -2  -6   0 741.031 45.1705   1
  -2  -6   0 712.672 50.9204  20
  -2  -6   0 715.770 45.0183  23
  -2  -6   0 756.543 44.0579  21
  -2  -6   0 687.486 43.5907  14
   2   6   0 691.743 45.5405   8
   2   6   0 707.390 42.6046   4
   2   6   0 626.770 76.5296  24
   2   6   0 711.894 45.2193  16
   2   6   0 711.044 44.0595  23
   2   6   0 701.981 44.1536   1
   2   6   0 675.532 51.8340  23
   2   6   0 794.306 48.6211   1
   2   6   0 685.876 44.2860  14
   2   6   0 693.448 45.6938  17
   2   6   0 707.172 44.9365  20
   2   6   0 782.639 44.0587   9
  -3  -6   0 360.574 26.1016  14
  -3  -6   0 386.325 26.7226   1
  -3  -6   0 434.038 32.7800   6
  -3  -6   0 388.979 23.8337   9
  -3  -6   0 385.675 34.4514  10
  -3  -6   0 409.407 29.3123  16
  -3  -6   0 385.945 26.6609  23
  -3  -6   0 403.665 28.7073  20
  -3  -6   0 367.419 27.3874   1
  -3  -6   0 364.714 27.7634   5
  -3  -6   0 365.293 27.6331  23
  -3  -6   0 353.422 27.7367  11
  -3  -6   0 415.287 25.9159  21
  -3  -6   0 488.884 83.4397  24
   3   6   0 361.241 26.4461   1
   3   6   0 385.784 28.5115  17
   3   6   0 351.665 27.5414   8
   3   6   0 417.740 73.9404  24
   3   6   0 365.688 25.1839   9
   3   6   0 397.251 27.3820  20
   3   6   0 410.745 34.8899   6
   3   6   0 360.278 26.3166  23
   3   6   0 407.500 27.8681  16
   3   6   0 380.728 28.9410  23
   3   6   0 345.619 27.9683  14
   3   6   0 376.427 29.2105   9
   3   6   0 433.563 29.6397   1
  -4  -6   0 85.2280 14.7043   5
  -4  -6   0 94.3385 14.6423  20
  -4  -6   0 99.5803 14.8275  16
  -4  -6   0 78.9850 14.1837  23
  -4  -6   0 91.2353 13.5672   1
  -4  -6   0 93.4930 17.3234  10
  -4  -6   0 101.514 9.49487   9
  -4  -6   0 84.5186 12.2882  23
  -4  -6   0 79.6243 12.0803  14
  -4  -6   0 80.7709 14.4185  11
  -4  -6   0 69.5655 16.2004   6
  -4  -6   0 81.2102 80.6217  24
  -4  -6   0 92.0485 12.3420   1
  -4  -6   0 86.5739 9.38141   9
   4   6   0 102.279 15.3198  14
   4   6   0 71.5804 11.9128   9
   4   6   0 99.3720 15.7839  23
   4   6   0 85.2361 10.6812  13
   4   6   0 74.7357 15.3495   1
   4   6   0 92.6944 12.3921  23
   4   6   0 103.141 12.4460   1
   4   6   0 67.9444 12.2203  20
   4   6   0 103.655 10.8081   9
   4   6   0 91.1003 13.5253   8
   4   6   0 178.480 76.4889  24
   4   6   0 96.8209 14.3264  17
   4   6   0 88.0858 20.0228   6
  -5  -6   0 120.085 11.2398   9
  -5  -6   0 104.689 15.9546   1
  -5  -6   0 30.1951 99.3460  24
  -5  -6   0 89.0097 14.2631  14
  -5  -6   0 116.632 17.7558  16
  -5  -6   0 112.395 17.0067  20
  -5  -6   0 87.0456 14.2834   1
  -5  -6   0 103.857 14.4028  23
  -5  -6   0 132.244 21.3769  10
  -5  -6   0 126.472 17.3502   9
  -5  -6   0 132.811 21.4269   6
  -5  -6   0 92.2524 17.1499   5
   5   6   0 140.851 23.0956   6
   5   6   0 108.971 17.1283   8
   5   6   0 82.5931 18.0924   1
   5   6   0 127.553 18.4602  23
   5   6   0 96.0349 14.1217   9
   5   6   0 177.625 86.7234  24
   5   6   0 122.487 21.6772  20
   5   6   0 106.790 12.8401   9
   5   6   0 115.127 13.3805  13
   5   6   0 97.2770 16.8898  17
   5   6   0 100.245 14.3650   1
   5   6   0 106.626 18.1740  14
   5   6   0 106.537 14.0342  23
  -6  -6   0 141.165 19.8241  23
  -6  -6   0 131.464 18.4836  14
  -6  -6   0 148.202 21.4298   5
  -6  -6   0 152.188 21.1094  16
  -6  -6   0 153.216 18.2243   1
  -6  -6   0 107.144 129.256  24
  -6  -6   0 147.479 25.1946  10
  -6  -6   0 167.280 16.3930   9
  -6  -6   0 177.239 20.8941  20
  -6  -6   0 157.965 16.3609   9
  -6  -6   0 150.336 22.1772   6
  -6  -6   0 146.692 18.1529  23
   6   6   0 158.743 17.0032  13
   6   6   0 187.452 23.1619   1
   6   6   0 124.300 97.8587  24
   6   6   0 144.790 17.5983   9
   6   6   0 180.542 20.3297  20
   6   6   0 183.365 22.1866  14
   6   6   0 162.560 18.5789  23
   6   6   0 153.628 18.3633   1
   6   6   0 214.207 23.8385  23
   6   6   0 135.725 18.1246   8
   6   6   0 177.424 21.7250  17
   6   6   0 170.805 27.3979   6
   6   6   0 171.185 16.7798   9
  -7  -6   0 303.419 24.8290   9
  -7  -6   0 329.746 29.9422   1
  -7  -6   0 334.421 34.4296   8
  -7  -6   0 344.695 32.4886  20
  -7  -6   0 362.259 36.4783  10
  -7  -6   0 398.762 31.5918   9
  -7  -6   0 319.362 33.0275  16
  -7  -6   0 318.741 31.2283  14
  -7  -6   0 316.700 170.150  24
  -7  -6   0 344.333 29.9437  23
  -7  -6   0 294.791 30.6466   5
   7   6   0 272.700 35.2977   6
   7   6   0 289.216 29.8742   1
   7   6   0 346.796 34.9391  14
   7   6   0 352.472 28.9340   9
   7   6   0 359.135 28.2662  13
   7   6   0 340.429 35.1856   1
   7   6   0 389.564 35.2299  23
   7   6   0 248.649 127.679  24
  -8  -6   0 129.494 28.9881  10
  -8  -6   0 127.323 19.1067  21
  -8  -6   0 175.840 29.4785  16
  -8  -6   0 138.071 20.2490   1
  -8  -6   0 140.280 20.5219  23
  -8  -6   0 157.471 15.8888   9
  -8  -6   0 125.071 15.3780   9
  -8  -6   0 180.704 23.6380  20
  -8  -6   0 138.792 23.7431   5
  -8  -6   0 300.194 216.755  24
   8   6   0 125.892 25.3584   1
   8   6   0 119.100 20.3188  23
   8   6   0 128.239 18.7385  13
   8   6   0 136.348 24.9642  14
   8   6   0 82.2769 43.6386   6
   8   6   0 112.895 20.2584   1
   8   6   0 149.762 25.2600  23
  -9  -6   0 -10.251 26.8332  10
  -9  -6   0 -10.406 15.1248  21
  -9  -6   0 -0.5414 18.9483  20
  -9  -6   0 -15.344 11.3997   9
  -9  -6   0 0.91051 16.4477   1
  -9  -6   0 -24.235 14.8056  23
  -9  -6   0 4.44314 19.2401   5
  -9  -6   0 1.20666 18.3599  16
  -9  -6   0 476.807 253.405  24
   9   6   0 7.96865 14.6243   9
   9   6   0 -9.9849 18.2419   1
   9   6   0 -31.682 19.5907  23
   9   6   0 5.41610 17.0039  23
   9   6   0 1.04268 19.3953  19
   9   6   0 5.54861 22.1240   1
   9   6   0 -176.71 168.873  24
   9   6   0 -28.306 22.9465   6
   9   6   0 8.73076 15.8282  13
 -10  -6   0 52.8453 18.3107   9
 -10  -6   0 52.5342 21.0949  23
 -10  -6   0 98.9239 23.7643  20
 -10  -6   0 89.1072 33.7255  10
 -10  -6   0 29.7987 26.5253  21
 -10  -6   0 81.9200 23.2452  16
 -10  -6   0 78.9532 23.6656   5
 -10  -6   0 89.4022 15.6990   9
 -10  -6   0 60.2991 21.9150   1
  10   6   0 44.4586 17.4993   9
  10   6   0 72.0981 30.0104   6
  10   6   0 53.6942 21.9757  19
  10   6   0 70.0493 19.2601  13
  10   6   0 47.4554 26.1373   1
  10   6   0 12.9907 34.4456  23
  10   6   0 68.7543 26.5833  23
  13  -7   0 89.6698 18.6722  19
  13  -7   0 72.5189 26.0869  18
  13  -7   0 -7.3158 303.026  24
  13  -7   0 65.8424 22.5862  13
  13  -7   0 85.2364 31.5646   3
  13  -7   0 82.4857 34.3050  23
  13  -7   0 80.1734 22.9560   1
  13  -7   0 71.1956 27.3334   7
  13  -7   0 67.7224 14.6052   9
 -13   7   0 70.8439 18.7454   9
 -13   7   0 55.2749 20.7704   1
 -13   7   0 56.7345 27.9401  23
 -13   7   0 100.300 21.7783  23
 -13   7   0 114.786 27.8545  17
 -13   7   0 -639.19 256.517  24
 -13   7   0 92.7961 21.1732   8
  12  -7   0 59.4336 20.3119  13
  12  -7   0 34.3961 12.2676   9
  12  -7   0 3.56181 17.5780   1
  12  -7   0 56.9325 22.6624  18
  12  -7   0 21.6384 26.4130   3
  12  -7   0 30.2079 24.6450   7
  12  -7   0 19.8575 15.0641  19
  12  -7   0 52.4731 19.6012  23
  12  -7   0 27.6459 13.2071   9
  12  -7   0 -333.52 223.161  24
 -12   7   0 12.7862 19.2382   1
 -12   7   0 42.2486 16.3305   9
 -12   7   0 34.8826 18.2977  23
 -12   7   0 32.3723 21.3706  17
 -12   7   0 23.4229 18.4759   8
 -12   7   0 56.1365 215.894  24
 -12   7   0 11.9272 20.9433  23
 -12   7   0 42.5558 18.3931   1
  11  -7   0 17.3712 11.6594   9
  11  -7   0 -0.7927 19.3093   1
  11  -7   0 -132.08 177.684  24
  11  -7   0 9.55810 22.7384   3
  11  -7   0 29.5588 10.9451   9
  11  -7   0 -4.5123 13.0870  19
  11  -7   0 11.6242 16.5248  23
  11  -7   0 -5.1209 20.3663  18
 -11   7   0 -2.8336 18.3962  23
 -11   7   0 -3.0062 16.5606   8
 -11   7   0 -9.2853 16.6884   1
 -11   7   0 11.5105 15.0535  23
 -11   7   0 3.11275 16.9248   1
 -11   7   0 1.91847 22.1756  15
 -11   7   0 42.8790 27.8740  17
 -11   7   0 -19.181 172.183  24
  10  -7   0 222.550 174.000  24
  10  -7   0 234.382 20.8274   9
  10  -7   0 230.060 25.4938   1
  10  -7   0 134.271 24.0023  15
  10  -7   0 217.143 29.8524  21
  10  -7   0 199.766 25.3323  23
  10  -7   0 176.388 31.5654   3
  10  -7   0 235.451 20.2222   9
  10  -7   0 181.497 27.9015  18
  10  -7   0 284.127 28.1989  13
  10  -7   0 199.203 21.4565  19
 -10   7   0 241.600 23.1114   9
 -10   7   0 282.649 30.5952  15
 -10   7   0 211.302 24.9401  11
 -10   7   0 214.943 26.3869  17
 -10   7   0 285.699 26.6699  23
 -10   7   0 298.686 175.222  24
 -10   7   0 253.530 24.4339   8
 -10   7   0 196.181 26.5069  23
 -10   7   0 270.437 27.9886   1
 -10   7   0 166.976 23.6530   1
   9  -7   0 492.121 33.4137   9
   9  -7   0 528.962 38.0390  23
   9  -7   0 469.206 40.9511  15
   9  -7   0 483.937 138.839  24
   9  -7   0 505.425 43.1271  21
   9  -7   0 505.907 33.9154  19
   9  -7   0 468.604 44.5837   3
   9  -7   0 426.541 38.4487   1
   9  -7   0 485.189 39.5054  23
   9  -7   0 510.937 32.8636   9
   9  -7   0 470.895 43.4193  18
   9  -7   0 529.497 39.0165  13
  -9   7   0 467.006 35.1652   9
  -9   7   0 541.370 36.9858   9
  -9   7   0 535.724 37.6990  23
  -9   7   0 524.548 45.4018  14
  -9   7   0 543.661 40.5170  17
  -9   7   0 467.616 38.3025   1
  -9   7   0 504.844 39.3531  23
  -9   7   0 540.125 38.8245   1
  -9   7   0 532.060 135.700  24
  -9   7   0 547.888 38.0088   8
  -9   7   0 531.608 45.0066  15
   8  -7   0 397.977 32.0307  13
   8  -7   0 334.043 31.7306   1
   8  -7   0 272.115 97.1044  24
   8  -7   0 395.558 31.1576   1
   8  -7   0 379.992 29.4413  23
   8  -7   0 394.292 26.4405  19
   8  -7   0 382.249 35.7903  21
   8  -7   0 448.176 37.4464  18
   8  -7   0 369.236 32.2352  23
   8  -7   0 380.217 26.3697   9
   8  -7   0 370.710 37.9427   3
   8  -7   0 394.799 29.7455   9
   8  -7   0 367.385 33.4675  15
  -8   7   0 448.719 30.6076   9
  -8   7   0 425.459 31.7061   8
  -8   7   0 412.374 30.8930  23
  -8   7   0 420.900 31.7953   1
  -8   7   0 404.427 32.4530  14
  -8   7   0 453.698 37.8931  15
  -8   7   0 407.374 114.801  24
  -8   7   0 376.859 31.5204  23
  -8   7   0 336.322 29.8745   9
  -8   7   0 356.826 31.3801  21
  -8   7   0 398.570 31.0684   1
  -8   7   0 433.293 33.9428  17
  -8   7   0 357.600 33.2347  18
  -8   7   0 346.397 31.8468  11
   7  -7   0 41.1279 12.1530   1
   7  -7   0 28.7323 12.7697  13
   7  -7   0 23.9163 10.2427   1
   7  -7   0 28.4721 14.0534  21
   7  -7   0 28.1616 20.4298   3
   7  -7   0 25.3184 9.53030  23
   7  -7   0 31.6893 7.00111   9
   7  -7   0 4.87772 12.2157  15
   7  -7   0 48.1087 74.8538  24
   7  -7   0 27.2206 13.8874   7
   7  -7   0 24.3507 15.6891  18
   7  -7   0 37.1328 12.6278  23
   7  -7   0 29.7625 6.37960   9
  -7   7   0 37.4028 12.2371  14
  -7   7   0 53.1221 11.9268   1
  -7   7   0 56.3352 16.3226  15
  -7   7   0 21.6386 10.0662   9
  -7   7   0 148.398 74.7646  24
  -7   7   0 38.8387 14.1844  17
  -7   7   0 28.8082 11.3528  23
  -7   7   0 26.5069 12.0893  11
  -7   7   0 16.7556 9.08293   9
  -7   7   0 59.2152 12.6984   1
  -7   7   0 28.1832 11.3425  23
  -7   7   0 21.0256 11.8128   8
  -7   7   0 19.6564 13.2538  18
  -7   7   0 50.0091 11.8594  21
   6  -7   0 66.7871 14.2756  21
   6  -7   0 44.8109 17.9048   3
   6  -7   0 44.7595 9.26922  23
   6  -7   0 42.9674 12.3806  15
   6  -7   0 24.2990 14.4538  18
   6  -7   0 44.8475 11.1603   1
   6  -7   0 38.8350 12.7394   7
   6  -7   0 13.6484 10.4624  23
   6  -7   0 20.4942 9.72042   1
   6  -7   0 25.2466 13.7650  11
   6  -7   0 48.9534 13.8228  13
  -6   7   0 -16.287 68.1358  24
  -6   7   0 56.1179 11.8915   1
  -6   7   0 26.8024 12.5029  17
  -6   7   0 40.6364 8.70900   9
  -6   7   0 45.4989 10.7912  23
  -6   7   0 49.2638 10.5664  21
  -6   7   0 29.3961 11.0438  14
  -6   7   0 37.5330 10.2202  23
  -6   7   0 42.5720 10.6700  11
  -6   7   0 47.6247 14.4400  15
  -6   7   0 44.7700 9.81512   9
  -6   7   0 39.0453 12.5882  18
  -6   7   0 44.2095 10.0130   1
   5  -7   0 480.963 31.4689  23
   5  -7   0 465.077 37.3249   5
   5  -7   0 526.306 32.1671  13
   5  -7   0 435.442 37.3238   3
   5  -7   0 443.650 32.2046   1
   5  -7   0 546.812 37.5344  18
   5  -7   0 454.920 34.2841  15
   5  -7   0 457.489 32.0566   1
   5  -7   0 470.795 32.3200   7
   5  -7   0 505.389 36.0770  11
   5  -7   0 527.522 35.0271  21
   5  -7   0 441.762 75.6454  24
  -5   7   0 494.004 31.8853  14
  -5   7   0 495.790 34.2792  18
  -5   7   0 485.132 31.2825   9
  -5   7   0 505.758 38.8512  15
  -5   7   0 491.603 31.9541  23
  -5   7   0 431.201 34.4148  20
  -5   7   0 441.631 31.9074   1
  -5   7   0 470.800 29.2226   2
  -5   7   0 407.118 74.1013  24
  -5   7   0 482.720 30.6985   9
  -5   7   0 529.581 34.2241  17
  -5   7   0 458.404 32.5274  21
  -5   7   0 473.122 32.7795   1
  -5   7   0 474.167 32.0249  23
  -5   7   0 451.503 32.7603  11
   4  -7   0 1061.65 65.2407  18
   4  -7   0 953.831 62.0605   1
   4  -7   0 1007.43 62.2958   7
   4  -7   0 976.905 62.7349  23
   4  -7   0 1011.63 64.4574  15
   4  -7   0 1068.11 66.0885  21
   4  -7   0 1064.91 62.0423  23
   4  -7   0 1031.26 65.0824   5
   4  -7   0 1063.46 62.5095   1
   4  -7   0 1017.25 61.4518   6
   4  -7   0 1113.34 100.314  24
   4  -7   0 1045.06 61.7323  13
  -4   7   0 978.173 62.7843  21
  -4   7   0 1075.97 61.3989   6
  -4   7   0 1223.28 64.6295   1
  -4   7   0 954.085 63.3245  20
  -4   7   0 1228.13 63.5303  23
  -4   7   0 1120.64 65.5265  15
  -4   7   0 1045.90 61.3738   9
  -4   7   0 1108.24 61.2760   9
  -4   7   0 959.908 62.1913  23
  -4   7   0 999.138 61.2223   2
  -4   7   0 971.601 93.5081  24
  -4   7   0 1009.53 61.4505  14
  -4   7   0 1032.09 65.0287  16
  -4   7   0 1028.50 63.6692  18
  -4   7   0 993.412 62.2283   1
  -4   7   0 942.205 62.8395  11
   3  -7   0 372.934 24.2200   7
   3  -7   0 449.243 65.9954  24
   3  -7   0 342.099 24.5607   1
   3  -7   0 376.284 28.7015   5
   3  -7   0 347.349 23.9371  23
   3  -7   0 324.279 24.4372  23
   3  -7   0 350.924 25.5835   6
   3  -7   0 374.278 27.7903  15
   3  -7   0 323.193 30.1715   3
   3  -7   0 358.905 23.5341  13
   3  -7   0 417.148 28.9474  11
   3  -7   0 345.099 26.7111  21
   3  -7   0 374.469 28.3411  18
  -3   7   0 366.624 25.0291  23
  -3   7   0 375.096 28.9831  15
  -3   7   0 349.032 27.4788  16
  -3   7   0 369.454 28.6199  18
  -3   7   0 345.854 24.1457   1
  -3   7   0 319.063 25.7149  20
  -3   7   0 380.609 25.6172   4
  -3   7   0 333.235 24.9259  21
  -3   7   0 356.262 25.2816   6
  -3   7   0 362.480 25.5720   1
  -3   7   0 363.323 60.1329  24
  -3   7   0 345.489 24.4228  23
  -3   7   0 334.439 25.3676  11
  -3   7   0 348.775 23.2516   9
  -3   7   0 347.435 22.7905   9
   2  -7   0 -3.8140 6.38623   1
   2  -7   0 -22.068 13.7530   3
   2  -7   0 0.74850 8.96812   6
   2  -7   0 -10.267 9.17884  18
   2  -7   0 4.07320 6.09296  23
   2  -7   0 5.68504 11.9485   5
   2  -7   0 14.3695 10.1971  11
   2  -7   0 -6.3250 8.78181  15
   2  -7   0 -5.1183 11.3171  20
   2  -7   0 -0.1987 8.53535  21
   2  -7   0 2.19827 6.45722  23
  -2   7   0 -4.6728 10.5698  15
  -2   7   0 6.50839 8.38142  16
  -2   7   0 -1.6046 4.72309   9
  -2   7   0 1.30933 5.45571   9
  -2   7   0 -19.734 6.13014   1
  -2   7   0 11.6315 7.94002  20
  -2   7   0 42.6207 38.2678  24
  -2   7   0 -0.0626 6.83032  11
  -2   7   0 -4.1076 6.85259  21
  -2   7   0 0.80453 8.85821   4
  -2   7   0 -2.5698 6.87258  18
  -2   7   0 1.70174 8.14795   6
  -2   7   0 -7.9003 7.83274   1
  -2   7   0 -1.3085 7.58431  23
   1  -7   0 669.630 40.8452  23
   1  -7   0 688.568 43.9179   6
   1  -7   0 643.740 40.5996  23
   1  -7   0 667.905 41.8263  21
   1  -7   0 639.243 41.6483  18
   1  -7   0 674.515 41.0546   1
   1  -7   0 697.313 43.3828  11
   1  -7   0 697.553 43.4852  20
   1  -7   0 609.617 44.7301  16
   1  -7   0 637.154 43.2273   5
   1  -7   0 671.637 45.1666   3
  -1   7   0 615.584 41.6891  11
  -1   7   0 624.331 41.1961  21
  -1   7   0 676.644 39.9277  19
  -1   7   0 734.755 44.3772   6
  -1   7   0 736.439 41.9438   1
  -1   7   0 675.778 44.3959  15
  -1   7   0 642.129 42.3517  16
  -1   7   0 659.092 40.6804   1
  -1   7   0 672.626 39.7352   9
  -1   7   0 664.544 70.8137  24
  -1   7   0 628.301 41.7298  20
  -1   7   0 703.758 41.5783  23
  -1   7   0 645.274 39.5636   9
  -1   7   0 685.819 41.2913   4
  -1   7   0 633.784 45.2042  23
  -1   7   0 601.708 68.3133  24
   0  -7   0 649.989 48.9748   5
   0  -7   0 691.273 41.3566  21
   0  -7   0 681.651 44.3575   3
   0  -7   0 664.287 41.1079  23
   0  -7   0 638.904 40.3976  18
   0  -7   0 625.083 44.8912  10
   0  -7   0 727.031 43.2315  11
   0  -7   0 681.229 44.7037   6
   0  -7   0 673.297 45.9866  20
   0  -7   0 623.815 41.0474   1
   0   7   0 654.580 40.7309   1
   0   7   0 699.811 40.0746   9
   0   7   0 661.951 41.6591  20
   0   7   0 623.056 40.8385  23
   0   7   0 558.029 70.0923  24
   0   7   0 651.255 40.8403  21
   0   7   0 731.031 45.5419   6
   0   7   0 636.853 45.2197   1
   0   7   0 647.284 39.7567   9
   0   7   0 682.786 42.2062  16
   0   7   0 670.417 40.5006   4
  -1  -7   0 603.934 38.1917  20
  -1  -7   0 578.308 39.1374  16
  -1  -7   0 573.821 38.2999   3
  -1  -7   0 710.167 85.1433  24
  -1  -7   0 597.425 38.0958  11
  -1  -7   0 617.749 49.0033  10
  -1  -7   0 587.938 36.0846  23
  -1  -7   0 600.826 36.0650  21
  -1  -7   0 533.997 37.5494   5
  -1  -7   0 585.634 36.5735  23
  -1  -7   0 584.432 40.7135   6
  -1  -7   0 540.777 35.7287   1
  -1  -7   0 589.248 36.5512   1
   1   7   0 573.101 35.5980   9
   1   7   0 536.925 35.7148   1
   1   7   0 461.345 72.6138  24
   1   7   0 548.113 35.7859  23
   1   7   0 580.497 37.2560  23
   1   7   0 545.937 37.0875  16
   1   7   0 608.768 40.7188  15
   1   7   0 597.569 37.9203   1
   1   7   0 521.874 35.8851   7
   1   7   0 568.446 54.7405   6
   1   7   0 557.586 34.7694   4
   1   7   0 516.869 37.1496   8
   1   7   0 582.905 35.4556   9
   1   7   0 553.445 36.7170  20
  -2  -7   0 40.9872 12.1683   5
  -2  -7   0 97.4603 80.9486  24
  -2  -7   0 61.8790 9.16832  21
  -2  -7   0 44.6948 11.9997  16
  -2  -7   0 35.5607 9.88735  23
  -2  -7   0 47.6298 15.9261  10
  -2  -7   0 34.0507 9.15506   1
  -2  -7   0 29.9587 13.3291   6
  -2  -7   0 41.1599 9.61354   1
  -2  -7   0 51.8989 12.0589  20
  -2  -7   0 53.3669 7.84679  14
  -2  -7   0 44.4591 13.0213   3
   2   7   0 60.3864 6.89971   4
   2   7   0 57.5722 11.7470  17
   2   7   0 42.3822 10.2946  16
   2   7   0 40.7341 9.17715   9
   2   7   0 26.8745 11.1925   1
   2   7   0 34.1368 10.5225   8
   2   7   0 43.6969 8.95277   1
   2   7   0 36.3337 14.9873   6
   2   7   0 33.3704 7.31883   9
   2   7   0 49.6588 11.5305  23
   2   7   0 40.7393 8.70353  23
   2   7   0 47.2663 10.2421  20
  -3  -7   0 37.5396 11.7810   3
  -3  -7   0 47.5031 17.0298  10
  -3  -7   0 48.6171 9.43940  21
  -3  -7   0 29.8013 12.6348   5
  -3  -7   0 26.3056 9.15873  23
  -3  -7   0 56.0093 13.4456  20
  -3  -7   0 48.8064 12.1467  11
  -3  -7   0 41.8495 14.9958   6
  -3  -7   0 33.0627 10.4121   1
  -3  -7   0 38.8749 12.5719  16
  -3  -7   0 36.8055 10.0670   1
  -3  -7   0 26.4151 10.2871  23
  -3  -7   0 82.6627 78.9116  24
  -3  -7   0 47.4258 9.63186  14
   3   7   0 29.6817 12.2873  23
   3   7   0 35.2695 12.9745   1
   3   7   0 46.9640 9.97569   1
   3   7   0 3.48564 61.7509  24
   3   7   0 37.4226 8.19873   9
   3   7   0 37.3322 9.69536  23
   3   7   0 39.3874 11.0143  16
   3   7   0 45.1868 10.4963  20
   3   7   0 45.4360 12.4240  17
   3   7   0 46.6874 10.3211   9
   3   7   0 42.6855 11.0152  14
   3   7   0 32.8530 11.5013   8
   3   7   0 45.3420 16.3045   6
  -4  -7   0 425.855 49.3644   6
  -4  -7   0 387.017 32.9097  16
  -4  -7   0 364.522 28.1353  21
  -4  -7   0 426.844 31.2803  11
  -4  -7   0 370.581 31.0899   5
  -4  -7   0 350.788 29.2504  14
  -4  -7   0 409.411 32.2090  20
  -4  -7   0 396.289 35.2399   1
  -4  -7   0 541.823 125.360  24
  -4  -7   0 353.234 40.3847  23
  -4  -7   0 386.525 29.5633   1
  -4  -7   0 420.170 35.7540  10
  -4  -7   0 403.608 29.2600  23
   4   7   0 413.092 29.2757  23
   4   7   0 371.426 31.2908  14
   4   7   0 366.713 26.7086  13
   4   7   0 409.145 29.2548   9
   4   7   0 453.254 33.1790  23
   4   7   0 385.263 33.6444  20
   4   7   0 332.827 92.6968  24
   4   7   0 436.425 39.8468   6
   4   7   0 404.778 27.8832   9
   4   7   0 375.381 29.2851   1
   4   7   0 473.921 35.8196   8
   4   7   0 410.991 33.5720   1
   4   7   0 411.188 32.0200  17
  -5  -7   0 261.507 23.4661  21
  -5  -7   0 362.169 26.0149  23
  -5  -7   0 266.023 27.5539  23
  -5  -7   0 296.992 26.9194  11
  -5  -7   0 256.768 20.2950   9
  -5  -7   0 297.604 26.2010  14
  -5  -7   0 486.464 121.613  24
  -5  -7   0 311.418 20.3775   9
  -5  -7   0 302.476 30.0049  16
  -5  -7   0 307.623 26.0514   1
  -5  -7   0 261.780 28.7167  20
  -5  -7   0 282.824 26.9495   5
  -5  -7   0 287.762 31.4179  10
   5   7   0 292.556 25.4877   9
   5   7   0 303.521 30.4495   1
   5   7   0 272.266 28.9345  17
   5   7   0 261.203 24.9370  23
   5   7   0 288.235 26.9646  20
   5   7   0 269.853 92.0969  24
   5   7   0 269.006 25.6181   1
   5   7   0 306.223 30.0396  23
   5   7   0 245.957 30.9203   6
   5   7   0 263.389 24.2331   9
   5   7   0 267.810 25.9650   8
   5   7   0 311.680 28.7971  14
   5   7   0 306.728 23.1808  13
  -6  -7   0 95.4740 17.0301   1
  -6  -7   0 178.721 18.6299  11
  -6  -7   0 130.256 12.5742   9
  -6  -7   0 127.667 18.4599  14
  -6  -7   0 150.309 18.5442  23
  -6  -7   0 133.068 21.3721  16
  -6  -7   0 145.960 25.6903  10
  -6  -7   0 113.681 20.6738   5
  -6  -7   0 157.245 21.1920  20
  -6  -7   0 105.312 18.6758   9
  -6  -7   0 132.189 134.261  24
   6   7   0 134.250 22.7956  23
   6   7   0 131.854 18.4140  23
   6   7   0 73.9760 24.7204   6
   6   7   0 117.940 16.4651   9
   6   7   0 112.203 15.5071  13
   6   7   0 132.441 22.1875   1
   6   7   0 129.287 18.1629   1
   6   7   0 -22.770 97.5296  24
   6   7   0 117.209 20.8231  14
  -7  -7   0 -4.6417 14.4010   1
  -7  -7   0 4.36836 13.2567  11
  -7  -7   0 12.8865 22.4769  10
  -7  -7   0 -1.8141 9.05546   9
  -7  -7   0 -11.076 18.5517  16
  -7  -7   0 -2.1537 16.9139  20
  -7  -7   0 -1.2238 15.3113  14
  -7  -7   0 91.5752 196.634  24
  -7  -7   0 6.59779 16.7099   5
  -7  -7   0 -0.6920 9.66478   9
  -7  -7   0 -8.3352 14.1513  23
   7   7   0 -17.628 21.7766   6
   7   7   0 14.5292 19.0393   1
   7   7   0 -14.335 17.3637  23
   7   7   0 -6.9379 18.0395  19
   7   7   0 2.05091 12.7382  13
   7   7   0 17.8290 13.7751   9
   7   7   0 -2.8389 24.8254  23
   7   7   0 -6.9911 14.2808   1
  -8  -7   0 71.3467 17.2195  21
  -8  -7   0 88.1293 22.2990   5
  -8  -7   0 122.178 28.5359  10
  -8  -7   0 60.3291 12.4111   9
  -8  -7   0 71.8183 19.0966  23
  -8  -7   0 68.4870 20.5828  20
  -8  -7   0 97.6316 19.7826   1
  -8  -7   0 109.378 223.739  24
  -8  -7   0 101.215 17.3400  11
  -8  -7   0 91.0240 22.0575  16
   8   7   0 105.313 20.3994   1
   8   7   0 109.585 18.2242   9
   8   7   0 93.8768 166.115  24
   8   7   0 74.7546 26.4883   6
   8   7   0 104.253 19.6754  23
   8   7   0 99.8046 21.5764  19
   8   7   0 91.1345 16.8971  13
   8   7   0 107.152 26.7949  23
   8   7   0 111.345 24.9779   1
  -9  -7   0 125.418 22.4906  21
  -9  -7   0 148.061 25.8180   5
  -9  -7   0 169.075 26.5337  20
  -9  -7   0 162.143 17.2114   9
  -9  -7   0 191.362 34.9172  10
  -9  -7   0 182.293 22.0033  11
  -9  -7   0 209.708 29.0757  16
  -9  -7   0 186.555 25.0512   1
  -9  -7   0 169.934 25.1581  23
  -9  -7   0 157.354 19.6947   9
   9   7   0 202.278 26.8373  19
   9   7   0 197.888 23.0602  13
   9   7   0 140.131 29.1220   1
   9   7   0 211.769 33.8010   6
   9   7   0 138.972 25.1117   1
   9   7   0 169.778 22.2993   9
   9   7   0 176.294 29.3276  23
   9   7   0 150.676 25.0568  23
 -10  -7   0 78.2179 22.9210  20
 -10  -7   0 73.3925 23.5379   1
 -10  -7   0 76.9081 25.0715  16
 -10  -7   0 69.1137 18.8044  11
 -10  -7   0 80.7845 24.1119   5
 -10  -7   0 8.08817 21.4093  23
 -10  -7   0 85.9079 33.8386  10
  10   7   0 77.5641 20.6081  13
  10   7   0 119.103 29.0295   1
  10   7   0 39.0887 29.8493   6
  10   7   0 71.7307 19.1260   9
  10   7   0 92.4493 23.7535  19
  10   7   0 43.7394 25.7418  23
  13  -8   0 7.85594 19.0538   1
  13  -8   0 20.2437 20.3987  23
  13  -8   0 -4.6109 14.7297  22
  13  -8   0 -4.5571 15.1387  19
  13  -8   0 3.56365 23.1066  18
  13  -8   0 354.132 357.636  24
  13  -8   0 -1.5910 24.8021   7
  13  -8   0 9.22778 11.7460   9
  13  -8   0 3.55134 19.9107  13
 -13   8   0 -21.611 21.7456  17
 -13   8   0 22.5095 20.3014   1
 -13   8   0 15.2567 16.8520   9
 -13   8   0 17.2726 20.0094  23
 -13   8   0 -22.975 358.719  24
 -13   8   0 -15.089 18.0321   8
 -13   8   0 -25.763 29.9562  23
  12  -8   0 89.4876 23.1643  13
  12  -8   0 74.7400 16.3427  19
  12  -8   0 60.2675 24.8173  18
  12  -8   0 83.0307 31.0965   3
  12  -8   0 261.626 248.395  24
  12  -8   0 72.9347 14.8785   9
  12  -8   0 98.0587 28.5079   7
  12  -8   0 73.0454 12.9662   9
  12  -8   0 75.0225 20.6234   1
  12  -8   0 96.0816 21.9834  23
 -12   8   0 73.6349 29.8744  15
 -12   8   0 100.839 20.3869   1
 -12   8   0 39.7782 225.230  24
 -12   8   0 71.9642 24.0304  23
 -12   8   0 102.943 24.7902  17
 -12   8   0 100.811 20.1804  23
 -12   8   0 80.1814 23.0261   1
 -12   8   0 82.3849 20.1200   8
  11  -8   0 153.305 23.4525  23
  11  -8   0 151.943 15.4536   9
  11  -8   0 107.628 27.3513   7
  11  -8   0 113.812 31.3260   3
  11  -8   0 198.000 31.3557  21
  11  -8   0 172.646 23.5627   1
  11  -8   0 157.292 27.1855  18
  11  -8   0 143.019 27.3863  13
  11  -8   0 134.317 17.7430  22
 -11   8   0 146.383 24.6073  23
 -11   8   0 185.973 29.2702  15
 -11   8   0 64.4170 308.360  24
 -11   8   0 206.069 24.1918  23
 -11   8   0 195.062 23.1237   8
 -11   8   0 106.354 22.4271   1
 -11   8   0 206.209 29.6716  17
 -11   8   0 166.632 22.8984   1
  10  -8   0 138.830 149.342  24
  10  -8   0 55.1400 18.2019  23
  10  -8   0 69.1293 19.5495  13
  10  -8   0 70.3339 12.8343  19
  10  -8   0 54.1562 20.9457  18
  10  -8   0 68.3604 27.9657   3
  10  -8   0 65.3573 10.5943   9
  10  -8   0 43.6731 23.0668  21
  10  -8   0 77.3283 10.6363   9
  10  -8   0 58.4712 11.6837  22
  10  -8   0 60.3112 17.3968   1
  10  -8   0 74.0451 22.3166   7
 -10   8   0 47.6078 17.3082   1
 -10   8   0 95.2859 17.4985  23
 -10   8   0 177.858 152.847  24
 -10   8   0 74.4241 23.7237  15
 -10   8   0 78.2889 18.6021   8
 -10   8   0 86.9351 16.5225   9
 -10   8   0 81.2883 21.2465  17
 -10   8   0 52.1008 19.7891  23
 -10   8   0 91.0403 18.9809   1
 -10   8   0 59.5437 24.0598  14
   9  -8   0 -104.96 118.063  24
   9  -8   0 37.6126 23.9368   3
   9  -8   0 17.6130 7.46239   9
   9  -8   0 -9.1408 17.9781  18
   9  -8   0 15.1735 17.0800  15
   9  -8   0 3.97808 15.3481  13
   9  -8   0 24.7072 8.96862  19
   9  -8   0 31.9535 14.9919  23
   9  -8   0 30.7627 18.2975  21
   9  -8   0 9.65319 12.8582   1
   9  -8   0 -3.5671 17.8045   7
   9  -8   0 34.4972 14.4070   9
  -9   8   0 10.1223 16.5935  17
  -9   8   0 16.7115 13.0141   9
  -9   8   0 14.2435 13.4185   1
  -9   8   0 68.0286 117.378  24
  -9   8   0 -0.4372 10.2887   9
  -9   8   0 37.7110 14.5984  23
  -9   8   0 30.3645 20.0693  15
  -9   8   0 81.3985 31.3469  14
  -9   8   0 -0.9827 14.2948  23
  -9   8   0 26.3138 14.7994   1
  -9   8   0 13.4220 14.5303  11
  -9   8   0 -0.1295 14.8321   8
   8  -8   0 43.0823 17.0163   7
   8  -8   0 44.5465 17.4278  21
   8  -8   0 54.1108 12.2872  23
   8  -8   0 26.1987 13.2449   1
   8  -8   0 25.1854 22.7315   3
   8  -8   0 60.7749 14.5716  23
   8  -8   0 4.00723 14.7711  13
   8  -8   0 49.9130 18.4149  18
   8  -8   0 -79.350 92.0318  24
  -8   8   0 38.2220 16.5582  17
  -8   8   0 34.7804 13.7292  23
  -8   8   0 31.9289 13.1404   1
  -8   8   0 19.3749 14.1587   1
  -8   8   0 30.9847 14.0603   8
  -8   8   0 38.3382 23.2771  11
  -8   8   0 45.5295 14.2346  14
  -8   8   0 22.7836 14.6082  18
  -8   8   0 56.1795 95.2377  24
  -8   8   0 54.7692 19.9806  15
  -8   8   0 50.3761 12.6105   9
  -8   8   0 35.2727 13.8056  23
   7  -8   0 90.9291 17.0639  15
   7  -8   0 87.6607 17.0054   1
   7  -8   0 83.4547 15.1194  23
   7  -8   0 89.5483 17.6543   7
   7  -8   0 122.858 20.4764  18
   7  -8   0 86.8973 17.7494  21
   7  -8   0 75.6437 24.1527   3
   7  -8   0 85.2139 15.2876  13
   7  -8   0 114.726 17.0198  23
   7  -8   0 91.9581 15.0962   1
  -7   8   0 86.8180 12.5088   9
  -7   8   0 185.765 80.3349  24
  -7   8   0 65.3757 23.8532  18
  -7   8   0 125.141 20.0641  15
  -7   8   0 83.3804 13.3780   9
  -7   8   0 125.790 19.6335  21
  -7   8   0 100.215 17.3926  17
  -7   8   0 90.4113 15.3408   8
  -7   8   0 94.8531 26.2944  20
  -7   8   0 121.324 15.1758  23
  -7   8   0 107.962 15.8521   1
  -7   8   0 94.1427 14.9740  11
  -7   8   0 89.6621 14.8121  23
  -7   8   0 82.5017 14.4395   1
  -7   8   0 121.117 15.1950  14
   6  -8   0 136.363 19.1376  15
   6  -8   0 153.113 16.9260   1
   6  -8   0 147.321 25.6143   3
   6  -8   0 159.432 17.0258  23
   6  -8   0 183.226 20.6489  21
   6  -8   0 115.197 71.6150  24
   6  -8   0 153.490 16.4173   1
   6  -8   0 156.726 17.3301  13
   6  -8   0 146.483 20.7719  18
   6  -8   0 150.952 18.4396   7
   6  -8   0 174.761 21.3111  11
   6  -8   0 163.807 23.6503   5
  -6   8   0 169.837 21.3895  15
  -6   8   0 284.185 81.8271  24
  -6   8   0 170.480 17.9282  14
  -6   8   0 179.619 18.2886  23
  -6   8   0 169.457 18.2587  23
  -6   8   0 137.145 16.1966   1
  -6   8   0 185.300 21.5502  18
  -6   8   0 167.224 15.6530   9
  -6   8   0 169.815 20.0172  20
  -6   8   0 163.071 17.2954  21
  -6   8   0 148.731 15.8969   9
  -6   8   0 142.582 17.2453  11
  -6   8   0 166.596 19.6028  17
  -6   8   0 182.781 18.3497   1
   5  -8   0 148.960 14.0278  13
   5  -8   0 106.914 16.1621  15
   5  -8   0 119.029 12.9952  23
   5  -8   0 185.217 71.1664  24
   5  -8   0 89.2953 18.0634   5
   5  -8   0 115.964 23.2297   3
   5  -8   0 148.071 16.9641  21
   5  -8   0 122.883 17.9478  18
   5  -8   0 108.860 14.1367  23
   5  -8   0 113.662 13.6775   1
   5  -8   0 138.446 16.4858   7
   5  -8   0 130.171 13.8686   1
   5  -8   0 130.447 18.6434  11
  -5   8   0 97.6507 65.1675  24
  -5   8   0 113.389 15.3663  18
  -5   8   0 129.042 12.6386   9
  -5   8   0 129.804 13.6526   1
  -5   8   0 138.737 13.7545   9
  -5   8   0 127.657 12.2693   2
  -5   8   0 110.311 14.3878   1
  -5   8   0 120.316 11.9683  12
  -5   8   0 115.465 15.1873  20
  -5   8   0 117.933 14.4414  21
  -5   8   0 117.884 17.4715  15
  -5   8   0 140.666 16.5747  17
  -5   8   0 129.992 13.8921  23
  -5   8   0 105.943 12.6768  14
  -5   8   0 153.585 14.7435  23
  -5   8   0 119.368 14.5379  11
   4  -8   0 7.21488 7.12835  23
   4  -8   0 12.7279 10.3023  21
   4  -8   0 5.10477 8.08299  23
   4  -8   0 -11.258 11.2964  11
   4  -8   0 3.73873 8.95528   7
   4  -8   0 4.38649 9.67101  15
   4  -8   0 47.4317 59.8213  24
   4  -8   0 13.0744 13.5712   5
   4  -8   0 3.19681 7.41414   1
   4  -8   0 6.55341 7.74854  13
   4  -8   0 -0.5851 15.2464   3
   4  -8   0 -13.073 7.89394   6
   4  -8   0 -18.596 10.8733  18
  -4   8   0 -51.586 54.1516  24
  -4   8   0 -4.8454 9.20520  18
  -4   8   0 8.32266 7.10413   1
  -4   8   0 0.56236 6.91133   9
  -4   8   0 -7.2503 11.8879  15
  -4   8   0 -7.5193 7.85222  23
  -4   8   0 -1.7880 7.93877   6
  -4   8   0 9.58080 7.13096  23
  -4   8   0 -9.0151 9.00626   1
  -4   8   0 -20.823 5.73460  14
  -4   8   0 -4.6661 7.53248  21
  -4   8   0 -7.5002 9.37318  16
  -4   8   0 -11.321 9.03430  20
  -4   8   0 -9.7228 8.58305   4
  -4   8   0 -3.4514 8.03791  11
   3  -8   0 434.598 39.8995  21
   3  -8   0 477.854 33.8600  18
   3  -8   0 455.298 34.2074  11
   3  -8   0 468.584 32.0319   6
   3  -8   0 425.507 36.4263   3
   3  -8   0 430.380 33.8637  15
   3  -8   0 476.415 30.4625   1
   3  -8   0 420.202 30.2802  23
   3  -8   0 430.260 29.5983   7
   3  -8   0 463.958 28.9249  13
   3  -8   0 476.016 34.5675   5
   3  -8   0 459.942 29.9024  23
  -3   8   0 454.451 30.7430  23
  -3   8   0 452.572 33.1366  16
  -3   8   0 515.341 72.1892  24
  -3   8   0 455.108 34.7164  15
  -3   8   0 485.235 31.8687   6
  -3   8   0 483.481 32.1450  20
  -3   8   0 492.512 28.8818   9
  -3   8   0 455.067 31.5498  11
  -3   8   0 426.857 30.8875  21
  -3   8   0 445.216 31.4322   4
  -3   8   0 456.572 31.6599  18
  -3   8   0 485.091 29.3035   9
  -3   8   0 504.219 31.6706   1
   2  -8   0 909.391 54.2362  18
   2  -8   0 908.677 54.9271   6
   2  -8   0 854.850 52.6842   1
   2  -8   0 815.881 52.3033  23
   2  -8   0 852.504 55.4850   5
   2  -8   0 808.901 57.1304   3
   2  -8   0 899.863 53.9072  21
   2  -8   0 899.826 56.2386  20
   2  -8   0 879.032 55.1888  11
   2  -8   0 846.000 52.2782  23
  -2   8   0 895.457 51.5119   9
  -2   8   0 960.314 54.7341   6
  -2   8   0 806.883 87.9357  24
  -2   8   0 792.331 53.7909  23
  -2   8   0 886.763 52.8830  18
  -2   8   0 838.315 53.4304  20
  -2   8   0 882.311 56.3390  15
  -2   8   0 859.042 51.2531   9
  -2   8   0 886.283 53.4998   1
  -2   8   0 890.790 53.1109   4
  -2   8   0 843.047 52.9240  21
  -2   8   0 960.582 90.6479  24
  -2   8   0 811.732 54.0840  16
  -2   8   0 824.780 53.3825  11
  -2   8   0 850.185 52.6048   1
  -2   8   0 882.826 53.0736  23
   1  -8   0 274.194 23.4138  11
   1  -8   0 291.078 20.8055  21
   1  -8   0 178.247 18.7828   1
   1  -8   0 258.570 24.8418   3
   1  -8   0 267.879 24.1642   6
   1  -8   0 262.290 23.6113  20
   1  -8   0 218.995 18.5667  23
   1  -8   0 248.349 20.1331  18
   1  -8   0 240.782 25.7389  16
   1  -8   0 210.791 18.7724  23
   1  -8   0 226.840 22.5745   5
  -1   8   0 223.675 17.3072   9
  -1   8   0 229.111 20.7816  16
  -1   8   0 295.424 24.7364   6
  -1   8   0 192.766 20.2524  23
  -1   8   0 266.413 19.3346  21
  -1   8   0 188.241 54.8104  24
  -1   8   0 273.866 20.5791  11
  -1   8   0 247.936 21.6614   4
  -1   8   0 305.863 24.8109  15
  -1   8   0 284.549 18.0582  19
  -1   8   0 255.380 21.1451   1
  -1   8   0 211.688 17.8052   9
  -1   8   0 227.070 18.8511   1
  -1   8   0 198.409 19.9236  23
  -1   8   0 245.850 20.1457  20
  -1   8   0 247.131 52.3026  24
   0  -8   0 0.71810 11.1409  20
   0  -8   0 22.1567 7.98823  23
   0  -8   0 9.15452 7.83081   1
   0  -8   0 19.9552 13.2209   5
   0  -8   0 4.67111 6.75558  18
   0  -8   0 10.3038 7.44494  23
   0  -8   0 19.4085 10.6135  11
   0  -8   0 30.2202 12.2491   6
   0  -8   0 4.39656 14.1783   3
   0  -8   0 19.9257 9.05878  21
   0  -8   0 6.86684 12.0162  16
   0  -8   0 19.2250 14.5887  10
   0   8   0 23.5994 28.4182   6
   0   8   0 -25.361 72.6901  24
   0   8   0 4.51337 8.60449  23
   0   8   0 -0.5953 6.72551   9
   0   8   0 18.5249 8.64104  16
   0   8   0 11.7169 8.05297  20
   0   8   0 17.7182 6.96341   1
   0   8   0 15.6185 7.20573  23
   0   8   0 20.1983 12.2710  15
   0   8   0 13.3939 8.23506  19
   0   8   0 8.72536 9.49189   1
   0   8   0 8.88460 7.21874   4
  -1  -8   0 75.5237 16.9204   3
  -1  -8   0 81.8158 11.4104   1
  -1  -8   0 71.8470 11.1342   1
  -1  -8   0 69.3787 15.6860   6
  -1  -8   0 84.8789 13.7741  11
  -1  -8   0 58.8413 14.3631   5
  -1  -8   0 100.630 11.5320  21
  -1  -8   0 81.4037 15.5198  16
  -1  -8   0 67.8760 77.9000  24
  -1  -8   0 94.7164 14.2295  20
  -1  -8   0 88.9096 11.3558  23
  -1  -8   0 89.0992 11.2443  23
  -1  -8   0 84.9861 18.9234  10
   1   8   0 58.4337 16.7830   6
   1   8   0 96.9687 13.5505  23
   1   8   0 80.8957 13.3387   1
   1   8   0 73.2868 11.8622  20
   1   8   0 77.6040 10.4517   9
   1   8   0 87.6315 12.0515   7
   1   8   0 116.084 61.4048  24
   1   8   0 68.2018 9.91547  23
   1   8   0 81.3166 9.38919   9
   1   8   0 80.8170 10.6157   1
   1   8   0 84.4895 13.4408   8
   1   8   0 93.5539 9.77448   4
   1   8   0 84.9980 16.8461  15
   1   8   0 83.6121 12.3209  16
  -2  -8   0 366.070 34.0523   6
  -2  -8   0 361.603 28.2037   1
  -2  -8   0 390.129 30.6287  20
  -2  -8   0 363.843 27.3313  23
  -2  -8   0 371.341 29.3951   3
  -2  -8   0 393.140 31.8639  16
  -2  -8   0 372.676 33.9341  10
  -2  -8   0 350.441 27.7384  23
  -2  -8   0 446.098 30.3522  11
  -2  -8   0 424.892 27.1914  21
  -2  -8   0 353.429 24.7725  14
  -2  -8   0 382.403 27.1336   1
  -2  -8   0 456.733 94.4450  24
  -2  -8   0 297.424 28.9358   5
   2   8   0 358.712 29.7977  17
   2   8   0 370.951 26.5818  23
   2   8   0 383.180 24.5744   4
   2   8   0 372.934 25.6530   9
   2   8   0 346.065 29.0054   8
   2   8   0 352.115 28.1605  20
   2   8   0 415.369 26.9361   9
   2   8   0 387.221 29.5234  23
   2   8   0 416.301 36.2893   6
   2   8   0 345.912 26.5316   1
   2   8   0 350.678 28.3954  16
   2   8   0 420.073 30.4076   1
   2   8   0 425.913 82.4795  24
  -3  -8   0 452.385 30.3898   1
  -3  -8   0 397.813 34.4029  16
  -3  -8   0 399.938 32.4599   5
  -3  -8   0 363.617 30.8220  23
  -3  -8   0 371.759 30.7811   3
  -3  -8   0 461.259 33.1131  11
  -3  -8   0 272.139 108.433  24
  -3  -8   0 459.446 29.6499  21
  -3  -8   0 472.769 34.0089  20
  -3  -8   0 397.769 32.6068   1
  -3  -8   0 407.956 28.6779  14
  -3  -8   0 371.688 46.5888   6
  -3  -8   0 399.385 36.8745  10
   3   8   0 460.478 33.3338  23
   3   8   0 471.207 40.1379   6
   3   8   0 390.032 31.7498  16
   3   8   0 432.599 29.9702   9
   3   8   0 328.649 89.3350  24
   3   8   0 498.961 34.3217   1
   3   8   0 395.030 31.7444   8
   3   8   0 410.140 29.8213  23
   3   8   0 367.780 29.9354   1
   3   8   0 399.484 36.4582  17
   3   8   0 436.253 28.5906   9
  -4  -8   0 360.340 29.1598  14
  -4  -8   0 342.924 128.214  24
  -4  -8   0 396.092 36.5851   6
  -4  -8   0 437.589 33.9128  20
  -4  -8   0 392.384 37.6597  10
  -4  -8   0 355.962 31.4006   1
  -4  -8   0 427.160 28.6828  21
  -4  -8   0 301.465 29.2868  23
  -4  -8   0 493.404 32.9012  11
  -4  -8   0 345.007 31.4862   5
  -4  -8   0 430.360 34.6503  16
  -4  -8   0 386.700 30.3629   1
   4   8   0 386.244 34.2724   1
   4   8   0 387.205 29.8307  23
   4   8   0 404.278 33.8773  23
   4   8   0 349.276 31.7626   9
   4   8   0 406.603 31.3629  20
   4   8   0 363.608 29.5663   9
   4   8   0 384.723 33.3068  17
   4   8   0 432.054 41.0285   6
   4   8   0 509.346 114.347  24
   4   8   0 343.848 29.7574   1
  -5  -8   0 -5.8356 11.4106  23
  -5  -8   0 -24.015 13.9092  20
  -5  -8   0 7.74880 16.4735   5
  -5  -8   0 10.1373 12.4115  14
  -5  -8   0 13.9673 16.4335  16
  -5  -8   0 -11.595 12.2191   1
  -5  -8   0 -28.512 13.1447  11
  -5  -8   0 -13.857 21.5985  10
  -5  -8   0 -9.0145 10.3279  21
  -5  -8   0 -115.11 134.556  24
   5   8   0 -2.6170 9.19330   9
   5   8   0 -21.664 11.3207   9
   5   8   0 -22.373 15.2606  23
   5   8   0 -25.514 20.0345   6
   5   8   0 -17.387 11.8414   1
   5   8   0 -7.2430 15.3715  19
   5   8   0 -2.3468 11.6132  23
   5   8   0 -11.895 16.1165   1
   5   8   0 -58.495 97.2149  24
   5   8   0 -21.863 9.71787  13
  -6  -8   0 20.8548 13.0292  21
  -6  -8   0 37.0876 16.0367  11
  -6  -8   0 50.9656 15.0308   1
  -6  -8   0 52.2951 15.1604  23
  -6  -8   0 -121.92 215.256  24
  -6  -8   0 41.5480 18.7219   5
  -6  -8   0 40.5457 19.0820  20
  -6  -8   0 43.0708 19.4208  16
  -6  -8   0 61.4857 15.6052  14
  -6  -8   0 24.5257 24.5462  10
   6   8   0 45.9781 19.8483   1
   6   8   0 38.6005 23.1873   6
   6   8   0 31.0874 14.8480   1
   6   8   0 23.5260 14.1738   9
   6   8   0 50.6089 12.6357  13
   6   8   0 56.9725 15.8098  23
   6   8   0 60.6624 19.2652  19
   6   8   0 40.2096 19.0828  23
  -7  -8   0 255.923 26.6370   1
  -7  -8   0 186.920 22.8023  23
  -7  -8   0 182.901 27.1242  20
  -7  -8   0 194.490 23.7048  21
  -7  -8   0 180.917 26.6232  16
  -7  -8   0 187.719 23.1961  14
  -7  -8   0 168.230 32.2667  10
  -7  -8   0 -55.604 196.257  24
  -7  -8   0 203.280 23.0610  11
  -7  -8   0 132.912 25.1219   5
   7   8   0 218.127 28.6368   1
   7   8   0 248.555 35.0915  23
   7   8   0 165.617 31.9815   6
   7   8   0 182.496 31.2883  23
   7   8   0 204.757 23.4926   1
   7   8   0 255.491 160.486  24
   7   8   0 184.723 21.8079   9
   7   8   0 179.126 19.9812  13
   7   8   0 231.748 26.6918  19
  -8  -8   0 141.159 22.6340  23
  -8  -8   0 137.780 25.3467  16
  -8  -8   0 100.830 15.9204  21
  -8  -8   0 110.720 20.5217  11
  -8  -8   0 126.046 21.2778   1
  -8  -8   0 73.9850 22.3943   5
  -8  -8   0 98.7114 23.8456  20
  -8  -8   0 157.752 33.3280  10
  -8  -8   0 60.3596 18.9782  21
   8   8   0 110.985 18.6820  13
   8   8   0 131.092 31.1709   6
   8   8   0 114.165 26.8744   1
   8   8   0 128.300 24.1191  19
   8   8   0 81.0920 25.7042  23
   8   8   0 102.756 21.9633   1
   8   8   0 113.952 19.7317   9
   8   8   0 95.3045 20.9448  23
  -9  -8   0 27.1105 17.7593  11
  -9  -8   0 46.9157 22.2602  20
  -9  -8   0 55.2078 37.5541  10
  -9  -8   0 17.8063 13.7060  21
  -9  -8   0 -15.041 19.0302  23
  -9  -8   0 36.0196 22.6306   1
  -9  -8   0 31.8529 17.3184  21
  -9  -8   0 20.1103 22.8680  16
  -9  -8   0 56.1015 21.9566   5
   9   8   0 -12.055 28.3963   6
   9   8   0 15.4642 17.2508  13
   9   8   0 39.8668 20.6600  19
   9   8   0 25.5140 25.5018   1
   9   8   0 -2.4382 20.5274  23
   9   8   0 23.9814 19.9970   1
   9   8   0 62.7067 25.2502  23
   9   8   0 25.8501 17.8771   9
  13  -9   0 59.3436 31.4186   3
  13  -9   0 35.1756 20.7681   1
  13  -9   0 106.386 17.1611  19
  13  -9   0 31.4207 24.6281  18
  13  -9   0 49.1143 27.0536   7
  13  -9   0 86.7656 23.2825  13
  13  -9   0 78.0852 23.3959  23
  13  -9   0 60.2555 15.8485  22
 -13   9   0 115.032 26.7916  17
 -13   9   0 81.9302 29.3516  15
 -13   9   0 89.6123 21.7932   8
 -13   9   0 48.1956 27.5933  23
 -13   9   0 92.3949 22.0689   1
 -13   9   0 76.1558 21.3757  23
 -13   9   0 71.5178 19.3645   9
  12  -9   0 77.4880 429.150  24
  12  -9   0 55.7543 19.0336   1
  12  -9   0 47.4309 26.2766   7
  12  -9   0 34.7334 19.2197  23
  12  -9   0 38.9903 21.1206  13
  12  -9   0 35.9320 14.3865  22
  12  -9   0 20.8949 23.1647  18
 -12   9   0 64.8236 23.6433  17
 -12   9   0 59.9804 19.6838   1
 -12   9   0 16.7927 22.1934  23
 -12   9   0 19.5939 25.3928  15
 -12   9   0 44.4289 23.3807   8
 -12   9   0 61.4844 19.1387  23
  11  -9   0 -13.269 10.5624  19
  11  -9   0 -15.967 22.4424  21
  11  -9   0 15.3401 16.5378  23
  11  -9   0 0.20665 15.1876   1
  11  -9   0 9.97787 26.4992   3
  11  -9   0 -14.444 21.6718  18
  11  -9   0 -303.47 193.173  24
  11  -9   0 4.74658 19.5270  13
  11  -9   0 3.92527 20.8261   7
 -11   9   0 -22.602 16.3512   1
 -11   9   0 -15.839 22.9514  15
 -11   9   0 -17.765 20.0880  17
 -11   9   0 -19.814 18.3517  23
 -11   9   0 35.7417 17.0928  23
 -11   9   0 8.73896 16.6102   1
 -11   9   0 3.28980 17.0752   8
 -11   9   0 -38.679 187.740  24
 -11   9   0 13.8190 15.5858   9
  10  -9   0 -127.82 155.248  24
  10  -9   0 54.9091 35.3531  21
  10  -9   0 27.1422 16.6484  23
  10  -9   0 62.3984 30.0390  18
  10  -9   0 49.9916 19.0026  13
  10  -9   0 36.1214 16.0507   1
  10  -9   0 41.2118 20.7784   7
  10  -9   0 25.5297 27.1674   3
 -10   9   0 35.7860 17.9772  23
 -10   9   0 61.5779 20.7021  17
 -10   9   0 51.8152 22.4961  15
 -10   9   0 66.1952 16.7343   9
 -10   9   0 33.3245 15.6850  14
 -10   9   0 42.8569 151.064  24
 -10   9   0 53.1861 18.0127   8
 -10   9   0 43.3497 16.6454  23
 -10   9   0 47.6632 16.8898   1
 -10   9   0 32.3933 17.9541   1
   9  -9   0 137.503 23.8421   7
   9  -9   0 94.2918 26.7389  15
   9  -9   0 195.182 27.1049  21
   9  -9   0 66.8951 140.776  24
   9  -9   0 163.115 32.3425   3
   9  -9   0 209.586 27.3748  18
   9  -9   0 151.206 21.1518   1
   9  -9   0 164.457 22.6461  13
   9  -9   0 177.136 22.3234  23
  -9   9   0 232.855 27.7777  15
  -9   9   0 196.332 22.4518   8
  -9   9   0 231.739 134.884  24
  -9   9   0 178.766 22.7327  23
  -9   9   0 246.816 25.9658   1
  -9   9   0 189.293 20.1755   9
  -9   9   0 201.391 24.4791  17
  -9   9   0 152.540 23.7262   1
  -9   9   0 178.097 23.0192  14
  -9   9   0 199.055 22.1067  23
   8  -9   0 447.341 41.3771  18
   8  -9   0 356.544 34.3205  23
   8  -9   0 489.563 38.1992  15
   8  -9   0 515.969 36.1259  13
   8  -9   0 508.883 40.1829  21
   8  -9   0 428.881 35.6297   7
   8  -9   0 335.925 42.0923   3
   8  -9   0 343.323 34.5778   1
  -8   9   0 496.582 33.9746   9
  -8   9   0 507.903 37.8583  17
  -8   9   0 501.051 34.4776  23
  -8   9   0 382.117 114.385  24
  -8   9   0 443.596 35.5065  11
  -8   9   0 407.805 32.1031   9
  -8   9   0 542.067 42.8937  15
  -8   9   0 493.978 35.7730   1
  -8   9   0 445.823 35.1482  23
  -8   9   0 374.130 45.9998  18
  -8   9   0 494.962 35.6830   8
  -8   9   0 430.535 34.4011  14
  -8   9   0 432.402 34.7396   1
   7  -9   0 79.3599 15.6937  13
   7  -9   0 86.7408 20.5000  11
   7  -9   0 95.5298 25.8347   3
   7  -9   0 55.8070 13.5787   1
   7  -9   0 71.7789 13.2907  23
   7  -9   0 82.8537 17.4647   7
   7  -9   0 86.4807 18.7412  21
   7  -9   0 156.536 103.511  24
   7  -9   0 69.1147 20.0854  18
   7  -9   0 77.1008 13.8676   1
  -7   9   0 100.614 18.4508  17
  -7   9   0 92.4820 14.7342  23
  -7   9   0 80.6957 13.5658   9
  -7   9   0 86.5018 17.8507  20
  -7   9   0 121.732 96.6244  24
  -7   9   0 78.2208 15.1750  21
  -7   9   0 69.8836 13.8059   1
  -7   9   0 95.8322 16.2673   8
  -7   9   0 99.8352 13.7541  14
  -7   9   0 40.1157 15.8551  18
  -7   9   0 93.8643 15.0218  23
  -7   9   0 92.6250 15.8642   1
  -7   9   0 122.971 20.8734  15
  -7   9   0 61.7156 14.7231  11
  -7   9   0 72.7714 12.0520   9
   6  -9   0 7.75667 10.1967  23
   6  -9   0 -10.678 77.7970  24
   6  -9   0 -4.4087 18.9074   3
   6  -9   0 -15.996 12.6116  21
   6  -9   0 -1.4277 16.7979   5
   6  -9   0 13.5658 15.9852  11
   6  -9   0 10.0660 11.6654  23
   6  -9   0 13.2470 10.8972  13
   6  -9   0 7.69396 16.4567  18
   6  -9   0 17.7546 10.5724   1
   6  -9   0 2.81635 13.3851  15
   6  -9   0 20.3626 12.7804   7
  -6   9   0 7.82397 10.4268  23
  -6   9   0 19.4528 9.99052   9
  -6   9   0 -5.8466 15.5815  15
  -6   9   0 24.0506 11.2030  23
  -6   9   0 83.9545 81.4949  24
  -6   9   0 3.98978 14.4000  11
  -6   9   0 -0.6640 8.05545   2
  -6   9   0 7.85791 15.2961  20
  -6   9   0 7.31062 12.6328  18
  -6   9   0 -21.157 11.4511  14
  -6   9   0 -5.1246 8.01720   9
  -6   9   0 26.3458 10.1903   1
  -6   9   0 2.04377 11.5879   1
  -6   9   0 25.4159 14.0588  17
   5  -9   0 421.770 28.1613  13
   5  -9   0 400.299 34.0169   5
   5  -9   0 453.019 32.4787  21
   5  -9   0 359.418 27.5949   6
   5  -9   0 380.946 27.4621  23
   5  -9   0 309.246 35.3667   3
   5  -9   0 405.181 28.5481   1
   5  -9   0 434.533 34.9503  11
   5  -9   0 346.636 28.5790  23
   5  -9   0 431.822 34.6528  18
   5  -9   0 387.428 28.7620   7
   5  -9   0 382.624 32.7104  15
   5  -9   0 412.293 87.3088  24
  -5   9   0 370.840 26.2913   9
  -5   9   0 468.329 29.7847   9
  -5   9   0 367.328 28.1028   1
  -5   9   0 372.693 30.0487  20
  -5   9   0 377.164 28.9794  21
  -5   9   0 384.619 28.5176  23
  -5   9   0 366.642 29.5096  11
  -5   9   0 451.531 29.9530   1
  -5   9   0 341.010 29.9534   4
  -5   9   0 399.269 33.2881  16
  -5   9   0 403.996 28.0837  23
  -5   9   0 326.513 26.2044  14
  -5   9   0 383.318 25.9519  12
  -5   9   0 383.239 30.9779  18
  -5   9   0 431.508 34.8032  15
  -5   9   0 437.234 32.1319  17
  -5   9   0 485.386 93.2009  24
   4  -9   0 608.009 39.6807   1
   4  -9   0 685.950 42.5612  21
   4  -9   0 539.034 39.2636  23
   4  -9   0 645.795 44.1996  11
   4  -9   0 828.231 112.047  24
   4  -9   0 642.611 38.2988  13
   4  -9   0 574.969 43.8917   5
   4  -9   0 619.162 43.4631  15
   4  -9   0 513.540 38.2976   7
   4  -9   0 604.415 40.3493   6
   4  -9   0 622.829 47.0969  18
   4  -9   0 518.401 45.4695   3
   4  -9   0 601.789 38.9207  23
  -4   9   0 642.922 40.7354   1
  -4   9   0 612.439 39.3687  23
  -4   9   0 599.025 37.7952   9
  -4   9   0 597.928 41.1545  20
  -4   9   0 596.045 40.5778  11
  -4   9   0 660.935 40.2446   6
  -4   9   0 539.963 42.2991  16
  -4   9   0 631.807 41.2581  18
  -4   9   0 635.052 94.4801  24
  -4   9   0 601.298 40.1393  21
  -4   9   0 646.130 38.4713   9
  -4   9   0 621.075 40.9028   4
  -4   9   0 625.556 39.7462  23
  -4   9   0 677.724 45.2079  15
   3  -9   0 528.221 39.4481   5
   3  -9   0 496.851 34.6597  23
   3  -9   0 581.430 37.8847  21
   3  -9   0 591.088 38.5591  18
   3  -9   0 555.293 35.4765   1
   3  -9   0 620.431 39.9963  11
   3  -9   0 459.134 37.4542   1
   3  -9   0 494.182 41.7993   3
   3  -9   0 577.401 37.8548   6
   3  -9   0 478.494 34.9611  23
   3  -9   0 560.537 39.3775  15
  -3   9   0 577.045 37.5697   6
  -3   9   0 478.021 34.0220   9
  -3   9   0 590.048 91.3406  24
  -3   9   0 551.822 35.8467  23
  -3   9   0 518.948 36.2831  11
  -3   9   0 505.329 35.9514   4
  -3   9   0 514.901 35.1687   1
  -3   9   0 595.247 36.9170   1
  -3   9   0 508.132 36.4528  20
  -3   9   0 575.496 34.3677   9
  -3   9   0 526.421 36.2177  18
  -3   9   0 475.291 37.5365  16
  -3   9   0 556.415 35.8606  21
  -3   9   0 547.647 40.0518  15
   2  -9   0 59.3351 10.8343   1
   2  -9   0 123.747 16.6498  21
   2  -9   0 116.518 16.3153  11
   2  -9   0 116.271 17.7126  20
   2  -9   0 124.251 14.5371  18
   2  -9   0 113.919 22.0129   3
   2  -9   0 68.8721 11.3996  23
   2  -9   0 92.1806 17.9811   5
   2  -9   0 84.2774 11.7636  23
   2  -9   0 77.3128 11.4299   1
   2  -9   0 103.302 15.3135   6
  -2   9   0 70.0403 13.1217  16
  -2   9   0 89.5468 11.9259  21
  -2   9   0 136.833 17.9936  15
  -2   9   0 95.0399 13.1810  20
  -2   9   0 97.9275 15.0848   6
  -2   9   0 112.933 13.2423   4
  -2   9   0 59.8841 11.5277   1
  -2   9   0 86.7612 12.0422  23
  -2   9   0 72.6263 10.4973   9
  -2   9   0 142.286 58.6404  24
  -2   9   0 110.597 10.9715  19
  -2   9   0 89.0794 12.4061  11
  -2   9   0 138.124 68.7330  24
  -2   9   0 90.8550 13.6199   1
  -2   9   0 100.179 13.3888  23
   1  -9   0 4.53197 7.92844   1
   1  -9   0 14.9122 13.7178   5
   1  -9   0 21.6008 13.0912  20
   1  -9   0 1.34900 7.91104  23
   1  -9   0 -8.8929 14.3963  16
   1  -9   0 28.5490 12.7528  11
   1  -9   0 -8.8826 8.19992   1
   1  -9   0 -5.1417 7.38671  23
   1  -9   0 10.9054 10.2593  21
   1  -9   0 27.3016 13.0849   6
   1  -9   0 -17.111 9.20702  18
  -1   9   0 -1.2426 6.55335   9
  -1   9   0 29.3357 28.1607   6
  -1   9   0 -8.6533 9.46836  23
  -1   9   0 -6.5658 7.98548   1
  -1   9   0 15.9480 63.7696  24
  -1   9   0 95.5806 53.5977  24
  -1   9   0 1.28152 8.55216   4
  -1   9   0 2.99458 8.14586  21
  -1   9   0 3.04289 7.41988  19
  -1   9   0 16.0927 9.60188  20
  -1   9   0 -0.3896 7.27698   9
  -1   9   0 -5.7491 12.3715  15
  -1   9   0 6.42793 10.7771   1
  -1   9   0 2.02954 9.19003  16
  -1   9   0 0.09507 8.86795  23
   0  -9   0 338.103 29.4845  20
   0  -9   0 327.677 25.0328   1
   0  -9   0 355.516 31.6298  16
   0  -9   0 282.514 29.4153   3
   0  -9   0 313.146 23.6624  23
   0  -9   0 321.706 24.6025  23
   0  -9   0 344.318 31.6372   6
   0  -9   0 326.337 28.9343   5
   0  -9   0 295.617 23.0656  18
   0  -9   0 358.981 25.7385  21
   0  -9   0 321.375 31.9501  10
   0  -9   0 318.254 28.9251  11
   0   9   0 380.146 26.3645  23
   0   9   0 301.473 25.5147   4
   0   9   0 305.281 31.0537  15
   0   9   0 385.122 24.8809  19
   0   9   0 355.240 27.2339   1
   0   9   0 315.346 26.1996  16
   0   9   0 320.143 23.7085   1
   0   9   0 348.354 23.6434   9
   0   9   0 332.583 22.7459   9
   0   9   0 327.396 32.5254   6
   0   9   0 303.780 25.5864  20
   0   9   0 326.320 26.7592   8
   0   9   0 317.301 24.2474  23
   0   9   0 222.012 74.7827  24
   0   9   0 336.912 90.6277  24
  -1  -9   0 259.438 24.0125   1
  -1  -9   0 284.446 30.9663  10
  -1  -9   0 285.165 28.0916   3
  -1  -9   0 282.998 26.3232  23
  -1  -9   0 302.918 31.8536   6
  -1  -9   0 368.620 30.4426  16
  -1  -9   0 266.851 27.6631   5
  -1  -9   0 339.980 28.2067  11
  -1  -9   0 325.824 24.2724  21
  -1  -9   0 321.485 28.3344  20
   1   9   0 330.971 28.6807  19
   1   9   0 295.186 80.2999  24
   1   9   0 305.536 23.0983   9
   1   9   0 271.222 21.7642   9
   1   9   0 294.768 22.1696   4
   1   9   0 283.318 28.7218   8
   1   9   0 351.868 34.2825   6
   1   9   0 296.308 26.6756   1
   1   9   0 292.415 23.3595   1
   1   9   0 259.930 25.8507  23
   1   9   0 308.069 30.9897  15
   1   9   0 300.824 23.2021  23
   1   9   0 320.051 26.5436  20
  -2  -9   0 71.6423 15.9318  11
  -2  -9   0 105.396 19.1204   3
  -2  -9   0 55.2889 12.9084  23
  -2  -9   0 87.0871 12.8075  23
  -2  -9   0 135.910 18.1514  20
  -2  -9   0 77.8052 12.9953   1
  -2  -9   0 66.9284 16.8141  16
  -2  -9   0 279.359 102.694  24
  -2  -9   0 86.6611 21.6515  10
  -2  -9   0 82.6558 12.4490   1
  -2  -9   0 74.9845 17.4893   5
  -2  -9   0 70.1688 34.3162   6
  -2  -9   0 73.8409 12.6550  21
   2   9   0 73.7321 9.99394   4
   2   9   0 91.3170 15.2913  19
   2   9   0 81.8344 15.4978  23
   2   9   0 101.263 15.5813   8
   2   9   0 74.6084 16.8332  17
   2   9   0 82.2073 14.3468  20
   2   9   0 68.9267 20.1817   6
   2   9   0 92.1572 12.8954   1
   2   9   0 88.3467 20.0174  15
   2   9   0 -24.622 66.0788  24
   2   9   0 63.3067 13.5339  16
   2   9   0 93.8369 16.1392   1
   2   9   0 83.7255 12.5413   9
   2   9   0 83.0148 12.4127  23
   2   9   0 70.2943 10.4806   9
  -3  -9   0 4.43324 107.082  24
  -3  -9   0 11.1277 15.4628   5
  -3  -9   0 2.76675 20.6160  10
  -3  -9   0 -6.2545 11.3147  23
  -3  -9   0 0.69514 10.1655   1
  -3  -9   0 2.55253 13.7347  11
  -3  -9   0 8.21056 15.4814   3
  -3  -9   0 -0.7921 16.3950   6
  -3  -9   0 8.96995 10.4730  21
  -3  -9   0 20.9578 15.3415  20
  -3  -9   0 -5.2687 8.91324  14
  -3  -9   0 18.5249 11.6319   1
  -3  -9   0 7.79509 15.0350  16
   3   9   0 20.2964 14.2303  23
   3   9   0 22.1542 14.8591  17
   3   9   0 -0.8644 10.6563  23
   3   9   0 -0.3138 13.8084  19
   3   9   0 3.58018 11.1072   1
   3   9   0 30.6939 14.3926   1
   3   9   0 -0.9106 11.5598   9
   3   9   0 5.51813 11.8823  20
   3   9   0 10.6965 72.0150  24
   3   9   0 0.25099 9.30442   9
   3   9   0 46.8095 20.5119   6
  -4  -9   0 33.5994 13.4231   1
  -4  -9   0 38.9805 11.9637  14
  -4  -9   0 62.4542 17.9174  16
  -4  -9   0 81.1317 24.0286  10
  -4  -9   0 38.9834 18.1348   5
  -4  -9   0 339.169 141.458  24
  -4  -9   0 33.3363 15.9566  11
  -4  -9   0 72.9094 18.3285  20
  -4  -9   0 49.0381 11.8731  21
   4   9   0 48.0110 16.5154  19
   4   9   0 19.3306 16.5381  23
   4   9   0 50.5049 11.6026   9
   4   9   0 41.0524 22.6618   6
   4   9   0 24.4890 16.9541   1
   4   9   0 34.1354 13.1935   9
   4   9   0 45.9951 157.325  24
   4   9   0 26.6826 12.7027   1
   4   9   0 28.3701 13.4812  23
  -5  -9   0 376.690 269.146  24
  -5  -9   0 160.979 18.9134  14
  -5  -9   0 99.9683 28.5153  10
  -5  -9   0 205.001 25.3899  16
  -5  -9   0 169.615 23.4580  20
  -5  -9   0 153.273 17.5487  21
  -5  -9   0 137.293 19.1586  23
  -5  -9   0 159.489 21.4886  11
  -5  -9   0 123.003 23.5068   5
  -5  -9   0 162.248 19.9370   1
   5   9   0 141.144 29.2870   6
   5   9   0 154.487 24.1279  23
   5   9   0 94.8862 121.195  24
   5   9   0 166.594 19.7608  23
   5   9   0 196.822 24.1667  19
   5   9   0 142.055 23.2663   1
   5   9   0 142.944 19.0831   9
  -6  -9   0 134.712 20.0132  14
  -6  -9   0 150.835 29.9626  20
  -6  -9   0 53.5117 197.675  24
  -6  -9   0 151.615 24.2144  16
  -6  -9   0 80.0546 22.0362   5
  -6  -9   0 113.222 19.6370   1
  -6  -9   0 134.345 30.5599  10
  -6  -9   0 132.351 19.6838  23
  -6  -9   0 167.358 21.8369  11
   6   9   0 174.836 36.8490  19
   6   9   0 123.723 26.2116  23
   6   9   0 131.114 24.8952   1
   6   9   0 140.978 30.1772   6
   6   9   0 139.453 20.3652   1
   6   9   0 156.559 20.7348  23
   6   9   0 247.583 147.303  24
  -7  -9   0 9.59548 13.7879  21
  -7  -9   0 5.98276 20.7771  20
  -7  -9   0 33.5434 15.9974  14
  -7  -9   0 13.1974 20.9412  16
  -7  -9   0 32.1686 29.7049  10
  -7  -9   0 27.2225 20.6761   5
  -7  -9   0 28.1988 17.2505  11
  -7  -9   0 11.3632 16.3312  23
  -7  -9   0 47.9956 17.4167   1
   7   9   0 27.8303 21.3676  23
   7   9   0 0.51545 25.7746   6
   7   9   0 28.5508 19.9273  19
   7   9   0 11.3830 21.3853  23
   7   9   0 15.4922 15.3623   9
   7   9   0 25.4843 17.7585   1
   7   9   0 10.9916 20.6393   1
  -8  -9   0 40.5531 50.2099  10
  -8  -9   0 13.0667 18.4884  23
  -8  -9   0 12.6032 22.7102  16
  -8  -9   0 -13.135 20.7547   5
  -8  -9   0 43.9681 23.1156  20
  -8  -9   0 29.2157 16.4820  21
  -8  -9   0 -12.824 13.4187  21
  -8  -9   0 14.2972 18.3892   1
  -8  -9   0 -6.2029 17.9005  11
   8   9   0 -26.637 25.9935   6
   8   9   0 -3.3334 14.9737  13
   8   9   0 36.4917 24.9713   1
   8   9   0 20.4424 26.9902   1
   8   9   0 1.26094 19.0899  23
   8   9   0 33.2864 23.5652  23
   8   9   0 24.3381 17.5948   9
   8   9   0 -5.4742 19.4881  19
  13 -10   0 9.99679 29.5162   3
  13 -10   0 7.46033 24.7499  18
  13 -10   0 1.67372 19.2549  23
  13 -10   0 13.7368 30.5344   1
  13 -10   0 8.20962 25.9306   7
  13 -10   0 -29.164 20.7319  13
 -13  10   0 -8.3880 17.9857   1
 -13  10   0 0.37683 23.1464  17
 -13  10   0 -36.855 26.2534  15
 -13  10   0 16.7074 18.4562  23
 -13  10   0 -13.852 18.9177   8
  12 -10   0 26.9212 18.4188   1
  12 -10   0 9.68575 27.2153   7
  12 -10   0 -0.8325 23.0690  18
  12 -10   0 11.2764 283.218  24
  12 -10   0 33.1760 22.3114  13
  12 -10   0 38.4374 18.1514  23
  12 -10   0 6.22255 25.1346   3
 -12  10   0 11.3858 23.1798  23
 -12  10   0 15.6187 22.3969  17
 -12  10   0 150.081 247.018  24
 -12  10   0 30.5568 19.2612   1
 -12  10   0 18.1016 24.6044   8
 -12  10   0 5.09644 25.9741  15
 -12  10   0 -3.6472 17.8978   9
 -12  10   0 7.16442 22.0748   1
 -12  10   0 6.71208 18.6424  23
  11 -10   0 71.2521 19.7829   1
  11 -10   0 138.326 37.5380   3
  11 -10   0 140.752 23.5358  13
  11 -10   0 90.9631 21.0035  23
  11 -10   0 174.005 30.0144  21
  11 -10   0 103.695 25.5600   7
  11 -10   0 368.508 226.571  24
  11 -10   0 129.222 28.1393  18
 -11  10   0 118.322 21.7922   1
 -11  10   0 126.811 24.9858  17
 -11  10   0 413.146 220.492  24
 -11  10   0 137.594 20.4153   9
 -11  10   0 132.489 21.5979  23
 -11  10   0 159.886 22.4751   8
 -11  10   0 154.249 43.4854  15
 -11  10   0 105.083 22.0733   1
 -11  10   0 133.921 38.7582  23
  10 -10   0 91.6006 19.5978   1
  10 -10   0 126.104 25.5455   7
  10 -10   0 179.474 250.906  24
  10 -10   0 128.828 26.5051  21
  10 -10   0 112.096 22.1100  13
  10 -10   0 86.3476 30.7833   3
  10 -10   0 174.444 28.2578  18
  10 -10   0 96.7891 19.9534  23
 -10  10   0 283.201 161.255  24
 -10  10   0 150.268 27.3571  15
 -10  10   0 139.407 21.4655   8
 -10  10   0 115.099 19.6417  14
 -10  10   0 187.248 31.5678  23
 -10  10   0 192.333 32.5327   9
 -10  10   0 122.494 22.4157  23
 -10  10   0 120.814 21.5527   1
 -10  10   0 133.963 21.0120   1
 -10  10   0 170.907 26.0797  17
   9 -10   0 49.6638 28.4113   3
   9 -10   0 8.75660 173.553  24
   9 -10   0 62.0671 18.1818  13
   9 -10   0 72.0603 21.2767   7
   9 -10   0 73.6538 23.3568  18
   9 -10   0 60.1741 16.5269   1
   9 -10   0 60.8724 22.3234  21
   9 -10   0 45.4143 15.6425  23
  -9  10   0 111.184 18.8213   1
  -9  10   0 53.4980 17.0986  23
  -9  10   0 64.1753 22.2762   1
  -9  10   0 77.3162 18.4430   8
  -9  10   0 56.7297 23.8039  15
  -9  10   0 88.6821 20.7948  17
  -9  10   0 72.7093 17.3853  14
  -9  10   0 98.8368 17.9490  23
  -9  10   0 295.529 145.399  24
  -9  10   0 86.1542 16.1824   9
   8 -10   0 8.84855 18.6961  18
   8 -10   0 21.6307 17.7172   7
   8 -10   0 9.75698 117.882  24
   8 -10   0 33.7503 15.0002  13
   8 -10   0 -17.076 24.7125   3
   8 -10   0 9.95413 18.7848  15
   8 -10   0 22.0893 18.4597  21
   8 -10   0 44.9927 13.5157   1
  -8  10   0 19.7061 10.9563   9
  -8  10   0 27.5995 15.8355   8
  -8  10   0 21.4832 15.0747   1
  -8  10   0 -34.702 119.996  24
  -8  10   0 28.1714 20.7644  15
  -8  10   0 36.4895 13.3484   1
  -8  10   0 32.0924 13.6589  23
  -8  10   0 -2.2706 12.8718  14
  -8  10   0 19.6301 17.3080  17
  -8  10   0 31.8233 13.0062   9
  -8  10   0 43.3157 13.8928  23
   7 -10   0 15.0816 15.4854   7
   7 -10   0 25.4919 16.6624  15
   7 -10   0 -30.018 101.140  24
   7 -10   0 43.7569 12.5969   1
   7 -10   0 78.5352 18.8831  21
   7 -10   0 17.9544 18.9678  11
   7 -10   0 53.8606 14.4072  13
   7 -10   0 47.7395 24.4485   3
   7 -10   0 5.77681 21.3741   5
   7 -10   0 43.5903 13.5330  23
   7 -10   0 19.6310 19.8962  18
   7 -10   0 23.8785 17.1729   1
  -7  10   0 27.4885 13.0260  23
  -7  10   0 53.3388 11.5736   9
  -7  10   0 47.5916 20.3823  15
  -7  10   0 19.4212 13.0505  11
  -7  10   0 180.876 103.972  24
  -7  10   0 34.0093 15.1979   1
  -7  10   0 40.5170 12.0393   1
  -7  10   0 23.4279 15.6045  18
  -7  10   0 34.4253 12.3787   9
  -7  10   0 34.7405 13.5138  23
  -7  10   0 21.4203 17.0371  17
  -7  10   0 35.5295 12.2000  14
   6 -10   0 194.458 23.5671  23
   6 -10   0 276.627 23.5555  13
   6 -10   0 302.193 32.1101  18
   6 -10   0 277.703 29.0589  15
   6 -10   0 261.525 23.8106   1
   6 -10   0 203.288 32.6058   3
   6 -10   0 258.911 24.2427   7
   6 -10   0 242.125 31.9854   5
   6 -10   0 279.721 29.4298  21
   6 -10   0 161.906 100.958  24
   6 -10   0 250.230 22.0286  23
   6 -10   0 238.562 27.5307  11
  -6  10   0 218.869 26.7156  18
  -6  10   0 251.485 23.4716  23
  -6  10   0 249.226 25.5920   1
  -6  10   0 251.396 30.8101  20
  -6  10   0 275.419 24.7282  21
  -6  10   0 228.806 20.7512   9
  -6  10   0 274.916 23.9161  23
  -6  10   0 275.566 23.4083   9
  -6  10   0 194.665 22.9143   1
  -6  10   0 238.073 25.8430   4
  -6  10   0 248.603 25.3182  11
  -6  10   0 243.654 26.3785  16
  -6  10   0 283.502 32.0091  15
  -6  10   0 240.301 20.7476  14
  -6  10   0 274.787 104.082  24
  -6  10   0 286.986 28.1747  17
   5 -10   0 437.515 28.4952  13
   5 -10   0 403.740 36.5318  11
   5 -10   0 372.856 28.4471  23
   5 -10   0 406.980 33.7491  21
   5 -10   0 315.078 34.2301   5
   5 -10   0 487.493 104.160  24
   5 -10   0 320.123 29.2311  23
   5 -10   0 395.268 29.6938   6
   5 -10   0 382.434 35.5932  18
   5 -10   0 330.717 37.2459   3
   5 -10   0 419.023 30.0223   7
   5 -10   0 421.568 31.9472   1
  -5  10   0 415.368 28.5832   9
  -5  10   0 335.830 39.4696   4
  -5  10   0 401.151 34.3443  16
  -5  10   0 367.529 27.1416   9
  -5  10   0 381.892 30.7229  11
  -5  10   0 473.517 37.5758  15
  -5  10   0 423.159 29.3633  23
  -5  10   0 424.571 29.8204  23
  -5  10   0 452.482 31.4871   1
  -5  10   0 400.075 31.4292  20
  -5  10   0 151.719 93.4325  24
  -5  10   0 361.564 31.5310  18
  -5  10   0 360.105 28.7465   1
   4 -10   0 40.9905 11.2658   1
   4 -10   0 41.1384 11.7216  23
   4 -10   0 40.7672 13.1081   6
   4 -10   0 71.3392 17.1821  11
   4 -10   0 36.6126 20.9014  15
   4 -10   0 50.7631 10.4418  13
   4 -10   0 55.9179 11.6215   7
   4 -10   0 58.8595 19.3059   5
   4 -10   0 43.6260 21.8099   3
   4 -10   0 96.1767 15.8691  21
   4 -10   0 41.1321 10.4622   1
   4 -10   0 46.9383 16.7439  18
  -4  10   0 71.9552 16.7508  16
  -4  10   0 43.9878 10.9574   9
  -4  10   0 6.36004 78.6733  24
  -4  10   0 47.4593 17.9352  15
  -4  10   0 38.6459 11.9202  21
  -4  10   0 52.3200 13.0232  11
  -4  10   0 69.9097 9.41669   9
  -4  10   0 57.5560 12.3659  23
  -4  10   0 54.3853 13.1512  18
  -4  10   0 65.4098 14.3952  20
  -4  10   0 72.5726 13.2618   1
  -4  10   0 61.6694 13.3969   4
  -4  10   0 66.2390 13.5509   6
   3 -10   0 21.3575 14.0891  18
   3 -10   0 41.7704 20.8789   3
   3 -10   0 31.1872 15.2504  11
   3 -10   0 48.6706 14.0131  21
   3 -10   0 21.7627 13.3573   6
   3 -10   0 26.3359 9.44278   1
   3 -10   0 41.1221 16.7128   5
   3 -10   0 32.5453 9.80594  23
   3 -10   0 33.0913 10.2848  23
   3 -10   0 37.8994 9.28864   1
   3 -10   0 24.3550 17.7069  20
  -3  10   0 26.1868 7.95232   9
  -3  10   0 29.2498 11.1701  18
  -3  10   0 29.1912 10.2123  23
  -3  10   0 61.1694 67.1696  24
  -3  10   0 29.4073 9.77129   1
  -3  10   0 15.0093 11.8657   1
  -3  10   0 32.1241 16.0074  15
  -3  10   0 19.8462 10.5586  23
  -3  10   0 27.6514 11.0975  21
  -3  10   0 32.0704 12.8099   6
  -3  10   0 20.9613 11.8847   4
   2 -10   0 260.078 26.2226  20
   2 -10   0 241.448 27.0950   6
   2 -10   0 202.340 20.1046   1
   2 -10   0 234.759 23.6589  18
   2 -10   0 220.228 23.9891  21
   2 -10   0 201.863 20.7025  23
   2 -10   0 173.412 18.9067   1
   2 -10   0 260.511 27.6138  11
   2 -10   0 192.879 28.9752   3
   2 -10   0 181.663 24.4216   5
   2 -10   0 246.445 19.9569  23
  -2  10   0 176.156 69.7431  24
  -2  10   0 224.125 22.5370   1
  -2  10   0 211.488 23.4772   9
  -2  10   0 259.819 28.3924  15
  -2  10   0 202.325 21.0936  21
  -2  10   0 247.807 17.3154  19
  -2  10   0 247.985 19.9147  23
  -2  10   0 336.208 97.7464  24
  -2  10   0 247.057 19.7347   1
  -2  10   0 225.592 17.8272   9
  -2  10   0 236.720 21.6381   4
  -2  10   0 235.580 21.7233  23
   1 -10   0 255.852 22.3051  21
   1 -10   0 186.468 21.7419  11
   1 -10   0 138.989 16.6222   1
   1 -10   0 209.318 19.8909  18
   1 -10   0 203.615 26.9416   3
   1 -10   0 217.330 26.3341  16
   1 -10   0 252.238 24.2958  20
   1 -10   0 141.387 21.9312   5
   1 -10   0 176.622 22.4827   6
   1 -10   0 151.498 17.6234   1
   1 -10   0 173.205 18.1045  23
  -1  10   0 188.435 19.1140  23
  -1  10   0 178.711 16.5424   9
  -1  10   0 193.781 20.2414   9
  -1  10   0 197.037 22.0406  20
  -1  10   0 189.914 21.9594   1
  -1  10   0 204.574 18.1429  19
  -1  10   0 202.523 22.9340   6
  -1  10   0 201.782 19.0216   4
  -1  10   0 218.520 75.1542  24
  -1  10   0 178.814 18.4272   1
  -1  10   0 195.661 19.4038  21
  -1  10   0 209.993 22.0766  16
  -1  10   0 234.326 25.0595  15
  -1  10   0 188.584 135.363  24
  -1  10   0 182.386 19.1214  23
   0 -10   0 328.234 26.2221   1
   0 -10   0 345.631 34.7063  16
   0 -10   0 363.085 31.5279  11
   0 -10   0 342.070 34.9098  10
   0 -10   0 310.451 25.1155  23
   0 -10   0 327.052 25.9098  23
   0 -10   0 358.631 34.8595   6
   0 -10   0 351.791 31.6597  20
   0 -10   0 273.113 32.5622   1
   0 -10   0 350.645 30.2698  21
   0 -10   0 288.880 31.6918   3
   0 -10   0 328.393 30.0005   5
   0  10   0 323.588 25.1480   1
   0  10   0 299.193 23.6584   9
   0  10   0 349.955 34.0950  15
   0  10   0 259.692 74.3164  24
   0  10   0 315.597 27.1296  23
   0  10   0 345.462 35.3178   6
   0  10   0 349.158 28.8706   8
   0  10   0 307.928 27.3690  16
   0  10   0 348.511 27.5983  20
   0  10   0 311.357 25.0810   4
   0  10   0 320.060 162.722  24
   0  10   0 357.005 24.8295   9
   0  10   0 352.609 25.9874  19
   0  10   0 350.674 27.6322  23
   0  10   0 364.323 28.8898   1
  -1 -10   0 -5.6409 18.3829  10
  -1 -10   0 -15.375 13.2089  11
  -1 -10   0 2.18290 16.8335   5
  -1 -10   0 -1.7069 10.3663   1
  -1 -10   0 2.93018 9.72604  23
  -1 -10   0 -5.6433 17.4041   3
  -1 -10   0 -18.737 24.9486   6
  -1 -10   0 0.98168 20.0562  21
  -1 -10   0 2.28015 14.3890  20
  -1 -10   0 -6.7819 15.6097  16
   1  10   0 -9.4550 9.35744   9
   1  10   0 -8.0915 11.0519  20
   1  10   0 -28.501 11.2926  19
   1  10   0 -11.714 10.9283   4
   1  10   0 7.40726 12.3882  23
   1  10   0 -18.604 67.7622  24
   1  10   0 14.8632 18.9945   6
   1  10   0 -17.213 7.86503   9
   1  10   0 -15.149 12.3655   1
   1  10   0 -6.7206 12.3513   8
   1  10   0 -9.0660 9.09919   1
   1  10   0 0.75937 9.29456  23
   1  10   0 -2.2937 16.7117  15
  -2 -10   0 83.7155 122.201  24
  -2 -10   0 126.372 27.3808  10
  -2 -10   0 60.9023 16.2398   1
  -2 -10   0 146.643 20.0046  20
  -2 -10   0 126.973 21.2748  16
  -2 -10   0 115.112 17.2377  21
  -2 -10   0 157.888 23.2954   3
  -2 -10   0 94.2004 20.8744   5
  -2 -10   0 123.208 19.4355  11
  -2 -10   0 125.710 22.9817   6
  -2 -10   0 84.3177 16.8779   1
   2  10   0 134.005 12.4783   4
   2  10   0 109.691 15.2374   1
   2  10   0 102.229 23.3557  17
   2  10   0 139.456 15.7720  23
   2  10   0 131.668 17.8027  19
   2  10   0 104.798 14.5771   9
   2  10   0 98.4337 13.2409   9
   2  10   0 140.967 18.8244  23
   2  10   0 111.674 22.8432  15
   2  10   0 61.7418 86.0176  24
   2  10   0 139.973 25.3456   6
   2  10   0 115.901 18.9457   1
  -3 -10   0 275.824 35.2013  10
  -3 -10   0 347.214 31.9899  11
  -3 -10   0 423.501 150.673  24
  -3 -10   0 247.703 29.0926   5
  -3 -10   0 362.484 34.3496  16
  -3 -10   0 312.981 27.4807   1
  -3 -10   0 344.129 30.0297  21
  -3 -10   0 228.424 26.0047   3
  -3 -10   0 318.370 27.5094  23
  -3 -10   0 410.468 33.0513  20
  -3 -10   0 282.048 23.4086  14
   3  10   0 282.689 27.1575   1
   3  10   0 311.191 27.0891  23
   3  10   0 288.045 26.5902   9
   3  10   0 356.858 37.9216  15
   3  10   0 369.391 31.5998  23
   3  10   0 402.648 31.0794  19
   3  10   0 337.637 32.1174   1
   3  10   0 297.279 25.5351   9
   3  10   0 352.890 40.8469   6
  -4 -10   0 333.681 35.6192   5
  -4 -10   0 397.869 34.1067  23
  -4 -10   0 514.201 186.087  24
  -4 -10   0 382.157 37.4786  20
  -4 -10   0 471.517 36.6129  11
  -4 -10   0 391.397 30.4626  14
  -4 -10   0 443.705 38.9947  16
  -4 -10   0 498.069 43.9951  10
  -4 -10   0 402.281 40.7087  21
  -4 -10   0 401.787 32.9001   1
   4  10   0 375.102 32.4236  23
   4  10   0 437.839 38.1167   1
   4  10   0 459.629 36.1941  19
   4  10   0 321.675 40.0569   6
   4  10   0 339.492 32.7615   1
   4  10   0 448.066 36.8534  23
   4  10   0 342.252 140.340  24
   4  10   0 379.643 32.2887   9
  -5 -10   0 290.012 202.515  24
  -5 -10   0 51.6143 20.8374  16
  -5 -10   0 5.92610 27.7085  10
  -5 -10   0 27.8997 14.1694  14
  -5 -10   0 19.1918 20.0406  20
  -5 -10   0 21.2155 15.4277   1
  -5 -10   0 23.2617 18.2041  11
  -5 -10   0 44.2634 20.3632   5
   5  10   0 46.0423 20.6435  23
   5  10   0 -8.0839 16.4382   9
   5  10   0 -65.697 176.514  24
   5  10   0 12.0000 15.1665  23
   5  10   0 40.4646 20.0511   1
   5  10   0 41.6845 19.0104  19
   5  10   0 5.94996 25.1338   6
   5  10   0 1.97184 15.5659   1
  -6 -10   0 -6.8900 15.5567   1
  -6 -10   0 -15.449 17.1246  11
  -6 -10   0 -18.343 21.0443   5
  -6 -10   0 25.4806 30.0013  10
  -6 -10   0 15.1562 22.0184  16
  -6 -10   0 -13.580 19.8552  14
  -6 -10   0 -23.004 15.5235  23
  -6 -10   0 -50.375 18.7258  20
  -6 -10   0 -12.380 14.9496  21
   6  10   0 1.47888 16.4180   1
   6  10   0 24.4803 21.2650  23
   6  10   0 -18.928 15.8433  23
   6  10   0 -23.860 14.9645   9
   6  10   0 -1.1137 25.8371   6
   6  10   0 -21.161 19.5146   1
   6  10   0 -7.8620 17.9564  19
  -7 -10   0 86.8179 40.3130  10
  -7 -10   0 62.8864 19.5815  23
  -7 -10   0 52.4996 23.5792  16
  -7 -10   0 52.1225 23.9661   5
  -7 -10   0 63.0650 19.4982  11
  -7 -10   0 63.6817 20.2012   1
  -7 -10   0 64.8758 15.6090  21
  -7 -10   0 122.671 25.7005  20
   7  10   0 28.8577 19.8665   1
   7  10   0 62.1108 30.6822   6
   7  10   0 61.5117 23.4491  23
   7  10   0 64.4908 17.1600   9
   7  10   0 71.4082 23.2754  19
   7  10   0 83.8796 24.5985  23
   7  10   0 56.4876 24.5840   1
   8  10   0 121.039 29.0574  23
   8  10   0 46.4292 23.0326  19
   8  10   0 75.5102 28.3603   1
  12 -11   0 73.7913 20.1977  23
  12 -11   0 74.3033 26.6852  18
  12 -11   0 82.0777 24.2599  13
  12 -11   0 101.659 29.3135  21
  12 -11   0 63.9520 37.3331   7
  12 -11   0 53.7839 29.6714   3
  12 -11   0 46.5641 19.4842   1
 -12  11   0 104.075 21.8698   1
 -12  11   0 88.2914 20.6082  23
 -12  11   0 42.4989 24.8784  23
 -12  11   0 92.3650 21.6499   8
 -12  11   0 49.4010 25.0373  17
 -12  11   0 68.9298 18.6615   9
 -12  11   0 66.8757 27.3639  15
 -12  11   0 65.1185 24.5863   1
  11 -11   0 62.4203 22.0719  13
  11 -11   0 60.7063 24.7835   7
  11 -11   0 15.6848 16.4672   1
  11 -11   0 71.5499 26.3464  18
  11 -11   0 63.9608 31.2147   3
  11 -11   0 29.5493 25.0361  21
  11 -11   0 57.6239 19.0477  23
 -11  11   0 85.6113 18.4857   9
 -11  11   0 68.8769 18.2664  23
 -11  11   0 53.5533 20.7252   8
 -11  11   0 58.6564 22.9878  17
 -11  11   0 43.2155 19.7513   1
 -11  11   0 193.589 220.247  24
 -11  11   0 36.7475 20.7897  23
 -11  11   0 59.6415 27.3053  15
 -11  11   0 76.8936 19.3521   1
  10 -11   0 -11.445 28.2565   3
  10 -11   0 14.6039 14.1770   1
  10 -11   0 -23.103 18.0993  13
  10 -11   0 -7.9166 20.7093   7
  10 -11   0 -16.827 21.1689  21
  10 -11   0 -44.955 21.5469  18
  10 -11   0 174.245 203.802  24
 -10  11   0 -0.2703 14.8099   1
 -10  11   0 -6.8084 15.4677   9
 -10  11   0 -1.1808 18.7757  17
 -10  11   0 14.6255 16.6910  14
 -10  11   0 -7.7831 16.6954   8
 -10  11   0 312.571 183.986  24
 -10  11   0 -25.748 39.3119  15
 -10  11   0 4.57417 16.4347   1
 -10  11   0 6.09824 17.1802  23
 -10  11   0 18.2489 16.2844  23
   9 -11   0 0.99142 17.6445  13
   9 -11   0 36.2834 20.0184   7
   9 -11   0 27.4858 23.0111  18
   9 -11   0 20.5405 14.2932   1
   9 -11   0 44.9489 23.5086  23
   9 -11   0 -171.70 163.773  24
   9 -11   0 -20.376 25.4416   3
   9 -11   0 22.2087 24.8622  21
  -9  11   0 44.7253 15.3925  14
  -9  11   0 64.0159 17.7937   1
  -9  11   0 47.7927 16.3802   1
  -9  11   0 28.8055 31.4998  17
  -9  11   0 20.4528 14.1487   9
  -9  11   0 31.4436 16.7221   8
  -9  11   0 -51.903 149.054  24
  -9  11   0 63.4771 17.6502  23
  -9  11   0 6.09278 21.2478  15
   8 -11   0 57.3083 15.8409   1
   8 -11   0 70.4434 16.6721  23
   8 -11   0 103.794 22.8155  21
   8 -11   0 81.9331 17.8036  13
   8 -11   0 55.5392 18.6804   7
   8 -11   0 129.485 24.4351  18
   8 -11   0 49.8616 25.0729  11
   8 -11   0 117.611 141.294  24
   8 -11   0 74.8704 27.8912   3
  -8  11   0 88.7515 16.8037  23
  -8  11   0 107.199 17.1779  23
  -8  11   0 112.116 18.9324   1
  -8  11   0 69.6772 23.1099  15
  -8  11   0 116.801 19.3417   8
  -8  11   0 79.7477 15.7867   9
  -8  11   0 3.55782 127.606  24
  -8  11   0 80.7002 16.1970   1
  -8  11   0 88.8015 20.9637  17
  -8  11   0 75.7739 15.2665  14
   7 -11   0 116.512 24.5151  11
   7 -11   0 78.5711 115.281  24
   7 -11   0 112.865 17.8578  13
   7 -11   0 142.095 27.3933   7
   7 -11   0 153.360 23.2263  21
   7 -11   0 118.546 26.5311   5
   7 -11   0 58.9022 15.6350   1
   7 -11   0 104.078 17.5526  23
   7 -11   0 102.886 28.6750   3
   7 -11   0 137.146 24.7074  18
  -7  11   0 163.908 22.7987  17
  -7  11   0 131.849 18.0177  23
  -7  11   0 137.287 17.8594   1
  -7  11   0 119.519 18.7098   1
  -7  11   0 140.895 15.5401  14
  -7  11   0 72.7935 107.931  24
  -7  11   0 131.890 15.8976   9
  -7  11   0 150.072 17.1135   9
  -7  11   0 108.652 21.8494  18
  -7  11   0 163.135 25.3686  15
  -7  11   0 131.396 18.2781  23
   6 -11   0 27.9981 19.6580   5
   6 -11   0 66.8094 18.7871  21
   6 -11   0 63.6032 18.8840  15
   6 -11   0 88.7352 13.9924  13
   6 -11   0 60.1715 16.8642   7
   6 -11   0 -3.0560 114.650  24
   6 -11   0 62.8189 14.7670  23
   6 -11   0 75.8098 21.2705  11
   6 -11   0 61.4394 26.7129   3
   6 -11   0 51.8786 20.3945  18
  -6  11   0 84.6291 13.9112   9
  -6  11   0 76.4998 12.0189   9
  -6  11   0 69.1505 15.9111  18
  -6  11   0 69.6275 21.5959  21
  -6  11   0 76.0705 23.7588   4
  -6  11   0 89.4036 14.5846  23
  -6  11   0 109.647 19.3023  17
  -6  11   0 97.6947 21.6119  15
  -6  11   0 71.1497 10.7736  12
  -6  11   0 93.9134 16.7755   1
  -6  11   0 86.1193 10.9538  14
  -6  11   0 67.2903 14.6402  23
  -6  11   0 84.8709 14.0829   1
  -6  11   0 58.5483 129.520  24
   5 -11   0 -3.2070 9.66948   1
   5 -11   0 -5.8425 9.83960  13
   5 -11   0 24.8723 18.5187  11
   5 -11   0 14.7173 8.70298  23
   5 -11   0 10.2832 10.5530   1
   5 -11   0 8.37375 11.4308  23
   5 -11   0 11.7847 15.2729  15
   5 -11   0 21.0214 12.4269   6
   5 -11   0 -20.960 17.8082   5
   5 -11   0 41.9150 18.5950  18
   5 -11   0 27.8591 15.8615  21
   5 -11   0 -4.6689 21.6340   3
   5 -11   0 9.15009 11.7266   7
  -5  11   0 27.5685 10.5209   9
  -5  11   0 15.7230 12.5927  21
  -5  11   0 35.0388 11.7139   6
  -5  11   0 -15.058 105.070  24
  -5  11   0 27.8804 13.8270   4
  -5  11   0 13.4373 13.1198  18
  -5  11   0 27.5719 12.4028  23
  -5  11   0 26.0742 17.7804  15
  -5  11   0 25.7444 13.4344   1
  -5  11   0 14.9633 8.49376   9
   4 -11   0 233.992 24.2589  21
   4 -11   0 276.943 28.9542  18
   4 -11   0 190.335 21.0085  23
   4 -11   0 207.805 21.6995   1
   4 -11   0 176.732 29.0520   5
   4 -11   0 207.264 25.7581  11
   4 -11   0 240.593 20.4767  23
   4 -11   0 213.729 26.0873   6
   4 -11   0 176.912 31.1985   3
  -4  11   0 221.933 24.0418   1
  -4  11   0 300.212 25.9593   6
  -4  11   0 235.928 141.567  24
  -4  11   0 256.301 20.8883   9
  -4  11   0 225.899 26.3149  16
  -4  11   0 203.221 22.9441  18
  -4  11   0 232.361 31.3919  21
  -4  11   0 233.361 21.6918   1
  -4  11   0 241.441 22.6934  23
  -4  11   0 225.301 25.0735  23
  -4  11   0 215.106 19.2321   9
  -4  11   0 296.157 100.374  24
  -4  11   0 228.586 27.2763  15
   3 -11   0 238.045 23.1091   1
   3 -11   0 201.054 21.6944   1
   3 -11   0 308.539 30.1540  20
   3 -11   0 206.767 28.2026   5
   3 -11   0 233.192 33.7204   3
   3 -11   0 259.657 22.5433  23
   3 -11   0 201.954 22.1168  23
   3 -11   0 291.019 31.1638  11
   3 -11   0 332.345 27.7625  21
   3 -11   0 302.128 29.2584   6
   3 -11   0 346.700 39.6188  18
  -3  11   0 241.437 20.6692   9
  -3  11   0 231.716 26.5170  16
  -3  11   0 274.342 26.3769  20
  -3  11   0 277.007 25.3080   4
  -3  11   0 224.379 88.0902  24
  -3  11   0 264.751 25.6027   1
  -3  11   0 269.301 31.7639  15
  -3  11   0 270.597 21.9654   9
  -3  11   0 299.437 24.5892  21
  -3  11   0 291.688 23.0254  23
  -3  11   0 268.471 24.0575  23
  -3  11   0 260.099 24.6643  11
  -3  11   0 253.267 22.7663   1
   2 -11   0 37.4417 13.1746  18
   2 -11   0 44.2855 11.1929  23
   2 -11   0 89.6039 20.3477  20
   2 -11   0 73.8544 18.1638  11
   2 -11   0 69.1112 20.3202   5
   2 -11   0 69.7426 15.0268  21
   2 -11   0 17.2482 11.4248   1
   2 -11   0 63.8962 23.8356   3
   2 -11   0 14.5414 10.2159   1
   2 -11   0 31.6719 11.0942  23
   2 -11   0 73.2838 17.9214   6
  -2  11   0 35.0261 11.2546   1
  -2  11   0 57.5161 13.5138  23
  -2  11   0 73.0790 14.1349   4
  -2  11   0 55.8089 14.3121   1
  -2  11   0 40.3190 11.0029   9
  -2  11   0 44.0338 13.2140  20
  -2  11   0 91.6178 18.2578   6
  -2  11   0 69.7279 18.9030  15
  -2  11   0 48.7312 12.3344  21
  -2  11   0 89.0190 89.3649  24
  -2  11   0 42.4754 9.93067   9
  -2  11   0 56.3470 9.36897  19
  -2  11   0 59.1181 12.0983  23
   1 -11   0 21.1526 16.3253  20
   1 -11   0 14.0594 10.7757   1
   1 -11   0 15.1333 9.79743  23
   1 -11   0 18.4574 17.7632   6
   1 -11   0 4.89064 15.4967  11
   1 -11   0 16.2724 20.8359   3
   1 -11   0 13.7284 10.7187  18
   1 -11   0 8.22295 12.5656  21
   1 -11   0 6.28863 9.05007   1
   1 -11   0 31.7834 16.2923   5
   1 -11   0 35.7873 20.3932  16
   1 -11   0 4.16579 9.38451  23
  -1  11   0 13.1905 9.87107   9
  -1  11   0 16.5490 12.0521  23
  -1  11   0 10.5409 10.8583  23
  -1  11   0 26.5522 11.3598   4
  -1  11   0 16.7620 10.2047  19
  -1  11   0 30.2355 17.8876  15
  -1  11   0 7.60156 12.8318  20
  -1  11   0 18.4165 9.89344   1
  -1  11   0 13.2208 93.7790  24
  -1  11   0 -1.9801 16.3582   6
  -1  11   0 19.2466 13.6372   1
  -1  11   0 2.81613 8.59010   9
   0 -11   0 16.4220 10.3702  23
   0 -11   0 8.23905 18.4005   5
   0 -11   0 37.7767 13.4754  21
   0 -11   0 22.5869 10.1227   1
   0 -11   0 34.2787 21.5223   6
   0 -11   0 0.24958 17.2039  20
   0 -11   0 45.8729 19.7194  16
   0 -11   0 30.5367 16.3005  11
   0 -11   0 0.75950 9.30573   1
   0 -11   0 18.8697 21.8848   3
   0  11   0 18.6568 15.6290  23
   0  11   0 24.7854 19.1525   6
   0  11   0 32.7298 10.8383   1
   0  11   0 19.3414 18.1446  15
   0  11   0 -55.757 95.0262  24
   0  11   0 16.4170 14.0301   1
   0  11   0 20.0993 9.01490   9
   0  11   0 20.9250 10.4954   9
   0  11   0 28.6530 13.9895  23
   0  11   0 12.1759 10.4853   4
   0  11   0 22.2012 15.7704  19
  -1 -11   0 301.631 26.5484  21
  -1 -11   0 237.139 33.1700  10
  -1 -11   0 291.437 35.0919   6
  -1 -11   0 311.260 31.7497  20
  -1 -11   0 239.864 30.3958   5
  -1 -11   0 268.201 31.7400   3
  -1 -11   0 238.703 24.2648  23
  -1 -11   0 331.771 32.0105  11
  -1 -11   0 326.679 34.8770  16
   1  11   0 268.274 23.0292   4
   1  11   0 286.121 29.2544   1
   1  11   0 336.657 27.0846  19
   1  11   0 342.095 38.3823   6
   1  11   0 306.199 24.8796   9
   1  11   0 299.373 28.6432  23
   1  11   0 293.019 23.4482   9
   1  11   0 241.597 31.0822  15
   1  11   0 303.615 24.9542  23
   1  11   0 265.598 25.2555   1
  -2 -11   0 242.436 34.3000  10
  -2 -11   0 257.892 30.1989  16
  -2 -11   0 247.056 33.0582   3
  -2 -11   0 281.796 31.6203  11
  -2 -11   0 185.661 28.5590   5
  -2 -11   0 332.691 31.9632  20
  -2 -11   0 300.012 25.7859  21
   2  11   0 172.295 109.589  24
   2  11   0 307.847 29.9010   1
   2  11   0 233.532 23.2781   9
   2  11   0 276.440 25.3200   9
   2  11   0 336.116 28.3955  19
   2  11   0 240.168 24.6425  23
   2  11   0 267.209 33.3334   6
   2  11   0 265.556 32.3633  15
   2  11   0 277.060 27.2263   4
   2  11   0 248.631 25.3307   1
   2  11   0 250.919 28.8179  23
  -3 -11   0 61.0352 14.4350  21
  -3 -11   0 46.2876 16.7851   3
  -3 -11   0 71.1243 29.8860  10
  -3 -11   0 70.6325 18.2449   1
  -3 -11   0 263.384 164.921  24
  -3 -11   0 77.7418 19.8837  11
  -3 -11   0 76.2721 20.8555  20
  -3 -11   0 57.3360 21.8340   5
  -3 -11   0 90.8659 16.7241  23
   3  11   0 78.5675 19.5242  19
   3  11   0 84.3407 26.3155   6
   3  11   0 113.589 40.6434  15
   3  11   0 50.3726 15.1448   1
   3  11   0 87.7890 31.4698  23
   3  11   0 64.2308 32.8037   1
   3  11   0 73.1472 15.7414   9
   3  11   0 -41.233 114.941  24
   3  11   0 77.6556 15.6257  23
  -4 -11   0 -14.565 14.4050  23
  -4 -11   0 5.87342 12.4635  21
  -4 -11   0 -23.928 17.6898  11
  -4 -11   0 -9.0604 19.2670   5
  -4 -11   0 30.5852 27.8409  10
  -4 -11   0 -0.6799 11.3055  14
  -4 -11   0 -0.0919 18.8736  20
  -4 -11   0 -12.626 19.4075  16
  -4 -11   0 -7.7654 14.6677   1
   4  11   0 -7.2849 14.0260   1
   4  11   0 -40.451 16.7065  19
   4  11   0 -5.9152 18.7271   1
   4  11   0 -10.720 14.0375  23
   4  11   0 -28.826 13.8742   9
   4  11   0 -38.834 24.5599   6
   4  11   0 -21.553 17.5174  23
   4  11   0 -12.547 23.1508  15
  -5 -11   0 7.77863 13.1748  21
  -5 -11   0 22.8047 21.5794  20
  -5 -11   0 37.9386 16.7544   1
  -5 -11   0 21.0551 21.8664  16
  -5 -11   0 41.0966 17.3186  23
  -5 -11   0 11.0456 13.9381  14
  -5 -11   0 47.2547 22.1542   5
  -5 -11   0 7.66088 18.8325  11
  -5 -11   0 10.3498 29.0045  10
   5  11   0 20.5497 16.1497   1
   5  11   0 8.33447 19.6554  19
   5  11   0 48.0122 21.6865  23
   5  11   0 14.0898 15.2946   9
   5  11   0 15.0200 27.2993   6
   5  11   0 51.1994 22.4462   1
   5  11   0 4.00399 16.0030  23
   5  11   0 34.8911 26.9138  15
  -6 -11   0 37.3493 24.1733   5
  -6 -11   0 96.2291 26.3089  16
  -6 -11   0 72.4008 24.3021  20
  -6 -11   0 63.3168 15.5748  21
  -6 -11   0 82.5667 34.9009  10
  -6 -11   0 98.9572 20.1674   1
  -6 -11   0 96.9392 36.8001  11
  -6 -11   0 78.8271 27.8523  14
   6  11   0 75.4362 20.3765  23
   6  11   0 68.3762 20.4779   1
   6  11   0 58.5034 24.5145   1
   6  11   0 98.4327 23.9572  19
   6  11   0 88.7053 19.0954   9
   6  11   0 70.2519 24.8507  23
   6  11   0 15.3858 29.1323   6
  -7 -11   0 76.4725 26.5312   5
  -7 -11   0 52.9017 21.8500  11
  -7 -11   0 65.2582 21.5568   1
  -7 -11   0 60.6953 16.2351  21
  -7 -11   0 52.1460 38.1953  10
  -7 -11   0 73.4186 25.2944  20
  -7 -11   0 120.886 29.0076  16
   7  11   0 83.9647 28.3146  23
   7  11   0 59.4272 19.7132   9
   7  11   0 43.5866 26.0147   1
   7  11   0 67.8703 23.4778  19
   7  11   0 74.1212 33.1679   6
  12 -12   0 -34.332 22.1745  13
  12 -12   0 6.18364 16.6198   1
  12 -12   0 -14.627 48.5649   7
  12 -12   0 -31.920 23.1320  18
  12 -12   0 -5.4840 27.6637   3
  12 -12   0 20.8453 27.2278  21
 -12  12   0 23.5259 18.1349   9
 -12  12   0 -2.6052 19.3726   8
 -12  12   0 -10.347 26.0147  15
 -12  12   0 9.21172 19.3149   1
 -12  12   0 -42.961 17.5148  23
 -12  12   0 -13.103 23.2848  17
  11 -12   0 172.310 297.553  24
  11 -12   0 -0.9311 23.8539   7
  11 -12   0 79.4020 25.9004  21
  11 -12   0 27.0018 29.0918   3
  11 -12   0 0.11048 15.2112   1
  11 -12   0 5.96177 20.8507  13
  11 -12   0 27.9836 25.4840  18
 -11  12   0 -284.49 241.562  24
 -11  12   0 -3.8331 18.9992   8
 -11  12   0 13.1522 16.3496   9
 -11  12   0 12.4916 20.5239  23
 -11  12   0 15.3958 18.0871  23
 -11  12   0 34.6054 18.4755   1
 -11  12   0 21.5291 23.5120  17
 -11  12   0 2.62983 26.4199  15
 -11  12   0 18.7966 18.8364   1
  10 -12   0 153.871 27.6448  21
  10 -12   0 73.3233 22.0929  13
  10 -12   0 55.2896 17.2500   1
  10 -12   0 65.9290 31.1158   3
  10 -12   0 119.979 27.9910  18
  10 -12   0 78.9565 24.4022   7
  10 -12   0 -362.36 206.147  24
  10 -12   0 86.9037 19.6876  23
 -10  12   0 166.267 26.5700  17
 -10  12   0 122.998 20.0906  23
 -10  12   0 106.509 19.1248   9
 -10  12   0 189.075 210.102  24
 -10  12   0 121.323 29.0789  15
 -10  12   0 89.5380 20.6553   1
 -10  12   0 105.999 19.8439  14
 -10  12   0 85.6389 21.1996  23
 -10  12   0 102.364 21.1392   1
 -10  12   0 109.894 21.6429   8
   9 -12   0 22.4297 15.1004   1
   9 -12   0 34.1980 35.1536   3
   9 -12   0 49.5340 25.0083  18
   9 -12   0 -54.266 184.858  24
   9 -12   0 70.6636 22.7242   7
   9 -12   0 45.3900 18.1931  13
   9 -12   0 69.3842 24.3755  21
   9 -12   0 38.1531 17.0116  23
  -9  12   0 64.5721 18.6190   1
  -9  12   0 72.2603 17.7157   1
  -9  12   0 57.6618 19.9892   9
  -9  12   0 -139.18 163.976  24
  -9  12   0 123.759 20.5919   8
  -9  12   0 98.5350 22.8473  17
  -9  12   0 66.6179 17.4932  23
  -9  12   0 63.5791 16.2673  14
  -9  12   0 65.3476 18.8025  23
   8 -12   0 -70.238 170.636  24
   8 -12   0 -20.095 19.8556  18
   8 -12   0 -4.7415 27.2701   3
   8 -12   0 14.8860 13.9631  23
   8 -12   0 -0.1497 15.8176  13
   8 -12   0 -17.599 16.8591   7
  -8  12   0 -12.901 12.8258   9
  -8  12   0 10.7902 14.0316  23
  -8  12   0 12.5090 14.7706  23
  -8  12   0 -1.7958 15.8674   1
  -8  12   0 3.48344 13.9139   1
  -8  12   0 59.2541 163.740  24
  -8  12   0 -1.1656 21.8589  15
  -8  12   0 0.54086 12.4833  14
  -8  12   0 0.41548 21.6184  17
   7 -12   0 1.61396 189.300  24
   7 -12   0 27.7680 22.0992  11
   7 -12   0 9.27776 14.0352  13
   7 -12   0 4.76205 13.1107  23
   7 -12   0 22.8775 20.3929  18
   7 -12   0 20.1482 32.9659   7
   7 -12   0 27.4878 20.5673  21
   7 -12   0 -27.311 26.1004   3
   7 -12   0 2.38231 21.8748   5
  -7  12   0 29.3219 131.929  24
  -7  12   0 36.8390 15.8650   1
  -7  12   0 -2.5681 12.3875  14
  -7  12   0 32.9409 18.3133  17
  -7  12   0 19.2944 10.4536   9
  -7  12   0 39.2233 13.4918   1
  -7  12   0 21.2945 21.3178  15
  -7  12   0 23.5906 13.4235  23
  -7  12   0 53.4591 14.4270  23
  -7  12   0 36.7123 13.1221   9
   6 -12   0 139.110 24.5596  18
   6 -12   0 138.923 18.4312  23
   6 -12   0 115.654 30.7999   3
   6 -12   0 119.092 17.1632   1
   6 -12   0 201.912 24.7186  21
   6 -12   0 148.437 18.4717  13
   6 -12   0 159.092 26.9246   5
   6 -12   0 131.532 18.8070   7
   6 -12   0 151.877 26.0818  11
  -6  12   0 242.346 22.1874   9
  -6  12   0 207.847 22.0795  23
  -6  12   0 462.223 120.344  24
  -6  12   0 137.259 20.7060  18
  -6  12   0 164.819 25.4701  15
  -6  12   0 168.132 20.2766   1
  -6  12   0 200.426 21.3000  23
  -6  12   0 189.763 24.0665  17
  -6  12   0 161.586 15.8210  12
   5 -12   0 192.601 24.6301  23
   5 -12   0 202.521 31.0038   5
   5 -12   0 255.331 28.5378  21
   5 -12   0 253.314 30.2587  11
   5 -12   0 269.226 30.6471   6
   5 -12   0 273.612 39.5951   3
   5 -12   0 333.209 23.5204  13
   5 -12   0 358.977 33.4930  18
  -5  12   0 334.190 25.4620   9
  -5  12   0 326.595 27.3009   6
  -5  12   0 262.021 31.3440  15
  -5  12   0 271.395 25.4079   1
  -5  12   0 223.001 27.9952  18
  -5  12   0 329.879 26.9373  23
  -5  12   0 203.365 108.818  24
  -5  12   0 299.862 28.4012   1
  -5  12   0 246.285 23.1437   9
   4 -12   0 128.166 16.8847  23
   4 -12   0 185.615 21.6130   6
   4 -12   0 151.279 21.9291  21
   4 -12   0 171.218 22.5681  18
   4 -12   0 127.132 26.4690   5
   4 -12   0 164.956 23.7616  11
   4 -12   0 108.034 15.2500   1
   4 -12   0 144.860 30.1206   3
  -4  12   0 171.223 18.6836  21
  -4  12   0 158.282 15.2886   9
  -4  12   0 262.162 104.828  24
  -4  12   0 215.360 31.9001   6
  -4  12   0 151.039 19.4503   1
  -4  12   0 107.000 19.2410   4
  -4  12   0 139.046 18.1333  23
  -4  12   0 164.930 16.6796   9
  -4  12   0 150.837 17.7592   1
  -4  12   0 155.775 24.5788  15
  -4  12   0 171.602 18.9101  23
   3 -12   0 -10.719 14.1799  18
   3 -12   0 12.1547 18.9006   5
   3 -12   0 2.85819 14.6866  21
   3 -12   0 4.12643 16.9270  11
   3 -12   0 -22.889 8.91702   1
   3 -12   0 10.4706 16.1978   6
   3 -12   0 -1.8339 10.5639   1
   3 -12   0 -11.923 10.3509  23
   3 -12   0 -29.011 20.3579   3
   3 -12   0 -52.837 19.3627  20
  -3  12   0 -25.230 11.9712  23
  -3  12   0 -24.352 10.8192  23
  -3  12   0 -10.823 8.78433   9
  -3  12   0 -18.349 23.4401   4
  -3  12   0 -4.4394 15.6408   6
  -3  12   0 -26.604 10.4486   9
  -3  12   0 -35.651 98.8283  24
  -3  12   0 -44.907 12.5855   1
  -3  12   0 -11.093 11.5440  21
  -3  12   0 4.76078 18.1356  15
  -3  12   0 -22.598 9.89829   1
   2 -12   0 93.6964 23.4873   5
   2 -12   0 118.612 20.9311  11
   2 -12   0 133.887 18.7452  21
   2 -12   0 88.7167 16.2539  18
   2 -12   0 142.751 21.2885   6
   2 -12   0 68.9719 12.9672   1
   2 -12   0 103.773 27.1198   3
   2 -12   0 97.0884 23.5828  20
   2 -12   0 83.6207 13.7703  23
  -2  12   0 97.8492 16.6077  23
  -2  12   0 115.919 12.0742  19
  -2  12   0 102.883 14.1840   9
  -2  12   0 143.443 23.9143  15
  -2  12   0 106.876 17.9843   1
  -2  12   0 98.6335 14.7544   1
  -2  12   0 97.5453 15.7621   4
  -2  12   0 94.3951 13.0782   9
  -2  12   0 95.6539 14.7315  23
  -2  12   0 102.587 21.3945  21
  -2  12   0 152.396 21.5830   6
  -2  12   0 76.4343 102.959  24
   1 -12   0 76.5268 16.5836  21
   1 -12   0 85.8939 26.3362   3
   1 -12   0 83.5717 12.8157  23
   1 -12   0 108.179 25.5581  16
   1 -12   0 104.851 22.6481   6
   1 -12   0 56.6847 12.3364   1
   1 -12   0 74.3819 13.3322  18
   1 -12   0 87.5208 21.3800  20
   1 -12   0 123.160 20.5151  11
   1 -12   0 82.5329 21.6273   5
  -1  12   0 87.0670 16.8389   1
  -1  12   0 80.6761 12.8617  19
  -1  12   0 93.0080 16.0352  23
  -1  12   0 84.6324 13.5037   1
  -1  12   0 126.560 22.6428  15
  -1  12   0 63.4519 11.7555   9
  -1  12   0 89.8787 13.4438   9
  -1  12   0 85.2058 21.2908   6
  -1  12   0 61.9286 13.6746  23
  -1  12   0 -28.418 108.947  24
  -1  12   0 69.8217 14.0530   4
   0 -12   0 279.718 26.3879  21
   0 -12   0 205.206 32.3498   3
   0 -12   0 269.435 31.8642  16
   0 -12   0 218.149 22.3891  23
   0 -12   0 197.550 21.2966   1
   0 -12   0 249.669 27.8045  11
   0 -12   0 218.575 27.1681  20
   0 -12   0 211.175 29.9500   6
   0 -12   0 184.517 27.4121   5
   0  12   0 256.454 23.1742   9
   0  12   0 284.643 26.8383  23
   0  12   0 269.242 28.0716   1
   0  12   0 229.480 23.4123   1
   0  12   0 381.388 129.529  24
   0  12   0 234.279 22.9722   4
   0  12   0 233.055 29.3555   6
   0  12   0 233.727 29.8078  15
   0  12   0 330.293 24.7725  19
  -1 -12   0 36.9515 27.6294  10
  -1 -12   0 84.0313 20.9944  11
  -1 -12   0 65.6542 13.7485  23
  -1 -12   0 78.8704 16.1924  21
  -1 -12   0 89.4245 24.6916  16
  -1 -12   0 126.335 22.2546  20
  -1 -12   0 58.5554 13.1056   1
  -1 -12   0 52.6208 21.2554   5
  -1 -12   0 69.4583 25.1630   3
   1  12   0 69.5452 14.2263   9
   1  12   0 116.592 17.6841  19
   1  12   0 -14.263 142.519  24
   1  12   0 74.0940 18.2664  23
   1  12   0 79.3246 13.1480   4
   1  12   0 84.0411 24.4817  15
   1  12   0 77.7887 18.8690   1
   1  12   0 88.1157 114.862  24
   1  12   0 84.2303 15.0984  23
   1  12   0 64.4672 24.9034   6
   1  12   0 66.2564 12.9049   9
   1  12   0 90.4891 15.0710   1
  -2 -12   0 -23.620 19.5024  16
  -2 -12   0 -15.095 17.3979   3
  -2 -12   0 18.7535 24.6944  20
  -2 -12   0 10.7152 20.5467   5
  -2 -12   0 -0.3930 13.3100  21
  -2 -12   0 -1.1168 25.8746  10
  -2 -12   0 -27.080 17.5888  11
   2  12   0 13.2897 13.3585   9
   2  12   0 -24.090 12.1089   4
   2  12   0 16.2871 16.0784  19
   2  12   0 -2.3511 12.5050  23
   2  12   0 -10.016 15.4190  23
   2  12   0 -27.224 24.0195   6
   2  12   0 -12.146 16.2801   1
   2  12   0 -27.817 11.9144   1
   2  12   0 5.20470 21.3067  15
  -3 -12   0 65.1936 15.2308  21
  -3 -12   0 38.6813 15.9253   3
  -3 -12   0 47.8098 20.3618  11
  -3 -12   0 32.0301 21.1502  20
  -3 -12   0 39.4836 28.4856  10
  -3 -12   0 48.6697 22.7177  16
   3  12   0 53.1443 19.4561  23
   3  12   0 38.5264 19.8039   1
   3  12   0 73.6213 16.2062   9
   3  12   0 47.7585 15.5638   1
   3  12   0 38.5236 24.2413  15
   3  12   0 56.1731 27.9146   6
   3  12   0 51.8175 15.3252  23
   3  12   0 47.1422 18.8350  19
  -4 -12   0 141.400 26.9272  16
  -4 -12   0 149.605 18.0695  21
  -4 -12   0 82.2486 23.7677   1
  -4 -12   0 120.012 26.2991   5
  -4 -12   0 142.267 25.9916  20
  -4 -12   0 159.559 22.2678  23
   4  12   0 109.906 20.1615  23
   4  12   0 143.877 29.8576  19
   4  12   0 117.739 21.1414   1
   4  12   0 157.866 20.4982   9
   4  12   0 127.981 24.0213  23
   4  12   0 106.247 29.4580  15
   4  12   0 120.971 32.1403   6
   4  12   0 165.928 25.7317   1
  -5 -12   0 74.3683 19.8600   1
  -5 -12   0 60.8029 25.0787  16
  -5 -12   0 23.6220 22.9106  20
  -5 -12   0 70.9592 16.1221  14
  -5 -12   0 66.0406 15.4918  21
  -5 -12   0 60.3468 22.3031  11
  -5 -12   0 99.0923 37.4415  10
  -5 -12   0 53.3351 19.8653  23
  -5 -12   0 70.0038 24.7782   5
   5  12   0 56.9889 28.4502  15
   5  12   0 62.5808 23.3409  23
   5  12   0 78.0233 18.7451   9
   5  12   0 32.8890 19.4104   1
   5  12   0 44.6573 23.1187   1
   5  12   0 105.356 33.2825   6
   5  12   0 82.0841 19.9762  23
   5  12   0 70.3887 22.7876  19
  -6 -12   0 -12.238 24.0626  16
  -6 -12   0 -19.551 19.0821   1
  -6 -12   0 40.7494 21.5639  11
  -6 -12   0 8.00673 24.7002   5
  -6 -12   0 -28.298 35.0999  10
  -6 -12   0 -15.098 13.5946  21
  -6 -12   0 -28.711 23.6462  20
  -6 -12   0 -28.384 21.5786  23
   6  12   0 -51.753 30.2390   6
   6  12   0 -29.048 22.0487  19
   6  12   0 12.7162 24.5996   1
   6  12   0 0.63105 29.4917  15
   6  12   0 -4.9759 23.5615  23
   6  12   0 -5.7282 17.4109   9
  11 -13   0 57.6854 33.4403   3
  11 -13   0 72.2407 28.3598  18
  11 -13   0 46.5499 27.4974   7
  11 -13   0 41.0101 22.9487  13
  11 -13   0 51.9713 19.5512  23
  11 -13   0 90.3945 28.0844  21
  11 -13   0 7.74145 16.8430   1
 -11  13   0 63.9962 28.9031  15
 -11  13   0 71.3102 21.4830   8
 -11  13   0 41.0390 18.9397   9
 -11  13   0 51.6171 20.0553   1
 -11  13   0 40.5834 22.5978   1
 -11  13   0 69.5223 25.0037  17
 -11  13   0 47.4469 19.1203  23
 -11  13   0 32.1815 22.9305  23
  10 -13   0 54.6280 26.8358  21
  10 -13   0 16.4477 25.4714  18
  10 -13   0 19.3758 30.1832   3
  10 -13   0 -14.157 21.8081  13
  10 -13   0 32.9289 24.0996   7
  10 -13   0 31.2831 16.7113  23
  10 -13   0 36.6235 15.7657   1
  10 -13   0 272.401 307.518  24
 -10  13   0 20.3911 19.1693  23
 -10  13   0 12.0938 21.5871  17
 -10  13   0 41.9111 18.4918   1
 -10  13   0 29.2568 18.6086  23
 -10  13   0 31.8706 19.8281  14
 -10  13   0 38.6418 18.9914   1
 -10  13   0 47.5592 27.4253  15
 -10  13   0 2.25386 19.1758   8
 -10  13   0 26.9158 16.2947   9
 -10  13   0 141.682 318.232  24
   9 -13   0 -8.8487 21.1135   7
   9 -13   0 7.44440 23.1642  21
   9 -13   0 -10.789 249.113  24
   9 -13   0 -15.508 23.0256  18
   9 -13   0 4.60467 14.8425  23
   9 -13   0 -1.3113 17.4678  13
   9 -13   0 4.79655 28.7097   3
  -9  13   0 17.7777 13.2876  14
  -9  13   0 15.0405 15.6692  23
  -9  13   0 9.56552 21.0871  17
  -9  13   0 -21.240 14.6600   9
  -9  13   0 -6.6566 20.0593   8
  -9  13   0 -7.0495 16.7271  23
  -9  13   0 1.74597 203.118  24
  -9  13   0 28.8400 17.1810   1
  -9  13   0 -15.687 25.1091  15
  -9  13   0 11.4869 15.7451   1
   8 -13   0 83.5987 185.761  24
   8 -13   0 77.8777 17.1853  23
   8 -13   0 38.1054 18.8219   1
   8 -13   0 42.6277 29.1638   5
   8 -13   0 62.8145 25.8197  11
   8 -13   0 82.4797 23.5321   7
   8 -13   0 111.931 31.2560  18
   8 -13   0 80.2065 18.2574  13
   8 -13   0 104.921 25.3057  21
  -8  13   0 69.7314 17.2945  23
  -8  13   0 76.4046 19.0244   1
  -8  13   0 -216.82 161.200  24
  -8  13   0 58.4971 13.1192  14
  -8  13   0 78.0815 22.4161  17
  -8  13   0 105.160 18.1953  23
  -8  13   0 80.4636 17.3195   1
  -8  13   0 92.5930 16.5898   9
  -8  13   0 85.9596 27.6018  15
   7 -13   0 92.9101 32.0080   3
   7 -13   0 181.837 28.2241  11
   7 -13   0 185.013 19.6923  13
   7 -13   0 114.661 19.8249   7
   7 -13   0 143.069 31.6600   5
   7 -13   0 124.304 19.2262  23
   7 -13   0 161.961 27.0784  18
   7 -13   0 108.708 17.5264   1
  -7  13   0 195.283 19.8426   9
  -7  13   0 184.362 26.3175  17
  -7  13   0 162.615 20.6488  23
  -7  13   0 162.554 20.0636  23
  -7  13   0 96.9249 148.106  24
  -7  13   0 190.875 22.4817   1
   6 -13   0 110.916 22.8578  21
   6 -13   0 63.7905 22.9399  18
   6 -13   0 65.5537 14.2181   1
   6 -13   0 155.823 38.0727  11
   6 -13   0 83.7830 24.5893   5
   6 -13   0 53.1379 15.6092  23
   6 -13   0 72.9478 30.4657   3
   6 -13   0 126.694 23.8324  13
  -6  13   0 121.395 20.7785  23
  -6  13   0 133.638 17.6673   1
  -6  13   0 121.639 15.2300  12
  -6  13   0 145.990 26.6511  17
  -6  13   0 113.159 16.2915   9
  -6  13   0 85.4562 14.1843   9
  -6  13   0 113.647 27.8415   1
  -6  13   0 137.419 26.3595  15
  -6  13   0 67.8934 133.100  24
   5 -13   0 26.4781 18.6383  21
   5 -13   0 21.6485 11.1992   1
   5 -13   0 23.9483 28.6554   3
   5 -13   0 46.1489 13.3492  23
   5 -13   0 10.2069 18.8624  18
   5 -13   0 8.54543 15.6922   6
   5 -13   0 8.86717 37.2450  11
   5 -13   0 7.74460 22.4499   5
  -5  13   0 -3.6726 15.6560   1
  -5  13   0 28.3454 13.3559   9
  -5  13   0 9.85343 10.7324   9
  -5  13   0 85.0619 123.104  24
  -5  13   0 20.8241 13.5337  23
  -5  13   0 31.0578 22.1447  15
  -5  13   0 42.2261 13.4955   1
  -5  13   0 19.4605 15.6879   6
  -5  13   0 -129.31 124.020  24
  -5  13   0 42.1605 21.3118  23
   4 -13   0 -17.021 16.2673  21
   4 -13   0 -36.642 16.4639  18
   4 -13   0 -6.2005 19.4447  11
   4 -13   0 -20.317 24.8275   3
   4 -13   0 -17.789 9.30213   1
   4 -13   0 -26.154 10.3321  23
   4 -13   0 14.4037 16.3936   6
   4 -13   0 -5.2859 22.2299   5
  -4  13   0 13.6099 16.5259   6
  -4  13   0 2.40288 11.1550  23
  -4  13   0 -9.0517 13.9436  23
  -4  13   0 -15.961 13.9911   1
  -4  13   0 -35.202 11.2089   9
  -4  13   0 -4.8743 11.2230   1
  -4  13   0 3.44354 19.8809  15
  -4  13   0 106.396 119.592  24
   3 -13   0 99.6705 18.6150  18
   3 -13   0 66.6249 12.9968   1
   3 -13   0 116.292 22.3125   6
   3 -13   0 117.301 20.6840  21
   3 -13   0 128.244 23.8692  11
   3 -13   0 128.775 30.3286   3
   3 -13   0 53.2445 24.2810   5
   3 -13   0 113.167 15.1095  23
  -3  13   0 104.175 15.1781   9
  -3  13   0 116.316 17.5428  23
  -3  13   0 130.555 122.096  24
  -3  13   0 85.3124 17.5717   4
  -3  13   0 81.4421 15.8302  21
  -3  13   0 124.993 19.4735   1
  -3  13   0 97.5846 23.3654  15
  -3  13   0 131.200 16.1315  23
  -3  13   0 129.556 15.9195   1
  -3  13   0 112.052 20.2327   6
   2 -13   0 147.721 21.1191  21
   2 -13   0 111.342 25.9194   5
   2 -13   0 108.542 23.9678  11
   2 -13   0 151.984 24.7652   6
   2 -13   0 129.050 26.5460  20
   2 -13   0 94.0790 14.5963   1
   2 -13   0 89.0733 15.4974  23
   2 -13   0 126.523 17.9177  18
   2 -13   0 129.543 29.9177   3
  -2  13   0 132.941 20.9908  23
  -2  13   0 235.391 163.198  24
  -2  13   0 145.065 16.6669   9
  -2  13   0 115.161 19.5552   9
  -2  13   0 137.163 28.0400  15
  -2  13   0 136.215 17.0835   1
  -2  13   0 133.595 17.8008  21
  -2  13   0 130.037 20.0933   1
  -2  13   0 150.801 15.7976  19
  -2  13   0 177.901 24.5388   6
  -2  13   0 121.188 20.8487   4
  -2  13   0 130.670 135.827  24
  -2  13   0 142.528 17.2487  23
   1 -13   0 29.2677 20.6034  11
   1 -13   0 7.24491 11.8192  23
   1 -13   0 11.4966 25.7061   3
   1 -13   0 11.2176 16.1703  21
   1 -13   0 23.9896 21.5624   5
   1 -13   0 22.9416 32.7853   6
   1 -13   0 13.3043 10.2150   1
  -1  13   0 22.3393 12.8553   1
  -1  13   0 35.9413 12.9356   9
  -1  13   0 14.5081 10.9656   9
  -1  13   0 22.3137 12.7300  23
  -1  13   0 -98.496 117.816  24
  -1  13   0 35.0410 22.6454   6
  -1  13   0 20.4120 26.5000  23
  -1  13   0 25.8418 12.4622  19
  -1  13   0 -69.856 132.293  24
  -1  13   0 40.6911 14.2959   4
   0 -13   0 -8.2948 11.2613  23
   0 -13   0 -45.340 23.2076   3
   0 -13   0 1.93300 20.3917  20
   0 -13   0 8.43048 21.9350  11
   0 -13   0 11.2254 22.8857  16
   0 -13   0 -34.081 14.6274  21
   0 -13   0 -3.3506 9.67527   1
   0 -13   0 -10.430 19.0896   5
   0  13   0 55.0537 154.953  24
   0  13   0 -20.154 11.7279   1
   0  13   0 9.44555 12.4256   9
   0  13   0 1.23226 15.3991  23
   0  13   0 -9.7806 15.3636   1
   0  13   0 2.27190 21.3598  15
   0  13   0 -39.702 21.8753   6
   0  13   0 -21.082 13.7298  23
   0  13   0 -8.8570 12.2233   4
   0  13   0 3.00185 11.3955   9
   0  13   0 -10.670 13.5720  19
  -1 -13   0 41.3265 16.7058  21
  -1 -13   0 54.4005 13.9513  23
  -1 -13   0 36.7305 12.4897   1
  -1 -13   0 18.9096 35.7913   5
  -1 -13   0 64.6778 22.2631   3
  -1 -13   0 58.5985 22.6636  20
  -1 -13   0 110.635 25.5599  16
   1  13   0 67.4029 13.4051   4
   1  13   0 46.3573 28.3743   6
   1  13   0 57.4123 15.6168  23
   1  13   0 96.5318 17.5164  19
   1  13   0 58.5901 19.2654   1
   1  13   0 71.8419 18.4455  23
   1  13   0 -115.32 175.707  24
   1  13   0 36.3934 15.1932   1
   1  13   0 94.8901 25.6526  15
   1  13   0 42.6429 14.6474   9
  -2 -13   0 57.9531 16.8213  21
  -2 -13   0 66.7569 24.4478  20
  -2 -13   0 41.3167 19.7638   3
  -2 -13   0 88.3793 25.8865  16
  -2 -13   0 70.7605 22.5258  11
  -2 -13   0 68.5881 15.5501  23
  -2 -13   0 68.1684 24.8971   5
  -2 -13   0 74.7001 14.4897   1
   2  13   0 70.5850 17.1221   1
   2  13   0 49.0391 16.1962  23
   2  13   0 44.7394 27.6575   6
   2  13   0 98.3276 19.9484  23
   2  13   0 86.2418 20.8466   1
   2  13   0 76.5497 25.2155   9
   2  13   0 83.9435 19.1043  19
   2  13   0 68.9625 27.4285  15
   2  13   0 86.3861 12.9994   4
   2  13   0 -75.996 210.706  24
  -3 -13   0 71.7624 24.5134  20
  -3 -13   0 72.0641 33.6392  10
  -3 -13   0 91.7503 17.1588  21
  -3 -13   0 88.8415 27.7836   5
  -3 -13   0 103.378 27.2776  16
  -3 -13   0 55.3901 22.0965  11
   3  13   0 63.7916 18.2835  23
   3  13   0 71.3051 18.4532   9
   3  13   0 134.519 22.5492  19
   3  13   0 108.729 29.2185  15
   3  13   0 122.682 23.5107   1
   3  13   0 77.1659 18.4454   1
   3  13   0 99.4765 31.8031   6
   3  13   0 127.810 23.0692  23
  -4 -13   0 18.4316 24.5969   5
  -4 -13   0 -7.7674 22.2432  20
  -4 -13   0 5.12096 33.6827  10
  -4 -13   0 -0.1657 14.0906  21
  -4 -13   0 -0.7768 21.5371  11
  -4 -13   0 37.6322 25.7147  16
   4  13   0 -5.7096 16.9802  23
   4  13   0 -28.073 19.9746   1
   4  13   0 6.44143 26.5637  15
   4  13   0 -0.4227 22.4157   1
   4  13   0 -18.154 29.3373   6
   4  13   0 0.76960 16.4547   9
   4  13   0 -1.5058 19.5183  23
   4  13   0 -2.5047 20.2043  19
  10 -14   0 -1.8419 25.5718  21
  10 -14   0 -2.1778 31.2400   3
  10 -14   0 -1.8630 24.7526  18
  10 -14   0 9.63354 25.6775   7
  10 -14   0 -2.9569 16.6684  23
 -10  14   0 17.8505 17.9043  14
 -10  14   0 12.9859 16.6401   9
 -10  14   0 -1.8723 19.0179   1
 -10  14   0 -1.0637 17.1901  23
 -10  14   0 -10.820 17.8372   1
 -10  14   0 39.7784 24.2598  17
 -10  14   0 -3.2161 27.2565  15
 -10  14   0 2.45641 19.5593   8
 -10  14   0 13.5996 19.9116  23
   9 -14   0 54.1067 25.6397  21
   9 -14   0 47.7650 32.5083   3
   9 -14   0 49.8571 19.9407  13
   9 -14   0 98.5980 26.3036   7
   9 -14   0 -116.05 259.319  24
   9 -14   0 100.805 27.6919  18
   9 -14   0 64.4777 17.1316   1
   9 -14   0 55.6560 18.4562  23
  -9  14   0 91.6893 28.4990  15
  -9  14   0 104.546 19.9137  23
  -9  14   0 93.5013 18.6173   9
  -9  14   0 105.173 21.9509   8
  -9  14   0 85.4434 19.9040   1
  -9  14   0 77.7533 14.6907  14
  -9  14   0 68.9833 20.5943   1
  -9  14   0 76.4035 24.8073  17
  -9  14   0 -443.77 214.433  24
  -9  14   0 59.7765 20.0576  23
   8 -14   0 55.3208 24.4801  21
   8 -14   0 34.1269 16.1036  23
   8 -14   0 38.5015 15.2160   1
   8 -14   0 45.1665 17.3920   7
   8 -14   0 98.6119 28.8719  11
   8 -14   0 66.3311 17.8268  13
   8 -14   0 65.1796 32.4121   3
   8 -14   0 65.3922 25.7902  18
   8 -14   0 107.956 30.6757   5
  -8  14   0 57.2226 17.9162  23
  -8  14   0 58.2886 17.9831  23
  -8  14   0 80.3271 24.9004  17
  -8  14   0 72.5188 19.5212   1
  -8  14   0 77.6675 18.0175   9
  -8  14   0 -87.780 196.498  24
  -8  14   0 38.2932 25.4325  15
   7 -14   0 15.6857 13.8840   7
   7 -14   0 0.23174 21.6206  21
   7 -14   0 10.7813 15.9343  23
   7 -14   0 -10.897 14.0419  13
   7 -14   0 22.0050 22.1202  18
   7 -14   0 30.0300 32.8578   3
   7 -14   0 0.28001 11.6002   1
   7 -14   0 -4.6616 25.5528  11
  -7  14   0 19.9536 15.4826   1
  -7  14   0 25.6572 20.6289  17
  -7  14   0 14.5890 23.5266  15
  -7  14   0 -5.2917 15.7340   1
  -7  14   0 242.834 167.679  24
  -7  14   0 6.69351 14.9303  23
  -7  14   0 8.15050 14.9794   9
   6 -14   0 20.0568 22.0131  21
   6 -14   0 1.61298 29.4169   5
   6 -14   0 4.59863 11.4887   1
   6 -14   0 2.71727 20.9894  18
   6 -14   0 -2.9099 29.3197   3
   6 -14   0 -11.773 21.2708  11
   6 -14   0 11.6450 16.3321  13
  -6  14   0 -5.0846 15.3045   1
  -6  14   0 -91.075 152.717  24
  -6  14   0 27.0553 16.8868  23
  -6  14   0 28.2033 13.9744   9
  -6  14   0 -6.3584 19.4136  17
  -6  14   0 19.0331 12.5815  12
  -6  14   0 6.72702 13.9891   1
  -6  14   0 10.0364 14.4033  23
  -6  14   0 -33.341 22.0045  15
   5 -14   0 18.1223 19.1613  18
   5 -14   0 40.8740 23.2856  11
   5 -14   0 15.2278 11.6140   1
   5 -14   0 44.4547 25.7702   5
   5 -14   0 46.4777 29.5736   3
   5 -14   0 19.9404 16.9635   6
   5 -14   0 50.3098 19.9257  21
  -5  14   0 50.8361 16.5312   1
  -5  14   0 37.4313 13.7354   9
  -5  14   0 41.2153 14.0288   1
  -5  14   0 60.3282 16.1656  23
  -5  14   0 64.2358 14.6318  23
  -5  14   0 65.8414 17.4848   6
  -5  14   0 56.7466 23.1737  15
  -5  14   0 65.2128 153.261  24
   4 -14   0 114.736 22.1892  21
   4 -14   0 83.6545 29.0732   5
   4 -14   0 124.600 22.3118   6
   4 -14   0 57.4082 20.9131  23
   4 -14   0 124.509 21.9274  18
   4 -14   0 94.5707 31.7616   3
   4 -14   0 123.360 25.5763  11
  -4  14   0 126.943 27.4235  15
  -4  14   0 116.043 16.9965  23
  -4  14   0 106.831 16.1879   9
  -4  14   0 147.326 22.0950   6
  -4  14   0 -177.67 141.321  24
  -4  14   0 140.185 19.9036   1
  -4  14   0 93.5382 16.5145   1
  -4  14   0 97.7415 18.1179  23
   3 -14   0 58.8530 21.6032   6
   3 -14   0 41.4787 19.1480  21
   3 -14   0 33.0817 16.8730  18
   3 -14   0 43.2102 25.9730   5
   3 -14   0 6.25208 10.6284   1
   3 -14   0 14.9039 27.8954   3
   3 -14   0 8.72530 14.0081  23
   3 -14   0 46.5024 20.5565  11
  -3  14   0 -78.660 138.702  24
  -3  14   0 43.9973 16.9460   1
  -3  14   0 39.1836 13.6983   9
  -3  14   0 65.8403 24.1465  15
  -3  14   0 36.3140 13.5805  23
  -3  14   0 45.9675 14.1453   1
  -3  14   0 46.4660 15.4988  23
  -3  14   0 26.3370 19.7235   6
   2 -14   0 -13.869 9.46037   1
   2 -14   0 14.7402 17.0588  21
   2 -14   0 -16.792 26.7041   3
   2 -14   0 -27.444 12.9774  18
   2 -14   0 14.7281 20.9743  11
   2 -14   0 3.71132 23.1379  20
   2 -14   0 -5.1258 12.4313  23
  -2  14   0 -12.196 12.3181  23
  -2  14   0 10.3780 13.0020   9
  -2  14   0 -6.8031 14.5789   4
  -2  14   0 -17.236 12.0687   1
  -2  14   0 -18.371 11.0355  22
  -2  14   0 -36.204 153.496  24
  -2  14   0 12.2623 15.9044   1
  -2  14   0 4.58829 22.2769  15
  -2  14   0 -3.0110 20.4531   6
  -2  14   0 -17.338 13.6078  23
   1 -14   0 77.8051 31.8202   5
   1 -14   0 58.6968 25.4519  20
   1 -14   0 81.2834 23.4113  11
   1 -14   0 97.0283 31.4853   3
   1 -14   0 38.3948 15.5918  23
   1 -14   0 45.9430 12.0281   1
   1 -14   0 90.1263 20.1884  21
  -1  14   0 -62.002 164.987  24
  -1  14   0 86.1947 16.3524  23
  -1  14   0 80.8170 21.4221  19
  -1  14   0 94.8406 18.5781  23
  -1  14   0 82.9889 25.2935   6
  -1  14   0 73.6847 19.2148   4
  -1  14   0 79.3497 15.2056   9
  -1  14   0 82.2532 19.2288   1
  -1  14   0 86.1652 15.9558   1
  -1  14   0 85.1286 25.7261  15
   0 -14   0 113.358 30.5276  16
   0 -14   0 172.667 29.3493  20
   0 -14   0 199.343 28.0836  11
   0 -14   0 99.6348 15.7252   1
   0 -14   0 114.606 24.8953   5
   0 -14   0 80.8895 25.5898   3
   0 -14   0 93.1092 18.6857  23
   0 -14   0 156.332 22.0699  21
   0  14   0 159.096 188.580  24
   0  14   0 141.694 29.3161  15
   0  14   0 157.848 18.9547   9
   0  14   0 141.606 19.1234  19
   0  14   0 154.253 18.4749   4
   0  14   0 120.855 18.7294   1
   0  14   0 186.681 22.4722  23
   0  14   0 158.159 20.0548  23
   0  14   0 143.819 22.9471   1
  -1 -14   0 68.6710 24.6809   5
  -1 -14   0 77.3640 24.3184  11
  -1 -14   0 73.0601 28.6344  16
  -1 -14   0 54.1701 22.3197   3
  -1 -14   0 67.2187 18.5383  21
  -1 -14   0 53.0812 20.8276  23
  -1 -14   0 71.8901 24.6116  20
  -1 -14   0 54.6194 12.9532   1
   1  14   0 37.5717 27.8325   6
   1  14   0 60.9784 20.5811   1
   1  14   0 47.9861 18.7983  23
   1  14   0 79.3125 25.6673  15
   1  14   0 42.4082 20.4591  23
   1  14   0 43.9061 16.3071   1
   1  14   0 65.5437 18.3331  19
   1  14   0 80.0278 14.2413   4
   1  14   0 50.0471 25.4496   9
   1  14   0 37.0065 215.105  24
  -2 -14   0 -14.878 22.9731  20
  -2 -14   0 2.89291 21.5297  11
  -2 -14   0 2.64020 25.2294  16
  -2 -14   0 -28.767 21.3999   5
  -2 -14   0 14.2100 12.6562   1
  -2 -14   0 -27.640 15.3836  21
  -2 -14   0 10.4877 17.4549   3
   2  14   0 11.3279 19.7309   1
   2  14   0 0.39583 18.1550  23
   2  14   0 -14.789 24.3179  15
   2  14   0 -4.8647 15.3352   9
   2  14   0 -7.0958 15.6780   1
   2  14   0 42.9157 30.1455   6
   2  14   0 -10.169 18.2135  19
   2  14   0 -246.57 253.287  24
   2  14   0 3.45723 16.0233  23
  -3 -14   0 19.1589 22.6059  11
  -3 -14   0 -2.6445 24.4735   5
  -3 -14   0 11.5246 36.9538  10
  -3 -14   0 0.10919 25.5999  16
  -3 -14   0 14.0314 21.7729   3
  -3 -14   0 -15.631 15.1233  21
  -3 -14   0 -24.781 23.0141  20
   3  14   0 9.55656 20.6097   1
   3  14   0 -13.733 18.6748   1
   3  14   0 -5.7490 29.8930   6
   3  14   0 -13.013 16.0506   9
   3  14   0 -0.8339 20.9171  19
   3  14   0 14.5242 17.2758  23
   3  14   0 45.1937 27.8211  15
   3  14   0 3.41212 19.9325  23
   9 -15   0 -4.1589 27.8313  11
   9 -15   0 -16.019 24.3985  21
   9 -15   0 -56.080 28.4853   3
   9 -15   0 -5.1152 17.2263   7
   9 -15   0 -11.694 17.4452  13
   9 -15   0 1.97067 14.4355   1
   9 -15   0 -27.676 25.5224  18
  -9  15   0 -10.411 26.8138  15
  -9  15   0 14.9872 23.8261  17
  -9  15   0 -0.8855 20.1850   8
  -9  15   0 -4.3698 17.8297   1
  -9  15   0 12.4962 16.9841   9
  -9  15   0 -9.6604 16.5123  23
   8 -15   0 21.8547 13.7059   1
   8 -15   0 3.84843 24.4458  18
   8 -15   0 4.80471 16.2213  13
   8 -15   0 34.0249 30.3109   5
   8 -15   0 18.6414 16.7602  23
   8 -15   0 3.63282 25.1695  21
   8 -15   0 27.8108 27.2074  11
   8 -15   0 -7.0536 31.0078   3
  -8  15   0 36.9928 23.3633  17
  -8  15   0 29.3560 17.6934   1
  -8  15   0 183.322 244.455  24
  -8  15   0 9.06441 16.6214  23
  -8  15   0 14.4702 17.4460   1
  -8  15   0 14.3959 26.2424  15
  -8  15   0 7.34319 15.6346   9
   7 -15   0 45.1976 16.1839  23
   7 -15   0 55.5370 33.0147   3
   7 -15   0 54.0393 31.9916   5
   7 -15   0 87.6337 16.7951  13
   7 -15   0 63.4316 25.0855  21
   7 -15   0 35.8233 14.2684   1
   7 -15   0 84.9644 28.5671  11
  -7  15   0 98.3914 18.3139  23
  -7  15   0 75.8376 25.0675  17
  -7  15   0 72.9232 19.0626   1
  -7  15   0 69.2441 25.3050  23
  -7  15   0 81.8126 26.6898  15
  -7  15   0 91.2960 19.6361   1
  -7  15   0 82.4520 18.1370   9
  -7  15   0 173.338 196.454  24
   6 -15   0 72.1399 24.1558  21
   6 -15   0 44.7077 15.9453  23
   6 -15   0 81.1894 34.3996   3
   6 -15   0 69.6891 26.2261  11
   6 -15   0 48.9462 14.2634   1
   6 -15   0 119.674 24.9728  18
   6 -15   0 49.4088 27.5576   5
  -6  15   0 77.4177 18.0528   1
  -6  15   0 85.6325 18.9549   1
  -6  15   0 104.227 18.5544  23
  -6  15   0 39.0016 26.3372  15
  -6  15   0 94.0251 18.6990  23
  -6  15   0 -336.38 187.018  24
  -6  15   0 99.3989 16.0334  12
  -6  15   0 110.062 25.5264  17
   5 -15   0 58.0429 38.6065   3
   5 -15   0 23.7298 13.0780   1
   5 -15   0 19.4370 21.0257  21
   5 -15   0 8.49126 23.6287  11
   5 -15   0 40.6755 20.5051  18
   5 -15   0 43.3260 26.7134   5
   5 -15   0 4.60849 13.8514  23
  -5  15   0 41.3399 16.5548  23
  -5  15   0 37.4153 14.7446   1
  -5  15   0 50.4241 18.4158   1
  -5  15   0 32.7844 15.6629  23
  -5  15   0 21.4219 17.6531   6
  -5  15   0 49.7774 17.5547   9
  -5  15   0 277.107 188.007  24
  -5  15   0 47.8639 26.3476  15
   4 -15   0 -22.932 24.2141   5
   4 -15   0 -51.496 17.1169  18
   4 -15   0 -21.036 12.4876  23
   4 -15   0 -3.0233 22.6020  11
   4 -15   0 -30.447 20.5404   6
   4 -15   0 -4.7521 12.0529   1
   4 -15   0 -37.897 30.4270   3
  -4  15   0 7.16123 15.3647  23
  -4  15   0 -18.771 13.5589   9
  -4  15   0 -1.4573 14.1251  23
  -4  15   0 -37.732 22.9867  15
  -4  15   0 12.8034 15.8879   1
  -4  15   0 -18.925 181.066  24
  -4  15   0 -32.321 19.2534   6
  -4  15   0 -11.931 13.3675   1
   3 -15   0 80.5530 24.9336  11
   3 -15   0 16.4075 32.4484   3
   3 -15   0 15.3191 13.2182  23
   3 -15   0 37.2691 26.7205   5
   3 -15   0 36.8976 20.6203  21
   3 -15   0 13.5668 15.7528   1
   3 -15   0 25.2379 16.8193  18
  -3  15   0 65.1389 15.7201   9
  -3  15   0 49.9162 17.5396   1
  -3  15   0 41.5995 21.7010   6
  -3  15   0 38.1715 16.6216  23
  -3  15   0 141.652 179.874  24
  -3  15   0 48.5272 15.8395   1
  -3  15   0 64.1723 26.8635  15
   2 -15   0 61.3760 25.0852   5
   2 -15   0 92.3418 28.2766  20
   2 -15   0 40.7522 14.5739  23
   2 -15   0 69.7391 16.5161  18
   2 -15   0 34.9789 19.7861   1
   2 -15   0 86.0940 21.5219  21
   2 -15   0 79.8610 33.0688   3
   2 -15   0 113.746 26.3495  11
  -2  15   0 38.6439 16.1501  23
  -2  15   0 78.3395 15.0358  22
  -2  15   0 83.1906 19.6773   1
  -2  15   0 84.3288 18.2433  23
  -2  15   0 71.7777 17.6167   1
  -2  15   0 96.4666 27.5741  15
  -2  15   0 121.724 25.7901   6
  -2  15   0 100.613 20.5272   9
  -2  15   0 98.4949 189.119  24
   1 -15   0 53.3478 17.9338   1
   1 -15   0 90.4711 29.0562  20
   1 -15   0 69.6705 26.1765   3
   1 -15   0 51.4387 14.9755  23
   1 -15   0 49.9087 25.6294  11
   1 -15   0 47.7562 27.1536   5
   1 -15   0 102.593 22.1438  21
  -1  15   0 185.670 207.649  24
  -1  15   0 62.7642 19.7228   1
  -1  15   0 42.8812 16.9195   1
  -1  15   0 102.972 19.3819  23
  -1  15   0 99.6133 28.4157  15
  -1  15   0 88.4716 16.9241   4
  -1  15   0 99.7437 17.3219  19
  -1  15   0 59.0320 17.0992  23
   0 -15   0 70.0571 31.1054  16
   0 -15   0 19.4525 18.7648  21
   0 -15   0 52.5137 25.9935  20
   0 -15   0 36.9109 25.2134  11
   0 -15   0 13.2580 25.0637   3
   0 -15   0 55.3893 26.7997   5
   0 -15   0 5.92902 13.5852  23
   0 -15   0 14.3408 13.2531   1
   0  15   0 36.0341 27.1902   6
   0  15   0 -10.218 15.5468  23
   0  15   0 18.3115 15.8786   1
   0  15   0 58.2732 19.5600   1
   0  15   0 42.2306 17.0130  19
   0  15   0 30.6895 25.5979  15
   0  15   0 -0.3458 14.8076   9
   0  15   0 379.085 238.719  24
   0  15   0 14.3331 17.3760  23
  -1 -15   0 2.40250 24.9124  20
  -1 -15   0 -20.070 20.0516   3
  -1 -15   0 -2.2031 27.7955  16
  -1 -15   0 -32.089 17.1943  21
  -1 -15   0 -10.354 13.1813  23
  -1 -15   0 0.18753 12.5937   1
  -1 -15   0 11.8488 21.8680   5
  -1 -15   0 6.24006 23.2602  11
   1  15   0 -9.2122 17.7611  23
   1  15   0 24.2097 26.9603  15
   1  15   0 -0.1761 18.9336   1
   1  15   0 -31.470 15.8020   1
   1  15   0 8.30083 18.6195  19
   1  15   0 -37.274 28.0791   6
   1  15   0 -10.670 15.7830   9
   1  15   0 6.30560 15.2323   4
   7 -16   0 32.8646 31.4564   5
   7 -16   0 49.8015 26.2518  18
   7 -16   0 64.0957 35.4481   3
   7 -16   0 35.9111 25.9471  21
   7 -16   0 29.4010 25.7594  23
   7 -16   0 37.2947 28.2931  11
  -7  16   0 62.4556 24.9842  17
  -7  16   0 71.3186 25.2260   1
  -7  16   0 64.9823 18.4643   9
  -7  16   0 72.4382 28.8645  15
  -7  16   0 66.8443 18.7502  23
  -7  16   0 46.9582 14.6099  12
  -7  16   0 46.1155 18.0734  23
  -7  16   0 19.3492 18.8492   1
   6 -16   0 28.8723 26.4117  11
   6 -16   0 -2.8498 23.0280  18
   6 -16   0 -32.438 27.2962   3
   6 -16   0 2.33571 26.5464   5
   6 -16   0 8.95010 16.1381  23
   6 -16   0 14.7741 15.8422   1
   6 -16   0 9.70632 23.9082  21
  -6  16   0 -26.283 14.9120  12
  -6  16   0 9.75406 17.3016   1
  -6  16   0 -33.455 24.6608  15
  -6  16   0 -7.6162 16.0174  23
  -6  16   0 -12.155 22.1308  17
  -6  16   0 15.2555 15.9056   9
  -6  16   0 -6.3062 14.7478   1
  -6  16   0 -4.4333 15.9613  23
   5 -16   0 7.24810 25.5375  11
   5 -16   0 3.53669 21.2385  18
   5 -16   0 -14.035 25.1093   5
   5 -16   0 -21.543 17.5925  23
   5 -16   0 -42.230 20.8455  21
   5 -16   0 -20.543 28.9324   3
  -5  16   0 11.0771 15.8180  23
  -5  16   0 -4.0258 14.8957   1
  -5  16   0 37.9156 16.3907  23
  -5  16   0 177.357 366.675  24
  -5  16   0 -37.369 24.0858  15
  -5  16   0 -10.666 14.6047   9
  -5  16   0 -15.568 19.3089   6
  -5  16   0 16.8800 17.2683   1
   4 -16   0 34.5580 30.0234   3
   4 -16   0 56.4450 20.0374  18
   4 -16   0 73.9662 29.3145   5
   4 -16   0 58.5030 26.1908  11
   4 -16   0 40.8440 22.3321  21
   4 -16   0 7.12968 20.3636  23
  -4  16   0 65.7104 29.6725  15
  -4  16   0 45.8076 17.3351  23
  -4  16   0 71.3053 16.5390   9
  -4  16   0 36.7461 16.6167   1
  -4  16   0 58.0193 23.9346   6
  -4  16   0 92.2318 18.1490  23
  -4  16   0 58.6697 18.4408   1
   3 -16   0 47.0646 29.0382   5
   3 -16   0 28.8946 21.5166  21
   3 -16   0 3.36930 24.9547  11
   3 -16   0 30.3252 29.1303   3
   3 -16   0 19.6199 17.4089  18
  -3  16   0 51.9117 16.0431   9
  -3  16   0 53.0112 18.0816   1
  -3  16   0 15.6428 16.1598   1
  -3  16   0 50.9018 17.1579  23
  -3  16   0 15.9313 26.0539  15
  -3  16   0 -2.3339 23.1414   6
  -3  16   0 44.2531 17.8490  23
   2 -16   0 19.8471 29.6210  20
   2 -16   0 9.38895 24.6467   5
   2 -16   0 5.83567 25.0390  11
   2 -16   0 -19.340 27.7391   3
   2 -16   0 -7.4495 32.2413  21
  -2  16   0 31.5809 28.6302   6
  -2  16   0 -25.286 15.1519  23
  -2  16   0 -0.4115 25.8028  15
  -2  16   0 0.00552 17.5821   1
  -2  16   0 18.8679 16.1641   9
  -2  16   0 -4.6712 15.1003   1
  -2  16   0 19.8727 16.3587  23
   1 -16   0 -46.348 19.7772  21
   1 -16   0 -24.782 23.6787   3
   1 -16   0 -31.802 23.2043  11
   1 -16   0 0.92747 26.7292  20
   1 -16   0 -19.594 26.6681   5
  -1  16   0 -25.541 14.3532  19
  -1  16   0 -10.357 17.6048  23
  -1  16   0 -9.7893 17.8939   1
  -1  16   0 -6.7070 15.8737   9
  -1  16   0 4.72225 20.1797   1
  -1  16   0 -16.461 26.1464   6
  -1  16   0 -30.043 15.4223  23
  -1  16   0 -21.347 25.5424  15
   0  16  -1 -21.287 18.0527  23
   0  16  -1 18.4363 20.5631   1
   0  16  -1 5.01496 19.6480  23
   0  16  -1 3.01095 16.9261  19
   0  16  -1 26.1425 28.5368  15
   0 -16   1 60.5005 27.4720  20
   0 -16   1 1.97310 24.0246  11
   0 -16   1 -19.173 33.2131  21
  -1  16  -1 44.2724 19.5525  23
  -1  16  -1 53.0286 17.3770   9
  -1  16  -1 52.2902 19.4253   1
  -1  16  -1 23.5254 26.2671  15
  -1  16  -1 44.5282 18.4597  19
  -1  16  -1 56.2915 19.1493  23
  -1  16  -1 55.3594 27.4503   6
  -1  16  -1 60.8878 20.6255   1
   1 -16   1 62.9181 26.4771  21
   1 -16   1 8.70192 23.9532  11
   1 -16   1 26.6941 16.4280  23
   1 -16   1 25.5480 13.3395   1
   1 -16   1 29.2282 27.2826   5
   1 -16   1 143.427 30.6997  20
   1 -16   1 58.8868 34.3839   3
  -2  16  -1 33.8285 41.3236   6
  -2  16  -1 9.22081 17.4497   1
  -2  16  -1 29.1542 19.0290   1
  -2  16  -1 67.5502 27.4091  15
  -2  16  -1 38.2228 16.6868   9
  -2  16  -1 44.9338 17.3206  23
  -2  16  -1 4.05727 25.9406  23
   2 -16   1 5.73168 15.2639  23
   2 -16   1 18.0555 20.5303  18
   2 -16   1 29.9008 25.0599  11
   2 -16   1 26.7745 24.8627   5
   2 -16   1 16.7559 27.7281  20
   2 -16   1 17.8522 12.4695   1
   2 -16   1 64.9853 57.3015   3
   2 -16   1 13.6440 21.2616  21
  -3  16  -1 -19.977 15.9909  23
  -3  16  -1 -22.773 14.3860   9
  -3  16  -1 -132.90 234.662  24
  -3  16  -1 9.57743 30.8157  23
  -3  16  -1 -20.013 17.3628   1
  -3  16  -1 -29.278 24.2741  15
  -3  16  -1 -17.804 23.4053   6
  -3  16  -1 -34.699 15.2917   1
   3 -16   1 -15.820 26.2504   5
   3 -16   1 -32.345 31.3022   3
   3 -16   1 -7.8079 13.9802  23
   3 -16   1 -2.4700 21.3230  21
   3 -16   1 -21.631 17.6037  18
   3 -16   1 -31.567 22.4486  11
   3 -16   1 -17.151 11.4115   1
  -4  16  -1 -10.307 25.0481  23
  -4  16  -1 18.9015 22.0971   6
  -4  16  -1 139.344 235.696  24
  -4  16  -1 -4.6126 15.6982   1
  -4  16  -1 25.6289 26.7379  15
  -4  16  -1 -10.424 14.9688   9
  -4  16  -1 22.6066 17.1644  23
  -4  16  -1 -3.2118 17.2243   1
   4 -16   1 -2.3493 21.1963  21
   4 -16   1 12.9598 23.9251  11
   4 -16   1 -14.334 14.2624  23
   4 -16   1 22.3802 20.3767  18
   4 -16   1 39.9444 34.1490   3
   4 -16   1 0.59284 11.8784   1
   4 -16   1 2.92231 26.5747   5
  -5  16  -1 70.0534 20.7810   1
  -5  16  -1 436.812 265.797  24
  -5  16  -1 52.6833 18.1048   1
  -5  16  -1 66.9859 28.4846  15
  -5  16  -1 65.7572 21.5937   6
  -5  16  -1 69.9631 19.0511  23
  -5  16  -1 70.4446 17.9429  12
  -5  16  -1 47.5037 16.8933   9
  -5  16  -1 36.9723 18.6901  23
   5 -16   1 9.05758 13.4425   1
   5 -16   1 70.7004 29.6545   5
   5 -16   1 17.9360 16.2054  23
   5 -16   1 47.1277 28.5437   6
   5 -16   1 60.5586 23.1162  18
   5 -16   1 45.0656 23.0722  21
   5 -16   1 54.5805 36.0731   3
   5 -16   1 33.9108 25.2013  11
  -6  16  -1 65.2840 18.4457   9
  -6  16  -1 103.195 17.7650  12
  -6  16  -1 62.0121 19.4817  23
  -6  16  -1 72.4874 25.0193  17
  -6  16  -1 88.8091 19.6181  23
  -6  16  -1 74.9310 28.5698  15
  -6  16  -1 78.2365 19.7226   1
  -6  16  -1 80.2400 21.1518   1
   6 -16   1 33.1310 15.0834   1
   6 -16   1 88.7295 27.7566  11
   6 -16   1 41.2078 38.3521  18
   6 -16   1 43.0941 29.0099   5
   6 -16   1 19.9363 17.8753  23
   6 -16   1 75.1735 33.9414   3
   6 -16   1 98.2061 27.2509  21
  -7  16  -1 28.8841 17.7666  23
  -7  16  -1 25.1992 17.9255  23
  -7  16  -1 16.9340 29.9675   1
  -7  16  -1 5.19703 15.2463  12
  -7  16  -1 12.4315 16.8548   9
  -7  16  -1 10.7274 23.3903  17
  -7  16  -1 29.8556 27.5381  15
  -7  16  -1 12.0942 18.1613   1
   7 -16   1 7.55884 24.7148  18
   7 -16   1 11.8164 25.2904  21
   7 -16   1 19.5312 22.8910  23
   7 -16   1 16.5661 31.6458   5
   7 -16   1 -10.665 32.8176   3
   7 -16   1 -24.086 25.4252  11
   7 -16   1 1.56714 13.7938   1
   2  15  -1 12.3768 16.6963   9
   2  15  -1 27.8250 30.1605   6
   2  15  -1 63.7643 20.8077  19
   2  15  -1 33.2193 27.0893  15
   2  15  -1 7.82494 18.5296  23
   2  15  -1 59.2584 22.1038   1
   2  15  -1 -4.7781 18.8807  23
  -2 -15   1 -16.727 23.0849  11
  -2 -15   1 31.8639 26.0338  20
  -2 -15   1 12.6749 21.3467   3
  -2 -15   1 4.70424 25.0317   5
  -2 -15   1 -2.1823 17.6828  21
  -2 -15   1 -0.1012 27.9853  16
  -2 -15   1 6.35258 13.0176   1
   1  15  -1 69.6596 19.1519  19
   1  15  -1 93.6924 24.6391   4
   1  15  -1 27.5545 16.4058   9
   1  15  -1 84.1913 21.6596   1
   1  15  -1 37.1879 26.1467  15
   1  15  -1 38.4217 17.9341   1
   1  15  -1 26.1532 17.7998  23
   1  15  -1 36.3114 19.5178  23
   1  15  -1 27.5984 29.5484   6
  -1 -15   1 59.5284 29.4580  16
  -1 -15   1 68.9373 25.3919  11
  -1 -15   1 44.7308 24.5038   5
  -1 -15   1 55.5050 19.0016  21
  -1 -15   1 29.7864 31.9021   3
  -1 -15   1 107.344 27.8935  20
  -1 -15   1 27.7588 13.1941   1
   0  15  -1 42.9230 16.8675   9
   0  15  -1 52.2588 16.0235   4
   0  15  -1 73.2774 17.3455  19
   0  15  -1 339.951 242.067  24
   0  15  -1 51.2609 17.5911   1
   0  15  -1 47.9477 28.4635   6
   0  15  -1 80.1930 18.3724  23
   0  15  -1 50.1066 18.5185  23
   0  15  -1 84.2329 20.9233   1
   0  15  -1 58.6132 26.2551  15
   0 -15   1 16.0067 24.6357   5
   0 -15   1 68.4568 26.5846  20
   0 -15   1 23.7478 12.9244   1
   0 -15   1 80.8945 32.2487   3
   0 -15   1 67.8663 30.7730  16
   0 -15   1 25.8825 19.4941  21
   0 -15   1 29.5345 23.8029  11
  -1  15  -1 -6.8769 18.0026   1
  -1  15  -1 29.7618 24.0659  15
  -1  15  -1 29.8341 38.8358   6
  -1  15  -1 2.00870 213.028  24
  -1  15  -1 -0.5213 14.6950   1
  -1  15  -1 -4.9319 14.6624   9
  -1  15  -1 -6.6505 14.9694  23
  -1  15  -1 46.2254 17.7986  23
   1 -15   1 -36.782 28.5835   3
   1 -15   1 18.2427 22.7147  11
   1 -15   1 15.7940 19.0087  21
   1 -15   1 -8.2961 23.9679  20
   1 -15   1 15.5554 11.8975   1
   1 -15   1 -10.341 25.1394   5
  -2  15  -1 -4.7939 14.7427  23
  -2  15  -1 39.5170 23.2585   6
  -2  15  -1 14.8971 24.2615  15
  -2  15  -1 12.8210 15.5362  23
  -2  15  -1 -3.4681 14.3014   1
  -2  15  -1 3.90310 17.3475   1
  -2  15  -1 198.285 202.661  24
   2 -15   1 -6.5515 16.0999  18
   2 -15   1 11.3876 22.0384  11
   2 -15   1 -9.5640 11.5311   1
   2 -15   1 10.1769 30.5712   3
   2 -15   1 -18.678 22.1804   5
   2 -15   1 34.3457 26.1844  20
   2 -15   1 14.0949 19.1566  21
  -3  15  -1 126.099 28.8909  15
  -3  15  -1 87.5713 191.294  24
  -3  15  -1 123.989 28.6440   9
  -3  15  -1 101.924 25.1538   6
  -3  15  -1 82.4052 17.9320   1
  -3  15  -1 115.839 19.3345  23
  -3  15  -1 92.6659 20.3905   1
  -3  15  -1 129.542 20.1357  23
   3 -15   1 148.779 34.5877   3
   3 -15   1 112.890 20.4478  18
   3 -15   1 116.980 26.7164  11
   3 -15   1 95.9410 28.6286  21
   3 -15   1 68.1211 27.9807   5
   3 -15   1 47.6648 14.3209   1
  -4  15  -1 110.006 22.8766   6
  -4  15  -1 132.717 21.6029   1
  -4  15  -1 106.016 27.9879  15
  -4  15  -1 122.751 19.0896  23
  -4  15  -1 81.1631 187.561  24
  -4  15  -1 120.638 19.7320  23
  -4  15  -1 113.560 18.4807   1
   4 -15   1 138.825 23.2605  18
   4 -15   1 49.8485 21.7017  23
   4 -15   1 63.3372 15.1164   1
   4 -15   1 121.068 37.2757   3
   4 -15   1 110.120 25.9098   6
   4 -15   1 55.3544 27.5005   5
   4 -15   1 130.109 26.1231  21
   4 -15   1 91.3330 25.8134  11
  -5  15  -1 29.1446 15.7956  12
  -5  15  -1 32.5058 14.5930   1
  -5  15  -1 39.9950 15.5289  23
  -5  15  -1 -193.13 192.486  24
  -5  15  -1 39.1524 16.5359  23
  -5  15  -1 21.2370 24.0417  15
  -5  15  -1 36.6214 18.2013   1
  -5  15  -1 29.3885 18.3599   6
   5 -15   1 39.8767 20.8750   6
   5 -15   1 54.3444 21.4045  21
   5 -15   1 10.5651 15.5570  23
   5 -15   1 30.4733 24.2210  11
   5 -15   1 17.1048 21.5457  18
   5 -15   1 9.28996 29.8005   3
   5 -15   1 0.77879 11.9359   1
   5 -15   1 7.75247 25.0543   5
  -6  15  -1 -29.408 202.539  24
  -6  15  -1 1.27359 23.8679  15
  -6  15  -1 21.2888 15.2458   9
  -6  15  -1 3.15858 21.0666  17
  -6  15  -1 -4.1935 15.2761  23
  -6  15  -1 23.2821 15.2995   1
  -6  15  -1 -1.8810 15.0675  23
  -6  15  -1 -1.7796 13.4849  12
  -6  15  -1 10.2180 17.3067   1
   6 -15   1 -17.217 22.4091  11
   6 -15   1 -15.783 11.7869   1
   6 -15   1 12.0038 24.8583   5
   6 -15   1 18.9999 30.6587   3
   6 -15   1 12.9708 21.3342  21
   6 -15   1 -36.803 20.6312  18
   6 -15   1 4.27150 15.1765  23
   6 -15   1 -4.8655 16.4895   6
  -7  15  -1 31.6269 16.2764   9
  -7  15  -1 24.3323 16.1351  23
  -7  15  -1 32.4675 26.1557  15
  -7  15  -1 24.4388 22.0461  17
  -7  15  -1 24.3801 17.0939  23
  -7  15  -1 12.8269 15.4088  12
  -7  15  -1 16.0354 18.6863   1
  -7  15  -1 666.794 230.922  24
  -7  15  -1 17.7657 17.4584   1
   7 -15   1 20.3549 16.5567  23
   7 -15   1 20.1867 15.2085  13
   7 -15   1 48.1224 29.0321   5
   7 -15   1 -12.541 22.5982  18
   7 -15   1 -2.3028 23.4643  11
   7 -15   1 59.0427 33.0451   3
   7 -15   1 -1.0318 21.7391  21
   7 -15   1 -3.1628 13.3570   1
  -8  15  -1 139.177 20.8117   9
  -8  15  -1 128.809 21.1213  23
  -8  15  -1 136.529 27.8330  17
  -8  15  -1 150.425 31.1662  15
  -8  15  -1 222.598 333.759  24
  -8  15  -1 121.013 22.5672   1
   8 -15   1 106.882 29.3845  11
   8 -15   1 43.1058 17.4525   1
   8 -15   1 42.5970 32.7608   3
   8 -15   1 87.5784 33.9169   5
   8 -15   1 127.448 27.9258  21
   8 -15   1 55.5608 25.5078  18
   8 -15   1 120.851 19.5753  13
   8 -15   1 73.4472 18.9691  23
  -9  15  -1 117.892 20.1197   9
  -9  15  -1 49.6044 29.6452  15
  -9  15  -1 96.2580 20.8347  23
  -9  15  -1 98.0574 22.7857  23
  -9  15  -1 116.521 28.1148  17
  -9  15  -1 125.363 24.4332   8
  -9  15  -1 110.929 22.6437   1
   9 -15   1 62.8760 28.7044  18
   9 -15   1 88.6181 21.3155  13
   9 -15   1 32.6978 33.1618   3
   9 -15   1 48.5290 18.4208   7
   9 -15   1 123.767 29.6300  21
   9 -15   1 32.3331 18.9621  23
   9 -15   1 163.298 33.7584  11
   3  14  -1 67.7857 19.1698   9
   3  14  -1 94.7035 22.3583  23
   3  14  -1 153.140 34.0829  19
   3  14  -1 145.188 32.0192  15
   3  14  -1 70.5293 20.3766   1
   3  14  -1 71.7632 23.5401   1
   3  14  -1 80.8264 19.8008  23
   3  14  -1 101.273 34.2440   6
  -3 -14   1 85.1433 18.6993  21
  -3 -14   1 120.594 28.6014  16
  -3 -14   1 74.8334 28.1037   5
  -3 -14   1 117.084 26.5439  11
  -3 -14   1 70.4275 20.9714   3
  -3 -14   1 92.8554 19.3257  23
  -3 -14   1 121.280 26.6307  20
   2  14  -1 -355.15 244.904  24
   2  14  -1 20.9273 28.1549   6
   2  14  -1 18.1641 25.3475  15
   2  14  -1 -0.0183 18.0833  19
   2  14  -1 24.1861 16.3490   9
   2  14  -1 45.5351 21.4610   1
   2  14  -1 63.0837 19.8371  23
   2  14  -1 56.7987 13.4209   4
   2  14  -1 26.0232 17.3252   1
   2  14  -1 -9.1326 16.2642  23
  -2 -14   1 87.6277 27.1316  16
  -2 -14   1 47.2829 23.0358  11
  -2 -14   1 41.6131 17.4453   1
  -2 -14   1 57.6464 25.1794  20
  -2 -14   1 20.6976 15.6438  23
  -2 -14   1 39.2249 29.1026   3
  -2 -14   1 25.2605 22.6514   5
  -2 -14   1 13.5740 16.5090  21
   1  14  -1 118.020 215.751  24
   1  14  -1 13.0263 13.7171   4
   1  14  -1 -18.183 14.2999  23
   1  14  -1 2.56183 18.2783   1
   1  14  -1 -32.775 24.8423   6
   1  14  -1 11.0815 23.0778  15
   1  14  -1 -6.1984 14.5752   1
   1  14  -1 1.93459 16.2563  19
   1  14  -1 -17.542 16.7693  23
   1  14  -1 5.71909 15.2714   9
  -1 -14   1 -20.987 23.7959  16
  -1 -14   1 19.2604 12.1533   1
  -1 -14   1 0.77212 22.4831   5
  -1 -14   1 6.71681 13.6631  23
  -1 -14   1 -22.819 20.1992  11
  -1 -14   1 0.91436 16.6433  21
  -1 -14   1 -27.558 20.4893  20
  -1 -14   1 -40.549 26.6077   3
   0  14  -1 7.00439 14.3358  19
   0  14  -1 4.64000 16.0790  23
   0  14  -1 5.45241 14.9460   9
   0  14  -1 14.3974 26.4564   6
   0  14  -1 11.1985 18.0349   1
   0  14  -1 -13.042 13.9183  23
   0  14  -1 192.821 191.374  24
   0  14  -1 -0.0559 22.9494  15
   0  14  -1 -2.9939 13.8208   1
   0 -14   1 -17.992 27.7670   3
   0 -14   1 -0.0842 11.1738   1
   0 -14   1 -22.113 19.4988  11
   0 -14   1 22.3898 22.3958  20
   0 -14   1 -13.653 19.7494   5
   0 -14   1 -16.867 16.3977  21
   0 -14   1 -2.6726 12.0502  23
   0 -14   1 25.7333 24.7464  16
  -1  14  -1 99.0673 25.6150   6
  -1  14  -1 85.9190 18.9411  23
  -1  14  -1 98.2733 17.6677   1
  -1  14  -1 87.3793 17.2683  23
  -1  14  -1 60.8391 174.043  24
  -1  14  -1 119.454 26.5027  15
  -1  14  -1 120.907 17.4129   9
  -1  14  -1 76.9223 17.7396  19
  -1  14  -1 92.2549 17.6064   4
  -1  14  -1 107.868 20.6166   1
   1 -14   1 94.8106 15.7760  18
   1 -14   1 143.377 27.4537  20
   1 -14   1 71.6958 14.4396   1
   1 -14   1 60.3354 15.5788  23
   1 -14   1 81.4381 29.3049   3
   1 -14   1 123.918 20.6270  21
   1 -14   1 143.487 24.8803  11
  -2  14  -1 93.7029 17.1020   1
  -2  14  -1 142.982 17.5500   9
  -2  14  -1 132.917 19.2271  23
  -2  14  -1 99.0231 17.1074  23
  -2  14  -1 139.938 21.0956   1
  -2  14  -1 143.716 24.4756   6
  -2  14  -1 126.873 26.9881  15
  -2  14  -1 25.4474 165.778  24
  -2  14  -1 51.9554 20.6407   4
   2 -14   1 81.2179 15.1466   1
   2 -14   1 93.4412 29.4643   3
   2 -14   1 59.8565 16.0022  23
   2 -14   1 157.873 36.3832   6
   2 -14   1 105.761 19.2867  18
   2 -14   1 169.397 22.9349  21
   2 -14   1 138.871 24.1189  11
   2 -14   1 159.509 28.7025  20
   2 -14   1 85.1208 26.0770   5
  -3  14  -1 90.5395 18.9672   1
  -3  14  -1 72.4223 21.5344   6
  -3  14  -1 69.2134 14.8356   9
  -3  14  -1 125.377 155.283  24
  -3  14  -1 39.6480 14.2209   1
  -3  14  -1 48.7563 14.7975  23
  -3  14  -1 44.6505 23.5601  15
  -3  14  -1 65.5841 16.8609  23
   3 -14   1 74.1366 24.7565   5
   3 -14   1 23.0585 21.0919  11
   3 -14   1 44.8189 17.8928  18
   3 -14   1 76.6654 23.3451   6
   3 -14   1 43.6491 19.0138  21
   3 -14   1 31.4830 27.1086   3
   3 -14   1 22.6868 13.7326  23
   3 -14   1 42.7227 12.0328   1
  -4  14  -1 10.4961 22.8606  15
  -4  14  -1 -3.6598 14.4921  23
  -4  14  -1 -8.4491 13.0025   9
  -4  14  -1 -21.408 151.445  24
  -4  14  -1 -3.3000 12.7446   1
  -4  14  -1 -3.6811 17.6614   6
  -4  14  -1 -6.9222 15.7768   1
  -4  14  -1 -11.353 12.6270  23
   4 -14   1 -10.590 10.2801   1
   4 -14   1 18.6471 18.9408   6
   4 -14   1 -37.982 22.0282   5
   4 -14   1 -31.480 17.5710  18
   4 -14   1 -29.411 11.3927  23
   4 -14   1 8.94511 18.3972  21
   4 -14   1 -38.199 19.4456  11
   4 -14   1 -31.683 24.5833   3
  -5  14  -1 44.9366 14.7333   9
  -5  14  -1 35.0213 14.5956  12
  -5  14  -1 33.2700 16.6178   6
  -5  14  -1 -124.85 158.574  24
  -5  14  -1 48.6231 16.8028  23
  -5  14  -1 47.4520 15.0570  23
  -5  14  -1 36.8726 14.8115   1
  -5  14  -1 15.3537 22.8745  15
  -5  14  -1 13.9821 17.1676   1
   5 -14   1 34.1406 24.4160   5
   5 -14   1 33.8733 18.0755   6
   5 -14   1 23.7142 25.5950  21
   5 -14   1 26.9829 13.7477  23
   5 -14   1 42.0608 20.6038  18
   5 -14   1 26.2996 22.3278  11
   5 -14   1 -5.1155 25.2703   3
   5 -14   1 21.9541 12.4276   1
  -6  14  -1 51.5088 21.8333  17
  -6  14  -1 91.1387 14.9498  12
  -6  14  -1 77.7204 17.5797   1
  -6  14  -1 62.9795 16.5132  23
  -6  14  -1 95.1090 25.6202  15
  -6  14  -1 -1.4371 162.637  24
  -6  14  -1 65.9772 18.5113   1
  -6  14  -1 83.6396 16.6063   9
  -6  14  -1 66.3720 16.8702  23
   6 -14   1 44.8095 15.9117  23
   6 -14   1 76.0513 17.2084   6
   6 -14   1 54.1663 21.8393  21
   6 -14   1 73.2059 24.9094  11
   6 -14   1 51.0217 35.6838   3
   6 -14   1 29.6386 14.7862   1
   6 -14   1 52.0071 25.7846   5
   6 -14   1 87.6180 23.7271  18
  -7  14  -1 68.3465 13.9406  12
  -7  14  -1 85.2970 29.6053   9
  -7  14  -1 74.7654 19.2514   1
  -7  14  -1 86.6499 23.0397  17
  -7  14  -1 63.1812 25.3956  15
  -7  14  -1 344.589 185.083  24
  -7  14  -1 91.7125 18.8774  23
   7 -14   1 52.2165 35.0423   5
   7 -14   1 76.4937 24.9107  11
   7 -14   1 49.7474 16.5439  23
   7 -14   1 99.6051 24.6708  21
   7 -14   1 23.2499 30.5125   3
   7 -14   1 68.2703 25.3442  18
   7 -14   1 77.6524 16.5821  13
  -8  14  -1 13.1431 16.4685  23
  -8  14  -1 77.3849 246.079  24
  -8  14  -1 -7.6878 25.0065  15
  -8  14  -1 25.1720 16.4701  23
  -8  14  -1 -6.9264 21.6546  17
  -8  14  -1 -3.4176 17.4830   1
  -8  14  -1 13.7419 15.9145   9
   8 -14   1 -7.6185 28.4202   3
   8 -14   1 -44.046 330.898  24
   8 -14   1 13.1953 15.6564  23
   8 -14   1 -5.3717 22.9337  18
   8 -14   1 8.94546 24.8462  11
   8 -14   1 3.92535 14.5862   7
   8 -14   1 -11.204 16.3471  13
   8 -14   1 4.41292 22.7975  21
   8 -14   1 -40.467 32.9516   5
  -9  14  -1 -10.706 15.8641   9
  -9  14  -1 -23.832 19.1619   8
  -9  14  -1 6.63206 18.0198   1
  -9  14  -1 28.8180 18.7892   1
  -9  14  -1 -39.597 25.3626  15
  -9  14  -1 -230.68 300.826  24
  -9  14  -1 -7.4438 21.6991  17
  -9  14  -1 -1.5850 13.0794  14
  -9  14  -1 -21.026 17.5344  23
  -9  14  -1 -14.974 16.3574  23
   9 -14   1 -27.052 22.5253   7
   9 -14   1 37.5260 17.2344  23
   9 -14   1 -20.064 24.2051  18
   9 -14   1 4.79004 14.4566   1
   9 -14   1 468.827 321.000  24
   9 -14   1 -16.204 28.3725   3
   9 -14   1 14.9918 24.4755  21
   9 -14   1 15.3768 27.6868  11
   9 -14   1 -26.447 17.9673  13
 -10  14  -1 35.0400 20.0632   1
 -10  14  -1 9.94919 18.2602  23
 -10  14  -1 -3.3413 17.0702   9
 -10  14  -1 -4.6176 21.1159  23
 -10  14  -1 10.2263 22.3799  17
 -10  14  -1 4.94337 23.0156   1
 -10  14  -1 0.37302 20.5191   8
 -10  14  -1 -15.950 27.3373  15
  10 -14   1 -2.7971 21.5166  13
  10 -14   1 -0.8465 15.6376   1
  10 -14   1 13.6444 17.7479  23
  10 -14   1 -13.180 28.2790   3
  10 -14   1 -8.0875 24.9021  18
  10 -14   1 42.2276 26.8626  21
  10 -14   1 9.51633 24.7995   7
   5  13  -1 117.659 21.3101   9
   5  13  -1 94.4431 27.1822   1
   5  13  -1 98.1347 31.7994  15
   5  13  -1 158.758 37.3676   6
   5  13  -1 138.012 25.6161  19
   5  13  -1 73.9171 32.3143  23
   5  13  -1 114.940 26.0284  23
  -5 -13   1 106.546 24.1395  23
  -5 -13   1 88.6827 25.4368  11
  -5 -13   1 104.896 27.2164  20
  -5 -13   1 99.1096 28.1847   5
  -5 -13   1 118.781 23.4240   1
  -5 -13   1 85.2938 18.7173  21
  -5 -13   1 145.463 40.2310  10
  -5 -13   1 134.600 29.9855  16
   4  13  -1 57.4111 21.5047  19
   4  13  -1 74.8682 28.6783  15
   4  13  -1 79.3015 23.4270   1
   4  13  -1 86.2520 23.6346  23
   4  13  -1 74.5318 19.6252   1
   4  13  -1 102.975 18.9034   9
   4  13  -1 43.0861 30.7609   6
   4  13  -1 63.7340 19.2806  23
  -4 -13   1 109.109 25.3931  20
  -4 -13   1 56.6469 34.4082  10
  -4 -13   1 67.3795 24.8452  16
  -4 -13   1 33.3602 22.8246  11
  -4 -13   1 63.6201 26.2309   5
  -4 -13   1 70.1394 17.4204  21
  -4 -13   1 73.6947 19.3482   1
   3  13  -1 14.0283 10.9034   4
   3  13  -1 -26.600 14.5690  23
   3  13  -1 -0.1699 18.2498  19
   3  13  -1 26.2299 24.8862  15
   3  13  -1 -20.543 18.4874  23
   3  13  -1 -19.482 18.9553   1
   3  13  -1 0.53716 26.9680   6
   3  13  -1 -12.487 14.3757   9
   3  13  -1 -21.544 23.6775   1
  -3 -13   1 -25.048 20.3941  16
  -3 -13   1 8.29804 17.5448   3
  -3 -13   1 15.0630 23.5521   5
  -3 -13   1 23.5686 21.0922  11
  -3 -13   1 -6.9568 14.3087  21
  -3 -13   1 -3.3931 21.7022  20
   2  13  -1 -7.3515 22.0983  15
   2  13  -1 -5.9420 18.5461   1
   2  13  -1 -0.0210 17.6123  23
   2  13  -1 -8.7991 16.3801  19
   2  13  -1 16.8257 11.5611   4
   2  13  -1 -261.88 234.538  24
   2  13  -1 7.73109 14.9330  23
   2  13  -1 -31.885 24.9332   6
   2  13  -1 3.99787 14.6258   1
  -2 -13   1 5.47416 15.1799  21
  -2 -13   1 -23.475 24.0061   3
  -2 -13   1 25.8170 22.5297  16
  -2 -13   1 -14.778 19.8420  20
  -2 -13   1 11.1913 27.7922   5
  -2 -13   1 -10.116 13.5853  23
  -2 -13   1 3.63090 19.9403  11
   1  13  -1 94.9676 17.8014  19
   1  13  -1 105.685 16.1153   9
   1  13  -1 56.7453 15.9561   1
   1  13  -1 76.6477 20.0698   1
   1  13  -1 95.2886 16.0486  23
   1  13  -1 58.4252 19.0387  23
   1  13  -1 132.282 27.9868   6
   1  13  -1 35.6777 172.965  24
   1  13  -1 116.971 25.1831  15
   1  13  -1 90.0189 15.4492   4
  -1 -13   1 83.8067 24.2921  20
  -1 -13   1 83.3064 16.3963  23
  -1 -13   1 69.7777 26.6369   3
  -1 -13   1 60.8894 22.8317   5
  -1 -13   1 112.642 25.7017  16
  -1 -13   1 108.386 18.3181  21
   0  13  -1 131.637 27.6211   6
   0  13  -1 125.285 22.2615  23
   0  13  -1 123.489 17.4647  23
   0  13  -1 150.211 17.5871   4
   0  13  -1 128.043 17.7908   1
   0  13  -1 123.963 24.7892   1
   0  13  -1 133.341 28.8557  15
   0  13  -1 199.572 161.014  24
   0  13  -1 0.29903 130.796  24
   0  13  -1 106.557 16.9800   9
   0  13  -1 138.569 17.4228  19
   0 -13   1 113.120 29.9178   3
   0 -13   1 134.831 27.1234  11
   0 -13   1 171.897 36.3649  20
   0 -13   1 114.223 16.7400  23
   0 -13   1 118.610 19.3331  21
   0 -13   1 94.8518 18.7350   1
   0 -13   1 110.927 24.1894   5
  -1  13  -1 68.4192 23.0943   6
  -1  13  -1 50.1188 12.5958  19
  -1  13  -1 22.5862 12.6931   1
  -1  13  -1 61.7395 29.4102  15
  -1  13  -1 33.5291 24.5285   4
  -1  13  -1 -33.310 104.743  24
  -1  13  -1 41.2054 21.4304  23
  -1  13  -1 31.4695 13.5355  23
  -1  13  -1 53.9229 13.8859   9
  -1  13  -1 39.7129 10.8312   9
  -1  13  -1 55.5481 19.2126   1
  -1  13  -1 -53.377 135.191  24
   1 -13   1 35.2303 12.0568   1
   1 -13   1 66.1294 21.4023  11
   1 -13   1 67.4235 17.8382  21
   1 -13   1 26.4210 13.9292  18
   1 -13   1 42.4477 21.8405   5
   1 -13   1 49.2417 24.9224  20
   1 -13   1 19.1325 12.4929  23
   1 -13   1 27.6224 25.8110   3
   1 -13   1 72.2107 20.0277   6
  -2  13  -1 -20.616 98.1562  24
  -2  13  -1 -27.034 13.4128  23
  -2  13  -1 -13.661 20.0193  15
  -2  13  -1 -10.399 10.9268  21
  -2  13  -1 -2.1160 18.1082   6
  -2  13  -1 -30.676 14.5421   1
  -2  13  -1 -81.242 127.707  24
  -2  13  -1 -11.048 11.6209  23
  -2  13  -1 -18.895 12.1860   9
  -2  13  -1 -29.502 11.5650   1
  -2  13  -1 -11.482 10.0440   9
  -2  13  -1 -23.021 13.1645   4
   2 -13   1 0.41977 19.8922   6
   2 -13   1 -13.101 10.0353   1
   2 -13   1 -30.672 10.6192  23
   2 -13   1 -4.2279 18.2540  11
   2 -13   1 4.69340 16.3198  21
   2 -13   1 -32.708 21.5517  18
   2 -13   1 -36.749 23.7843   3
   2 -13   1 -20.395 20.4437  20
   2 -13   1 -12.027 19.6674   5
  -3  13  -1 25.1500 13.0187  23
  -3  13  -1 22.8925 12.9204   9
  -3  13  -1 34.0062 16.5456   1
  -3  13  -1 21.6462 13.2297   1
  -3  13  -1 27.6786 11.2423   9
  -3  13  -1 11.2995 14.6420  23
  -3  13  -1 64.3887 22.0567  15
  -3  13  -1 84.8112 128.724  24
  -3  13  -1 20.6605 18.1771   6
  -3  13  -1 26.3277 13.4909   4
  -3  13  -1 28.8745 100.720  24
   3 -13   1 38.5955 19.4587  11
   3 -13   1 26.6149 20.4378   5
   3 -13   1 44.8578 22.1710  20
   3 -13   1 24.6890 17.4785  21
   3 -13   1 37.3257 17.9089  18
   3 -13   1 24.3476 18.6488   6
   3 -13   1 13.7444 12.7247  23
   3 -13   1 18.5094 25.4437   3
   3 -13   1 21.3116 11.5431   1
  -4  13  -1 121.000 17.7530   1
  -4  13  -1 128.264 15.5238   9
  -4  13  -1 184.923 21.3294   1
  -4  13  -1 145.540 19.6292  23
  -4  13  -1 112.483 133.606  24
  -4  13  -1 149.704 111.622  24
  -4  13  -1 147.986 20.9113   6
  -4  13  -1 153.018 18.6103  23
  -4  13  -1 152.564 26.2668  15
  -4  13  -1 136.203 17.2116   9
   4 -13   1 154.637 23.4977  18
   4 -13   1 82.9064 25.7794   5
   4 -13   1 122.946 21.3895  21
   4 -13   1 92.7402 16.5031  23
   4 -13   1 128.587 23.9364  11
   4 -13   1 110.360 18.4533   1
   4 -13   1 183.596 22.8738   6
   4 -13   1 91.0258 28.8184   3
  -5  13  -1 160.455 17.9049  12
  -5  13  -1 193.220 18.7119   9
  -5  13  -1 161.262 19.7923   1
  -5  13  -1 122.020 15.7805   9
  -5  13  -1 173.285 21.4104  23
  -5  13  -1 160.755 26.7822  15
  -5  13  -1 163.612 20.1171  23
  -5  13  -1 78.5099 142.908  24
  -5  13  -1 169.380 22.5931   1
  -5  13  -1 141.811 127.077  24
   5 -13   1 125.483 32.6734   3
   5 -13   1 135.437 18.8045  23
   5 -13   1 193.957 28.4546  11
   5 -13   1 155.492 25.6935  18
   5 -13   1 110.344 26.2431   5
   5 -13   1 128.172 21.2826   6
   5 -13   1 185.954 24.8770  21
  -6  13  -1 13.2576 25.5307  15
  -6  13  -1 5.22121 13.1718   9
  -6  13  -1 31.7496 18.4407   1
  -6  13  -1 -14.770 18.4677  12
  -6  13  -1 24.7368 23.0436  23
  -6  13  -1 -16.582 291.231  24
   6 -13   1 -22.433 17.4988  21
   6 -13   1 -17.700 12.7351  13
   6 -13   1 -1.2703 12.9880  23
   6 -13   1 -12.867 25.9455   3
   6 -13   1 1.05301 20.6387   5
   6 -13   1 -14.114 20.6077  18
  -7  13  -1 292.546 164.402  24
  -7  13  -1 10.3065 19.3091  17
  -7  13  -1 33.3009 28.8621  15
  -7  13  -1 31.3120 15.5393  23
  -7  13  -1 29.5094 15.2541  23
  -7  13  -1 -8.0801 10.7606  12
  -7  13  -1 43.3848 16.9569   1
  -7  13  -1 23.9285 14.8748   9
   7 -13   1 -17.163 21.8425  18
   7 -13   1 19.5749 18.5359   7
   7 -13   1 187.704 189.333  24
   7 -13   1 9.58111 14.4796  13
   7 -13   1 -3.7672 28.0770   3
   7 -13   1 0.59420 23.2006   5
   7 -13   1 24.1501 13.4550   1
   7 -13   1 10.6548 22.4647  11
   7 -13   1 17.6290 14.4484  23
   7 -13   1 46.7237 21.2973  21
  -8  13  -1 111.124 27.1118  15
  -8  13  -1 78.6639 19.1340   1
  -8  13  -1 67.4670 18.1407  23
  -8  13  -1 103.374 24.4537  17
  -8  13  -1 129.172 177.410  24
  -8  13  -1 67.9532 13.8975  14
  -8  13  -1 88.1366 19.7869   1
  -8  13  -1 91.6084 18.5767  23
   8 -13   1 88.3706 41.6564  18
   8 -13   1 197.589 196.070  24
   8 -13   1 113.937 23.6846  21
   8 -13   1 51.7718 28.7239   5
   8 -13   1 56.4977 17.9981  13
   8 -13   1 98.3128 25.8954  11
   8 -13   1 58.7258 16.1278   1
   8 -13   1 56.6379 17.0098  23
   8 -13   1 95.3178 23.3945   7
  -9  13  -1 -127.87 200.665  24
  -9  13  -1 47.8286 19.6630  23
  -9  13  -1 77.4492 18.6013   9
  -9  13  -1 57.8690 19.9576   1
  -9  13  -1 108.717 19.9875  23
  -9  13  -1 87.2733 27.7177  15
  -9  13  -1 60.9657 20.7253   1
  -9  13  -1 98.2304 22.5214   8
  -9  13  -1 90.5598 15.8471  14
  -9  13  -1 102.075 24.6094  17
   9 -13   1 54.2597 20.3920  13
   9 -13   1 60.3851 17.1974   1
   9 -13   1 69.5072 18.8436  23
   9 -13   1 72.0044 24.6561   7
   9 -13   1 58.3232 25.2436  18
   9 -13   1 74.2420 30.1686   3
   9 -13   1 -200.38 207.469  24
   9 -13   1 92.2453 25.6394  21
 -10  13  -1 32.1391 20.7915   8
 -10  13  -1 66.1920 28.5078  15
 -10  13  -1 39.0513 16.4457  14
 -10  13  -1 39.7039 20.2584   1
 -10  13  -1 51.9137 19.7737  23
 -10  13  -1 62.2521 23.7658  17
 -10  13  -1 29.3749 20.6264  23
 -10  13  -1 36.9356 18.9519   1
 -10  13  -1 84.9870 18.6168   9
 -10  13  -1 -137.35 234.973  24
  10 -13   1 1.26621 29.3563   3
  10 -13   1 434.182 301.515  24
  10 -13   1 26.9722 16.2365   1
  10 -13   1 53.7664 25.8291  21
  10 -13   1 56.3802 25.6924   7
  10 -13   1 57.0614 27.8860  18
 -11  13  -1 -6.5957 28.2567  15
 -11  13  -1 11.0276 27.4283   1
 -11  13  -1 4.10263 20.8310   8
 -11  13  -1 -3.8267 18.5097  23
 -11  13  -1 12.4517 19.3593   1
 -11  13  -1 -22.698 22.7508  17
 -11  13  -1 0.23877 17.4410   9
  11 -13   1 -27.423 23.9392  18
  11 -13   1 -19.451 24.7668  21
  11 -13   1 -30.328 24.7956   7
  11 -13   1 -29.949 21.0311  13
  11 -13   1 -7.4948 32.0017   3
  11 -13   1 -10.377 15.5306   1
   6  12  -1 137.187 27.0601  23
   6  12  -1 45.2358 24.8720   1
   6  12  -1 126.054 25.5825  19
   6  12  -1 86.5486 28.3806   1
   6  12  -1 70.1909 19.6547   9
   6  12  -1 75.2813 34.4012   6
   6  12  -1 109.549 32.0633  15
  -6 -12   1 74.7623 17.7875  21
  -6 -12   1 97.9502 23.5600  11
  -6 -12   1 23.1019 35.6842  10
  -6 -12   1 80.7567 26.7287  16
  -6 -12   1 69.5723 27.1247   5
  -6 -12   1 81.4527 22.4745   1
  -6 -12   1 92.8572 19.4364  14
  -6 -12   1 79.6264 26.1251  20
   5  12  -1 7.21852 16.4134   9
   5  12  -1 -10.872 24.5062  15
   5  12  -1 4.37868 17.8178   1
   5  12  -1 -14.049 19.4023  23
   5  12  -1 -12.872 20.7384   1
   5  12  -1 -7.5116 16.9783  23
   5  12  -1 -32.578 28.5546   6
   5  12  -1 8.16973 20.3772  19
  -5 -12   1 -7.8615 19.0336   5
  -5 -12   1 -15.660 20.3208  20
  -5 -12   1 3.47483 14.9456  21
  -5 -12   1 -5.4538 20.2040  11
  -5 -12   1 -6.2886 16.0816   1
  -5 -12   1 30.5385 13.1640  14
  -5 -12   1 -15.062 20.9588  16
   4  12  -1 26.5469 16.1161   1
   4  12  -1 3.78107 27.5550   6
   4  12  -1 34.7222 15.9595   9
   4  12  -1 10.8464 16.0319  23
   4  12  -1 31.5086 20.6767   1
   4  12  -1 9.49621 23.6638  15
   4  12  -1 -15.948 18.2884  19
   4  12  -1 39.9485 19.9846  23
  -4 -12   1 32.5224 21.5313   5
  -4 -12   1 7.36184 16.6908   1
  -4 -12   1 25.2793 15.8829   3
  -4 -12   1 1.09140 20.4580  16
  -4 -12   1 29.6091 17.6031  23
  -4 -12   1 12.1845 30.3584  10
  -4 -12   1 18.0556 21.6746  20
  -4 -12   1 6.61078 14.1848  21
   3  12  -1 90.8868 18.0513   9
   3  12  -1 128.667 18.8339  23
   3  12  -1 123.337 21.0133  19
   3  12  -1 122.214 22.3512   1
   3  12  -1 142.171 23.0802  23
   3  12  -1 106.846 19.1209   1
   3  12  -1 160.792 27.8970  15
   3  12  -1 105.494 30.0438   6
   3  12  -1 127.016 14.9497   4
  -3 -12   1 121.323 18.3514  21
  -3 -12   1 105.517 19.6167   1
  -3 -12   1 128.178 26.8036   5
  -3 -12   1 167.827 24.7560  20
  -3 -12   1 135.794 24.0085  11
  -3 -12   1 106.502 30.7788  10
  -3 -12   1 130.171 39.1784   3
  -3 -12   1 153.601 25.5935  16
   2  12  -1 215.252 23.5160  23
   2  12  -1 178.339 37.5848   1
   2  12  -1 196.015 19.8808   4
   2  12  -1 60.1509 123.043  24
   2  12  -1 202.651 31.0710   6
   2  12  -1 172.816 20.6482   1
   2  12  -1 177.258 19.6887   9
   2  12  -1 282.864 26.4059  19
  -2 -12   1 174.879 25.4035  11
  -2 -12   1 162.481 28.3269   3
  -2 -12   1 174.057 33.2752  10
  -2 -12   1 152.032 27.4297   5
  -2 -12   1 182.928 21.3895  21
   1  12  -1 76.5035 13.4253   4
   1  12  -1 75.4711 14.2944   9
   1  12  -1 47.6503 24.3943   6
   1  12  -1 67.5830 22.9238  15
   1  12  -1 65.8782 18.5604   1
   1  12  -1 78.6203 14.6261   1
   1  12  -1 66.5973 14.5410  23
   1  12  -1 -46.927 104.863  24
   1  12  -1 77.7102 18.1137  23
   1  12  -1 -182.95 148.490  24
   1  12  -1 75.7748 15.9097  19
   1  12  -1 59.9474 11.7679   9
  -1 -12   1 56.6161 23.9580   3
  -1 -12   1 24.7591 16.3110   1
  -1 -12   1 76.4697 20.9555  20
  -1 -12   1 66.1045 14.1075  23
  -1 -12   1 79.4165 23.1831   5
  -1 -12   1 74.6904 22.5811  16
  -1 -12   1 110.334 21.0639  11
  -1 -12   1 70.2149 16.0052  21
   0  12  -1 -5.1386 9.88496   9
   0  12  -1 9.05177 20.2543   6
   0  12  -1 -1.7129 11.1270   1
   0  12  -1 -3.3163 11.1844  23
   0  12  -1 -13.504 11.1921   9
   0  12  -1 7.32227 14.5983   1
   0  12  -1 19.9014 19.1097  15
   0  12  -1 186.674 129.079  24
   0  12  -1 -18.214 13.7883  19
   0  12  -1 13.2456 14.3854  23
   0  12  -1 -11.205 11.5013   4
   0 -12   1 6.46039 10.2660  18
   0 -12   1 -11.973 21.5887   3
   0 -12   1 -7.7081 17.7833   6
   0 -12   1 0.07312 18.4062   5
   0 -12   1 20.7586 17.1577  11
   0 -12   1 -5.1361 19.8461  16
   0 -12   1 -0.8915 11.0705  23
   0 -12   1 12.6802 18.7269  20
   0 -12   1 10.2308 14.0479  21
  -1  12  -1 147.046 18.2458  23
  -1  12  -1 178.737 20.2062  23
  -1  12  -1 188.433 18.5139  19
  -1  12  -1 178.323 18.5024   4
  -1  12  -1 187.823 24.9378   6
  -1  12  -1 -21.530 199.650  24
  -1  12  -1 131.017 17.4793   1
  -1  12  -1 194.105 26.0903  15
  -1  12  -1 157.111 20.9916   1
  -1  12  -1 164.606 17.2633   9
   1 -12   1 124.270 22.2798   5
   1 -12   1 185.445 24.8857  20
   1 -12   1 180.155 27.8469  16
   1 -12   1 125.904 17.6918  18
   1 -12   1 136.241 17.1527  23
   1 -12   1 149.803 29.5319   3
   1 -12   1 167.913 23.3445  11
   1 -12   1 184.544 30.7229   6
   1 -12   1 170.830 20.4298  21
  -2  12  -1 217.049 28.4894  15
  -2  12  -1 218.402 25.0721   4
  -2  12  -1 232.562 23.9574  23
  -2  12  -1 258.550 25.3233  21
  -2  12  -1 336.957 32.3560   6
  -2  12  -1 277.419 24.1632   1
  -2  12  -1 301.502 26.4076  23
  -2  12  -1 247.393 27.8236   1
  -2  12  -1 324.936 208.106  24
  -2  12  -1 222.554 22.0723   9
  -2  12  -1 279.469 24.0143   9
   2 -12   1 295.199 29.8983  18
   2 -12   1 229.724 34.1994   3
   2 -12   1 356.997 28.7130  21
   2 -12   1 201.384 23.9011  23
   2 -12   1 250.974 30.7756  20
   2 -12   1 194.734 30.0066   5
   2 -12   1 285.988 32.3133   6
   2 -12   1 328.067 32.3206  11
  -3  12  -1 250.161 25.3117  21
  -3  12  -1 246.802 26.7413   1
  -3  12  -1 251.103 157.986  24
  -3  12  -1 249.854 23.3742   1
  -3  12  -1 246.758 21.4146   9
  -3  12  -1 209.721 28.5936  15
  -3  12  -1 258.627 23.6130  23
  -3  12  -1 232.821 25.4076   4
  -3  12  -1 269.187 25.2773  23
  -3  12  -1 289.459 30.3609   6
  -3  12  -1 273.936 23.2226   9
   3 -12   1 201.610 23.0506  23
   3 -12   1 164.672 27.1049   5
   3 -12   1 274.644 30.3014  20
   3 -12   1 263.478 30.2695   6
   3 -12   1 187.026 32.9054   3
   3 -12   1 289.503 29.4123  21
   3 -12   1 227.970 27.3092  11
   3 -12   1 290.062 28.9818  18
  -4  12  -1 69.7223 13.9912   1
  -4  12  -1 43.1238 13.0867   9
  -4  12  -1 200.702 116.085  24
  -4  12  -1 18.4378 13.4516  23
  -4  12  -1 33.1863 15.9853   4
  -4  12  -1 55.7784 15.5748   1
  -4  12  -1 47.0003 13.0434  23
  -4  12  -1 40.3764 12.9907  21
  -4  12  -1 71.8426 21.8675  15
  -4  12  -1 51.0310 12.8111   9
   4 -12   1 59.2388 19.0168  11
   4 -12   1 32.9496 15.8433   6
   4 -12   1 45.9900 12.6037  23
   4 -12   1 49.0547 18.2270  18
   4 -12   1 25.0172 16.1604  21
   4 -12   1 17.8778 24.8090   3
   4 -12   1 19.9131 20.6404   5
  -5  12  -1 23.2857 12.1897   9
  -5  12  -1 18.7089 15.7150  18
  -5  12  -1 38.2751 112.491  24
  -5  12  -1 -4.0347 14.2304   1
  -5  12  -1 21.4370 12.5724   1
  -5  12  -1 30.7619 19.6964  15
  -5  12  -1 0.31898 19.8910  12
  -5  12  -1 1.13766 13.9233  23
  -5  12  -1 27.4305 12.4861   9
   5 -12   1 7.40159 16.5620  21
   5 -12   1 1.76636 14.1040   6
   5 -12   1 -15.020 15.1490   1
   5 -12   1 1.92249 19.6090   5
   5 -12   1 14.0031 12.4711  23
   5 -12   1 29.3974 10.8410  13
   5 -12   1 0.45568 19.3885  18
   5 -12   1 -9.7032 24.4819   3
   5 -12   1 43.1096 20.1897  11
  -6  12  -1 160.839 26.5028  15
  -6  12  -1 145.954 22.6060  17
  -6  12  -1 158.574 14.6814  12
  -6  12  -1 175.869 20.9690   1
  -6  12  -1 149.726 18.6434  23
  -6  12  -1 224.123 132.264  24
  -6  12  -1 101.761 18.8254  18
  -6  12  -1 107.870 14.6714   9
  -6  12  -1 148.351 18.9692  23
  -6  12  -1 145.649 17.1514   9
   6 -12   1 141.795 16.6513  13
   6 -12   1 153.449 20.6004   7
   6 -12   1 134.461 22.4575  21
   6 -12   1 94.5943 16.9710   6
   6 -12   1 101.758 24.4942   5
   6 -12   1 124.223 18.0453  23
   6 -12   1 75.0088 15.6102   1
   6 -12   1 131.652 24.6302  18
   6 -12   1 149.377 24.8801  11
   6 -12   1 449.600 148.219  24
   6 -12   1 86.4052 29.2006   3
  -7  12  -1 240.255 25.2410  14
  -7  12  -1 314.736 26.5237   9
  -7  12  -1 235.538 26.1881  23
  -7  12  -1 265.776 28.6244   1
  -7  12  -1 571.848 142.002  24
  -7  12  -1 224.660 26.1583   1
  -7  12  -1 265.466 26.8318  23
  -7  12  -1 308.851 32.8771  17
  -7  12  -1 352.665 38.2469  15
   7 -12   1 331.125 36.3732  18
   7 -12   1 270.335 29.5490  21
   7 -12   1 273.647 30.8310  11
   7 -12   1 504.555 157.470  24
   7 -12   1 159.791 33.0006   3
   7 -12   1 193.162 24.2761  23
   7 -12   1 235.760 23.8246  13
   7 -12   1 229.951 28.4272   7
   7 -12   1 175.099 22.3932   1
   7 -12   1 214.679 33.9548   5
  -8  12  -1 153.173 33.5432  17
  -8  12  -1 142.356 24.9469  23
  -8  12  -1 127.896 21.6917   8
  -8  12  -1 141.331 21.7707   1
  -8  12  -1 136.162 20.3928  23
  -8  12  -1 112.904 28.5438  15
  -8  12  -1 117.528 21.4576   1
  -8  12  -1 131.067 16.7344  14
  -8  12  -1 121.152 164.691  24
  -8  12  -1 137.977 18.6430   9
   8 -12   1 134.098 20.1690  13
   8 -12   1 112.623 18.5708   1
   8 -12   1 81.1471 20.8857   7
   8 -12   1 157.828 27.2889  21
   8 -12   1 111.066 29.2807  23
   8 -12   1 180.829 28.6180  18
   8 -12   1 104.741 30.6510   3
   8 -12   1 122.210 29.4233  11
   8 -12   1 52.6798 178.522  24
  -9  12  -1 15.1916 20.3116  17
  -9  12  -1 35.0345 17.8173  23
  -9  12  -1 -0.1100 14.3041  14
  -9  12  -1 20.1347 15.6773   1
  -9  12  -1 50.8423 16.5783  23
  -9  12  -1 33.7075 18.6879   8
  -9  12  -1 32.9896 16.3209   9
  -9  12  -1 343.155 188.886  24
  -9  12  -1 -10.901 24.0745  15
  -9  12  -1 25.7379 17.3265   1
   9 -12   1 23.6299 22.3899  21
   9 -12   1 183.885 205.022  24
   9 -12   1 3.33955 22.3768  18
   9 -12   1 -1.0573 20.1860   7
   9 -12   1 14.4551 46.9918   3
   9 -12   1 14.2102 14.6495   1
   9 -12   1 -3.7167 17.3014  13
 -10  12  -1 40.1355 16.7515   9
 -10  12  -1 -43.910 207.355  24
 -10  12  -1 2.96452 25.5229  15
 -10  12  -1 32.4663 16.3396  14
 -10  12  -1 -1.4053 24.2027   8
 -10  12  -1 25.7166 18.5387   1
 -10  12  -1 18.1003 18.2189   1
 -10  12  -1 12.8128 18.7389  23
 -10  12  -1 9.30115 20.5801  17
 -10  12  -1 -6.0159 17.5204  23
  10 -12   1 19.7918 23.9093  21
  10 -12   1 12.2236 16.0506   1
  10 -12   1 -3.8068 15.6902  23
  10 -12   1 -7.6327 22.2332   7
  10 -12   1 11.2959 23.3400  18
  10 -12   1 -12.254 28.4936   3
  10 -12   1 5.71043 22.9715  13
 -11  12  -1 65.9697 24.3683  17
 -11  12  -1 37.8104 21.7103   1
 -11  12  -1 59.9145 23.6622  23
 -11  12  -1 41.1038 20.3015   1
 -11  12  -1 38.9167 17.7786   9
 -11  12  -1 290.921 312.618  24
 -11  12  -1 91.8642 29.1127  15
 -11  12  -1 21.1970 20.6859   8
 -11  12  -1 68.6313 20.8948  23
  11 -12   1 51.5368 25.1967   7
  11 -12   1 17.4164 17.5661   1
  11 -12   1 19.0728 31.3903   3
  11 -12   1 -220.86 297.782  24
  11 -12   1 33.2722 19.0933  23
  11 -12   1 36.3754 25.8540  21
  11 -12   1 33.7027 21.2960  13
  11 -12   1 68.1095 27.1365  18
 -12  12  -1 54.3866 24.8893  17
 -12  12  -1 50.5358 22.0235   8
 -12  12  -1 56.3258 21.9782  23
 -12  12  -1 40.0843 28.6656  15
 -12  12  -1 65.5448 22.1300   1
  12 -12   1 62.5186 33.4127   3
  12 -12   1 49.3260 21.9606  23
  12 -12   1 77.4809 28.3281  18
  12 -12   1 59.5613 28.9159  21
  12 -12   1 35.8376 23.0262  13
  12 -12   1 38.4119 19.8771   1
   7  11  -1 -5.9729 16.3293   9
   7  11  -1 29.4864 21.8369  19
   7  11  -1 18.9036 23.8936  23
   7  11  -1 -26.775 30.3085   6
   7  11  -1 47.3939 29.6162  15
   7  11  -1 20.6424 22.9719   1
   7  11  -1 19.4059 24.0585   1
   7  11  -1 -0.7224 22.1157  23
  -7 -11   1 18.2821 19.2078  23
  -7 -11   1 10.4839 20.1260  14
  -7 -11   1 38.5722 23.6383  20
  -7 -11   1 12.8931 19.2864  11
  -7 -11   1 12.1117 34.0828  10
  -7 -11   1 6.64866 22.5220   5
  -7 -11   1 2.38804 15.2819  21
  -7 -11   1 2.06746 22.7890  16
  -7 -11   1 21.4086 20.3527   1
   6  11  -1 -19.900 21.5654  23
   6  11  -1 -18.157 17.5103   1
   6  11  -1 -17.649 20.5749   1
   6  11  -1 4.40695 19.9811  19
   6  11  -1 31.7584 22.9047  23
   6  11  -1 12.7674 16.5177   9
   6  11  -1 -2.0229 23.9666  15
   6  11  -1 -53.415 25.5830   6
  -6 -11   1 -5.0573 16.9783  23
  -6 -11   1 -11.879 21.1696  16
  -6 -11   1 -3.5900 16.7879   1
  -6 -11   1 -24.727 19.7769  20
  -6 -11   1 1.13562 31.4266  10
  -6 -11   1 -21.656 14.2158  21
  -6 -11   1 -14.707 27.8672  11
  -6 -11   1 16.5991 15.6049  14
  -6 -11   1 1.05680 21.7038   5
   5  11  -1 41.2270 21.5451  23
   5  11  -1 73.9606 18.1538   1
   5  11  -1 107.688 28.2870  15
   5  11  -1 82.8363 22.5899   1
   5  11  -1 77.2426 18.6088  23
   5  11  -1 85.7049 33.3194  19
   5  11  -1 75.0721 29.9313   6
   5  11  -1 63.3833 17.6708   9
  -5 -11   1 125.378 21.8461  11
  -5 -11   1 104.596 17.0000  21
  -5 -11   1 83.8396 25.5918   5
  -5 -11   1 116.288 24.1679  20
  -5 -11   1 61.3368 18.4033   1
  -5 -11   1 85.5078 15.8068  14
  -5 -11   1 98.0907 24.7324  23
  -5 -11   1 107.383 23.4844  16
  -5 -11   1 49.3707 31.4691  10
   4  11  -1 324.561 29.3567   9
   4  11  -1 311.070 33.1909   1
   4  11  -1 316.284 34.3308   1
   4  11  -1 330.120 29.4266  23
   4  11  -1 284.874 38.2243  15
   4  11  -1 340.443 36.2769  23
   4  11  -1 352.802 33.0822  19
   4  11  -1 22.7837 141.163  24
   4  11  -1 277.776 39.5141   6
  -4 -11   1 135.797 204.529  24
  -4 -11   1 327.180 29.7799   1
  -4 -11   1 256.433 38.5113  10
  -4 -11   1 349.953 33.6874  11
  -4 -11   1 233.083 28.7612   3
  -4 -11   1 264.575 28.1336  21
  -4 -11   1 341.173 35.9300  16
  -4 -11   1 302.468 31.0423  14
  -4 -11   1 248.113 32.2945   5
  -4 -11   1 370.674 35.0442  20
   3  11  -1 291.981 25.7644   9
   3  11  -1 343.386 29.7817  19
   3  11  -1 210.776 30.5238  15
   3  11  -1 258.378 27.0057   4
   3  11  -1 96.9926 118.954  24
   3  11  -1 216.342 25.3014  23
   3  11  -1 238.863 32.9002   6
   3  11  -1 224.156 26.2753   1
   3  11  -1 276.792 30.6918   1
   3  11  -1 303.514 30.1893  23
  -3 -11   1 222.822 27.9694  16
  -3 -11   1 257.991 27.4847  11
  -3 -11   1 201.600 29.5337  23
  -3 -11   1 205.161 28.1368   5
  -3 -11   1 231.080 27.6998  20
  -3 -11   1 238.227 26.4910   1
  -3 -11   1 226.873 34.4026  10
  -3 -11   1 251.096 28.5535   3
  -3 -11   1 286.843 26.5557  21
  -3 -11   1 113.345 171.141  24
   2  11  -1 6.09791 15.0080  23
   2  11  -1 -1.0091 20.8541   6
   2  11  -1 22.6488 16.1417   1
   2  11  -1 14.8147 10.1290   4
   2  11  -1 24.7576 12.8247  23
   2  11  -1 29.1661 15.0016  19
   2  11  -1 5.36118 19.3270  15
   2  11  -1 14.3110 12.6396   1
   2  11  -1 -2.0251 9.94655   9
   2  11  -1 2.79223 12.0650   9
  -2 -11   1 30.3815 12.9615  21
  -2 -11   1 1.02284 22.4612  10
  -2 -11   1 35.4681 18.0063  11
  -2 -11   1 29.6344 19.5988   5
  -2 -11   1 12.8689 16.5165  20
  -2 -11   1 12.9919 18.4304  16
  -2 -11   1 18.1540 23.1196   3
   1  11  -1 26.8294 13.5949  19
   1  11  -1 38.3102 21.0374   6
   1  11  -1 36.3616 11.3948   4
   1  11  -1 21.7109 11.5093  23
   1  11  -1 -197.21 89.2984  24
   1  11  -1 46.3857 15.8424   1
   1  11  -1 -29.989 116.171  24
   1  11  -1 53.0250 12.3833   9
   1  11  -1 45.3373 19.5992  15
   1  11  -1 41.7384 12.3311   1
   1  11  -1 21.0953 14.0500  23
  -1 -11   1 48.0190 17.6481  20
  -1 -11   1 38.6711 19.7086   5
  -1 -11   1 18.3949 16.3764  11
  -1 -11   1 57.9874 22.1329   3
  -1 -11   1 39.6506 19.6877   6
  -1 -11   1 51.2561 19.0718  16
  -1 -11   1 31.7294 12.2526  23
  -1 -11   1 53.4617 14.6160  21
   0  11  -1 187.381 24.1223   6
   0  11  -1 123.215 17.9165  23
   0  11  -1 82.7868 18.2626   8
   0  11  -1 128.244 15.5852  23
   0  11  -1 132.200 22.3813  15
   0  11  -1 144.025 106.390  24
   0  11  -1 114.563 15.2278   1
   0  11  -1 137.191 15.2147   4
   0  11  -1 151.377 18.8349   1
   0  11  -1 180.913 78.6014  24
   0  11  -1 147.733 15.4213  19
   0  11  -1 117.762 13.8972   9
   0  11  -1 125.680 14.8043   9
   0 -11   1 135.444 22.1652   5
   0 -11   1 146.458 23.6161  16
   0 -11   1 146.364 17.4444  21
   0 -11   1 109.697 14.2840  18
   0 -11   1 92.5788 15.1174   1
   0 -11   1 177.440 26.8340   3
   0 -11   1 175.422 22.0891  20
   0 -11   1 133.759 15.7432  23
   0 -11   1 152.455 21.1492  11
   0 -11   1 70.1051 14.1327   1
  -1  11  -1 331.239 27.4175  23
  -1  11  -1 367.670 26.2734   9
  -1  11  -1 439.221 36.7843   6
  -1  11  -1 331.317 106.407  24
  -1  11  -1 351.113 28.2391   4
  -1  11  -1 398.246 31.4173   1
  -1  11  -1 363.269 29.6893  16
  -1  11  -1 191.194 86.8844  24
  -1  11  -1 345.437 27.5585   1
  -1  11  -1 351.117 35.5484  15
  -1  11  -1 358.766 30.0035  23
  -1  11  -1 390.496 27.4026   9
  -1  11  -1 390.682 26.3964  19
   1 -11   1 420.916 34.0743  11
   1 -11   1 345.912 35.1988   3
   1 -11   1 395.406 30.4354  21
   1 -11   1 379.285 34.8249  20
   1 -11   1 355.282 38.4613  16
   1 -11   1 285.435 31.9689   5
   1 -11   1 318.293 27.4468  23
   1 -11   1 322.937 28.9112   1
   1 -11   1 354.488 27.6929  23
   1 -11   1 386.336 36.2948   6
   1 -11   1 328.862 28.9297  18
  -2  11  -1 122.390 16.3804   4
  -2  11  -1 179.368 101.148  24
  -2  11  -1 119.208 14.3835   9
  -2  11  -1 113.828 16.0109  21
  -2  11  -1 141.504 17.9372  16
  -2  11  -1 108.312 13.1975   9
  -2  11  -1 138.164 15.4698   1
  -2  11  -1 132.484 17.7746   1
  -2  11  -1 171.536 20.6869   6
  -2  11  -1 121.357 21.8365  15
  -2  11  -1 133.946 17.0340  23
  -2  11  -1 133.082 15.4778  23
  -2  11  -1 174.017 76.9599  24
   2 -11   1 147.051 15.9521  23
   2 -11   1 152.565 20.5514  11
   2 -11   1 158.043 18.7449  21
   2 -11   1 137.371 19.8147   6
   2 -11   1 141.410 22.8456   5
   2 -11   1 120.728 15.6019   1
   2 -11   1 140.614 27.6794   3
   2 -11   1 144.928 18.8433  18
   2 -11   1 139.323 22.4217  20
   2 -11   1 110.337 14.9919  23
  -3  11  -1 -11.959 7.82042   9
  -3  11  -1 -3.8417 16.5099  15
  -3  11  -1 -22.705 12.1303  16
  -3  11  -1 -20.537 10.6585  23
  -3  11  -1 -3.7525 9.69621   9
  -3  11  -1 -13.636 12.3547  21
  -3  11  -1 -15.498 12.5016   1
  -3  11  -1 -18.359 10.1000   1
  -3  11  -1 -21.655 11.8909   4
  -3  11  -1 -25.147 89.5808  24
  -3  11  -1 -28.075 9.98240  23
  -3  11  -1 60.1466 78.3042  24
   3 -11   1 -9.2086 12.7643  21
   3 -11   1 1.28459 17.5043  20
   3 -11   1 -4.0412 10.1422  23
   3 -11   1 3.57500 9.69548  23
   3 -11   1 4.68279 14.7847  18
   3 -11   1 -13.300 15.8119   5
   3 -11   1 -36.674 21.6006   3
   3 -11   1 -6.7030 10.3432   1
   3 -11   1 -9.3198 13.4364   6
   3 -11   1 11.2610 16.0256  11
  -4  11  -1 132.404 18.6088  16
  -4  11  -1 139.627 17.4674  21
  -4  11  -1 155.024 22.9824  11
  -4  11  -1 160.795 18.1381   6
  -4  11  -1 101.697 99.5839  24
  -4  11  -1 172.617 16.9406   1
  -4  11  -1 127.958 18.9945   4
  -4  11  -1 137.564 23.0827  15
  -4  11  -1 137.605 15.1837   9
  -4  11  -1 154.772 18.2857   1
  -4  11  -1 122.704 14.1304   9
  -4  11  -1 124.306 16.9336  23
   4 -11   1 161.151 30.3173   3
   4 -11   1 138.044 21.0027  18
   4 -11   1 125.548 16.3212   1
   4 -11   1 135.703 15.3855  23
   4 -11   1 93.2841 14.5535   1
   4 -11   1 121.714 19.5018  21
   4 -11   1 151.496 15.6847  13
   4 -11   1 111.248 16.1596  23
   4 -11   1 128.688 18.4061   6
   4 -11   1 139.805 25.4409   5
   4 -11   1 168.329 21.6168  11
   4 -11   1 169.568 22.1707  15
  -5  11  -1 246.231 23.4569  21
  -5  11  -1 182.583 23.4969  16
  -5  11  -1 267.457 19.6251  12
  -5  11  -1 209.415 23.8492  18
  -5  11  -1 199.208 18.9260   9
  -5  11  -1 204.726 21.2943  23
  -5  11  -1 216.461 22.9271  23
  -5  11  -1 189.604 25.9161  15
  -5  11  -1 210.323 22.5924  11
  -5  11  -1 183.926 18.7531   9
  -5  11  -1 213.129 22.2081   1
  -5  11  -1 191.258 21.6690   4
  -5  11  -1 332.962 104.416  24
   5 -11   1 188.373 26.7190   5
   5 -11   1 165.040 17.8055   7
   5 -11   1 206.421 20.6226   1
   5 -11   1 201.830 20.6640   6
   5 -11   1 174.252 22.6596  21
   5 -11   1 188.250 23.6406  15
   5 -11   1 159.863 18.3960   1
   5 -11   1 201.696 24.9123  11
   5 -11   1 192.294 25.2003  18
   5 -11   1 168.859 29.8547   3
   5 -11   1 177.277 19.7779  23
   5 -11   1 88.7789 101.505  24
   5 -11   1 158.479 17.3801  13
  -6  11  -1 149.664 18.3134  23
  -6  11  -1 138.150 20.1104  18
  -6  11  -1 129.535 13.9665  12
  -6  11  -1 133.980 17.2214  23
  -6  11  -1 178.921 20.3530   1
  -6  11  -1 154.336 17.2719   1
  -6  11  -1 163.031 22.2273  17
  -6  11  -1 158.311 24.3536   9
  -6  11  -1 128.227 23.2798  15
  -6  11  -1 149.710 13.7389  14
  -6  11  -1 -39.075 106.320  24
  -6  11  -1 161.966 17.1657   9
   6 -11   1 147.210 24.9516  18
   6 -11   1 157.456 22.1563  21
   6 -11   1 134.573 22.4425  11
   6 -11   1 129.290 16.8120   1
   6 -11   1 123.059 16.8973  13
   6 -11   1 56.4406 113.252  24
   6 -11   1 109.054 27.9641   3
   6 -11   1 127.960 18.7101   7
   6 -11   1 90.8502 23.8148   5
   6 -11   1 115.803 18.5470  23
   6 -11   1 130.805 15.6612   6
  -7  11  -1 7.48356 20.4763  15
  -7  11  -1 27.0520 10.4961   9
  -7  11  -1 0.58375 17.3278  17
  -7  11  -1 44.8316 15.0447   1
  -7  11  -1 37.7506 13.7140   1
  -7  11  -1 37.3751 12.9744   9
  -7  11  -1 46.2271 13.9085  23
  -7  11  -1 38.9913 14.7955  23
  -7  11  -1 13.0283 11.1016  14
  -7  11  -1 322.805 125.072  24
   7 -11   1 38.8563 24.5646   3
   7 -11   1 43.8813 18.6852  21
   7 -11   1 -1.6079 20.1938  18
   7 -11   1 6.03866 14.5942  13
   7 -11   1 10.5493 22.6876   5
   7 -11   1 22.1527 12.3733   1
   7 -11   1 -173.22 116.184  24
   7 -11   1 9.24075 19.7572  11
  -8  11  -1 -4.4333 18.2359  17
  -8  11  -1 -9.4228 12.1053  14
  -8  11  -1 -1.8055 13.5252   9
  -8  11  -1 7.73637 14.5937  23
  -8  11  -1 -6.0455 13.9457  23
  -8  11  -1 -25.988 16.5155   1
  -8  11  -1 -18.237 15.8057   8
  -8  11  -1 -3.6041 20.9030  15
  -8  11  -1 -15.645 132.700  24
  -8  11  -1 -11.842 14.9891   1
   8 -11   1 -19.027 19.8540  18
   8 -11   1 0.72386 13.3213   1
   8 -11   1 -12.198 18.3015  21
   8 -11   1 -4.0459 15.5108  13
   8 -11   1 -23.530 24.4886   3
   8 -11   1 -6.8955 12.9844  23
   8 -11   1 2.97435 17.7847   7
   8 -11   1 -19.012 21.3039  11
   8 -11   1 124.430 229.639  24
  -9  11  -1 -65.776 146.218  24
  -9  11  -1 74.1506 17.7171  14
  -9  11  -1 77.1262 25.8716  15
  -9  11  -1 112.873 20.4203   8
  -9  11  -1 86.4194 19.5231  23
  -9  11  -1 109.582 18.5301   9
  -9  11  -1 69.4338 19.1419   1
  -9  11  -1 56.3780 17.5010   1
   9 -11   1 75.3784 23.5753  21
   9 -11   1 37.7507 18.2494  13
   9 -11   1 56.7238 17.4956   1
   9 -11   1 81.3617 18.3026  23
   9 -11   1 49.4570 27.9949   3
   9 -11   1 90.8879 22.5934   7
 -10  11  -1 64.8320 22.3201  17
 -10  11  -1 71.2578 17.9023   9
 -10  11  -1 69.5618 21.8505  23
 -10  11  -1 77.8396 27.0575  15
 -10  11  -1 81.0791 19.6522  23
 -10  11  -1 44.2238 19.3916   1
 -10  11  -1 80.9958 19.8777   1
 -10  11  -1 249.531 194.671  24
 -10  11  -1 80.1104 18.0312  14
 -10  11  -1 88.3453 20.5162   8
  10 -11   1 117.813 26.0965  21
  10 -11   1 55.1457 19.1674  23
  10 -11   1 92.1373 37.7509   3
  10 -11   1 44.8935 20.3002  13
  10 -11   1 176.928 204.471  24
  10 -11   1 67.1845 22.5266   7
  10 -11   1 65.5582 25.2977  18
  10 -11   1 64.5757 19.1753   1
 -11  11  -1 0.66157 19.2815   1
 -11  11  -1 11.2843 20.3524  23
 -11  11  -1 -9.0094 16.1343   9
 -11  11  -1 -7.4173 17.4696  23
 -11  11  -1 -32.435 24.8537  15
 -11  11  -1 17.9858 18.4340   1
 -11  11  -1 3.38707 18.4504   8
 -11  11  -1 -160.77 222.844  24
 -11  11  -1 52.2062 23.5445  17
  11 -11   1 10.6680 22.7073   7
  11 -11   1 -0.1609 22.6123  21
  11 -11   1 14.2409 18.1033  23
  11 -11   1 -29.982 28.5147   3
  11 -11   1 -3.0979 19.4935  13
  11 -11   1 313.525 265.087  24
  11 -11   1 2.24952 16.0781   1
  11 -11   1 2.36902 22.8300  18
 -12  11  -1 -33.297 18.4406  23
 -12  11  -1 -10.515 19.5140   8
 -12  11  -1 -3.2716 19.3120   1
 -12  11  -1 -3.4765 22.0394   1
 -12  11  -1 7.03102 17.7434   9
 -12  11  -1 -12.966 22.4231  17
 -12  11  -1 -1.5889 26.6634  15
 -12  11  -1 -22.937 22.8646  23
  12 -11   1 -23.793 17.0819   1
  12 -11   1 -27.136 28.0052   3
  12 -11   1 -1.0968 20.3408  13
  12 -11   1 3.54316 18.4212  23
  12 -11   1 -3.1344 25.2537  21
  12 -11   1 2.61662 24.4987  18
   8  10  -1 10.4766 25.3467   1
   8  10  -1 11.0418 23.6479  23
   8  10  -1 -14.553 21.8153   1
   8  10  -1 49.3318 22.0130  19
   8  10  -1 -3.0111 17.2520   9
   8  10  -1 -20.271 30.6222   6
   8  10  -1 8.69011 30.8725  23
  -8 -10   1 29.3583 22.7483   5
  -8 -10   1 46.7699 35.7117  10
  -8 -10   1 5.81686 15.4648  21
  -8 -10   1 8.01973 19.6847  23
  -8 -10   1 6.39156 23.4795  16
  -8 -10   1 3.26909 19.8051  11
  -8 -10   1 -15.550 19.7851   1
  -8 -10   1 10.6856 22.6604  20
   7  10  -1 50.4872 19.8367   1
   7  10  -1 64.4325 20.7560  23
   7  10  -1 33.2079 29.7511   6
   7  10  -1 102.907 25.7891  23
   7  10  -1 69.7385 17.7729   9
   7  10  -1 65.5951 22.1230  19
   7  10  -1 44.2589 24.1792   1
  -7 -10   1 72.8089 16.2209  21
  -7 -10   1 66.5421 33.3117  10
  -7 -10   1 45.2333 19.9959  23
  -7 -10   1 54.7625 23.3394  16
  -7 -10   1 85.1497 23.4486  20
  -7 -10   1 39.7055 18.8360   1
  -7 -10   1 69.7185 21.1136  11
  -7 -10   1 54.1495 22.5071   5
  -7 -10   1 39.0439 17.0401  14
   6  10  -1 97.5163 20.9194  23
   6  10  -1 111.072 18.4541   9
   6  10  -1 67.7148 19.3654   1
   6  10  -1 100.613 24.0921   1
   6  10  -1 91.9929 22.2754  19
   6  10  -1 95.5783 24.8286  23
   6  10  -1 108.058 30.1112   6
  -6 -10   1 91.0122 16.7131  21
  -6 -10   1 107.759 24.4346  16
  -6 -10   1 104.029 18.5021  14
  -6 -10   1 94.3408 19.3420  23
  -6 -10   1 93.6822 21.0017  11
  -6 -10   1 110.450 19.8910   1
  -6 -10   1 96.3261 30.5836  10
  -6 -10   1 127.092 24.0779  20
   5  10  -1 59.7523 16.2785  23
   5  10  -1 137.661 142.618  24
   5  10  -1 83.9580 23.2038   1
   5  10  -1 22.2458 28.5687   6
   5  10  -1 55.8585 16.0349   1
   5  10  -1 45.9724 19.3198  19
   5  10  -1 45.9006 15.8409   9
  -5 -10   1 43.9025 20.2108   5
  -5 -10   1 55.4089 16.6024   1
  -5 -10   1 70.7963 19.6759  11
  -5 -10   1 -24.181 175.195  24
  -5 -10   1 61.5028 16.9506  23
  -5 -10   1 51.1495 15.0016  21
  -5 -10   1 61.0932 14.5043  14
  -5 -10   1 42.7564 22.7074  16
  -5 -10   1 90.1365 28.3852  10
   4  10  -1 -3.4742 16.2212  23
   4  10  -1 10.0026 15.8991  19
   4  10  -1 16.3883 13.4547  23
   4  10  -1 -1.9010 14.5015   1
   4  10  -1 2.84523 21.1411  15
   4  10  -1 3.78819 16.7132   1
   4  10  -1 -35.223 22.6103   6
   4  10  -1 2.00488 13.6884   9
  -4 -10   1 -2.9289 17.1832  20
  -4 -10   1 22.2721 17.5723  16
  -4 -10   1 13.6253 12.9006  23
  -4 -10   1 -11.547 12.5326  21
  -4 -10   1 15.8589 17.8649   5
  -4 -10   1 12.7559 13.8349   1
  -4 -10   1 3.19417 11.2784  14
  -4 -10   1 -16.648 15.7732  11
  -4 -10   1 -26.805 16.6174   3
  -4 -10   1 28.2395 23.6614  10
  -4 -10   1 -121.38 200.763  24
   3  10  -1 72.1819 18.3964   1
   3  10  -1 64.6521 14.5859  23
   3  10  -1 60.5814 13.9706   9
   3  10  -1 52.0956 17.1018  23
   3  10  -1 -16.008 93.4469  24
   3  10  -1 62.6744 20.8985  15
   3  10  -1 97.4658 17.8562  19
   3  10  -1 59.6220 14.0744   1
   3  10  -1 64.8761 22.9852   6
   3  10  -1 70.7633 12.6368   9
   3  10  -1 77.5419 11.5515   4
  -3 -10   1 44.2360 10.1948  14
  -3 -10   1 95.8278 23.8676  10
  -3 -10   1 80.9442 18.8040  11
  -3 -10   1 102.011 19.0105  20
  -3 -10   1 130.719 143.967  24
  -3 -10   1 65.1319 14.1392  21
  -3 -10   1 86.2886 20.2409   3
  -3 -10   1 94.2376 19.2236  16
  -3 -10   1 87.9084 15.6055   1
  -3 -10   1 96.0315 20.2482   5
   2  10  -1 243.915 26.1895   1
   2  10  -1 210.558 27.9086   6
   2  10  -1 229.577 87.9084  24
   2  10  -1 189.741 24.6664  16
   2  10  -1 189.895 24.4144  20
   2  10  -1 220.569 21.1728  23
   2  10  -1 183.309 20.5578  19
   2  10  -1 204.490 18.8884   4
   2  10  -1 176.554 18.1233   9
   2  10  -1 192.468 21.2830   1
   2  10  -1 215.413 23.4686  17
   2  10  -1 228.132 25.2407  23
   2  10  -1 225.738 21.6320   9
   2  10  -1 222.985 27.1436  15
  -2 -10   1 186.812 21.9614   1
  -2 -10   1 213.125 22.7353  11
  -2 -10   1 213.640 22.4817  21
  -2 -10   1 197.882 26.3264   6
  -2 -10   1 158.948 23.8482   5
  -2 -10   1 192.624 24.3498  16
  -2 -10   1 217.447 25.3254   3
  -2 -10   1 182.957 29.0346  10
  -2 -10   1 154.745 18.7798   1
  -2 -10   1 268.722 27.1020  20
   1  10  -1 96.2632 16.6158  19
   1  10  -1 115.905 21.6147   6
   1  10  -1 71.4030 80.5820  24
   1  10  -1 79.0749 11.4571   9
   1  10  -1 91.6639 13.3735   1
   1  10  -1 104.673 16.3262  23
   1  10  -1 90.1711 12.9101   9
   1  10  -1 97.7037 15.2749  16
   1  10  -1 101.558 16.7790   8
   1  10  -1 107.326 12.8234   4
   1  10  -1 77.4244 14.6357  20
   1  10  -1 98.4253 20.0796  15
   1  10  -1 95.2089 13.6364  23
   1  10  -1 101.506 16.5460   1
  -1 -10   1 112.964 30.4023   6
  -1 -10   1 112.850 18.8962  20
  -1 -10   1 102.617 19.8030   5
  -1 -10   1 77.2136 14.1044   1
  -1 -10   1 80.4624 22.3179  10
  -1 -10   1 100.819 14.9101  21
  -1 -10   1 91.9451 14.0067  23
  -1 -10   1 116.694 18.0893  11
  -1 -10   1 86.1488 18.4498  16
   0  10  -1 94.5536 12.0768   9
   0  10  -1 79.7125 13.8895  16
   0  10  -1 80.5689 14.5524  23
   0  10  -1 99.1297 18.9091   6
   0  10  -1 14.4035 68.6176  24
   0  10  -1 95.7633 15.7186   1
   0  10  -1 74.7283 11.9146   4
   0  10  -1 85.5555 12.3602  23
   0  10  -1 77.2698 12.0782   1
   0  10  -1 84.8568 12.4554  19
   0  10  -1 72.4042 17.9645  15
   0  10  -1 87.1974 13.6835  20
   0  10  -1 -14.042 90.2759  24
   0  10  -1 82.4392 10.4928   9
   0 -10   1 83.1253 17.7531  20
   0 -10   1 80.9462 19.1697   5
   0 -10   1 71.4012 15.3819   1
   0 -10   1 69.2226 16.1989  11
   0 -10   1 100.110 18.7225  16
   0 -10   1 73.5408 11.8046   1
   0 -10   1 81.9799 12.5932  23
   0 -10   1 80.3238 14.1690  21
   0 -10   1 67.8605 17.8750   6
   0 -10   1 59.9084 12.0295  23
   0 -10   1 72.1435 22.5515   3
   0 -10   1 50.8825 11.5816  18
  -1  10  -1 -25.352 8.90141  23
  -1  10  -1 -3.3656 8.25881  19
  -1  10  -1 -11.208 14.1367  15
  -1  10  -1 -15.305 8.93022   9
  -1  10  -1 1.23887 9.42103   4
  -1  10  -1 -20.261 11.5550   1
  -1  10  -1 -26.165 8.31656   1
  -1  10  -1 28.0710 61.5927  24
  -1  10  -1 8.61316 15.1421   6
  -1  10  -1 -59.734 78.3276  24
  -1  10  -1 -36.636 9.92258  23
  -1  10  -1 -13.422 8.66881  21
   1 -10   1 0.95302 14.0434   6
   1 -10   1 -11.699 19.3431   3
   1 -10   1 1.36918 14.6120   5
   1 -10   1 -21.310 10.6171  18
   1 -10   1 -17.829 10.9972  21
   1 -10   1 -13.053 9.01525   1
   1 -10   1 -13.742 16.6583  16
   1 -10   1 -22.590 8.62084  23
   1 -10   1 -20.731 13.3514  20
   1 -10   1 -21.361 7.71831   1
   1 -10   1 -4.4541 13.4073  11
  -2  10  -1 157.815 14.4159   9
  -2  10  -1 138.301 26.1356  20
  -2  10  -1 150.153 16.5484  21
  -2  10  -1 151.861 15.2814   9
  -2  10  -1 92.6612 69.5281  24
  -2  10  -1 147.149 22.1509  11
  -2  10  -1 244.181 33.7677   6
  -2  10  -1 172.750 17.0326   4
  -2  10  -1 141.499 16.4323  23
  -2  10  -1 132.940 18.3102   1
  -2  10  -1 158.675 17.8816  23
  -2  10  -1 151.941 19.1547  16
  -2  10  -1 186.761 84.3098  24
  -2  10  -1 197.156 22.5362  15
  -2  10  -1 154.505 16.1366   1
   2 -10   1 110.886 14.9425   1
   2 -10   1 146.119 18.5396  18
   2 -10   1 180.644 20.2336   6
   2 -10   1 145.750 18.3724  23
   2 -10   1 174.245 27.5854   3
   2 -10   1 198.979 19.2017  21
   2 -10   1 232.792 22.8896  20
   2 -10   1 203.812 20.8969  11
   2 -10   1 156.426 16.7659   1
   2 -10   1 138.952 16.2022  23
   2 -10   1 170.095 22.9039   5
  -3  10  -1 586.866 39.0158   6
  -3  10  -1 518.991 36.1890  23
  -3  10  -1 572.756 37.0396  21
  -3  10  -1 602.415 35.3927   9
  -3  10  -1 558.546 100.454  24
  -3  10  -1 591.278 42.0357  15
  -3  10  -1 500.358 34.1627   9
  -3  10  -1 601.138 38.4541   1
  -3  10  -1 504.260 36.0723   1
  -3  10  -1 549.272 36.9148  23
  -3  10  -1 537.280 39.8283  16
  -3  10  -1 641.499 108.242  24
  -3  10  -1 553.038 37.4773   4
   3 -10   1 505.360 43.7717  15
   3 -10   1 571.484 39.2286   6
   3 -10   1 583.599 40.7412  11
   3 -10   1 535.652 36.4863   1
   3 -10   1 430.587 35.3466   1
   3 -10   1 497.837 39.6064   5
   3 -10   1 562.700 38.7599  21
   3 -10   1 554.339 42.1822  20
   3 -10   1 474.313 42.6252   3
   3 -10   1 449.028 35.8588  23
   3 -10   1 442.338 39.4591  23
  -4  10  -1 201.612 22.1604  18
  -4  10  -1 209.869 24.8045  15
  -4  10  -1 238.045 23.0888   1
  -4  10  -1 252.644 88.3901  24
  -4  10  -1 211.395 22.8433   4
  -4  10  -1 196.657 21.8452  21
  -4  10  -1 249.786 23.5095   6
  -4  10  -1 240.523 20.5293   9
  -4  10  -1 179.353 18.1198   9
  -4  10  -1 223.489 27.1539  20
  -4  10  -1 217.445 26.6562  11
  -4  10  -1 250.910 21.8711  23
   4 -10   1 158.925 24.7471   5
   4 -10   1 220.153 23.3220  23
   4 -10   1 206.902 23.1793  11
   4 -10   1 251.031 27.2956  18
   4 -10   1 199.823 30.3056   3
   4 -10   1 258.786 25.3291  21
   4 -10   1 195.103 21.2652   6
   4 -10   1 201.861 18.8181  13
   4 -10   1 179.979 20.1090   1
   4 -10   1 209.717 20.8070  23
  -5  10  -1 9.78178 8.14232   9
  -5  10  -1 2.06530 9.98050   1
  -5  10  -1 16.6116 12.4903  20
  -5  10  -1 15.6374 13.5383  16
  -5  10  -1 -0.7026 6.92248  14
  -5  10  -1 6.15927 10.2876   9
  -5  10  -1 12.2822 16.5179  15
  -5  10  -1 5.28397 12.2916   1
  -5  10  -1 -3.7876 13.4609   4
  -5  10  -1 36.2104 85.8878  24
  -5  10  -1 -10.784 10.3414  11
  -5  10  -1 -17.984 11.5050  18
  -5  10  -1 -3.7836 8.64005  12
  -5  10  -1 4.96692 11.4517  23
  -5  10  -1 -0.1209 10.0538  23
  -5  10  -1 -1.9442 11.5882  21
   5 -10   1 5.40490 10.1219   1
   5 -10   1 -24.722 10.0236  13
   5 -10   1 -32.705 85.9081  24
   5 -10   1 -3.4336 8.95483  23
   5 -10   1 10.6727 15.8349   5
   5 -10   1 -4.0670 10.3111   1
   5 -10   1 -28.814 10.3927   6
   5 -10   1 -12.322 21.3745   3
   5 -10   1 -19.500 10.8630   7
   5 -10   1 -10.825 15.3257  11
   5 -10   1 6.44682 14.8142  15
   5 -10   1 -14.170 13.4871  21
   5 -10   1 2.38475 15.6670  18
  -6  10  -1 44.6901 12.1551   9
  -6  10  -1 42.1640 17.6201  16
  -6  10  -1 43.9884 18.7583  15
  -6  10  -1 21.0735 12.6291  23
  -6  10  -1 33.3717 17.8526  18
  -6  10  -1 27.9538 12.8772  21
  -6  10  -1 37.9001 13.5814  20
  -6  10  -1 32.7940 12.1281  23
  -6  10  -1 91.3245 94.9801  24
  -6  10  -1 51.7030 11.5480  14
  -6  10  -1 36.3433 11.8850   1
  -6  10  -1 32.2927 8.89544  12
  -6  10  -1 36.4138 15.4036  17
  -6  10  -1 32.2571 10.2471   9
  -6  10  -1 31.7569 15.2998   1
  -6  10  -1 29.0814 14.0739   4
  -6  10  -1 23.1575 13.0255  11
   6 -10   1 24.8937 11.8324   1
   6 -10   1 42.2584 12.4300   1
   6 -10   1 32.2757 17.4293  11
   6 -10   1 44.7744 21.4504   5
   6 -10   1 19.6627 18.1710  18
   6 -10   1 4.32407 15.0770  21
   6 -10   1 18.7301 16.4045  15
   6 -10   1 37.6078 13.0962  13
   6 -10   1 -4.1734 21.7422   3
   6 -10   1 17.6044 10.0363   6
   6 -10   1 29.7239 14.1807   7
   6 -10   1 -19.796 88.0706  24
  -7  10  -1 159.146 19.6322  23
  -7  10  -1 217.199 22.5161   1
  -7  10  -1 180.323 20.2973  11
  -7  10  -1 234.341 27.9107  15
  -7  10  -1 192.646 20.5462  23
  -7  10  -1 161.769 19.5320   1
  -7  10  -1 211.102 100.408  24
  -7  10  -1 171.854 18.8055   9
  -7  10  -1 162.734 17.7318  14
  -7  10  -1 166.198 21.5230  18
  -7  10  -1 134.179 16.7586   9
  -7  10  -1 221.167 24.0713  17
   7 -10   1 134.336 19.2262   1
   7 -10   1 189.557 20.4063  13
   7 -10   1 167.936 30.8541   3
   7 -10   1 156.451 22.6053   7
   7 -10   1 184.722 28.3113   5
   7 -10   1 162.420 24.6813  11
   7 -10   1 171.666 20.4978  23
   7 -10   1 189.485 23.8033  21
   7 -10   1 181.095 25.9276  18
   7 -10   1 175.889 22.4847  15
  -8  10  -1 334.316 31.4178   1
  -8  10  -1 287.615 124.798  24
  -8  10  -1 283.433 27.8099  14
  -8  10  -1 332.669 29.4019  23
  -8  10  -1 344.263 31.3252   8
  -8  10  -1 368.478 33.3441  17
  -8  10  -1 317.949 29.1837  23
  -8  10  -1 379.062 38.8457  15
  -8  10  -1 324.138 28.6024   9
   8 -10   1 216.371 26.5244  13
   8 -10   1 350.033 34.6427  11
   8 -10   1 338.345 34.4038  21
   8 -10   1 333.085 37.3694  18
   8 -10   1 254.069 29.8221  23
   8 -10   1 262.650 29.2629   1
   8 -10   1 304.159 38.3403   3
   8 -10   1 339.494 159.425  24
   8 -10   1 292.804 29.6652   7
  -9  10  -1 117.680 21.0897  23
  -9  10  -1 216.093 148.273  24
  -9  10  -1 136.006 21.0261   1
  -9  10  -1 126.089 21.3705   8
  -9  10  -1 181.225 24.4466  17
  -9  10  -1 116.141 19.2573   1
  -9  10  -1 99.4308 28.9414  14
  -9  10  -1 150.753 26.6935  15
  -9  10  -1 137.242 18.6514   9
  -9  10  -1 167.749 21.1002  23
   9 -10   1 132.874 26.4677  18
   9 -10   1 83.4708 19.4316  23
   9 -10   1 114.383 22.3529   7
   9 -10   1 233.985 162.442  24
   9 -10   1 88.3760 29.7160   3
   9 -10   1 120.319 20.6480  13
   9 -10   1 144.592 25.8745  21
   9 -10   1 82.8742 18.9883   1
 -10  10  -1 -16.923 17.4599   8
 -10  10  -1 8.35422 26.4293  23
 -10  10  -1 -42.964 22.5055  15
 -10  10  -1 -4.9734 27.6582  23
 -10  10  -1 -2.1641 21.6465  17
 -10  10  -1 6.42721 17.1344   1
 -10  10  -1 23.0974 15.4769   9
 -10  10  -1 -6.6819 16.1413   1
 -10  10  -1 172.813 169.778  24
  10 -10   1 46.3449 182.576  24
  10 -10   1 6.34950 15.7061   1
  10 -10   1 -8.0268 20.5208  21
  10 -10   1 -2.0564 19.3865   7
  10 -10   1 9.02157 16.5777  23
  10 -10   1 -15.893 26.2340   3
  10 -10   1 4.97669 17.7345  13
  10 -10   1 -6.7157 21.0825  18
 -11  10  -1 79.8783 21.7838   1
 -11  10  -1 111.765 19.0604   9
 -11  10  -1 95.0540 32.6077   8
 -11  10  -1 86.9779 23.3277  23
 -11  10  -1 67.4745 20.1619   1
 -11  10  -1 73.7932 23.4653  17
 -11  10  -1 71.4247 19.7155  23
 -11  10  -1 108.907 28.4534  15
 -11  10  -1 221.563 220.680  24
  11 -10   1 52.6479 24.4228  18
  11 -10   1 77.1094 20.4921  23
  11 -10   1 69.3081 24.9240   7
  11 -10   1 25.2198 35.0557   3
  11 -10   1 278.864 253.924  24
  11 -10   1 74.4539 18.8193   1
  11 -10   1 125.429 23.1710  13
  11 -10   1 59.0233 25.0443  21
 -12  10  -1 45.2286 23.0759   1
 -12  10  -1 81.2685 27.0046  23
 -12  10  -1 88.4326 22.4644   1
 -12  10  -1 135.702 26.3743  17
 -12  10  -1 123.019 22.0256  23
 -12  10  -1 75.2447 29.4296  15
 -12  10  -1 146.323 22.1092   9
 -12  10  -1 94.6623 22.1218   8
 -12  10  -1 -125.27 271.564  24
  12 -10   1 59.1321 22.0807   1
  12 -10   1 95.0767 23.3918  23
  12 -10   1 55.7802 30.9554   3
  12 -10   1 124.973 29.7153  21
  12 -10   1 95.0537 27.3941  18
  12 -10   1 93.2764 23.4982  13
  12 -10   1 92.3452 321.193  24
   9   9  -1 93.3921 28.9618   1
   9   9  -1 61.3995 19.6900   9
   9   9  -1 24.5300 32.0902   6
   9   9  -1 38.4092 18.0707  13
   9   9  -1 141.175 29.4232  23
   9   9  -1 96.9290 24.7301  19
  -9  -9   1 55.5886 22.0401  11
  -9  -9   1 66.1829 17.5957  21
  -9  -9   1 42.7102 35.3035  10
  -9  -9   1 75.3555 21.9955   1
  -9  -9   1 91.0278 25.2308  20
  -9  -9   1 52.4765 26.3537   5
  -9  -9   1 62.6533 26.6134  16
  -9  -9   1 76.6280 22.7433  23
   8   9  -1 140.810 20.5248  13
   8   9  -1 155.943 29.4627   1
   8   9  -1 181.840 22.2454   9
   8   9  -1 156.540 24.5831  23
   8   9  -1 179.985 35.6771   6
   8   9  -1 157.493 29.3153  23
   8   9  -1 113.375 28.4214   1
   8   9  -1 200.324 27.3744  19
  -8  -9   1 191.934 38.4163  10
  -8  -9   1 176.183 24.1193  11
  -8  -9   1 189.547 28.0789  20
  -8  -9   1 161.796 20.5932  21
  -8  -9   1 173.314 27.0390   1
  -8  -9   1 135.753 28.7659   5
  -8  -9   1 174.077 24.1876  23
  -8  -9   1 177.078 29.4644  16
   7   9  -1 62.5053 22.2709   1
   7   9  -1 53.2418 28.1365   6
   7   9  -1 71.2621 17.3828   9
   7   9  -1 63.1075 20.4513  19
   7   9  -1 36.4822 15.7878  13
   7   9  -1 70.6608 18.3127   1
   7   9  -1 66.4798 18.8144  23
   7   9  -1 74.8568 24.1397  23
  -7  -9   1 86.4692 17.8993  14
  -7  -9   1 44.3782 16.8355  23
  -7  -9   1 46.0090 18.1198  11
  -7  -9   1 38.6172 21.3996  16
  -7  -9   1 58.2299 21.7862  20
  -7  -9   1 60.7340 17.9799   1
  -7  -9   1 43.2621 15.0050  21
  -7  -9   1 18.7378 376.421  24
  -7  -9   1 37.2792 28.0980  10
   6   9  -1 0.19659 28.1165   6
   6   9  -1 9.55487 18.8748  23
   6   9  -1 16.3200 18.4833  19
   6   9  -1 -4.4753 14.5564   1
   6   9  -1 189.150 140.414  24
   6   9  -1 -18.022 32.4749   1
   6   9  -1 -9.0140 14.5853  23
   6   9  -1 7.60131 17.6448   9
  -6  -9   1 1.82621 15.0849  23
  -6  -9   1 219.240 185.821  24
  -6  -9   1 -7.3164 15.3842  11
  -6  -9   1 5.80408 15.5827   1
  -6  -9   1 5.63757 25.0785  10
  -6  -9   1 -17.577 21.1459  16
  -6  -9   1 7.53476 18.2761   5
  -6  -9   1 15.8986 14.4011  14
  -6  -9   1 -23.974 12.6999  21
   5   9  -1 51.2702 15.1864  23
   5   9  -1 66.5751 15.5075   1
   5   9  -1 51.6460 19.9531  23
   5   9  -1 64.3310 15.7459   9
   5   9  -1 72.8666 18.5910  19
   5   9  -1 68.6751 25.0679   6
   5   9  -1 40.5523 19.7154   1
  -5  -9   1 77.1107 19.7462  16
  -5  -9   1 55.2499 15.9825   1
  -5  -9   1 123.976 27.5382  10
  -5  -9   1 292.921 159.255  24
  -5  -9   1 53.7794 17.4021  11
  -5  -9   1 37.3273 14.4258  14
  -5  -9   1 56.0946 18.8285  20
  -5  -9   1 67.3729 14.7129  21
  -5  -9   1 62.2311 18.1886   5
  -5  -9   1 55.1252 15.9519  23
   4   9  -1 282.246 25.5121   1
   4   9  -1 310.385 30.7046   1
   4   9  -1 276.330 23.5701   9
   4   9  -1 250.056 28.5925  19
   4   9  -1 367.557 102.154  24
   4   9  -1 270.432 20.0074   4
   4   9  -1 264.733 25.2193   9
   4   9  -1 290.731 24.9755  23
   4   9  -1 219.566 31.6553   6
   4   9  -1 308.135 29.7977  23
  -4  -9   1 327.902 28.7679  21
  -4  -9   1 267.850 25.3356  23
  -4  -9   1 257.395 27.3018  16
  -4  -9   1 204.274 24.8269   3
  -4  -9   1 342.356 29.8682  20
  -4  -9   1 315.233 25.9598   1
  -4  -9   1 315.925 29.1345  11
  -4  -9   1 94.3300 130.085  24
  -4  -9   1 215.742 26.9344   5
  -4  -9   1 226.221 23.6497  14
  -4  -9   1 228.316 30.9242  10
   3   9  -1 657.567 42.1104   9
   3   9  -1 714.036 45.4042  23
   3   9  -1 625.176 43.3279  20
   3   9  -1 345.413 104.240  24
   3   9  -1 639.484 45.0768  17
   3   9  -1 689.720 46.0251   1
   3   9  -1 617.331 41.9772  23
   3   9  -1 605.879 41.0562   9
   3   9  -1 681.204 49.0963  15
   3   9  -1 704.280 52.6369   6
   3   9  -1 666.526 44.2416  19
   3   9  -1 619.178 39.3656   4
   3   9  -1 622.276 42.3891   1
   3   9  -1 634.416 43.7098  16
  -3  -9   1 529.036 41.7931  23
  -3  -9   1 612.194 48.8274  10
  -3  -9   1 746.009 45.5411  11
  -3  -9   1 692.456 46.8032  16
  -3  -9   1 703.930 45.5615  20
  -3  -9   1 638.106 50.1993  21
  -3  -9   1 594.760 138.093  24
  -3  -9   1 589.314 40.1217  14
  -3  -9   1 544.719 44.0109   5
  -3  -9   1 664.294 42.9506   1
  -3  -9   1 557.270 43.3548   1
  -3  -9   1 645.160 49.6244   6
  -3  -9   1 612.363 45.2088  23
  -3  -9   1 590.168 43.2682   3
   2   9  -1 106.821 21.5549  17
   2   9  -1 129.640 13.9777   9
   2   9  -1 113.457 12.6557   9
   2   9  -1 125.284 12.8213   4
   2   9  -1 119.126 22.6297   6
   2   9  -1 139.993 16.5571  20
   2   9  -1 133.787 20.7259  15
   2   9  -1 123.276 17.9663   1
   2   9  -1 129.076 16.8903  23
   2   9  -1 108.225 14.3354   1
   2   9  -1 135.246 16.1965  19
   2   9  -1 111.356 14.3146  23
   2   9  -1 94.7418 16.0779   8
   2   9  -1 92.7597 74.8499  24
   2   9  -1 110.070 15.8759  16
  -2  -9   1 144.686 20.9023   3
  -2  -9   1 78.8273 20.8087  10
  -2  -9   1 129.466 15.2026   1
  -2  -9   1 113.610 18.4729  16
  -2  -9   1 112.445 14.9960  23
  -2  -9   1 131.355 19.6398   5
  -2  -9   1 101.589 14.9465   1
  -2  -9   1 124.865 17.9579  11
  -2  -9   1 135.227 24.1830   6
  -2  -9   1 129.074 105.082  24
  -2  -9   1 121.884 15.1196  21
  -2  -9   1 133.628 17.8943  20
   1   9  -1 116.731 61.2354  24
   1   9  -1 51.7118 13.4953   1
   1   9  -1 49.9065 10.3386   4
   1   9  -1 58.6892 9.38752   9
   1   9  -1 58.9187 13.8121   8
   1   9  -1 67.0546 17.2159  15
   1   9  -1 63.4563 10.6645  23
   1   9  -1 49.9967 10.5798   1
   1   9  -1 61.9921 13.0690  23
   1   9  -1 39.3614 11.6082  16
   1   9  -1 63.8832 17.3437   6
   1   9  -1 67.6896 10.4676   9
   1   9  -1 52.5398 11.9893  19
   1   9  -1 54.4762 11.8313  20
  -1  -9   1 52.7074 19.1290  10
  -1  -9   1 66.5504 15.6842   5
  -1  -9   1 77.8138 11.9540  23
  -1  -9   1 76.4002 15.7709  16
  -1  -9   1 78.0216 14.6796  11
  -1  -9   1 61.2029 12.3104  21
  -1  -9   1 86.4634 17.0218   6
  -1  -9   1 51.9375 11.3945   1
  -1  -9   1 98.8160 18.6204   3
  -1  -9   1 64.9795 14.1303  20
   0   9  -1 218.202 70.3105  24
   0   9  -1 284.348 24.8024  16
   0   9  -1 326.782 23.2284   4
   0   9  -1 299.364 21.7058   9
   0   9  -1 347.995 26.6541   1
   0   9  -1 376.529 31.4937   6
   0   9  -1 339.491 93.8486  24
   0   9  -1 317.068 25.1201   9
   0   9  -1 311.874 24.4578  20
   0   9  -1 285.872 22.9804  23
   0   9  -1 312.633 23.1917   1
   0   9  -1 295.388 25.1998  23
   0   9  -1 333.634 29.7245  15
   0   9  -1 312.108 23.1142  19
   0  -9   1 304.394 27.5041   5
   0  -9   1 258.093 24.3185   1
   0  -9   1 297.736 23.7735  23
   0  -9   1 323.466 29.7510   6
   0  -9   1 266.251 27.5865   3
   0  -9   1 288.663 23.3983   1
   0  -9   1 259.884 29.8382  16
   0  -9   1 293.945 23.7818  23
   0  -9   1 293.011 23.1491  18
   0  -9   1 309.523 28.0317  21
   0  -9   1 308.410 27.5303  11
   0  -9   1 311.104 27.8276  20
  -1   9  -1 575.748 40.0664  20
  -1   9  -1 642.932 44.3608  15
  -1   9  -1 684.817 100.300  24
  -1   9  -1 630.411 37.8673  19
  -1   9  -1 650.169 39.5101   4
  -1   9  -1 728.256 91.7068  24
  -1   9  -1 629.626 39.8081   9
  -1   9  -1 561.250 39.2534   1
  -1   9  -1 571.829 40.7010  16
  -1   9  -1 546.579 39.4089  23
  -1   9  -1 599.537 40.3676  23
  -1   9  -1 669.548 41.5473   1
  -1   9  -1 622.560 39.8427  21
  -1   9  -1 767.457 48.3206   6
  -1   9  -1 590.875 38.1658   9
   1  -9   1 646.300 40.4290  18
   1  -9   1 570.566 39.2824  23
   1  -9   1 591.395 42.3699   5
   1  -9   1 604.054 40.3149   1
   1  -9   1 676.286 43.7672   6
   1  -9   1 652.731 43.2772  21
   1  -9   1 566.275 44.3277   3
   1  -9   1 643.858 43.4936  20
   1  -9   1 550.052 39.3495   1
   1  -9   1 636.382 42.6214  11
   1  -9   1 609.817 46.0127  16
   1  -9   1 620.029 39.8559  23
  -2   9  -1 586.890 99.7434  24
  -2   9  -1 625.399 39.7514   1
  -2   9  -1 654.307 37.4711   9
  -2   9  -1 582.207 39.9646  16
  -2   9  -1 590.347 38.6916  21
  -2   9  -1 655.632 104.119  24
  -2   9  -1 558.110 38.9764  20
  -2   9  -1 569.889 38.9140  11
  -2   9  -1 586.144 38.2341   1
  -2   9  -1 587.694 38.6982   4
  -2   9  -1 638.666 41.6824   6
  -2   9  -1 548.824 38.1512  23
  -2   9  -1 553.161 36.4027   9
  -2   9  -1 603.707 38.9270  23
  -2   9  -1 610.193 42.9388  15
   2  -9   1 541.019 38.0143   1
   2  -9   1 615.542 42.9319  20
   2  -9   1 587.189 41.3838   5
   2  -9   1 604.673 40.9219   6
   2  -9   1 590.462 38.1230  23
   2  -9   1 535.797 37.8436  23
   2  -9   1 587.597 41.3042  11
   2  -9   1 619.051 39.0794   1
   2  -9   1 606.904 39.8865  21
   2  -9   1 616.798 40.3561  18
   2  -9   1 534.657 43.2010   3
  -3   9  -1 89.9190 12.5877  21
  -3   9  -1 82.8215 14.2790   6
  -3   9  -1 104.155 14.3605   1
  -3   9  -1 99.9536 13.3968  23
  -3   9  -1 101.167 14.5656  16
  -3   9  -1 67.0773 13.5191   4
  -3   9  -1 134.432 66.5207  24
  -3   9  -1 82.8078 12.7321  11
  -3   9  -1 79.1055 12.3665  18
  -3   9  -1 97.8814 10.2627   9
  -3   9  -1 86.1316 16.5249  15
  -3   9  -1 122.965 16.6559   9
  -3   9  -1 126.098 14.1422  20
  -3   9  -1 44.3982 12.3032   1
   3  -9   1 95.3221 15.8995  15
   3  -9   1 98.6386 12.2774   1
   3  -9   1 98.2893 22.0741   3
   3  -9   1 86.1842 17.5214   5
   3  -9   1 87.2715 13.6225   6
   3  -9   1 95.7808 15.7329  11
   3  -9   1 100.162 12.1203  23
   3  -9   1 134.994 15.5613  21
   3  -9   1 85.4833 12.7283  23
   3  -9   1 95.3899 15.9790  18
   3  -9   1 94.2686 9.82160  13
   3  -9   1 74.6043 12.0431   1
  -4   9  -1 50.5831 12.4832   4
  -4   9  -1 76.7138 13.3517   1
  -4   9  -1 78.0584 11.0567   9
  -4   9  -1 61.2764 10.7700   1
  -4   9  -1 71.5111 12.1764   6
  -4   9  -1 72.2640 14.5569  16
  -4   9  -1 65.0652 13.0185  20
  -4   9  -1 64.1534 11.1515  23
  -4   9  -1 62.5286 11.7426  21
  -4   9  -1 50.0926 12.3041  18
  -4   9  -1 176.000 74.9037  24
  -4   9  -1 67.1936 11.7865  11
  -4   9  -1 62.0832 8.91619   9
  -4   9  -1 55.9028 16.0898  15
  -4   9  -1 60.0822 12.0875  23
   4  -9   1 58.5021 12.2162   6
   4  -9   1 72.3506 15.4661  11
   4  -9   1 71.5878 21.6833   3
   4  -9   1 46.5571 10.0342  13
   4  -9   1 34.3235 11.3523   7
   4  -9   1 55.6116 15.8154  18
   4  -9   1 67.7351 15.2157  15
   4  -9   1 72.1873 12.0365   1
   4  -9   1 70.8887 11.3645  23
   4  -9   1 79.5182 14.4307  21
   4  -9   1 82.4583 11.6104   1
   4  -9   1 61.3668 73.1469  24
   4  -9   1 59.9388 17.2109   5
  -5   9  -1 443.448 35.9265  18
  -5   9  -1 467.248 33.4089  23
  -5   9  -1 562.557 33.3123   9
  -5   9  -1 475.065 31.7805   9
  -5   9  -1 489.395 34.5474  21
  -5   9  -1 444.182 34.9823   4
  -5   9  -1 476.467 34.0478  23
  -5   9  -1 483.823 95.6050  24
  -5   9  -1 517.984 36.5581  17
  -5   9  -1 439.773 31.1705  14
  -5   9  -1 506.256 35.3477   1
  -5   9  -1 494.786 34.5553  11
  -5   9  -1 497.920 31.2322  12
  -5   9  -1 460.916 35.0404  20
  -5   9  -1 512.274 39.5728  15
  -5   9  -1 469.527 38.3961  16
  -5   9  -1 493.336 33.6906   1
   5  -9   1 495.571 38.9580  18
   5  -9   1 415.655 39.9836   3
   5  -9   1 418.420 33.5400   1
   5  -9   1 474.065 33.1171   6
   5  -9   1 496.162 33.1877  23
   5  -9   1 480.225 33.3693   7
   5  -9   1 363.113 88.2147  24
   5  -9   1 482.747 38.4455  11
   5  -9   1 485.579 34.2667   1
   5  -9   1 550.081 37.3525  21
   5  -9   1 514.609 38.2345   5
   5  -9   1 477.317 37.5246  15
   5  -9   1 520.018 33.2154  13
  -6   9  -1 372.556 30.6347   2
  -6   9  -1 512.954 34.9622   1
  -6   9  -1 516.737 40.1106  15
  -6   9  -1 461.805 35.9866  18
  -6   9  -1 436.258 36.6862   4
  -6   9  -1 459.821 33.2232  23
  -6   9  -1 483.821 36.0011  21
  -6   9  -1 387.431 32.4138  14
  -6   9  -1 617.567 109.604  24
  -6   9  -1 521.434 32.8816   9
  -6   9  -1 467.037 34.0696  11
  -6   9  -1 499.934 36.0898  17
  -6   9  -1 412.759 33.0879   1
  -6   9  -1 432.014 31.1032   9
  -6   9  -1 446.046 33.1229  23
  -6   9  -1 493.187 29.2391  12
   6  -9   1 507.629 33.2093  13
   6  -9   1 439.164 38.1645   5
   6  -9   1 522.578 38.8560  11
   6  -9   1 449.024 36.5997  21
   6  -9   1 530.966 34.3872   1
   6  -9   1 394.763 33.5146  23
   6  -9   1 454.439 32.9522   7
   6  -9   1 459.761 37.8093  15
   6  -9   1 513.351 39.5357  18
   6  -9   1 370.679 39.6534   3
   6  -9   1 369.466 33.0222   1
   6  -9   1 463.833 33.3715  23
  -7   9  -1 23.9110 11.9448   1
  -7   9  -1 37.7926 14.4371   1
  -7   9  -1 37.1715 16.3008  20
  -7   9  -1 26.3179 21.7308   4
  -7   9  -1 15.4676 11.8564  14
  -7   9  -1 31.6850 14.9023  18
  -7   9  -1 34.3598 18.4622  15
  -7   9  -1 44.2089 13.5913  23
  -7   9  -1 29.5621 12.0277   9
  -7   9  -1 17.0555 15.5292  11
  -7   9  -1 45.3522 15.2376   8
  -7   9  -1 86.7331 95.5170  24
  -7   9  -1 31.5070 12.9767  23
  -7   9  -1 8.01229 15.7198  17
  -7   9  -1 14.3286 13.5155  21
   7  -9   1 33.1850 12.7948   1
   7  -9   1 52.1992 14.4974  23
   7  -9   1 4.74873 21.7410   3
   7  -9   1 37.8646 14.1228  13
   7  -9   1 22.4051 16.9691  11
   7  -9   1 46.8928 16.3676  21
   7  -9   1 29.8261 15.7901  15
   7  -9   1 23.1948 11.5933  23
   7  -9   1 25.0031 13.3951   1
   7  -9   1 14.8547 17.9955  18
   7  -9   1 -55.184 98.2726  24
   7  -9   1 50.5157 15.5357   7
  -8   9  -1 41.2666 17.1601  17
  -8   9  -1 25.5073 14.0321  23
  -8   9  -1 8.74068 13.1523  11
  -8   9  -1 -18.218 14.0669   8
  -8   9  -1 -22.879 18.8827  15
  -8   9  -1 7.35036 13.2861  23
  -8   9  -1 9.55486 14.1652   1
  -8   9  -1 -20.285 12.5799  14
  -8   9  -1 59.1565 111.375  24
  -8   9  -1 13.9417 14.7750   1
  -8   9  -1 9.69101 12.3298   9
  -8   9  -1 -2.4235 9.86635   9
   8  -9   1 -0.2770 10.3701   9
   8  -9   1 11.0391 7.53027   9
   8  -9   1 268.848 124.290  24
   8  -9   1 -9.4428 14.3345  13
   8  -9   1 -3.3825 15.1287  15
   8  -9   1 -15.783 23.2542   3
   8  -9   1 -2.2873 15.9649   7
   8  -9   1 0.95965 13.6091  23
   8  -9   1 -15.164 16.5268  21
   8  -9   1 -7.2356 18.1882  18
   8  -9   1 7.05166 13.0871   1
  -9   9  -1 5.11455 18.1007  14
  -9   9  -1 34.8759 15.4398   1
  -9   9  -1 213.780 135.484  24
  -9   9  -1 29.7890 16.9130   8
  -9   9  -1 48.7078 14.3010   9
  -9   9  -1 40.3294 19.1233  17
  -9   9  -1 35.9369 16.3773   1
  -9   9  -1 29.0587 14.4816  11
  -9   9  -1 64.3572 17.1903  23
  -9   9  -1 31.8444 23.0818  15
  -9   9  -1 47.3908 16.0008  23
   9  -9   1 11.9519 15.3388   1
   9  -9   1 40.8765 9.88999   9
   9  -9   1 18.4487 16.7295  13
   9  -9   1 29.4732 9.16728   9
   9  -9   1 48.3062 19.8378  21
   9  -9   1 76.7435 145.235  24
   9  -9   1 24.8025 24.3812   3
   9  -9   1 13.4581 19.9921  18
   9  -9   1 59.2114 17.4489  23
   9  -9   1 32.0070 18.7793   7
 -10   9  -1 242.740 24.7714   8
 -10   9  -1 224.153 164.414  24
 -10   9  -1 205.959 23.3905  23
 -10   9  -1 183.325 28.8037  15
 -10   9  -1 193.340 29.5033   1
 -10   9  -1 137.351 34.3181   9
 -10   9  -1 158.744 24.5694  23
 -10   9  -1 149.127 23.0454   1
 -10   9  -1 213.984 26.6768  17
  10  -9   1 158.661 33.2385   3
  10  -9   1 159.476 26.2985   7
  10  -9   1 176.567 23.4762   9
  10  -9   1 177.206 17.9065   9
  10  -9   1 191.327 24.3917  13
  10  -9   1 154.772 23.6794   1
  10  -9   1 181.963 35.7974  18
  10  -9   1 152.688 24.4839  23
  10  -9   1 128.679 177.754  24
  10  -9   1 202.968 20.7478  19
 -11   9  -1 112.703 23.2758   1
 -11   9  -1 101.510 25.3151  23
 -11   9  -1 144.777 23.3531   8
 -11   9  -1 135.164 24.7545  17
 -11   9  -1 162.513 45.0476  15
 -11   9  -1 123.530 22.2353   1
 -11   9  -1 115.516 20.3404   9
 -11   9  -1 91.4673 204.694  24
 -11   9  -1 127.087 22.4400  23
  11  -9   1 151.924 16.9994   9
  11  -9   1 142.215 26.6914   7
  11  -9   1 147.516 24.3703  13
  11  -9   1 -47.307 205.314  24
  11  -9   1 130.429 15.0495   9
  11  -9   1 110.041 26.8587  18
  11  -9   1 125.175 25.5588   1
  11  -9   1 167.100 29.0211  21
  11  -9   1 131.898 15.9971  19
  11  -9   1 103.230 32.0662   3
  11  -9   1 120.465 23.5793  23
 -12   9  -1 16.6862 18.1473  23
 -12   9  -1 42.6123 20.3690   1
 -12   9  -1 72.8423 20.8425   8
 -12   9  -1 25.2590 23.8250  23
 -12   9  -1 32.3996 26.6397  15
 -12   9  -1 194.914 255.205  24
 -12   9  -1 55.2024 23.2464  17
 -12   9  -1 6.36053 18.7862   1
  12  -9   1 29.5136 19.7317   1
  12  -9   1 43.9274 11.8780   9
  12  -9   1 -268.90 261.530  24
  12  -9   1 26.0670 20.4528  23
  12  -9   1 22.7975 13.8325  19
  12  -9   1 57.0275 22.3176  13
  12  -9   1 69.6675 25.1961  18
 -13   9  -1 6.86270 19.7354   8
 -13   9  -1 17.4390 19.2223   1
 -13   9  -1 4.57398 18.9606  23
 -13   9  -1 -26.859 38.6135  23
 -13   9  -1 16.6790 23.3199  17
 -13   9  -1 -10.608 16.5067   9
  13  -9   1 -15.487 20.4262  13
  13  -9   1 -21.687 11.4425   9
  13  -9   1 9.42702 14.0538  22
  13  -9   1 -18.501 14.9446  19
  13  -9   1 -3.0371 23.3883  18
  13  -9   1 -4.4396 24.9753   7
  13  -9   1 -4.5851 19.9224  23
  13  -9   1 -44.574 27.4758   3
  13  -9   1 0.58227 18.9716   1
   9   8  -1 98.3298 26.7431  23
   9   8  -1 138.486 33.2365   6
   9   8  -1 118.250 23.0794  23
   9   8  -1 121.864 20.5974   9
   9   8  -1 126.097 20.0262  13
   9   8  -1 41.5372 25.0956   1
   9   8  -1 126.766 28.7179   1
   9   8  -1 150.848 25.7675  19
  -9  -8   1 120.987 16.6473   9
  -9  -8   1 164.481 25.9850  20
  -9  -8   1 160.692 24.6675   1
  -9  -8   1 106.119 25.6308  16
  -9  -8   1 87.7037 33.8644  10
  -9  -8   1 75.0652 17.2771   9
  -9  -8   1 124.177 23.9238  23
  -9  -8   1 147.904 21.5913  11
  -9  -8   1 86.5072 24.3921   5
   8   8  -1 -35.280 24.8301   6
   8   8  -1 -7.4487 16.7840  23
   8   8  -1 5.61779 18.3863  19
   8   8  -1 -0.0868 14.8019   9
   8   8  -1 4.79989 20.8539   1
   8   8  -1 1.64309 14.4300  13
   8   8  -1 -6.1946 20.7629  23
   8   8  -1 -11.318 19.3491   1
  -8  -8   1 1.47035 15.8639  11
  -8  -8   1 170.337 300.055  24
  -8  -8   1 -4.6976 19.7501  16
  -8  -8   1 0.46504 10.7267   9
  -8  -8   1 -6.3395 26.9909  10
  -8  -8   1 -5.6184 19.1559  20
  -8  -8   1 -10.327 16.5425   9
  -8  -8   1 -14.114 19.5595   1
  -8  -8   1 11.8837 17.5308  23
  -8  -8   1 7.30360 21.6926   5
   7   8  -1 231.372 134.954  24
   7   8  -1 61.7200 21.9085  23
   7   8  -1 53.3242 17.4060   1
   7   8  -1 38.5034 26.6865   6
   7   8  -1 80.9340 18.1121  23
   7   8  -1 66.1449 22.7883  13
   7   8  -1 87.4350 36.2437   1
   7   8  -1 80.2467 26.8955   9
  -7  -8   1 76.4610 18.0996  14
  -7  -8   1 58.4929 19.7249   5
  -7  -8   1 193.928 200.303  24
  -7  -8   1 77.7541 21.6695  16
  -7  -8   1 57.4290 16.7807  11
  -7  -8   1 65.5497 11.4096   9
  -7  -8   1 55.3641 17.6053  23
  -7  -8   1 47.1338 27.1803  10
  -7  -8   1 67.7950 17.9756   1
  -7  -8   1 82.0395 19.3364   9
   6   8  -1 331.404 26.1426  13
   6   8  -1 331.010 29.9669   9
   6   8  -1 334.734 35.5461   1
   6   8  -1 309.319 153.635  24
   6   8  -1 262.800 36.5568   6
   6   8  -1 344.334 34.8603  23
   6   8  -1 321.286 30.1493  23
   6   8  -1 398.661 33.5373  19
   6   8  -1 333.798 30.8902   1
  -6  -8   1 323.459 28.3574  21
  -6  -8   1 351.835 30.6027  23
  -6  -8   1 374.029 34.7989  16
  -6  -8   1 363.385 31.4919  11
  -6  -8   1 388.046 24.7701   9
  -6  -8   1 376.321 34.1719  20
  -6  -8   1 341.225 38.3192  10
  -6  -8   1 356.420 31.3239   1
  -6  -8   1 385.417 163.893  24
  -6  -8   1 296.537 24.4344   9
  -6  -8   1 316.842 30.2319  14
  -6  -8   1 296.249 31.1643   5
   5   8  -1 342.147 26.6378   9
   5   8  -1 418.358 114.404  24
   5   8  -1 365.813 33.5253  23
   5   8  -1 338.164 29.0445   9
   5   8  -1 369.466 32.3451  19
   5   8  -1 396.987 34.2414   1
   5   8  -1 336.183 28.7049  23
   5   8  -1 328.525 28.9309   1
   5   8  -1 279.451 35.2283   6
  -5  -8   1 360.214 29.6961   1
  -5  -8   1 309.837 133.089  24
  -5  -8   1 345.608 23.9280   9
  -5  -8   1 402.212 36.1503  10
  -5  -8   1 300.064 28.1398  14
  -5  -8   1 280.954 30.1980   5
  -5  -8   1 416.583 34.0800  16
  -5  -8   1 349.064 30.9561  11
  -5  -8   1 351.392 29.1499  23
  -5  -8   1 343.903 32.2515  20
   4   8  -1 109.903 15.7397   1
   4   8  -1 123.452 16.8264  16
   4   8  -1 132.296 18.3013  19
   4   8  -1 124.482 18.8575  17
   4   8  -1 152.417 19.9624  23
   4   8  -1 148.455 21.1670   9
   4   8  -1 141.954 20.3377   1
   4   8  -1 125.034 15.5879  23
   4   8  -1 125.064 15.5538   9
   4   8  -1 169.188 25.5348   6
   4   8  -1 137.650 17.8138   8
   4   8  -1 161.569 88.5829  24
   4   8  -1 122.649 16.7463  20
   4   8  -1 107.980 11.2374   4
  -4  -8   1 111.628 21.2007   6
  -4  -8   1 160.000 17.3205   1
  -4  -8   1 121.610 17.1290  11
  -4  -8   1 128.943 18.9037  16
  -4  -8   1 124.653 16.2550  23
  -4  -8   1 121.323 19.5433   5
  -4  -8   1 93.6087 14.3200  21
  -4  -8   1 150.925 18.7869  20
  -4  -8   1 100.838 17.1066  23
  -4  -8   1 82.5488 104.548  24
  -4  -8   1 117.414 14.6779  14
  -4  -8   1 113.899 23.9952  10
  -4  -8   1 120.220 17.0252   1
  -4  -8   1 132.661 13.0790   9
   3   8  -1 -3.5555 8.87777   1
   3   8  -1 91.3238 73.6509  24
   3   8  -1 4.38521 13.0213  20
   3   8  -1 0.07562 9.38377   9
   3   8  -1 -2.7754 17.3118   6
   3   8  -1 10.0990 12.0578  17
   3   8  -1 -13.034 7.41149   9
   3   8  -1 -1.7953 11.9815  19
   3   8  -1 -8.5612 6.68864   4
   3   8  -1 -14.042 12.4650   1
   3   8  -1 4.40155 9.37540  23
   3   8  -1 5.01534 12.5068  23
  -3  -8   1 -6.1884 16.2023   1
  -3  -8   1 -8.3720 9.66691   1
  -3  -8   1 -14.390 8.74944  23
  -3  -8   1 9.85108 13.7566  23
  -3  -8   1 4.29850 13.4652   5
  -3  -8   1 -8.9079 12.3618   3
  -3  -8   1 -19.408 11.6381  16
  -3  -8   1 -11.784 16.4398  10
  -3  -8   1 -82.938 83.3319  24
  -3  -8   1 -3.3894 12.7945  20
  -3  -8   1 -10.104 7.83695  14
  -3  -8   1 3.71292 16.4820   6
  -3  -8   1 -1.0037 12.2337  11
  -3  -8   1 3.88603 9.40475  21
   2   8  -1 141.626 21.8661   6
   2   8  -1 149.675 14.6171   9
   2   8  -1 151.005 16.9193   8
   2   8  -1 181.540 18.5808  16
   2   8  -1 141.526 17.2896   1
   2   8  -1 147.442 16.0048   1
   2   8  -1 155.721 15.1697   9
   2   8  -1 158.451 17.9868  17
   2   8  -1 154.477 14.5435   4
   2   8  -1 129.579 19.9918  15
   2   8  -1 141.358 15.9610  23
   2   8  -1 147.709 17.4524  23
   2   8  -1 148.772 15.9587  20
   2   8  -1 178.361 68.9975  24
   2   8  -1 234.412 28.7808  19
  -2  -8   1 128.487 13.7342  14
  -2  -8   1 62.9758 82.5069  24
  -2  -8   1 157.312 17.6371  23
  -2  -8   1 144.907 15.0756  23
  -2  -8   1 177.806 22.6537  10
  -2  -8   1 166.714 17.6693  11
  -2  -8   1 162.332 18.3842  20
  -2  -8   1 118.303 17.7087   5
  -2  -8   1 148.194 18.1243  16
  -2  -8   1 170.364 17.4500  21
  -2  -8   1 142.553 20.2191   6
  -2  -8   1 125.733 15.6185   1
  -2  -8   1 155.680 17.2518   1
  -2  -8   1 145.093 18.5850   3
   1   8  -1 607.387 40.2987  23
   1   8  -1 643.562 41.4467  20
   1   8  -1 620.292 39.4483   9
   1   8  -1 612.613 40.3208   1
   1   8  -1 711.100 41.1216  19
   1   8  -1 626.332 44.9165  15
   1   8  -1 687.802 42.8932   1
   1   8  -1 662.515 123.748  24
   1   8  -1 620.546 41.8512   8
   1   8  -1 667.295 39.8209   4
   1   8  -1 662.251 42.5457   9
   1   8  -1 670.594 42.2607  23
   1   8  -1 687.516 46.6055   6
   1   8  -1 615.647 41.6284  16
  -1  -8   1 651.565 42.8077  11
  -1  -8   1 593.091 42.4675   5
  -1  -8   1 682.480 45.5838   6
  -1  -8   1 655.744 44.3195  16
  -1  -8   1 619.004 42.8578   3
  -1  -8   1 602.144 39.1083  18
  -1  -8   1 644.283 43.0499  20
  -1  -8   1 605.262 41.4939   1
  -1  -8   1 651.597 41.0405  21
  -1  -8   1 638.048 45.4077  10
  -1  -8   1 603.046 41.1849  23
  -1  -8   1 652.007 41.0632   1
   0   8  -1 705.005 89.4349  24
   0   8  -1 705.484 41.9883  23
   0   8  -1 613.318 41.1779  20
   0   8  -1 610.673 40.5173   1
   0   8  -1 674.551 42.6630   1
   0   8  -1 615.366 41.6326  16
   0   8  -1 674.554 39.9241   9
   0   8  -1 636.713 40.4486  23
   0   8  -1 551.369 72.6751  24
   0   8  -1 652.094 39.5221   9
   0   8  -1 626.150 44.6908  15
   0   8  -1 655.660 46.0145   6
   0   8  -1 682.627 40.3158  19
   0  -8   1 652.650 43.2471  20
   0  -8   1 635.062 42.9238   5
   0  -8   1 609.604 43.5434   3
   0  -8   1 704.254 44.7963  16
   0  -8   1 659.469 41.3906  21
   0  -8   1 677.666 44.5009   6
   0  -8   1 627.521 40.3175  18
   0  -8   1 592.566 41.2594   1
   0  -8   1 687.527 43.0875  11
   0  -8   1 626.957 41.0694  23
  -1   8  -1 97.2853 12.1798   4
  -1   8  -1 146.397 16.2374   6
  -1   8  -1 115.413 11.2186   9
  -1   8  -1 17.7979 40.1596  24
  -1   8  -1 124.351 13.4679  23
  -1   8  -1 113.797 13.0832   1
  -1   8  -1 112.155 13.3044  20
  -1   8  -1 106.452 12.1380  19
  -1   8  -1 115.130 13.4988  16
  -1   8  -1 104.845 11.9680   9
  -1   8  -1 107.775 12.4011  21
  -1   8  -1 118.351 13.3817  23
  -1   8  -1 112.362 54.0700  24
  -1   8  -1 113.959 16.1467  15
  -1   8  -1 119.978 14.2834   1
   1  -8   1 103.202 12.5106   1
   1  -8   1 121.239 13.4899   1
   1  -8   1 110.895 13.1901  18
   1  -8   1 107.492 17.3878  16
   1  -8   1 105.051 14.5249   6
   1  -8   1 161.218 16.2408  20
   1  -8   1 120.651 16.7570   5
   1  -8   1 125.610 13.5843  21
   1  -8   1 116.500 14.7849  11
   1  -8   1 99.6212 17.1015   3
   1  -8   1 106.162 11.9674  23
  -2   8  -1 3.21434 9.53550   1
  -2   8  -1 5.07932 10.0503   9
  -2   8  -1 10.5879 8.67035  16
  -2   8  -1 11.1420 9.16695   4
  -2   8  -1 -45.075 45.9144  24
  -2   8  -1 10.1793 7.67662  21
  -2   8  -1 10.5584 7.56797  23
  -2   8  -1 26.7787 46.6550  24
  -2   8  -1 -2.0962 7.16302   1
  -2   8  -1 9.71221 8.02708  11
  -2   8  -1 1.95096 8.16192  23
  -2   8  -1 8.44640 10.0336   6
  -2   8  -1 13.4599 8.36506  20
  -2   8  -1 20.2966 11.9103  15
  -2   8  -1 4.92430 7.20021   9
   2  -8   1 5.09543 12.6192   5
   2  -8   1 4.05343 7.07433  23
   2  -8   1 4.85222 10.2296  18
   2  -8   1 14.6843 9.77245   6
   2  -8   1 12.4892 12.2864  20
   2  -8   1 19.4271 7.93652   1
   2  -8   1 10.7253 17.0298   3
   2  -8   1 22.0657 7.87435   1
   2  -8   1 21.0562 10.6980  11
   2  -8   1 15.3375 9.60362  21
   2  -8   1 30.3476 10.8170  15
  -3   8  -1 302.789 26.5400  15
  -3   8  -1 268.592 22.1445  18
  -3   8  -1 281.597 22.5054   4
  -3   8  -1 261.239 20.5735  23
  -3   8  -1 238.163 63.9839  24
  -3   8  -1 259.907 22.3361  20
  -3   8  -1 247.672 21.4932  23
  -3   8  -1 255.422 24.0903  16
  -3   8  -1 266.212 23.3697   6
  -3   8  -1 245.122 21.5467  11
  -3   8  -1 278.217 21.7517  21
  -3   8  -1 268.979 20.1092   9
  -3   8  -1 290.135 22.7121   1
  -3   8  -1 259.318 19.0692   9
   3  -8   1 251.444 20.9501   1
   3  -8   1 232.539 63.8681  24
   3  -8   1 257.506 22.3164   6
   3  -8   1 292.441 24.7289  15
   3  -8   1 280.960 24.8359  11
   3  -8   1 276.961 19.3226  13
   3  -8   1 261.959 26.7269   3
   3  -8   1 248.586 20.5719  23
   3  -8   1 255.232 26.5780   5
   3  -8   1 274.101 21.3100   1
   3  -8   1 275.766 24.4880  18
   3  -8   1 311.177 24.0621  21
  -4   8  -1 533.833 36.5090  21
  -4   8  -1 622.755 36.6719  23
  -4   8  -1 558.607 40.4660  15
  -4   8  -1 549.291 37.5441  18
  -4   8  -1 570.764 35.2934   9
  -4   8  -1 507.618 35.8104   1
  -4   8  -1 714.727 89.6773  24
  -4   8  -1 532.986 39.3124  16
  -4   8  -1 579.752 34.5117   9
  -4   8  -1 542.629 34.2456  12
  -4   8  -1 543.106 36.5971  11
  -4   8  -1 533.730 36.9327   4
  -4   8  -1 557.588 36.0961  23
  -4   8  -1 493.540 33.5772  14
  -4   8  -1 505.615 36.9355  20
  -4   8  -1 569.701 37.4960   1
   4  -8   1 561.057 35.8227  23
   4  -8   1 566.147 38.0908  21
   4  -8   1 595.837 39.2005  11
   4  -8   1 563.685 36.0892   6
   4  -8   1 536.133 96.7314  24
   4  -8   1 491.094 41.2992   3
   4  -8   1 515.384 36.2905   1
   4  -8   1 537.348 39.5027   5
   4  -8   1 509.497 36.0272   1
   4  -8   1 582.762 35.2010  13
   4  -8   1 554.226 35.2253   7
   4  -8   1 575.172 39.0860  15
  -5   8  -1 374.445 26.2873   9
  -5   8  -1 345.807 28.1311   4
  -5   8  -1 345.937 27.3908  11
  -5   8  -1 376.034 26.7832  23
  -5   8  -1 353.203 26.5947   1
  -5   8  -1 367.254 29.1416  17
  -5   8  -1 338.334 24.7876   9
  -5   8  -1 352.070 28.9643  18
  -5   8  -1 328.286 25.3100  14
  -5   8  -1 332.207 28.1327  20
  -5   8  -1 359.862 23.9400  12
  -5   8  -1 379.502 32.3881  15
  -5   8  -1 401.250 28.1831   1
  -5   8  -1 380.273 27.1185  23
  -5   8  -1 363.818 27.0534  21
  -5   8  -1 412.458 85.8699  24
   5  -8   1 357.832 27.4053  23
   5  -8   1 359.225 26.4423   7
   5  -8   1 368.495 26.5925  13
   5  -8   1 409.258 30.0146  21
   5  -8   1 415.367 32.1943  18
   5  -8   1 290.891 31.9653   3
   5  -8   1 283.619 29.7404   5
   5  -8   1 358.796 26.2742  23
   5  -8   1 365.624 27.0786   1
   5  -8   1 378.892 26.7149  14
   5  -8   1 399.657 25.3722   6
   5  -8   1 328.407 26.7719   1
   5  -8   1 335.244 30.1078  15
   5  -8   1 401.198 31.7423  11
  -6   8  -1 27.4180 13.8353  17
  -6   8  -1 30.4411 9.94676  14
  -6   8  -1 35.6842 11.3792  23
  -6   8  -1 33.9411 16.0278  15
  -6   8  -1 33.6256 13.1135  18
  -6   8  -1 44.9596 11.6222  11
  -6   8  -1 23.6982 13.9170  20
  -6   8  -1 12.1839 10.8604   4
  -6   8  -1 21.8730 12.2477   1
  -6   8  -1 19.5399 9.87616   1
  -6   8  -1 27.2666 10.0043   9
  -6   8  -1 -8.7542 68.9886  24
  -6   8  -1 23.6871 8.81740   9
  -6   8  -1 30.6053 10.8576  21
  -6   8  -1 21.9551 10.4732  23
   6  -8   1 30.4914 14.9012  11
   6  -8   1 19.4739 19.0997   3
   6  -8   1 92.1262 82.6289  24
   6  -8   1 31.3213 9.76379  23
   6  -8   1 26.2209 11.7594  14
   6  -8   1 28.0339 7.12476   9
   6  -8   1 10.0226 13.0645  15
   6  -8   1 24.7214 6.30515   9
   6  -8   1 22.9992 10.2270   1
   6  -8   1 32.0672 14.0410  21
   6  -8   1 13.5574 11.6932  23
   6  -8   1 22.3535 18.9560   5
   6  -8   1 4.39107 15.2093  18
   6  -8   1 23.0177 11.3662  13
   6  -8   1 32.6467 11.3120   1
   6  -8   1 36.8147 12.9526   7
  -7   8  -1 45.6371 12.2126   9
  -7   8  -1 56.2345 14.9125   1
  -7   8  -1 82.4748 19.4205  15
  -7   8  -1 52.5046 13.9059  23
  -7   8  -1 75.9023 25.2817  20
  -7   8  -1 65.9785 14.0217  23
  -7   8  -1 46.0973 13.2579  11
  -7   8  -1 68.4619 14.0153   1
  -7   8  -1 58.9558 12.6617  14
  -7   8  -1 64.3569 13.3725  21
  -7   8  -1 42.9652 16.2569  18
  -7   8  -1 59.8680 11.6776   9
  -7   8  -1 4.90016 83.1407  24
  -7   8  -1 81.7329 15.6002  17
  -7   8  -1 79.8243 15.2991   8
   7  -8   1 64.6291 18.6022  11
   7  -8   1 70.5285 15.6518  14
   7  -8   1 77.9825 17.3214  21
   7  -8   1 39.3219 18.3197  18
   7  -8   1 66.1681 22.3229   3
   7  -8   1 47.9776 14.3253  13
   7  -8   1 67.8499 9.74323   9
   7  -8   1 77.4700 16.1868  23
   7  -8   1 58.7566 13.1294   1
   7  -8   1 162.005 89.8566  24
   7  -8   1 61.9414 15.3839  15
   7  -8   1 70.3315 14.3527   1
   7  -8   1 68.1687 14.3947  23
  -8   8  -1 99.3569 18.5094  18
  -8   8  -1 115.704 17.2915   1
  -8   8  -1 212.037 106.432  24
  -8   8  -1 126.162 16.1905   9
  -8   8  -1 105.762 18.3711   1
  -8   8  -1 124.839 17.3270  14
  -8   8  -1 107.540 17.6123  23
  -8   8  -1 97.8684 14.3876   9
  -8   8  -1 116.595 18.2819   8
  -8   8  -1 113.188 16.5591  21
  -8   8  -1 100.300 18.3991  11
  -8   8  -1 160.236 17.9059  23
  -8   8  -1 128.903 20.0795  17
  -8   8  -1 133.537 23.7847  15
   8  -8   1 83.8066 17.6481   1
   8  -8   1 128.233 13.0313   9
   8  -8   1 152.375 23.3156  18
   8  -8   1 90.5142 18.3272  23
   8  -8   1 132.004 16.2877  23
   8  -8   1 161.207 22.4641  21
   8  -8   1 -35.446 99.8672  24
   8  -8   1 103.480 19.8147  15
   8  -8   1 126.556 12.0037   9
   8  -8   1 91.3324 26.2723   3
   8  -8   1 137.425 20.3675  14
   8  -8   1 120.214 18.8377  13
   8  -8   1 97.2867 22.8966   1
  -9   8  -1 304.707 136.422  24
  -9   8  -1 204.392 24.8643  14
  -9   8  -1 201.936 24.3570  11
  -9   8  -1 288.992 27.4870   9
  -9   8  -1 267.379 28.8552  23
  -9   8  -1 268.271 31.7666  15
  -9   8  -1 219.371 25.5495   1
  -9   8  -1 268.038 28.0718  17
  -9   8  -1 336.500 29.8843   8
  -9   8  -1 307.619 29.2000   1
  -9   8  -1 283.375 27.9255  23
   9  -8   1 287.718 28.9793  14
   9  -8   1 259.108 29.6030   9
   9  -8   1 267.893 30.0966  21
   9  -8   1 199.384 33.5732   3
   9  -8   1 394.660 145.167  24
   9  -8   1 238.605 29.8245  15
   9  -8   1 264.011 21.5243   9
   9  -8   1 284.839 28.9743  13
   9  -8   1 310.108 35.0600  18
   9  -8   1 289.590 21.7280  19
   9  -8   1 277.922 28.8397   1
   9  -8   1 225.188 26.9993  23
 -10   8  -1 132.009 20.1577  23
 -10   8  -1 98.0886 20.1754   1
 -10   8  -1 77.3454 18.0156  11
 -10   8  -1 -54.916 151.050  24
 -10   8  -1 129.400 26.1789  15
 -10   8  -1 123.691 20.0317   1
 -10   8  -1 109.299 20.3911   8
 -10   8  -1 126.771 23.1510  17
 -10   8  -1 118.914 18.3028   9
 -10   8  -1 111.468 22.7046  23
  10  -8   1 108.882 23.7447  14
  10  -8   1 100.545 28.9717   3
  10  -8   1 130.718 14.7837   9
  10  -8   1 141.113 25.8702  18
  10  -8   1 133.844 167.796  24
  10  -8   1 131.480 14.6830   9
  10  -8   1 139.019 15.1638  19
  10  -8   1 98.6101 19.7940   1
  10  -8   1 94.5316 21.3779  23
  10  -8   1 121.270 21.2276  13
  10  -8   1 80.9966 23.1880  21
 -11   8  -1 -11.688 24.2231  15
 -11   8  -1 -19.074 24.9294   1
 -11   8  -1 -12.545 18.4363  23
 -11   8  -1 -25.867 17.1893   8
 -11   8  -1 -379.61 187.491  24
 -11   8  -1 7.55492 16.7743  23
 -11   8  -1 3.99826 21.3658  17
 -11   8  -1 5.35179 17.1384   1
  11  -8   1 -9.7421 16.5289   1
  11  -8   1 -0.3159 17.1193  13
  11  -8   1 -17.252 20.5633  14
  11  -8   1 188.111 207.871  24
  11  -8   1 -7.4943 12.7249  19
  11  -8   1 14.0526 11.7437   9
  11  -8   1 -22.349 22.3782  21
  11  -8   1 -18.533 19.7441  18
  11  -8   1 24.0987 27.2931   3
  11  -8   1 37.2273 19.4305  23
 -12   8  -1 21.9260 19.6004   8
 -12   8  -1 136.941 252.542  24
 -12   8  -1 61.0166 24.2534  17
 -12   8  -1 39.5230 23.9653  23
 -12   8  -1 82.8627 19.6486  23
 -12   8  -1 25.8331 26.5709  15
 -12   8  -1 40.5770 18.9724   1
  12  -8   1 45.9979 15.4149  19
  12  -8   1 46.4369 26.5384   3
  12  -8   1 54.7221 20.5640  23
  12  -8   1 53.7157 21.0041   1
  12  -8   1 27.7182 22.8304  18
  12  -8   1 65.2859 13.4708   9
  12  -8   1 84.1538 21.8447  13
  12  -8   1 681.973 259.629  24
  12  -8   1 48.9720 17.5393   9
 -13   8  -1 51.9668 27.4979  23
 -13   8  -1 56.8282 21.1829  23
 -13   8  -1 42.4915 25.5272  17
 -13   8  -1 43.0928 18.4745   9
 -13   8  -1 76.9672 21.9888   1
 -13   8  -1 60.3661 20.9089   8
  13  -8   1 89.9727 23.5575  13
  13  -8   1 55.1916 23.8114  23
  13  -8   1 44.8403 25.6394  18
  13  -8   1 614.248 512.107  24
  13  -8   1 46.7202 26.5003   7
  13  -8   1 40.2006 21.4161   1
  13  -8   1 34.8449 16.8519  19
  13  -8   1 41.3640 13.4765   9
  10   7  -1 -18.888 20.7765  23
  10   7  -1 -25.446 27.4696   6
  10   7  -1 3.84381 21.4113  23
  10   7  -1 3.12622 17.9390  13
  10   7  -1 5.79203 16.7522   9
  10   7  -1 -7.7587 20.5601  19
  10   7  -1 22.0676 24.4549   1
 -10  -7   1 -2.2221 13.7456   9
 -10  -7   1 -26.414 19.8823   5
 -10  -7   1 -21.507 30.4772  10
 -10  -7   1 6.33799 20.6044  20
 -10  -7   1 -22.138 21.3231  23
 -10  -7   1 15.8299 21.5409   1
 -10  -7   1 2.04266 21.6298  16
 -10  -7   1 16.1916 19.7885  21
   9   7  -1 -1.3336 20.5483  23
   9   7  -1 -51.633 25.3463   6
   9   7  -1 6.70695 15.7278   9
   9   7  -1 -6.3524 17.4027   1
   9   7  -1 11.2599 15.9253  13
   9   7  -1 1.59241 18.8816  19
   9   7  -1 -10.416 16.9530  23
   9   7  -1 -1.7228 22.2227   1
  -9  -7   1 -4.5428 19.3490  20
  -9  -7   1 0.97521 17.7138  23
  -9  -7   1 -297.07 303.283  24
  -9  -7   1 -0.3424 13.3063   9
  -9  -7   1 6.70463 12.6665   9
  -9  -7   1 12.1800 17.9509   1
  -9  -7   1 18.7176 20.6981   5
  -9  -7   1 7.08245 20.5745  16
  -9  -7   1 13.3531 24.5909  21
  -9  -7   1 40.0931 28.5385  10
   8   7  -1 191.611 33.4096   1
   8   7  -1 200.246 24.3279  23
   8   7  -1 173.236 23.8664   1
   8   7  -1 206.802 26.1352  19
   8   7  -1 179.427 27.7868  23
   8   7  -1 18.2738 169.447  24
   8   7  -1 218.676 34.1499   6
   8   7  -1 245.898 25.0631  13
   8   7  -1 210.243 22.8938   9
  -8  -7   1 174.366 20.3490   9
  -8  -7   1 170.912 25.9519   5
  -8  -7   1 237.092 26.6690  20
  -8  -7   1 270.985 226.247  24
  -8  -7   1 211.024 21.4326   9
  -8  -7   1 223.700 27.6220  16
  -8  -7   1 238.485 25.5213  23
  -8  -7   1 215.257 32.4879  10
   7   7  -1 386.667 36.7310   1
   7   7  -1 279.273 36.5397   6
   7   7  -1 147.660 119.696  24
   7   7  -1 349.573 30.2278   9
   7   7  -1 359.548 28.3357  13
   7   7  -1 386.595 33.9442  19
   7   7  -1 307.929 30.3203  23
   7   7  -1 327.560 35.3576  23
   7   7  -1 305.536 31.2554   1
  -7  -7   1 336.589 36.5641  10
  -7  -7   1 369.592 31.4489   1
  -7  -7   1 288.692 25.5238   9
  -7  -7   1 353.155 26.0933   9
  -7  -7   1 388.194 34.8199  16
  -7  -7   1 183.885 170.505  24
  -7  -7   1 349.019 30.8944  23
  -7  -7   1 292.103 31.7534   5
  -7  -7   1 323.741 33.5658  20
  -7  -7   1 317.265 31.8267  14
   6   7  -1 198.313 111.513  24
   6   7  -1 208.255 20.7439  13
   6   7  -1 211.765 22.8383  23
   6   7  -1 197.037 20.1766   9
   6   7  -1 177.273 24.8966   1
   6   7  -1 151.711 24.3253  23
   6   7  -1 173.175 20.2266   1
   6   7  -1 177.600 27.5773   6
   6   7  -1 187.718 23.1761  19
  -6  -7   1 188.095 22.8316  20
  -6  -7   1 180.088 24.5377   5
  -6  -7   1 228.676 24.2910  16
  -6  -7   1 112.774 141.018  24
  -6  -7   1 192.730 27.8808  10
  -6  -7   1 193.270 18.1486   9
  -6  -7   1 214.222 22.8163   9
  -6  -7   1 197.753 21.4030  14
  -6  -7   1 227.650 23.8173   1
  -6  -7   1 230.171 23.9783  23
   5   7  -1 -30.234 18.3150   1
   5   7  -1 -8.3380 13.2430  17
   5   7  -1 4.10180 14.5627  23
   5   7  -1 -10.205 14.9036   1
   5   7  -1 13.4137 14.1601  19
   5   7  -1 -6.0197 11.5796  20
   5   7  -1 -4.1467 12.1955   8
   5   7  -1 -22.553 17.8559   6
   5   7  -1 -7.3594 8.79455  13
   5   7  -1 -14.013 10.9779   9
   5   7  -1 -2.3128 9.89365   9
   5   7  -1 -22.712 10.4171  23
   5   7  -1 62.6696 92.8008  24
  -5  -7   1 8.82134 16.5532   6
  -5  -7   1 -12.464 11.9821  23
  -5  -7   1 9.80877 113.388  24
  -5  -7   1 -1.0376 11.7355   1
  -5  -7   1 -16.877 13.0629  20
  -5  -7   1 -6.9407 11.2056   1
  -5  -7   1 -22.378 7.97334   9
  -5  -7   1 6.87448 13.6541   5
  -5  -7   1 7.66286 14.0274  16
  -5  -7   1 -8.7398 7.63277   9
  -5  -7   1 2.43673 10.8675  14
  -5  -7   1 -32.053 17.0274  10
  -5  -7   1 -18.199 10.5502  23
   4   7  -1 15.5623 11.3924   8
   4   7  -1 24.9699 10.2990  23
   4   7  -1 24.2561 6.99791   4
   4   7  -1 16.7779 8.78623   9
   4   7  -1 1.89857 16.9719   6
   4   7  -1 18.6775 13.4725   1
   4   7  -1 7.36192 13.7019  23
   4   7  -1 10.4002 13.1752  19
   4   7  -1 41.3421 64.5014  24
   4   7  -1 22.6877 10.3433   1
   4   7  -1 22.5501 11.3834  16
   4   7  -1 7.52256 12.0961  17
   4   7  -1 8.42586 10.2466   9
   4   7  -1 22.5604 10.5024  20
  -4  -7   1 7.12723 10.9739   1
  -4  -7   1 14.1686 10.1443  14
  -4  -7   1 11.9928 11.5443  23
  -4  -7   1 11.8207 17.5711  10
  -4  -7   1 2.65022 8.79452   4
  -4  -7   1 21.0342 9.35713  21
  -4  -7   1 15.6471 7.60735   9
  -4  -7   1 131.159 90.7841  24
  -4  -7   1 18.9268 12.8574  16
  -4  -7   1 35.1257 11.0004  23
  -4  -7   1 32.2692 10.9254   1
  -4  -7   1 27.7806 13.2300   5
  -4  -7   1 48.9502 12.6987  20
  -4  -7   1 46.9216 12.1894  11
  -4  -7   1 23.8800 15.5053   6
   3   7  -1 419.197 98.3313  24
   3   7  -1 376.432 27.7673   1
   3   7  -1 414.078 29.9919  17
   3   7  -1 374.991 28.6937  20
   3   7  -1 442.379 31.7107   1
   3   7  -1 390.566 29.1677  16
   3   7  -1 396.555 28.0458   9
   3   7  -1 415.010 36.5169   6
   3   7  -1 360.388 27.4220  23
   3   7  -1 446.618 30.9985  23
   3   7  -1 373.286 25.3589   4
   3   7  -1 419.275 30.3996  19
   3   7  -1 400.375 29.3330   8
   3   7  -1 403.584 26.6552   9
  -3  -7   1 418.983 28.2968  23
  -3  -7   1 404.942 29.9723  11
  -3  -7   1 472.483 159.527  24
  -3  -7   1 383.103 28.0821   3
  -3  -7   1 372.197 29.5058   5
  -3  -7   1 399.557 33.2192  10
  -3  -7   1 414.105 30.5317  20
  -3  -7   1 399.627 25.3425   9
  -3  -7   1 367.582 29.1110  23
  -3  -7   1 394.696 33.5157   6
  -3  -7   1 413.841 31.2602  16
  -3  -7   1 366.271 26.4018   4
  -3  -7   1 387.768 29.4079   1
  -3  -7   1 418.970 28.1725  21
  -3  -7   1 430.469 28.7241   1
  -3  -7   1 358.213 27.1853  14
   2   7  -1 313.813 25.2269   1
   2   7  -1 297.337 26.9863  15
   2   7  -1 295.726 23.4164   8
   2   7  -1 278.392 22.8260  20
   2   7  -1 288.953 30.0659   6
   2   7  -1 297.817 20.2848   4
   2   7  -1 295.765 21.7398   1
   2   7  -1 257.962 63.8115  24
   2   7  -1 288.991 24.4573  23
   2   7  -1 295.761 22.6556   9
   2   7  -1 291.601 21.5650  23
   2   7  -1 326.880 23.7654  19
   2   7  -1 292.470 20.7511   9
   2   7  -1 291.422 23.3244  16
   2   7  -1 280.710 23.9363  17
  -2  -7   1 301.043 23.2022   1
  -2  -7   1 277.997 22.2679  21
  -2  -7   1 328.745 77.2243  24
  -2  -7   1 293.139 25.5106  16
  -2  -7   1 281.008 27.3592   6
  -2  -7   1 286.126 19.2096   9
  -2  -7   1 291.967 23.4878   3
  -2  -7   1 249.263 20.1942  14
  -2  -7   1 323.034 24.8166  20
  -2  -7   1 277.633 23.5961   5
  -2  -7   1 297.973 21.4227   4
  -2  -7   1 315.641 27.3170  11
  -2  -7   1 308.131 22.3785   1
  -2  -7   1 290.406 23.1642  23
  -2  -7   1 298.355 19.2249   9
  -2  -7   1 316.123 22.4465  23
   1   7  -1 166.623 14.8234  23
   1   7  -1 144.280 15.2468  16
   1   7  -1 154.539 16.3766  19
   1   7  -1 184.254 17.7073   1
   1   7  -1 138.482 42.8660  24
   1   7  -1 151.154 14.7821   9
   1   7  -1 161.495 17.0426  23
   1   7  -1 160.212 16.0718  20
   1   7  -1 160.640 14.9321   1
   1   7  -1 142.431 18.8060   6
   1   7  -1 169.561 14.4528   4
   1   7  -1 158.999 13.6560   9
   1   7  -1 183.620 21.4941  15
  -1  -7   1 193.762 20.8888  11
  -1  -7   1 159.533 15.3218   1
  -1  -7   1 165.556 16.0734  21
  -1  -7   1 194.839 20.5397  16
  -1  -7   1 166.698 18.9980   5
  -1  -7   1 142.187 19.6521  10
  -1  -7   1 153.111 13.5150  18
  -1  -7   1 152.932 18.0756   3
  -1  -7   1 158.773 17.0510  20
  -1  -7   1 158.269 15.7910   1
  -1  -7   1 191.057 16.1345  23
  -1  -7   1 199.576 64.6085  24
  -1  -7   1 178.197 18.6124   6
   0   7  -1 28.7054 9.77306   1
   0   7  -1 26.2903 11.5127  15
   0   7  -1 20.8376 7.56604   4
   0   7  -1 32.7903 12.1541   6
   0   7  -1 30.5821 7.33356   1
   0   7  -1 42.1733 8.46909  20
   0   7  -1 23.2707 8.70501  23
   0   7  -1 -53.039 35.0784  24
   0   7  -1 29.9860 8.07847  16
   0   7  -1 31.1882 7.62362  23
   0   7  -1 21.7346 6.86707   9
   0   7  -1 20.1394 7.25211  19
   0   7  -1 28.5363 6.37958   9
   0  -7   1 37.5663 11.3857  16
   0  -7   1 23.6604 7.67663  18
   0  -7   1 24.2325 7.68268   1
   0  -7   1 31.6361 7.89961  23
   0  -7   1 34.1631 12.7623   3
   0  -7   1 37.6913 12.3759   5
   0  -7   1 29.3842 8.66935  21
   0  -7   1 27.7970 9.79761  11
   0  -7   1 40.7530 11.2651   6
   0  -7   1 29.1125 10.2696  20
  -1   7  -1 316.798 22.6122   9
  -1   7  -1 365.115 27.9715  15
  -1   7  -1 346.428 25.3325   1
  -1   7  -1 343.389 21.8469  19
  -1   7  -1 300.337 23.2597   1
  -1   7  -1 362.679 27.6846   6
  -1   7  -1 309.836 24.0723  20
  -1   7  -1 335.854 24.2029   4
  -1   7  -1 285.330 24.6803  16
  -1   7  -1 318.694 22.0758   9
  -1   7  -1 307.550 23.3236  23
  -1   7  -1 358.692 24.3529  23
  -1   7  -1 322.025 24.0829  21
  -1   7  -1 337.038 24.5300  11
  -1   7  -1 324.665 62.9159  24
  -1   7  -1 329.716 58.0476  24
   1  -7   1 347.420 25.9167   5
   1  -7   1 392.226 26.8767   6
   1  -7   1 377.733 28.7614  16
   1  -7   1 361.891 24.6891  18
   1  -7   1 356.376 26.5954  20
   1  -7   1 333.806 24.2000   1
   1  -7   1 362.076 27.7715   3
   1  -7   1 327.052 23.4563   1
   1  -7   1 333.939 23.7208  23
   1  -7   1 333.757 24.9495  21
   1  -7   1 333.791 26.1226  11
  -2   7  -1 417.514 29.9834  15
  -2   7  -1 336.836 27.5272  16
  -2   7  -1 381.692 24.4479   9
  -2   7  -1 381.464 26.2149  23
  -2   7  -1 371.094 26.1757  18
  -2   7  -1 374.187 26.5394  11
  -2   7  -1 356.435 26.0223  21
  -2   7  -1 371.413 24.9001   9
  -2   7  -1 373.606 27.8395   6
  -2   7  -1 370.757 27.0126   1
  -2   7  -1 354.729 26.4343  20
  -2   7  -1 330.028 25.8788   1
  -2   7  -1 423.219 69.6443  24
  -2   7  -1 393.991 26.8181   4
   2  -7   1 389.789 27.4487  21
   2  -7   1 379.468 25.7777   1
   2  -7   1 368.258 26.0479   1
   2  -7   1 392.505 28.6211  11
   2  -7   1 383.036 23.6833  13
   2  -7   1 412.480 30.3096  20
   2  -7   1 407.362 27.7652   6
   2  -7   1 383.120 28.9761  15
   2  -7   1 424.565 27.7444  18
   2  -7   1 398.283 28.7692   5
   2  -7   1 399.443 29.9151   3
   2  -7   1 349.680 25.4644  23
  -3   7  -1 98.3012 11.6632  23
  -3   7  -1 74.5781 11.4117   4
  -3   7  -1 105.885 13.0077   1
  -3   7  -1 97.3259 10.2919   9
  -3   7  -1 83.1803 9.49797  14
  -3   7  -1 93.6042 12.4302  18
  -3   7  -1 130.407 16.6197  15
  -3   7  -1 114.885 10.5748   9
  -3   7  -1 109.136 11.9067  21
  -3   7  -1 98.0670 11.1109   1
  -3   7  -1 92.6560 12.4017  20
  -3   7  -1 89.3240 13.1959  16
  -3   7  -1 78.5709 11.3837  11
  -3   7  -1 90.4688 11.8077   6
  -3   7  -1 61.8865 43.1890  24
  -3   7  -1 106.095 11.5148  23
   3  -7   1 97.7113 11.3498   7
   3  -7   1 27.9071 42.5847  24
   3  -7   1 93.4850 10.1031  13
   3  -7   1 96.5614 11.2915   6
   3  -7   1 105.379 13.4550  21
   3  -7   1 102.935 13.8333  15
   3  -7   1 106.835 16.1845   5
   3  -7   1 126.273 13.5163   1
   3  -7   1 102.358 11.5203   1
   3  -7   1 106.719 14.8445  18
   3  -7   1 98.0750 11.1423  23
   3  -7   1 108.757 14.0856  11
   3  -7   1 118.465 19.4068   3
  -4   7  -1 -1.5040 9.05326  18
  -4   7  -1 23.7293 9.21684  20
  -4   7  -1 1.06824 6.21803  12
  -4   7  -1 1.52942 5.80637   9
  -4   7  -1 28.3148 12.4377  23
  -4   7  -1 -2.5282 7.15870   9
  -4   7  -1 10.1843 7.30763   1
  -4   7  -1 5.18908 7.48928  23
  -4   7  -1 59.5023 45.2652  24
  -4   7  -1 1.79207 7.68793  11
  -4   7  -1 0.66281 6.37522  14
  -4   7  -1 7.31028 9.34883   1
  -4   7  -1 4.86572 9.09961   4
  -4   7  -1 17.4280 7.77421  21
   4  -7   1 6.33680 9.93969  15
   4  -7   1 14.5612 11.6710   5
   4  -7   1 4.43772 7.90935   1
   4  -7   1 18.3109 7.83173   1
   4  -7   1 10.7931 8.61101  23
   4  -7   1 -1.4259 7.26792   6
   4  -7   1 6.38933 8.44050   7
   4  -7   1 9.46577 5.43567   9
   4  -7   1 -8.0660 10.6487  18
   4  -7   1 26.4891 12.3746  21
   4  -7   1 8.00241 4.51472   9
   4  -7   1 7.68478 7.34272  23
   4  -7   1 7.15717 14.1109  11
   4  -7   1 11.5527 7.91488  14
   4  -7   1 8.61160 8.05992  13
   4  -7   1 2.56968 16.1057   3
  -5   7  -1 273.114 19.6713   9
  -5   7  -1 276.614 26.7522  15
  -5   7  -1 251.203 23.6830  18
  -5   7  -1 246.575 22.0647   4
  -5   7  -1 220.272 20.6975   1
  -5   7  -1 220.558 58.7024  24
  -5   7  -1 265.991 21.7761  11
  -5   7  -1 263.480 21.2478  23
  -5   7  -1 232.762 23.9544  20
  -5   7  -1 226.265 21.6618  21
  -5   7  -1 254.362 20.2227  14
  -5   7  -1 299.273 22.6587   1
  -5   7  -1 266.924 17.8948  12
  -5   7  -1 272.248 23.3240  17
  -5   7  -1 271.226 21.4472  23
   5  -7   1 280.522 24.2034  15
   5  -7   1 232.288 21.3496   1
   5  -7   1 268.663 18.4169   9
   5  -7   1 287.695 22.2574  14
   5  -7   1 263.765 19.2923   6
   5  -7   1 260.307 22.5375  23
   5  -7   1 253.454 21.3290  13
   5  -7   1 226.433 26.3794   3
   5  -7   1 243.812 23.6956  21
   5  -7   1 298.751 26.6535  18
   5  -7   1 262.842 25.5319  11
   5  -7   1 245.890 21.3447   1
   5  -7   1 282.314 63.2318  24
   5  -7   1 208.169 25.9343   5
   5  -7   1 255.270 20.2472  23
   5  -7   1 267.302 17.6725   9
  -6   7  -1 692.606 43.6531   9
  -6   7  -1 849.260 116.066  24
  -6   7  -1 636.381 44.5669  23
  -6   7  -1 699.990 48.2907  15
  -6   7  -1 658.414 43.0646   9
  -6   7  -1 691.158 44.4068  23
  -6   7  -1 723.364 44.1284  14
  -6   7  -1 712.907 45.9372  17
  -6   7  -1 668.518 46.5448  18
  -6   7  -1 622.790 44.2822   1
  -6   7  -1 639.333 44.5499  21
  -6   7  -1 644.650 44.4703  11
  -6   7  -1 742.494 45.4905   1
  -6   7  -1 722.642 45.1430   8
   6  -7   1 675.751 47.5095  11
   6  -7   1 700.032 43.8855  23
   6  -7   1 674.813 46.3522  21
   6  -7   1 684.542 44.6819   1
   6  -7   1 734.343 42.8411   9
   6  -7   1 705.063 48.7619  18
   6  -7   1 710.385 44.6272  13
   6  -7   1 671.386 46.4227  15
   6  -7   1 640.493 49.0564   3
   6  -7   1 643.534 45.4212  23
   6  -7   1 684.510 45.0432   1
   6  -7   1 742.434 45.7049  14
   6  -7   1 674.950 41.8890   9
   6  -7   1 763.805 108.869  24
  -7   7  -1 294.255 25.3361   1
  -7   7  -1 249.499 23.7865  14
  -7   7  -1 253.595 26.0866  18
  -7   7  -1 279.925 24.1076  11
  -7   7  -1 236.902 26.2465  17
  -7   7  -1 223.972 23.5648   1
  -7   7  -1 272.928 30.7545  15
  -7   7  -1 248.810 21.7412   9
  -7   7  -1 283.014 25.3220   8
  -7   7  -1 307.285 24.0235  23
  -7   7  -1 255.922 23.2033   9
  -7   7  -1 434.123 94.9662  24
  -7   7  -1 262.936 23.8419  21
  -7   7  -1 250.677 24.3826  23
   7  -7   1 260.364 20.3778   9
   7  -7   1 223.615 26.8792  15
   7  -7   1 285.192 30.2689  18
   7  -7   1 251.489 24.0279   1
   7  -7   1 223.158 24.4104  21
   7  -7   1 202.542 93.8853  24
   7  -7   1 308.902 26.9927  14
   7  -7   1 259.093 25.2097  13
   7  -7   1 225.390 22.1267  23
   7  -7   1 217.595 29.4685   3
   7  -7   1 234.565 19.2843   9
   7  -7   1 244.292 24.8659   1
   7  -7   1 298.898 26.0762  23
  -8   7  -1 63.0880 14.4265  21
  -8   7  -1 50.1901 16.0697  17
  -8   7  -1 56.6759 13.7421  23
  -8   7  -1 45.9575 15.2870  18
  -8   7  -1 62.6565 15.3623   8
  -8   7  -1 36.1549 14.3101  23
  -8   7  -1 33.4363 13.4910   1
  -8   7  -1 57.0276 14.4913  14
  -8   7  -1 48.0716 19.8274  15
  -8   7  -1 52.9965 15.0530   1
  -8   7  -1 57.6086 13.5925  11
  -8   7  -1 68.9351 13.5830   9
  -8   7  -1 78.3050 100.958  24
  -8   7  -1 25.0634 11.3685   9
   8  -7   1 32.2118 16.4595  21
   8  -7   1 51.6735 17.5009  14
   8  -7   1 38.8149 14.5604   1
   8  -7   1 54.7708 12.7403  23
   8  -7   1 42.6769 15.3674  13
   8  -7   1 58.9484 19.4138  18
   8  -7   1 47.1147 10.0798  19
   8  -7   1 172.016 102.255  24
   8  -7   1 45.0720 9.76799   9
   8  -7   1 65.0751 14.4836   1
   8  -7   1 49.2727 15.8014  23
   8  -7   1 41.0614 22.1922   3
  -9   7  -1 31.7043 16.9963  17
  -9   7  -1 27.9096 15.1495   8
  -9   7  -1 17.3596 13.8548   1
  -9   7  -1 10.1724 19.7995  15
  -9   7  -1 6.74341 14.6052  14
  -9   7  -1 12.7790 13.8204  11
  -9   7  -1 46.4182 120.479  24
  -9   7  -1 31.8342 14.4263  23
  -9   7  -1 4.58925 12.7057   9
  -9   7  -1 26.7274 14.9285   1
  -9   7  -1 5.02952 15.6531  23
   9  -7   1 18.7916 15.5353  13
   9  -7   1 20.5663 15.5982  23
   9  -7   1 25.0167 15.2977   1
   9  -7   1 10.9005 17.0251  21
   9  -7   1 23.2875 12.0879  23
   9  -7   1 20.2614 10.7027   9
   9  -7   1 19.0162 122.487  24
   9  -7   1 3.43115 10.5609  19
   9  -7   1 24.8329 9.76911   9
   9  -7   1 11.1396 22.7949   3
   9  -7   1 -13.366 16.5696  15
   9  -7   1 32.1766 19.1464  14
   9  -7   1 2.63909 18.9403  18
 -10   7  -1 291.648 161.668  24
 -10   7  -1 141.819 22.8019  17
 -10   7  -1 140.523 20.4706  11
 -10   7  -1 113.086 22.2944  23
 -10   7  -1 143.287 21.5762   1
 -10   7  -1 174.313 28.0894  15
 -10   7  -1 169.978 21.1700  23
 -10   7  -1 175.551 22.3090   1
 -10   7  -1 139.397 21.3817   8
  10  -7   1 176.742 23.0631  13
  10  -7   1 134.815 21.2459   9
  10  -7   1 110.067 24.1492  14
  10  -7   1 155.550 23.0771  23
  10  -7   1 133.574 25.2789  18
  10  -7   1 141.595 17.7734  19
  10  -7   1 137.595 31.0806   3
  10  -7   1 115.811 25.0242   1
  10  -7   1 -10.348 142.992  24
  10  -7   1 201.812 19.9211   9
  10  -7   1 151.910 25.5158  21
 -11   7  -1 209.449 31.0156  15
 -11   7  -1 141.289 28.9509   1
 -11   7  -1 161.006 26.5482  23
 -11   7  -1 205.722 24.8994   8
 -11   7  -1 27.6894 182.960  24
 -11   7  -1 209.051 23.9259  23
 -11   7  -1 195.993 34.5830  17
 -11   7  -1 178.769 29.1380   1
  11  -7   1 227.222 23.6706  19
  11  -7   1 194.790 29.4958  14
  11  -7   1 183.159 28.9080  18
  11  -7   1 170.663 33.0681   3
  11  -7   1 205.231 25.6789  13
  11  -7   1 -103.97 185.940  24
  11  -7   1 166.385 25.5587   1
  11  -7   1 148.857 25.6842  23
  11  -7   1 157.535 18.6766   9
  11  -7   1 230.714 22.0906   9
 -12   7  -1 87.8337 24.8581  17
 -12   7  -1 121.545 28.6688   8
 -12   7  -1 -260.66 231.353  24
 -12   7  -1 88.8195 19.1530   9
 -12   7  -1 81.0436 21.0718   1
 -12   7  -1 105.522 23.2522  23
  12  -7   1 80.1358 21.8182   1
  12  -7   1 101.311 22.0638  13
  12  -7   1 84.2740 25.7399  14
  12  -7   1 97.9776 34.2471  23
  12  -7   1 90.3196 236.432  24
  12  -7   1 77.6242 30.5721   3
  12  -7   1 117.375 16.1801   9
  12  -7   1 70.9037 25.5834  18
  12  -7   1 134.685 18.8239  19
 -13   7  -1 0.54643 18.9999   8
 -13   7  -1 0.72496 16.7177   9
 -13   7  -1 -9.4866 18.0156  23
 -13   7  -1 18.1079 19.3756   1
 -13   7  -1 -148.36 301.022  24
 -13   7  -1 -17.751 23.7139  17
  13  -7   1 -15.219 20.8235  18
  13  -7   1 -13.496 27.4953   3
  13  -7   1 -17.180 15.7038  19
  13  -7   1 49.3971 22.6185  23
  13  -7   1 5.78797 20.2701   1
  13  -7   1 11.0645 13.3668   9
  13  -7   1 19.6909 19.5427  13
  13  -7   1 -18.406 328.948  24
  11   6  -1 21.8361 17.0978   9
  11   6  -1 32.1305 21.6516  19
  11   6  -1 1.60280 23.4379   1
  11   6  -1 17.9214 21.5242  13
  11   6  -1 -30.225 27.1635   6
  11   6  -1 4.06679 24.1497  23
 -11  -6   1 19.9396 15.6594   9
 -11  -6   1 7.64159 20.2840  23
 -11  -6   1 4.66292 22.3760  20
 -11  -6   1 10.8345 22.1941  16
 -11  -6   1 -20.060 22.3050   5
 -11  -6   1 -2.8751 20.0705   1
  10   6  -1 71.7032 25.5773   1
  10   6  -1 82.7678 18.7369   9
  10   6  -1 75.6695 22.6001  19
  10   6  -1 82.0266 24.9088  23
  10   6  -1 127.715 27.1036  23
  10   6  -1 94.1497 20.4172  13
  10   6  -1 42.6300 29.0703   6
 -10  -6   1 27.9427 21.2978  16
 -10  -6   1 123.947 16.9631   9
 -10  -6   1 107.072 23.2030  20
 -10  -6   1 81.6958 21.9364   1
 -10  -6   1 56.5560 14.1246  18
 -10  -6   1 48.2783 25.3577  23
 -10  -6   1 65.9037 20.8962  21
 -10  -6   1 88.5297 30.7910  10
   9   6  -1 211.181 29.9703   1
   9   6  -1 177.314 25.1847  19
   9   6  -1 479.922 190.099  24
   9   6  -1 203.766 22.6165  13
   9   6  -1 166.088 27.6436  23
   9   6  -1 179.882 32.6618   6
   9   6  -1 185.854 22.6303   9
   9   6  -1 153.977 23.1262   1
   9   6  -1 146.193 22.5447  23
  -9  -6   1 210.098 24.0631  23
  -9  -6   1 259.538 249.677  24
  -9  -6   1 172.634 23.9648  21
  -9  -6   1 112.229 17.5921   9
  -9  -6   1 175.126 25.4289  16
  -9  -6   1 170.605 18.8544   9
  -9  -6   1 136.290 17.8512  18
  -9  -6   1 243.384 26.9076  20
  -9  -6   1 205.594 24.3659   1
  -9  -6   1 222.365 32.5095  10
   8   6  -1 54.5938 24.3376   6
   8   6  -1 100.304 20.4342  19
   8   6  -1 59.7281 134.209  24
   8   6  -1 78.4439 21.5420  23
   8   6  -1 79.4582 17.8371   1
   8   6  -1 85.6864 18.1950  23
   8   6  -1 77.6100 17.0203   9
   8   6  -1 66.4449 16.5841  13
   8   6  -1 72.2160 21.4258   1
  -8  -6   1 88.3852 25.7728  10
  -8  -6   1 78.1767 26.5647  14
  -8  -6   1 48.7584 12.8757  18
  -8  -6   1 77.3790 19.7370  20
  -8  -6   1 290.684 181.946  24
  -8  -6   1 93.0493 18.4581  23
  -8  -6   1 144.199 22.6629  16
  -8  -6   1 74.0738 13.7982   9
  -8  -6   1 90.0333 22.2495   1
   7   6  -1 -11.617 11.9871  13
   7   6  -1 15.7421 100.622  24
   7   6  -1 -10.195 16.4532   1
   7   6  -1 -8.9520 11.8134   9
   7   6  -1 -25.559 11.9690   1
   7   6  -1 -2.3454 12.8700  23
   7   6  -1 -12.049 16.8837  23
   7   6  -1 -2.7365 16.1080  19
   7   6  -1 -2.1529 21.4825   6
  -7  -6   1 16.7114 16.0856  20
  -7  -6   1 -18.542 12.0363  23
  -7  -6   1 -18.561 9.22452   9
  -7  -6   1 -37.813 19.4331  10
  -7  -6   1 -13.112 23.4368  14
  -7  -6   1 12.3868 10.6278   9
  -7  -6   1 -12.824 8.24864  18
  -7  -6   1 -9.6571 13.0695   1
  -7  -6   1 56.2802 136.371  24
  -7  -6   1 -21.489 14.3336  16
   6   6  -1 98.5880 14.7393  23
   6   6  -1 127.891 98.4819  24
   6   6  -1 102.519 17.5412  17
   6   6  -1 88.1713 18.8459   1
   6   6  -1 108.599 18.4325  19
   6   6  -1 59.8356 21.2470   6
   6   6  -1 94.6018 15.9426  20
   6   6  -1 99.6471 13.6479  13
   6   6  -1 104.310 15.8368   8
   6   6  -1 116.159 13.6480   9
   6   6  -1 110.192 14.8177   9
   6   6  -1 98.3062 15.2381   1
   6   6  -1 64.8903 17.3619  23
  -6  -6   1 91.9521 17.6620  23
  -6  -6   1 320.832 118.907  24
  -6  -6   1 96.3951 20.1027   6
  -6  -6   1 101.003 15.3277  23
  -6  -6   1 81.2454 10.6395   4
  -6  -6   1 98.5088 12.0398   9
  -6  -6   1 100.034 15.4059   1
  -6  -6   1 102.063 14.0220   9
  -6  -6   1 85.6012 20.4761  10
  -6  -6   1 77.1705 16.1123   1
  -6  -6   1 77.6708 16.7864  20
  -6  -6   1 81.1477 15.9959  14
  -6  -6   1 85.8570 10.8974  18
  -6  -6   1 96.5619 17.6657  16
   5   6  -1 514.172 37.4138  23
   5   6  -1 457.296 35.2816   1
   5   6  -1 516.296 33.7818  23
   5   6  -1 478.297 35.8099  17
   5   6  -1 474.648 32.1410  13
[truncated: 5,082,241 more chars]
