# Supplementary material for: Iridium-Catalyzed Regio- and Diastereoselective Synthesis of C-Substituted Piperazines
Source: ACS Catal. 2023 Feb 16;13(5):3148–52. doi: 10.1021/acscatal.2c05895 (PMC9990149; doi:10.1021/acscatal.2c05895)
Supplement: Supplementary file 3 — cs2c05895_si_003.cif [file cs2c05895_si_003.cif]

 
data_ctb91as
 
_audit_creation_method            'SHELXL-2016/6'
_shelx_SHELXL_version_number      '2016/6'
_chemical_name_systematic         ?
_chemical_name_common             ?
_chemical_melting_point           ?
_chemical_formula_moiety          'C24 H22 N6'
_chemical_formula_sum             'C24 H22 N6' 
_chemical_formula_weight          394.47

loop_
 _atom_type_symbol
 _atom_type_description
 _atom_type_scat_dispersion_real
 _atom_type_scat_dispersion_imag
 _atom_type_scat_source
 'C'  'C'   0.0033   0.0016
 'International Tables Vol C Tables 4.2.6.8 and 6.1.1.4'
 'H'  'H'   0.0000   0.0000
 'International Tables Vol C Tables 4.2.6.8 and 6.1.1.4'
 'N'  'N'   0.0061   0.0033
 'International Tables Vol C Tables 4.2.6.8 and 6.1.1.4'
 
_space_group_crystal_system       monoclinic
_space_group_IT_number            14
_space_group_name_H-M_alt         'P 21/n'
_space_group_name_Hall            '-P 2yn'
 
_shelx_space_group_comment
;
The symmetry employed for this shelxl refinement is uniquely defined
by the following loop, which should always be used as a source of
symmetry information in preference to the above space-group names.
They are only intended as comments.
;
 
loop_
 _space_group_symop_operation_xyz
 'x, y, z'
 '-x+1/2, y+1/2, -z+1/2'
 '-x, -y, -z'
 'x-1/2, -y-1/2, z-1/2'
 
_cell_length_a                    14.1519(17)
_cell_length_b                    8.8792(11)
_cell_length_c                    15.8784(19)
_cell_angle_alpha                 90
_cell_angle_beta                  101.411(2)
_cell_angle_gamma                 90
_cell_volume                      1955.8(4)
_cell_formula_units_Z             4
_cell_measurement_temperature     100(2)
_cell_measurement_reflns_used     4924
_cell_measurement_theta_min       2.62
_cell_measurement_theta_max       28.33
 
_exptl_crystal_description        'prismatic block'
_exptl_crystal_colour             colourless
_exptl_crystal_density_meas       ?
_exptl_crystal_density_method     ?
_exptl_crystal_density_diffrn     1.340          
_exptl_crystal_F_000              832
_exptl_transmission_factor_min    ?
_exptl_transmission_factor_max    ?
_exptl_crystal_size_max           0.370
_exptl_crystal_size_mid           0.340
_exptl_crystal_size_min           0.110
_exptl_absorpt_coefficient_mu     0.083
_shelx_estimated_absorpt_T_min    0.970
_shelx_estimated_absorpt_T_max    0.991
_exptl_absorpt_correction_type    multi-scan
_exptl_absorpt_correction_T_min   0.8561
_exptl_absorpt_correction_T_max   0.9909
_exptl_absorpt_process_details    
; 
  SADABS-2008/1: Area-Detector Absorption Correction. Bruker-AXS 
; 
_exptl_absorpt_special_details    ?
_diffrn_ambient_temperature       100(2)
_diffrn_radiation_wavelength      0.71073
_diffrn_radiation_type            MoK\a
_diffrn_source                    'normal-focus sealed tube'
_diffrn_radiation_monochromator   graphite
_diffrn_measurement_device_type   'Bruker SMART APEX CCD system'
_diffrn_measurement_method        '\w rotations with narrow frames'
_diffrn_detector_area_resol_mean  8.26
_diffrn_reflns_number             12659
_diffrn_reflns_av_unetI/netI      0.0267
_diffrn_reflns_av_R_equivalents   0.0251
_diffrn_reflns_limit_h_min        -17
_diffrn_reflns_limit_h_max        18
_diffrn_reflns_limit_k_min        -11
_diffrn_reflns_limit_k_max        11
_diffrn_reflns_limit_l_min        -16
_diffrn_reflns_limit_l_max        20
_diffrn_reflns_theta_min          2.151
_diffrn_reflns_theta_max          26.996
_diffrn_reflns_theta_full         25.200
_diffrn_measured_fraction_theta_max   0.984
_diffrn_measured_fraction_theta_full  0.989
_diffrn_reflns_Laue_measured_fraction_max    0.984
_diffrn_reflns_Laue_measured_fraction_full   0.989
_diffrn_reflns_point_group_measured_fraction_max   0.984
_diffrn_reflns_point_group_measured_fraction_full  0.989
_reflns_number_total              4200
_reflns_number_gt                 3453
_reflns_threshold_expression      'I > 2\s(I)'
_reflns_Friedel_coverage          0.000
_reflns_Friedel_fraction_max      .
_reflns_Friedel_fraction_full     .
 
_reflns_special_details
;
 Reflections were merged by SHELXL according to the crystal
 class for the calculation of statistics and refinement.
 
 _reflns_Friedel_fraction is defined as the number of unique
 Friedel pairs measured divided by the number that would be
 possible theoretically, ignoring centric projections and
 systematic absences.
;
 
_computing_data_collection       'APEX2 v. 4.0 (Bruker AXS, 2008)'
_computing_cell_refinement       'SAINT+ v. 7.56A (Bruker AXS, 2008)'
_computing_data_reduction        'SAINT+ v. 7.56A (Bruker AXS, 2008)'
_computing_structure_solution    
;
SHELX97 - Programs for Crystal Structure Analysis (Release 97-2). 
G. M. Sheldrick, Institut fur Anorganische Chemie der Universitat, 
Tammanstrasse 4, D-3400 Gottingen, Germany, 1998.
;
_computing_structure_refinement 'SHELXL-2016/6 (Sheldrick, 2016)'
_computing_molecular_graphics    
;
ORTEP3 for Windows - L. J. Farrugia, 
J. Appl. Crystallogr. 1997, 30, 565.
;
_computing_publication_material   ?
_refine_special_details           ?
_refine_ls_structure_factor_coef  Fsqd
_refine_ls_matrix_type            full
_refine_ls_weighting_scheme       calc
_refine_ls_weighting_details
'w=1/[\s^2^(Fo^2^)+(0.0606P)^2^+0.5162P] where P=(Fo^2^+2Fc^2^)/3'
_atom_sites_solution_primary      direct
_atom_sites_solution_secondary    difmap
_atom_sites_solution_hydrogens    difmap
_refine_ls_hydrogen_treatment     refall
_refine_ls_extinction_method      none
_refine_ls_extinction_coef        .
_refine_ls_number_reflns          4200
_refine_ls_number_parameters      359
_refine_ls_number_restraints      0
_refine_ls_R_factor_all           0.0497
_refine_ls_R_factor_gt            0.0391
_refine_ls_wR_factor_ref          0.1075
_refine_ls_wR_factor_gt           0.0986
_refine_ls_goodness_of_fit_ref    1.026
_refine_ls_restrained_S_all       1.026
_refine_ls_shift/su_max           0.001
_refine_ls_shift/su_mean          0.000
 
loop_
 _atom_site_label
 _atom_site_type_symbol
 _atom_site_fract_x
 _atom_site_fract_y
 _atom_site_fract_z
 _atom_site_U_iso_or_equiv
 _atom_site_adp_type
 _atom_site_occupancy
 _atom_site_site_symmetry_order  
 _atom_site_calc_flag
 _atom_site_refinement_flags_posn
 _atom_site_refinement_flags_adp
 _atom_site_refinement_flags_occupancy
 _atom_site_disorder_assembly
 _atom_site_disorder_group
N1 N 0.65120(8) 0.31648(12) 0.86448(7) 0.0195(2) Uani 1 1 d . . . . .
N2 N 0.52350(8) 0.07902(12) 0.88794(7) 0.0207(2) Uani 1 1 d . . . . .
N3 N 0.62809(8) 0.35895(12) 0.69122(7) 0.0212(2) Uani 1 1 d . . . . .
N4 N 0.48388(8) 0.00777(13) 0.65984(7) 0.0231(3) Uani 1 1 d . . . . .
N5 N 0.46190(8) 0.45892(13) 0.88026(7) 0.0231(2) Uani 1 1 d . . . . .
N6 N 0.68506(8) 0.12646(13) 1.07212(7) 0.0255(3) Uani 1 1 d . . . . .
C2 C 0.63801(9) 0.18312(14) 0.80902(8) 0.0185(3) Uani 1 1 d . . . . .
C3 C 0.53502(9) 0.11622(14) 0.80035(8) 0.0192(3) Uani 1 1 d . . . . .
C5 C 0.52718(9) 0.21447(14) 0.94226(9) 0.0204(3) Uani 1 1 d . . . . .
C6 C 0.62530(9) 0.29052(14) 0.94847(8) 0.0198(3) Uani 1 1 d . . . . .
C7 C 0.66001(8) 0.22407(14) 0.72261(8) 0.0182(3) Uani 1 1 d . . . . .
C8 C 0.70992(9) 0.12601(15) 0.67838(9) 0.0223(3) Uani 1 1 d . . . . .
C9 C 0.72808(10) 0.16940(16) 0.59933(9) 0.0248(3) Uani 1 1 d . . . . .
C10 C 0.69636(10) 0.30929(16) 0.56663(9) 0.0236(3) Uani 1 1 d . . . . .
C11 C 0.64699(9) 0.39917(15) 0.61474(9) 0.0225(3) Uani 1 1 d . . . . .
C12 C 0.52183(9) -0.02017(14) 0.74275(9) 0.0199(3) Uani 1 1 d . . . . .
C13 C 0.55125(10) -0.16359(15) 0.77257(10) 0.0248(3) Uani 1 1 d . . . . .
C14 C 0.54095(10) -0.28230(16) 0.71465(10) 0.0283(3) Uani 1 1 d . . . . .
C15 C 0.50154(9) -0.25406(16) 0.62923(10) 0.0269(3) Uani 1 1 d . . . . .
C16 C 0.47506(10) -0.10804(16) 0.60515(10) 0.0253(3) Uani 1 1 d . . . . .
C17 C 0.44398(9) 0.32356(15) 0.91039(8) 0.0205(3) Uani 1 1 d . . . . .
C18 C 0.35091(10) 0.27565(16) 0.91302(10) 0.0268(3) Uani 1 1 d . . . . .
C19 C 0.27386(10) 0.36970(17) 0.88214(10) 0.0291(3) Uani 1 1 d . . . . .
C20 C 0.29158(10) 0.51034(16) 0.85165(9) 0.0256(3) Uani 1 1 d . . . . .
C21 C 0.38604(10) 0.54997(16) 0.85187(9) 0.0258(3) Uani 1 1 d . . . . .
C22 C 0.70722(9) 0.21174(14) 1.00906(8) 0.0206(3) Uani 1 1 d . . . . .
C23 C 0.80246(10) 0.24247(16) 1.00304(9) 0.0241(3) Uani 1 1 d . . . . .
C24 C 0.87663(10) 0.18929(16) 1.06581(10) 0.0278(3) Uani 1 1 d . . . . .
C25 C 0.85421(11) 0.10321(16) 1.13213(10) 0.0299(3) Uani 1 1 d . . . . .
C26 C 0.75857(11) 0.07378(17) 1.13178(10) 0.0298(3) Uani 1 1 d . . . . .
H1N H 0.6115(11) 0.3893(18) 0.8370(10) 0.024(4) Uiso 1 1 d . . . . .
H2N H 0.4664(12) 0.0301(19) 0.8859(10) 0.028(4) Uiso 1 1 d . . . . .
H2 H 0.6844(11) 0.1036(17) 0.8357(10) 0.021(4) Uiso 1 1 d . . . . .
H3 H 0.4881(11) 0.1961(17) 0.7706(10) 0.024(4) Uiso 1 1 d . . . . .
H5 H 0.5214(11) 0.1800(18) 1.0019(11) 0.027(4) Uiso 1 1 d . . . . .
H6 H 0.6206(10) 0.3951(16) 0.9738(9) 0.018(3) Uiso 1 1 d . . . . .
H8 H 0.7322(11) 0.0292(18) 0.7030(10) 0.026(4) Uiso 1 1 d . . . . .
H9 H 0.7627(12) 0.1009(19) 0.5679(11) 0.033(4) Uiso 1 1 d . . . . .
H10 H 0.7069(12) 0.3476(19) 0.5102(11) 0.034(4) Uiso 1 1 d . . . . .
H11 H 0.6242(11) 0.4978(19) 0.5938(10) 0.027(4) Uiso 1 1 d . . . . .
H13 H 0.5803(12) -0.1799(19) 0.8327(12) 0.033(4) Uiso 1 1 d . . . . .
H14 H 0.5594(12) -0.384(2) 0.7340(11) 0.038(5) Uiso 1 1 d . . . . .
H15 H 0.4922(12) -0.3357(19) 0.5869(11) 0.032(4) Uiso 1 1 d . . . . .
H16 H 0.4460(11) -0.0845(18) 0.5444(11) 0.030(4) Uiso 1 1 d . . . . .
H18 H 0.3416(11) 0.179(2) 0.9357(11) 0.032(4) Uiso 1 1 d . . . . .
H19 H 0.2072(14) 0.337(2) 0.8833(12) 0.043(5) Uiso 1 1 d . . . . .
H20 H 0.2395(12) 0.5800(18) 0.8313(10) 0.030(4) Uiso 1 1 d . . . . .
H21 H 0.4007(11) 0.6505(18) 0.8320(10) 0.024(4) Uiso 1 1 d . . . . .
H23 H 0.8144(11) 0.3065(18) 0.9574(11) 0.029(4) Uiso 1 1 d . . . . .
H24 H 0.9435(12) 0.2135(18) 1.0657(11) 0.032(4) Uiso 1 1 d . . . . .
H25 H 0.9050(12) 0.0634(19) 1.1800(11) 0.035(4) Uiso 1 1 d . . . . .
H26 H 0.7409(12) 0.009(2) 1.1752(11) 0.038(5) Uiso 1 1 d . . . . .
 
loop_
 _atom_site_aniso_label
 _atom_site_aniso_U_11
 _atom_site_aniso_U_22
 _atom_site_aniso_U_33
 _atom_site_aniso_U_23
 _atom_site_aniso_U_13
 _atom_site_aniso_U_12
N1 0.0245(5) 0.0193(5) 0.0160(6) 0.0002(4) 0.0073(4) -0.0012(4)
N2 0.0234(5) 0.0200(5) 0.0206(6) 0.0004(4) 0.0092(5) -0.0022(4)
N3 0.0245(5) 0.0204(5) 0.0202(6) 0.0004(4) 0.0079(5) 0.0002(4)
N4 0.0237(5) 0.0241(6) 0.0214(6) -0.0001(4) 0.0042(5) -0.0016(4)
N5 0.0252(5) 0.0244(6) 0.0219(6) 0.0001(5) 0.0102(5) 0.0014(4)
N6 0.0321(6) 0.0243(6) 0.0202(6) 0.0013(5) 0.0050(5) -0.0011(5)
C2 0.0203(6) 0.0180(6) 0.0181(7) 0.0002(5) 0.0060(5) 0.0011(5)
C3 0.0203(6) 0.0189(6) 0.0193(7) 0.0013(5) 0.0064(5) 0.0006(5)
C5 0.0236(6) 0.0212(6) 0.0183(7) 0.0006(5) 0.0086(5) 0.0002(5)
C6 0.0229(6) 0.0214(6) 0.0167(7) 0.0001(5) 0.0077(5) -0.0001(5)
C7 0.0179(6) 0.0200(6) 0.0170(6) -0.0006(5) 0.0044(5) -0.0032(4)
C8 0.0241(6) 0.0220(7) 0.0219(7) 0.0008(5) 0.0070(5) 0.0023(5)
C9 0.0260(6) 0.0275(7) 0.0232(7) -0.0019(6) 0.0106(6) 0.0024(5)
C10 0.0259(6) 0.0280(7) 0.0187(7) 0.0014(5) 0.0084(5) -0.0016(5)
C11 0.0271(7) 0.0212(7) 0.0200(7) 0.0030(5) 0.0067(5) -0.0001(5)
C12 0.0175(6) 0.0214(6) 0.0222(7) -0.0005(5) 0.0070(5) -0.0019(4)
C13 0.0279(7) 0.0225(7) 0.0244(8) 0.0013(5) 0.0065(6) 0.0017(5)
C14 0.0313(7) 0.0203(7) 0.0348(9) -0.0002(6) 0.0100(6) 0.0031(5)
C15 0.0254(7) 0.0265(7) 0.0309(8) -0.0096(6) 0.0107(6) -0.0035(5)
C16 0.0245(7) 0.0287(7) 0.0235(8) -0.0034(6) 0.0068(6) -0.0040(5)
C17 0.0240(6) 0.0235(6) 0.0159(6) -0.0034(5) 0.0084(5) 0.0008(5)
C18 0.0274(7) 0.0265(7) 0.0295(8) 0.0005(6) 0.0131(6) -0.0009(5)
C19 0.0241(7) 0.0363(8) 0.0290(8) -0.0049(6) 0.0104(6) 0.0002(6)
C20 0.0270(7) 0.0322(7) 0.0184(7) -0.0047(6) 0.0065(6) 0.0083(5)
C21 0.0323(7) 0.0260(7) 0.0211(7) 0.0004(6) 0.0102(6) 0.0041(5)
C22 0.0262(6) 0.0190(6) 0.0170(7) -0.0033(5) 0.0053(5) 0.0010(5)
C23 0.0272(7) 0.0251(7) 0.0206(7) -0.0038(5) 0.0060(6) 0.0015(5)
C24 0.0268(7) 0.0288(7) 0.0270(8) -0.0088(6) 0.0035(6) 0.0033(5)
C25 0.0364(8) 0.0258(7) 0.0239(8) -0.0041(6) -0.0028(6) 0.0066(6)
C26 0.0411(8) 0.0259(7) 0.0206(8) 0.0012(6) 0.0017(6) -0.0001(6)
 
_geom_special_details
;
 All esds (except the esd in the dihedral angle between two l.s. planes)
 are estimated using the full covariance matrix.  The cell esds are taken
 into account individually in the estimation of esds in distances, angles
 and torsion angles; correlations between esds in cell parameters are only
 used when they are defined by crystal symmetry.  An approximate (isotropic)
 treatment of cell esds is used for estimating esds involving l.s. planes.
;
 
loop_
 _geom_bond_atom_site_label_1
 _geom_bond_atom_site_label_2
 _geom_bond_distance
 _geom_bond_site_symmetry_2
 _geom_bond_publ_flag
N1 C2 1.4654(16) . ?
N1 C6 1.4695(16) . ?
N1 H1N 0.910(16) . ?
N2 C3 1.4697(16) . ?
N2 C5 1.4749(17) . ?
N2 H2N 0.913(17) . ?
N3 C7 1.3408(16) . ?
N3 C11 1.3425(17) . ?
N4 C16 1.3357(18) . ?
N4 C12 1.3429(18) . ?
N5 C17 1.3364(17) . ?
N5 C21 1.3482(17) . ?
N6 C22 1.3411(17) . ?
N6 C26 1.3448(19) . ?
C2 C7 1.5103(18) . ?
C2 C3 1.5546(17) . ?
C2 H2 0.999(15) . ?
C3 C12 1.5068(18) . ?
C3 H3 1.021(15) . ?
C5 C6 1.5295(17) . ?
C5 C17 1.5314(18) . ?
C5 H5 1.014(16) . ?
C6 C22 1.5223(18) . ?
C6 H6 1.019(15) . ?
C7 C8 1.3952(18) . ?
C8 C9 1.3847(19) . ?
C8 H8 0.971(16) . ?
C9 C10 1.386(2) . ?
C9 H9 0.978(17) . ?
C10 C11 1.3855(19) . ?
C10 H10 0.997(17) . ?
C11 H11 0.969(17) . ?
C12 C13 1.3932(19) . ?
C13 C14 1.387(2) . ?
C13 H13 0.972(18) . ?
C14 C15 1.384(2) . ?
C14 H14 0.972(18) . ?
C15 C16 1.382(2) . ?
C15 H15 0.980(18) . ?
C16 H16 0.993(17) . ?
C17 C18 1.3925(18) . ?
C18 C19 1.384(2) . ?
C18 H18 0.950(17) . ?
C19 C20 1.380(2) . ?
C19 H19 0.992(19) . ?
C20 C21 1.382(2) . ?
C20 H20 0.967(16) . ?
C21 H21 0.983(16) . ?
C22 C23 1.3969(19) . ?
C23 C24 1.380(2) . ?
C23 H23 0.961(18) . ?
C24 C25 1.388(2) . ?
C24 H24 0.970(17) . ?
C25 C26 1.377(2) . ?
C25 H25 1.002(17) . ?
C26 H26 0.966(18) . ?
 
loop_
 _geom_angle_atom_site_label_1
 _geom_angle_atom_site_label_2
 _geom_angle_atom_site_label_3
 _geom_angle
 _geom_angle_site_symmetry_1
 _geom_angle_site_symmetry_3
 _geom_angle_publ_flag
C2 N1 C6 113.18(10) . . ?
C2 N1 H1N 107.0(10) . . ?
C6 N1 H1N 107.8(10) . . ?
C3 N2 C5 111.87(10) . . ?
C3 N2 H2N 109.7(10) . . ?
C5 N2 H2N 109.7(10) . . ?
C7 N3 C11 117.46(11) . . ?
C16 N4 C12 117.58(12) . . ?
C17 N5 C21 117.65(11) . . ?
C22 N6 C26 117.38(12) . . ?
N1 C2 C7 109.07(10) . . ?
N1 C2 C3 111.58(10) . . ?
C7 C2 C3 111.69(10) . . ?
N1 C2 H2 108.7(9) . . ?
C7 C2 H2 108.6(9) . . ?
C3 C2 H2 107.1(8) . . ?
N2 C3 C12 111.73(10) . . ?
N2 C3 C2 106.23(10) . . ?
C12 C3 C2 111.24(10) . . ?
N2 C3 H3 114.2(9) . . ?
C12 C3 H3 106.6(9) . . ?
C2 C3 H3 106.8(8) . . ?
N2 C5 C6 108.92(10) . . ?
N2 C5 C17 112.74(11) . . ?
C6 C5 C17 111.77(10) . . ?
N2 C5 H5 107.4(9) . . ?
C6 C5 H5 108.2(9) . . ?
C17 C5 H5 107.5(9) . . ?
N1 C6 C22 110.49(10) . . ?
N1 C6 C5 113.39(11) . . ?
C22 C6 C5 113.95(11) . . ?
N1 C6 H6 105.2(8) . . ?
C22 C6 H6 105.7(8) . . ?
C5 C6 H6 107.4(8) . . ?
N3 C7 C8 122.49(12) . . ?
N3 C7 C2 115.97(11) . . ?
C8 C7 C2 121.53(11) . . ?
C9 C8 C7 119.07(12) . . ?
C9 C8 H8 120.5(9) . . ?
C7 C8 H8 120.4(9) . . ?
C8 C9 C10 118.97(12) . . ?
C8 C9 H9 119.4(10) . . ?
C10 C9 H9 121.7(10) . . ?
C11 C10 C9 118.09(13) . . ?
C11 C10 H10 118.7(10) . . ?
C9 C10 H10 123.2(10) . . ?
N3 C11 C10 123.91(12) . . ?
N3 C11 H11 116.0(10) . . ?
C10 C11 H11 120.1(10) . . ?
N4 C12 C13 122.46(12) . . ?
N4 C12 C3 115.09(11) . . ?
C13 C12 C3 122.38(12) . . ?
C14 C13 C12 118.94(14) . . ?
C14 C13 H13 120.4(10) . . ?
C12 C13 H13 120.6(10) . . ?
C15 C14 C13 118.77(13) . . ?
C15 C14 H14 120.6(10) . . ?
C13 C14 H14 120.6(10) . . ?
C16 C15 C14 118.41(13) . . ?
C16 C15 H15 120.8(10) . . ?
C14 C15 H15 120.8(10) . . ?
N4 C16 C15 123.84(14) . . ?
N4 C16 H16 115.9(10) . . ?
C15 C16 H16 120.3(9) . . ?
N5 C17 C18 122.21(12) . . ?
N5 C17 C5 119.95(11) . . ?
C18 C17 C5 117.83(12) . . ?
C19 C18 C17 119.25(13) . . ?
C19 C18 H18 121.4(10) . . ?
C17 C18 H18 119.4(10) . . ?
C20 C19 C18 119.02(13) . . ?
C20 C19 H19 120.9(11) . . ?
C18 C19 H19 120.1(11) . . ?
C19 C20 C21 118.19(13) . . ?
C19 C20 H20 121.1(10) . . ?
C21 C20 H20 120.7(10) . . ?
N5 C21 C20 123.65(13) . . ?
N5 C21 H21 116.6(9) . . ?
C20 C21 H21 119.8(9) . . ?
N6 C22 C23 122.18(12) . . ?
N6 C22 C6 118.03(11) . . ?
C23 C22 C6 119.44(12) . . ?
C24 C23 C22 119.35(14) . . ?
C24 C23 H23 121.6(10) . . ?
C22 C23 H23 118.9(10) . . ?
C23 C24 C25 118.75(14) . . ?
C23 C24 H24 121.7(10) . . ?
C25 C24 H24 119.5(10) . . ?
C26 C25 C24 118.26(14) . . ?
C26 C25 H25 119.5(10) . . ?
C24 C25 H25 122.2(10) . . ?
N6 C26 C25 124.01(14) . . ?
N6 C26 H26 115.8(10) . . ?
C25 C26 H26 120.1(10) . . ?
 
loop_
 _geom_torsion_atom_site_label_1
 _geom_torsion_atom_site_label_2
 _geom_torsion_atom_site_label_3
 _geom_torsion_atom_site_label_4
 _geom_torsion
 _geom_torsion_site_symmetry_1
 _geom_torsion_site_symmetry_2
 _geom_torsion_site_symmetry_3
 _geom_torsion_site_symmetry_4
 _geom_torsion_publ_flag
C6 N1 C2 C7 176.23(10) . . . . ?
C6 N1 C2 C3 52.36(14) . . . . ?
C5 N2 C3 C12 -174.59(10) . . . . ?
C5 N2 C3 C2 63.93(12) . . . . ?
N1 C2 C3 N2 -58.60(13) . . . . ?
C7 C2 C3 N2 179.02(10) . . . . ?
N1 C2 C3 C12 179.60(10) . . . . ?
C7 C2 C3 C12 57.22(13) . . . . ?
C3 N2 C5 C6 -60.80(13) . . . . ?
C3 N2 C5 C17 63.87(13) . . . . ?
C2 N1 C6 C22 80.72(13) . . . . ?
C2 N1 C6 C5 -48.61(14) . . . . ?
N2 C5 C6 N1 51.10(14) . . . . ?
C17 C5 C6 N1 -74.14(14) . . . . ?
N2 C5 C6 C22 -76.46(13) . . . . ?
C17 C5 C6 C22 158.30(11) . . . . ?
C11 N3 C7 C8 -0.91(18) . . . . ?
C11 N3 C7 C2 179.60(11) . . . . ?
N1 C2 C7 N3 -40.30(14) . . . . ?
C3 C2 C7 N3 83.50(13) . . . . ?
N1 C2 C7 C8 140.20(12) . . . . ?
C3 C2 C7 C8 -96.00(14) . . . . ?
N3 C7 C8 C9 0.5(2) . . . . ?
C2 C7 C8 C9 179.98(12) . . . . ?
C7 C8 C9 C10 0.2(2) . . . . ?
C8 C9 C10 C11 -0.5(2) . . . . ?
C7 N3 C11 C10 0.62(19) . . . . ?
C9 C10 C11 N3 0.1(2) . . . . ?
C16 N4 C12 C13 -0.23(18) . . . . ?
C16 N4 C12 C3 176.75(11) . . . . ?
N2 C3 C12 N4 148.15(11) . . . . ?
C2 C3 C12 N4 -93.31(13) . . . . ?
N2 C3 C12 C13 -34.87(16) . . . . ?
C2 C3 C12 C13 83.67(14) . . . . ?
N4 C12 C13 C14 -0.1(2) . . . . ?
C3 C12 C13 C14 -176.85(12) . . . . ?
C12 C13 C14 C15 -0.2(2) . . . . ?
C13 C14 C15 C16 0.7(2) . . . . ?
C12 N4 C16 C15 0.82(19) . . . . ?
C14 C15 C16 N4 -1.1(2) . . . . ?
C21 N5 C17 C18 0.01(19) . . . . ?
C21 N5 C17 C5 179.10(11) . . . . ?
N2 C5 C17 N5 -113.47(13) . . . . ?
C6 C5 C17 N5 9.62(17) . . . . ?
N2 C5 C17 C18 65.65(15) . . . . ?
C6 C5 C17 C18 -171.25(12) . . . . ?
N5 C17 C18 C19 1.1(2) . . . . ?
C5 C17 C18 C19 -177.97(12) . . . . ?
C17 C18 C19 C20 -1.7(2) . . . . ?
C18 C19 C20 C21 1.2(2) . . . . ?
C17 N5 C21 C20 -0.6(2) . . . . ?
C19 C20 C21 N5 0.0(2) . . . . ?
C26 N6 C22 C23 1.77(19) . . . . ?
C26 N6 C22 C6 -171.46(12) . . . . ?
N1 C6 C22 N6 -153.32(11) . . . . ?
C5 C6 C22 N6 -24.28(16) . . . . ?
N1 C6 C22 C23 33.27(16) . . . . ?
C5 C6 C22 C23 162.30(12) . . . . ?
N6 C22 C23 C24 -2.9(2) . . . . ?
C6 C22 C23 C24 170.25(12) . . . . ?
C22 C23 C24 C25 1.6(2) . . . . ?
C23 C24 C25 C26 0.5(2) . . . . ?
C22 N6 C26 C25 0.6(2) . . . . ?
C24 C25 C26 N6 -1.7(2) . . . . ?
 
_refine_diff_density_max    0.317
_refine_diff_density_min   -0.241
_refine_diff_density_rms    0.045

_shelx_res_file
;
TITL ctb91as in P2(1)/n      mu*r 0.0
    shelx.res
    created by SHELXL-2016/6 at 16:40:12 on 20-Oct-2022
CELL  0.71073  14.1519   8.8792  15.8784   90.000  101.411   90.000
ZERR     4.00   0.0017   0.0011   0.0019    0.000    0.002    0.000
LATT   1
SYMM  1/2 - X, 1/2 + Y, 1/2 - Z
SFAC  C    H    N
UNIT  96 88 24
MERG   2
OMIT    -2.00  54.00
FMAP   2
PLAN   20
SIZE     0.110   0.340   0.370
ACTA    50.40
BOND   $H
CONF
WPDB  -2
L.S.  10
TEMP  -173.00
WGHT    0.060600    0.516200
FVAR       0.19903
N1    3    0.651196    0.316483    0.864485    11.00000    0.02453    0.01930 =
         0.01605    0.00017    0.00733   -0.00115
N2    3    0.523499    0.079015    0.887945    11.00000    0.02343    0.01998 =
         0.02058    0.00042    0.00919   -0.00218
N3    3    0.628089    0.358954    0.691217    11.00000    0.02445    0.02041 =
         0.02017    0.00042    0.00789    0.00024
N4    3    0.483878    0.007765    0.659840    11.00000    0.02372    0.02412 =
         0.02136   -0.00005    0.00417   -0.00158
N5    3    0.461900    0.458924    0.880257    11.00000    0.02516    0.02437 =
         0.02194    0.00007    0.01017    0.00144
N6    3    0.685062    0.126457    1.072117    11.00000    0.03206    0.02430 =
         0.02019    0.00125    0.00505   -0.00109
C2    1    0.638009    0.183120    0.809025    11.00000    0.02028    0.01802 =
         0.01808    0.00016    0.00602    0.00107
C3    1    0.535016    0.116215    0.800347    11.00000    0.02027    0.01894 =
         0.01932    0.00127    0.00638    0.00056
C5    1    0.527183    0.214466    0.942264    11.00000    0.02356    0.02117 =
         0.01828    0.00063    0.00855    0.00016
C6    1    0.625296    0.290518    0.948472    11.00000    0.02291    0.02138 =
         0.01668    0.00009    0.00772   -0.00013
C7    1    0.660009    0.224067    0.722608    11.00000    0.01791    0.02004 =
         0.01700   -0.00059    0.00435   -0.00317
C8    1    0.709921    0.126011    0.678379    11.00000    0.02408    0.02200 =
         0.02188    0.00078    0.00699    0.00229
C9    1    0.728084    0.169400    0.599334    11.00000    0.02596    0.02750 =
         0.02325   -0.00188    0.01062    0.00242
C10   1    0.696356    0.309290    0.566633    11.00000    0.02592    0.02802 =
         0.01866    0.00141    0.00843   -0.00156
C11   1    0.646987    0.399170    0.614737    11.00000    0.02713    0.02122 =
         0.02001    0.00301    0.00672   -0.00005
C12   1    0.521829   -0.020174    0.742749    11.00000    0.01745    0.02143 =
         0.02216   -0.00054    0.00700   -0.00186
C13   1    0.551250   -0.163587    0.772569    11.00000    0.02793    0.02254 =
         0.02440    0.00131    0.00655    0.00170
C14   1    0.540946   -0.282302    0.714649    11.00000    0.03132    0.02030 =
         0.03477   -0.00018    0.00999    0.00311
C15   1    0.501543   -0.254064    0.629225    11.00000    0.02535    0.02652 =
         0.03094   -0.00965    0.01066   -0.00354
C16   1    0.475060   -0.108039    0.605146    11.00000    0.02448    0.02874 =
         0.02353   -0.00335    0.00679   -0.00405
C17   1    0.443980    0.323556    0.910388    11.00000    0.02401    0.02352 =
         0.01585   -0.00341    0.00837    0.00076
C18   1    0.350913    0.275648    0.913018    11.00000    0.02744    0.02650 =
         0.02948    0.00055    0.01311   -0.00092
C19   1    0.273860    0.369701    0.882145    11.00000    0.02408    0.03632 =
         0.02896   -0.00493    0.01041    0.00022
C20   1    0.291580    0.510339    0.851652    11.00000    0.02705    0.03220 =
         0.01841   -0.00466    0.00649    0.00829
C21   1    0.386045    0.549969    0.851869    11.00000    0.03229    0.02602 =
         0.02107    0.00036    0.01022    0.00409
C22   1    0.707217    0.211742    1.009056    11.00000    0.02619    0.01898 =
         0.01705   -0.00327    0.00535    0.00103
C23   1    0.802459    0.242471    1.003040    11.00000    0.02719    0.02507 =
         0.02061   -0.00376    0.00602    0.00149
C24   1    0.876635    0.189290    1.065808    11.00000    0.02681    0.02881 =
         0.02705   -0.00879    0.00351    0.00325
C25   1    0.854213    0.103213    1.132133    11.00000    0.03639    0.02580 =
         0.02392   -0.00407   -0.00279    0.00660
C26   1    0.758573    0.073778    1.131782    11.00000    0.04110    0.02589 =
         0.02058    0.00125    0.00166   -0.00014
H1N   2    0.611523    0.389327    0.836973    11.00000    0.02368
H2N   2    0.466381    0.030071    0.885923    11.00000    0.02797
H2    2    0.684397    0.103599    0.835704    11.00000    0.02058
H3    2    0.488063    0.196073    0.770612    11.00000    0.02413
H5    2    0.521436    0.179966    1.001920    11.00000    0.02657
H6    2    0.620617    0.395135    0.973751    11.00000    0.01758
H8    2    0.732240    0.029160    0.703040    11.00000    0.02555
H9    2    0.762714    0.100854    0.567947    11.00000    0.03297
H10   2    0.706860    0.347566    0.510205    11.00000    0.03414
H11   2    0.624210    0.497823    0.593766    11.00000    0.02667
H13   2    0.580258   -0.179919    0.832675    11.00000    0.03301
H14   2    0.559443   -0.383853    0.734009    11.00000    0.03810
H15   2    0.492226   -0.335728    0.586871    11.00000    0.03244
H16   2    0.445992   -0.084477    0.544423    11.00000    0.03009
H18   2    0.341611    0.178942    0.935703    11.00000    0.03154
H19   2    0.207158    0.336788    0.883326    11.00000    0.04283
H20   2    0.239518    0.580015    0.831349    11.00000    0.02955
H21   2    0.400736    0.650515    0.831988    11.00000    0.02417
H23   2    0.814393    0.306497    0.957449    11.00000    0.02939
H24   2    0.943469    0.213539    1.065730    11.00000    0.03233
H25   2    0.905017    0.063448    1.180048    11.00000    0.03532
H26   2    0.740911    0.009299    1.175189    11.00000    0.03770
HKLF    4


REM  ctb91as in P2(1)/n      mu*r 0.0
REM R1 =  0.0391 for    3453 Fo > 4sig(Fo)  and  0.0497 for all    4200 data
REM    359 parameters refined using      0 restraints

END

WGHT      0.0606      0.5162

REM Highest difference peak  0.317,  deepest hole -0.241,  1-sigma level  0.045
Q1    1   0.4833  0.2627  0.9162  11.00000  0.05    0.32
Q2    1   0.5557 -0.0816  0.7542  11.00000  0.05    0.28
Q3    1   0.5758  0.2477  0.9459  11.00000  0.05    0.25
Q4    1   0.6606  0.2276  0.9719  11.00000  0.05    0.25
Q5    1   0.5816  0.1633  0.7977  11.00000  0.05    0.25
Q6    1   0.3027  0.2973  0.8738  11.00000  0.05    0.24
Q7    1   0.6945  0.2193  0.5728  11.00000  0.05    0.23
Q8    1   0.5360  0.0382  0.7776  11.00000  0.05    0.23
Q9    1   0.7173  0.3247  0.8798  11.00000  0.05    0.23
Q10   1   0.3993  0.3002  0.9065  11.00000  0.05    0.23
Q11   1   0.3246  0.3546  0.9186  11.00000  0.05    0.22
Q12   1   0.8447  0.2500  1.0475  11.00000  0.05    0.21
Q13   1   0.7386  0.2697  0.6040  11.00000  0.05    0.20
Q14   1   0.5138 -0.1719  0.6172  11.00000  0.05    0.20
Q15   1   0.7542  0.2585  1.0157  11.00000  0.05    0.20
Q16   1   0.5831  0.0648  0.9227  11.00000  0.05    0.19
Q17   1   0.4334  0.5333  0.8889  11.00000  0.05    0.19
Q18   1   0.5197 -0.0042  0.7032  11.00000  0.05    0.18
Q19   1   0.5238  0.4778  0.9054  11.00000  0.05    0.18
Q20   1   0.4367  0.0640  0.6495  11.00000  0.05    0.18
;
_shelx_res_checksum   18310

_shelx_hkl_file
;
   1   0   0    0.01    0.01
  -2   0   0   17.49    0.45
  -2   0   0   18.14    0.41
   2   0   0   18.68    0.42
   3   0   0    0.38    0.07
  -3   0   0    0.18    0.05
  -3   0   0    0.19    0.06
  -4   0   0  145.47    2.95
  -4   0   0  145.48    3.24
   4   0   0  145.86    2.98
   5   0   0   -0.05    0.05
  -5   0   0    0.11    0.07
  -5   0   0    0.03    0.05
   6   0   0  352.10    7.16
  -6   0   0  366.84    7.84
  -6   0   0  353.29    7.13
  -7   0   0   -0.02    0.08
  -7   0   0   -0.06    0.06
   7   0   0    0.09    0.08
  -8   0   0   52.09    1.30
   8   0   0   49.81    1.24
  -8   0   0   50.88    1.18
  -9   0   0    0.05    0.11
   9   0   0    0.08    0.09
  -9   0   0    0.06    0.07
 -10   0   0   18.58    0.57
 -10   0   0   17.44    0.62
  10   0   0   18.91    0.66
 -11   0   0    0.07    0.14
 -11   0   0    0.12    0.10
  11   0   0   -0.03    0.11
  12   0   0  103.28    2.47
 -12   0   0  107.46    2.34
  13   0   0   -0.14    0.13
 -13   0   0    0.19    0.10
  14   0   0    2.29    0.30
  15   0   0    0.08    0.18
  16   0   0    5.21    0.45
  17   0   0    0.12    0.19
   0  -1   0    0.21    0.02
   0  -1   0    0.23    0.03
   1  -1   0   15.86    0.36
  -1  -1   0   15.27    0.35
   1   1   0   14.77    0.36
  -2  -1   0  228.44    4.39
   2  -1   0  222.83    4.38
   2   1   0  223.69    4.39
  -2   1   0  212.23    4.84
  -2   1   0  212.92    4.46
  -3  -1   0  571.92   11.27
   3  -1   0  570.36   11.20
   3   1   0  586.04   11.22
  -3   1   0  558.13   12.36
  -3   1   0  557.26   11.27
   4  -1   0  241.25    4.75
  -4  -1   0  236.52    4.75
  -4   1   0  232.39    4.72
  -4   1   0  237.82    5.24
   4   1   0  234.19    4.76
   5  -1   0  264.05    5.34
  -5  -1   0  267.71    5.81
  -5  -1   0  262.90    5.34
   5   1   0  274.14    5.37
  -5   1   0  264.05    5.30
  -5   1   0  260.33    5.88
  -6  -1   0    5.12    0.23
   6  -1   0    5.33    0.27
  -6  -1   0    5.04    0.24
  -6   1   0    4.66    0.21
  -6   1   0    4.77    0.28
   6   1   0    5.38    0.27
  -7  -1   0    0.01    0.06
   7  -1   0    0.00    0.08
  -7  -1   0    0.22    0.10
   7   1   0    0.07    0.08
  -7   1   0    0.02    0.06
  -7   1   0    0.03    0.09
  -8  -1   0    3.59    0.23
  -8  -1   0    2.99    0.20
   8  -1   0    2.40    0.21
   8   1   0    3.01    0.23
  -8   1   0    3.05    0.18
  -8   1   0    2.91    0.25
   9  -1   0    0.22    0.12
  -9  -1   0    0.34    0.12
  -9  -1   0    0.11    0.09
  -9   1   0    0.17    0.13
   9   1   0    0.47    0.13
  -9   1   0    0.27    0.09
  10  -1   0   21.64    0.72
 -10  -1   0   21.27    0.65
  10   1   0   21.77    0.72
 -10   1   0   22.57    0.75
 -10   1   0   20.92    0.61
  11  -1   0   20.18    0.72
 -11  -1   0   20.04    0.64
 -11   1   0   19.77    0.73
  11   1   0   20.99    0.73
 -11   1   0   20.64    0.61
  12  -1   0    7.03    0.43
 -12  -1   0    7.91    0.38
 -12   1   0    7.58    0.45
  12   1   0    7.39    0.43
  13  -1   0    0.76    0.21
 -13  -1   0    0.51    0.14
  13   1   0    0.56    0.18
 -14  -1   0    3.31    0.27
  14  -1   0    3.45    0.34
  14   1   0    2.43    0.30
  15  -1   0    3.05    0.35
  15   1   0    3.04    0.35
  16  -1   0   11.18    0.62
  16   1   0   10.43    0.61
  17  -1   0    2.91    0.38
  17   1   0    2.91    0.38
   0  -2   0  347.39    6.87
   0  -2   0  344.40    6.84
  -1  -2   0  255.99    5.01
   1  -2   0  254.56    5.00
  -1  -2   0  244.54    5.00
   1  -2   0  250.94    5.00
  -2  -2   0   70.01    1.46
   2  -2   0   68.52    1.46
  -2   2   0   67.39    1.65
   2   2   0   70.93    1.49
  -3  -2   0   56.41    1.22
   3  -2   0   57.51    1.23
  -3   2   0   55.85    1.39
  -3   2   0   55.71    1.17
   3   2   0   55.61    1.25
   4  -2   0  132.54    2.63
  -4  -2   0  130.40    2.63
  -4   2   0  123.84    2.56
   4   2   0  123.23    2.65
  -4   2   0  122.82    2.92
   5  -2   0  249.46    5.11
  -5  -2   0  255.27    5.12
   5   2   0  260.40    5.14
  -5   2   0  252.36    5.66
  -5   2   0  245.67    5.03
   6  -2   0   32.21    0.83
  -6  -2   0   32.70    0.82
   6   2   0   33.57    0.86
  -6   2   0   31.85    0.74
  -6   2   0   32.28    0.94
  -7  -2   0   65.65    1.49
   7  -2   0   65.48    1.51
  -7   2   0   65.20    1.66
  -7   2   0   64.45    1.39
   7   2   0   63.77    1.52
  -8  -2   0    8.25    0.35
   8  -2   0    7.89    0.36
  -8   2   0    7.25    0.39
   8   2   0    8.16    0.38
  -8   2   0    7.77    0.28
   9  -2   0   12.77    0.51
  -9  -2   0   13.19    0.47
  -9   2   0   12.95    0.40
  -9   2   0   12.90    0.55
   9   2   0   13.40    0.52
  10  -2   0    4.24    0.31
 -10  -2   0    4.16    0.27
 -10   2   0    4.16    0.33
  10   2   0    4.82    0.33
 -11  -2   0    7.72    0.38
  11  -2   0    8.07    0.44
 -11   2   0    7.22    0.45
  11   2   0    7.68    0.42
 -12  -2   0    2.12    0.21
  12  -2   0    1.74    0.25
  12   2   0    1.72    0.24
 -12   2   0    2.00    0.27
 -13  -2   0    1.72    0.20
  13  -2   0    1.88    0.27
 -13   2   0    2.20    0.30
  13   2   0    1.74    0.27
  14  -2   0   10.98    0.57
 -14  -2   0   11.89    0.51
  14   2   0   11.04    0.59
  15  -2   0    2.63    0.33
 -15  -2   0    3.07    0.28
  15   2   0    3.00    0.35
 -16  -2   0    3.08    0.29
  16  -2   0    3.69    0.39
  16   2   0    2.21    0.34
  17  -2   0    0.68    0.26
  17   2   0    0.75    0.26
   0  -3   0    0.03    0.04
   0  -3   0    0.02    0.06
  -1  -3   0   24.71    0.61
   1  -3   0   24.28    0.54
  -1  -3   0   23.15    0.57
   1  -3   0   23.03    0.60
  -2  -3   0   42.74    1.00
   2  -3   0   43.26    1.02
  -2  -3   0   44.47    1.02
  -2   3   0   47.94    0.97
  -3  -3   0    0.03    0.05
   3  -3   0    0.12    0.07
  -3   3   0    0.01    0.04
   3   3   0    0.18    0.08
  -3   3   0   -0.04    0.10
  -4  -3   0    4.07    0.22
   4  -3   0    4.68    0.23
   4   3   0    4.39    0.24
  -4   3   0    4.08    0.29
   5  -3   0   39.10    0.96
  -5  -3   0   38.74    0.94
  -5   3   0   37.03    0.83
   5   3   0   39.13    0.98
  -5   3   0   37.69    1.09
  -6  -3   0    3.84    0.23
   6  -3   0    3.77    0.25
   6   3   0    3.71    0.25
  -6   3   0    3.74    0.16
  -6   3   0    3.50    0.29
   7  -3   0   77.23    1.77
  -7  -3   0   78.54    1.75
   7   3   0   77.19    1.80
  -7   3   0   75.83    1.60
  -7   3   0   75.18    1.97
  -8  -3   0    3.66    0.25
   8  -3   0    3.51    0.28
   8   3   0    3.37    0.27
  -8   3   0    3.58    0.31
   9  -3   0    0.92    0.17
  -9  -3   0    0.77    0.14
   9   3   0    0.92    0.18
  -9   3   0    0.41    0.17
 -10  -3   0    0.90    0.16
  10  -3   0    1.14    0.20
  10   3   0    0.85    0.19
 -10   3   0    0.39    0.18
  11  -3   0    0.10    0.14
 -11  -3   0    0.01    0.09
 -11   3   0    0.04    0.18
  11   3   0   -0.02    0.11
 -12  -3   0   13.67    0.56
  12  -3   0   15.22    0.63
  12   3   0   14.22    0.63
 -12   3   0   14.55    0.69
 -13  -3   0    2.25    0.23
  13  -3   0    2.02    0.28
 -13   3   0    1.52    0.29
  13   3   0    1.57    0.26
 -14  -3   0    4.09    0.32
  14  -3   0    3.64    0.37
 -14   3   0    3.85    0.39
  14   3   0    3.58    0.37
  15  -3   0    4.18    0.41
 -15  -3   0    4.77    0.36
  15   3   0    4.38    0.42
 -16  -3   0    0.74    0.20
  16  -3   0    0.77    0.25
  16   3   0    0.81    0.28
 -17  -3   0    1.60    0.25
  17  -3   0    2.50    0.42
  17   3   0    1.81    0.34
   0  -4   0    3.12    0.16
   0  -4   0    2.94    0.20
  -1  -4   0    5.18    0.22
   1  -4   0    4.96    0.25
  -1  -4   0    5.24    0.26
   1  -4   0    5.35    0.19
  -2  -4   0   52.39    1.21
   2  -4   0   52.33    1.24
  -2  -4   0   53.89    1.25
  -2   4   0   57.19    1.18
  -2   4   0   52.87    1.42
   3  -4   0    0.37    0.10
  -3  -4   0    0.41    0.09
  -3   4   0    0.33    0.07
   3   4   0    0.33    0.12
  -3   4   0    0.44    0.15
  -4  -4   0   19.65    0.56
   4  -4   0   19.28    0.58
  -4   4   0   19.07    0.70
   4   4   0   19.34    0.61
  -5  -4   0    4.47    0.25
   5  -4   0    4.70    0.26
  -5   4   0    3.81    0.31
   5   4   0    4.39    0.27
   6  -4   0   19.95    0.63
  -6  -4   0   20.15    0.61
  -6   4   0   19.41    0.74
   6   4   0   20.63    0.66
   7  -4   0    4.26    0.28
  -7  -4   0    3.83    0.25
  -7   4   0    3.39    0.30
   7   4   0    3.93    0.28
  -8  -4   0    0.77    0.14
   8  -4   0    0.08    0.13
   8   4   0    0.47    0.15
  -8   4   0    0.33    0.17
   9  -4   0    0.39    0.15
  -9  -4   0    0.14    0.10
  -9   4   0    0.12    0.15
   9   4   0    0.32    0.13
  10  -4   0   12.76    0.57
 -10  -4   0   13.18    0.53
 -10   4   0   12.98    0.64
  10   4   0   12.64    0.57
 -11  -4   0    0.89    0.17
  11  -4   0    0.46    0.20
  11   4   0    0.72    0.19
 -11   4   0    0.80    0.25
  12  -4   0    1.74    0.28
 -12  -4   0    2.00    0.23
 -12   4   0    2.75    0.34
  12   4   0    2.31    0.29
  13  -4   0    2.62    0.34
 -13  -4   0    2.64    0.27
  13   4   0    2.39    0.31
 -13   4   0    2.99    0.38
  14  -4   0    0.27    0.24
 -14  -4   0    0.19    0.15
  14   4   0   -0.03    0.17
 -14   4   0   -0.06    0.24
  15  -4   0    0.59    0.29
 -15  -4   0    1.14    0.21
  15   4   0    1.22    0.28
 -16  -4   0    0.02    0.13
  16  -4   0    0.06    0.27
  16   4   0   -0.10    0.19
 -17  -4   0    0.68    0.20
  17   4   0    0.86    0.29
   0  -5   0    0.08    0.06
   0  -5   0    0.05    0.09
  -1  -5   0    9.53    0.33
  -1  -5   0    9.55    0.39
   1  -5   0    9.83    0.31
   1  -5   0    9.37    0.38
   2  -5   0   18.27    0.58
  -2  -5   0   18.94    0.59
  -2  -5   0   18.68    0.54
  -2   5   0   20.63    0.54
  -3  -5   0    0.15    0.08
   3  -5   0    0.06    0.08
  -3   5   0    0.00    0.13
   3   5   0   -0.05    0.10
  -3   5   0   -0.02    0.07
  -4  -5   0   18.50    0.58
   4  -5   0   19.78    0.62
  -4   5   0   19.09    0.74
   4   5   0   18.92    0.64
   5  -5   0    0.76    0.14
  -5  -5   0    0.65    0.13
  -5   5   0    0.42    0.18
   5   5   0    0.78    0.15
   6  -5   0    7.96    0.38
  -6  -5   0    7.92    0.37
   6   5   0    8.22    0.41
  -6   5   0    8.36    0.48
  -7  -5   0    7.63    0.37
   7  -5   0    7.83    0.39
  -7   5   0    7.15    0.47
   7   5   0    8.28    0.42
   8  -5   0    3.41    0.28
  -8  -5   0    3.49    0.27
   8   5   0    3.68    0.30
  -8   5   0    2.45    0.30
  -9  -5   0    2.41    0.23
   9  -5   0    3.12    0.28
  -9   5   0    2.40    0.33
   9   5   0    2.81    0.29
  10  -5   0    4.18    0.35
 -10  -5   0    4.17    0.31
 -10   5   0    3.76    0.38
  10   5   0    4.34    0.34
 -11  -5   0    0.04    0.10
  11  -5   0    0.18    0.16
 -11   5   0    0.06    0.20
  11   5   0    0.18    0.16
  12  -5   0    0.61    0.23
 -12  -5   0    0.93    0.19
 -12   5   0    0.92    0.29
  12   5   0    0.44    0.20
  13  -5   0   26.21    0.98
 -13  -5   0   26.37    0.92
 -13   5   0   25.70    1.08
  13   5   0   28.24    1.00
  14  -5   0   -0.10    0.23
 -14  -5   0   -0.09    0.11
 -14   5   0    0.17    0.25
  14   5   0    0.15    0.20
 -15  -5   0    1.01    0.22
  15  -5   0    0.71    0.30
  15   5   0    1.04    0.29
 -15   5   0    0.74    0.33
  16  -5   0    4.30    0.49
 -16  -5   0    4.16    0.38
  16   5   0    4.40    0.47
   0  -6   0    5.17    0.25
   0  -6   0    5.79    0.32
   1  -6   0    0.77    0.10
  -1  -6   0    1.01    0.17
   1  -6   0    0.82    0.15
  -1  -6   0    1.04    0.13
  -1   6   0    0.95    0.21
   2  -6   0    0.44    0.14
  -2  -6   0    0.49    0.11
  -2  -6   0    0.33    0.13
  -2   6   0    0.50    0.13
  -2   6   0    0.47    0.18
   3  -6   0   13.08    0.51
  -3  -6   0   13.57    0.52
  -3  -6   0   13.27    0.47
  -3   6   0   13.68    0.63
  -4  -6   0    1.55    0.17
   4  -6   0    1.32    0.19
   4   6   0    1.51    0.21
  -4   6   0    1.07    0.23
   5  -6   0    0.01    0.10
  -5  -6   0    0.06    0.08
  -5   6   0    0.33    0.17
   5   6   0    0.09    0.12
  -6  -6   0    3.97    0.28
   6  -6   0    4.10    0.31
   6   6   0    4.47    0.33
  -6   6   0    3.84    0.36
   7  -6   0   -0.03    0.11
  -7  -6   0    0.06    0.10
   7   6   0    0.07    0.13
  -7   6   0   -0.13    0.17
   8  -6   0    0.73    0.19
  -8  -6   0    1.27    0.19
   8   6   0    0.84    0.20
  -8   6   0    0.83    0.24
  -9  -6   0    9.14    0.46
   9  -6   0    9.56    0.50
   9   6   0    9.86    0.52
  -9   6   0    8.64    0.59
  10  -6   0   -0.17    0.13
 -10  -6   0   -0.20    0.09
 -10   6   0    0.05    0.22
  10   6   0    0.00    0.14
 -11  -6   0    7.77    0.44
  11  -6   0    7.82    0.49
  11   6   0    7.48    0.49
 -11   6   0    7.18    0.56
  12  -6   0    8.03    0.52
 -12  -6   0    6.74    0.43
  12   6   0    7.80    0.51
 -12   6   0    7.26    0.59
 -13  -6   0    1.07    0.22
  13  -6   0    0.97    0.29
  13   6   0    1.45    0.30
 -13   6   0    1.29    0.34
 -14  -6   0    2.38    0.29
  14  -6   0    1.62    0.33
  14   6   0    2.18    0.34
 -14   6   0    2.08    0.41
  15  -6   0    0.07    0.22
 -15  -6   0    0.13    0.15
 -15   6   0    0.00    0.35
  15   6   0    0.32    0.22
 -16   6   0    1.39    0.51
  16   6   0    1.29    0.34
   0  -7   0   -0.06    0.07
   0  -7   0    0.20    0.12
   0   7   0   -0.07    0.17
  -1  -7   0   11.35    0.43
   1  -7   0   12.17    0.50
  -1  -7   0   11.56    0.50
  -1   7   0   11.09    0.57
  -2  -7   0   -0.01    0.09
   2  -7   0    0.09    0.12
  -2  -7   0    0.13    0.12
  -2   7   0   -0.02    0.17
   3  -7   0   -0.11    0.11
  -3  -7   0    0.01    0.11
  -3  -7   0    0.09    0.10
  -3   7   0   -0.13    0.18
   4  -7   0   56.96    1.46
  -4  -7   0   55.53    1.40
  -4   7   0   56.31    1.68
   4   7   0   57.88    1.53
  -5  -7   0    0.06    0.10
   5  -7   0    0.03    0.11
   5   7   0   -0.06    0.13
  -5   7   0   -0.21    0.18
   6  -7   0   22.71    0.78
  -6  -7   0   22.24    0.74
  -6   7   0   22.45    0.93
   6   7   0   23.74    0.83
   7  -7   0    0.72    0.19
  -7  -7   0    0.40    0.15
  -7   7   0    1.16    0.28
   7   7   0    0.76    0.20
  -8  -7   0   22.82    0.79
   8  -7   0   23.59    0.83
  -8   7   0   22.22    0.97
   8   7   0   22.84    0.86
   9  -7   0    0.14    0.15
  -9  -7   0    0.07    0.12
  -9   7   0   -0.13    0.24
   9   7   0    0.17    0.17
  10  -7   0    0.57    0.22
 -10  -7   0    0.87    0.20
 -10   7   0    0.78    0.29
  10   7   0    0.58    0.20
  11  -7   0   -0.01    0.16
 -11  -7   0    0.05    0.13
  11   7   0   -0.39    0.17
 -11   7   0    0.04    0.23
 -12  -7   0    7.71    0.48
  12  -7   0    6.71    0.49
  12   7   0    8.74    0.56
 -12   7   0    6.83    0.60
 -13  -7   0    0.60    0.20
  13  -7   0    0.88    0.28
  13   7   0    0.69    0.24
 -13   7   0    0.63    0.33
  14  -7   0    0.03    0.22
 -14  -7   0    0.13    0.15
 -14   7   0   -0.24    0.31
  14   7   0   -0.11    0.20
  15   7   0   -0.32    0.21
   0  -8   0    0.67    0.19
   0   8   0    0.50    0.23
   1  -8   0   14.73    0.60
  -1  -8   0   13.88    0.59
  -1  -8   0   14.18    0.51
   1   8   0   13.88    0.68
  -1   8   0   14.56    0.71
  -2  -8   0   -0.24    0.08
  -2  -8   0   -0.08    0.13
   2  -8   0   -0.12    0.11
   2   8   0   -0.48    0.19
  -2   8   0   -0.32    0.19
  -3  -8   0    7.28    0.38
  -3  -8   0    7.76    0.44
   3  -8   0    7.49    0.44
  -3   8   0    7.93    0.54
  -4  -8   0   14.77    0.57
   4  -8   0   15.02    0.63
   4   8   0   14.31    0.67
  -4   8   0   14.48    0.74
   5  -8   0    1.91    0.26
  -5  -8   0    2.22    0.23
   5   8   0    1.93    0.29
  -5   8   0    1.99    0.33
  -6  -8   0   10.48    0.50
   6  -8   0   10.60    0.54
  -6   8   0    9.34    0.63
   6   8   0    9.84    0.56
  -7  -8   0   21.12    0.77
   7  -8   0   21.44    0.81
  -7   8   0   21.43    0.96
   7   8   0   22.08    0.87
   8  -8   0    0.35    0.19
  -8  -8   0    0.20    0.16
   8   8   0    0.34    0.20
  -8   8   0    0.81    0.29
  -9  -8   0   10.49    0.53
   9  -8   0   10.06    0.56
   9   8   0    9.97    0.59
  -9   8   0    9.58    0.69
 -10  -8   0   12.91    0.61
  10  -8   0   12.02    0.64
 -10   8   0   12.44    0.77
  10   8   0   12.86    0.67
 -11  -8   0    6.50    0.45
  11  -8   0    6.57    0.50
 -11   8   0    6.20    0.58
  11   8   0    6.58    0.52
 -12  -8   0    0.49    0.19
  12  -8   0    0.70    0.26
  12   8   0   -0.17    0.18
 -12   8   0    0.45    0.36
  13  -8   0    2.23    0.38
  13   8   0    1.91    0.34
  14   8   0    1.71    0.36
   0  -9   0    0.07    0.16
   0   9   0    0.30    0.24
  -1  -9   0    5.95    0.42
   1  -9   0    5.18    0.40
  -1   9   0    5.70    0.50
   1   9   0    5.65    0.48
  -2  -9   0    1.03    0.23
   2  -9   0    1.16    0.24
  -2   9   0    1.24    0.30
   3  -9   0    7.45    0.46
  -3  -9   0    7.28    0.40
   3   9   0    7.41    0.54
  -3   9   0    7.84    0.55
   4  -9   0   -0.13    0.15
  -4  -9   0   -0.05    0.12
   4   9   0   -0.32    0.19
  -4   9   0   -0.44    0.20
  -5  -9   0    8.29    0.45
   5  -9   0    7.83    0.50
  -5   9   0    7.84    0.60
   5   9   0    8.82    0.54
  -6  -9   0    5.99    0.40
   6  -9   0    5.99    0.44
   6   9   0    5.89    0.47
  -6   9   0    6.85    0.56
   7  -9   0   -0.02    0.16
  -7  -9   0    0.11    0.14
   7   9   0    0.18    0.19
  -7   9   0   -0.11    0.25
   8  -9   0    8.82    0.55
  -8  -9   0    8.06    0.49
  -8   9   0    8.87    0.66
   8   9   0    8.88    0.57
   9  -9   0   -0.07    0.18
  -9  -9   0   -0.02    0.15
  -9   9   0    0.18    0.30
   9   9   0    0.03    0.20
 -10  -9   0    3.66    0.36
  10  -9   0    3.44    0.39
  10   9   0    3.29    0.41
 -10   9   0    3.15    0.46
  11  -9   0    4.46    0.45
 -11  -9   0    4.77    0.42
  11   9   0    4.79    0.46
   0 -10   0   14.57    0.68
   0  10   0   13.73    0.75
  -1 -10   0    4.62    0.42
   1 -10   0    4.95    0.41
  -1  10   0    3.97    0.44
   2 -10   0   -0.06    0.16
  -2 -10   0    0.02    0.18
  -2  10   0   -0.32    0.24
   3 -10   0    0.34    0.18
  -3  10   0    0.17    0.26
   3  10   0    0.59    0.31
   4 -10   0    0.01    0.16
   4  10   0    0.29    0.25
  -4  10   0    0.50    0.30
  -5 -10   0   -0.05    0.14
   5 -10   0    0.00    0.19
  -5  10   0   -0.05    0.27
   5  10   0   -0.28    0.19
   6 -10   0    9.02    0.57
  -6 -10   0    7.89    0.48
  -6  10   0    9.04    0.67
   6  10   0    8.81    0.60
  -7 -10   0   18.76    0.77
   7 -10   0   18.17    0.82
  -7  10   0   17.64    0.96
   8 -10   0    0.50    0.25
  -8 -10   0    0.43    0.18
  -8  10   0    0.46    0.35
   9 -10   0    2.38    0.39
  -9 -10   0    1.82    0.29
   1 -11   0    4.14    0.44
   2 -11   0    4.24    0.44
  -2  11   0    3.56    0.46
   3 -11   0   11.53    0.66
  -3  11   0   12.19    0.77
   4 -11   0    2.49    0.37
  -4  11   0    2.85    0.44
   5 -11   0    0.86    0.26
  -5  11   0    0.56    0.33
   6 -11   0    4.21    0.47
   7 -11   0    2.28    0.40
  18   0  -1    0.08    0.21
  17   0  -1    0.45    0.23
  16   0  -1    0.14    0.18
  15   0  -1   14.15    0.68
  14   0  -1   -0.02    0.15
  13   0  -1    0.13    0.15
 -13   0   1   -0.08    0.09
  12   0  -1    0.16    0.13
 -12   0   1    0.10    0.11
  11   0  -1    8.09    0.43
 -11   0   1    9.39    0.39
  10   0  -1    0.03    0.09
 -10   0   1   -0.08    0.11
 -10   0   1    0.08    0.09
   9   0  -1   95.36    2.19
  -9   0   1   99.20    2.29
  -9   0   1   94.66    2.11
  -8   0   1    0.14    0.10
   8   0  -1    0.06    0.09
  -8   0   1    0.02    0.07
   7   0  -1   63.99    1.47
  -7   0   1   62.81    1.52
  -7   0   1   62.18    1.42
  -6   0   1    0.44    0.09
  -6   0   1   -0.13    0.07
   6   0  -1    0.08    0.08
  -5   0   1    3.98    0.20
   5   0  -1    4.32    0.21
  -5   0   1    4.08    0.20
  -4   0   1    0.18    0.07
   4   0  -1    0.15    0.06
  -4   0   1    0.14    0.06
  -3   0   1  101.15    2.05
  -3   0   1   99.02    2.22
   3   0  -1   98.41    2.04
  -2   0   1    0.17    0.04
   2   0  -1    0.17    0.04
   0   0   1    0.01    0.01
  -1   0  -1  225.98    4.77
  -1   0  -1  238.86    5.22
   1   0   1  249.09    4.75
  -2   0  -1    0.03    0.02
  -2   0  -1    0.16    0.05
   2   0   1    0.01    0.03
   3   0   1  130.07    2.59
  -3   0  -1  124.39    2.84
  -3   0  -1  127.19    2.56
  -4   0  -1   -0.02    0.06
   4   0   1    0.05    0.05
  -4   0  -1    0.00    0.04
  -5   0  -1   38.38    0.97
  -5   0  -1   38.61    0.85
   5   0   1   36.97    0.90
  -6   0  -1    0.08    0.09
   6   0   1   -0.10    0.06
  -6   0  -1   -0.03    0.05
   7   0   1   29.24    0.79
  -7   0  -1   28.95    0.71
  -7   0  -1   28.77    0.82
  -8   0  -1    0.07    0.06
   8   0   1    0.01    0.09
  -8   0  -1   -0.03    0.11
  -9   0  -1    1.65    0.20
   9   0   1    2.01    0.21
  -9   0  -1    2.10    0.16
 -10   0  -1    0.04    0.13
 -10   0  -1    0.11    0.08
  10   0   1   -0.10    0.09
  11   0   1    7.35    0.43
 -11   0  -1    7.86    0.44
 -11   0  -1    7.60    0.34
 -12   0  -1    0.13    0.10
  12   0   1   -0.20    0.11
  13   0   1   13.43    0.61
  14   0   1    0.13    0.17
  15   0   1   -0.18    0.17
  16   0   1   -0.15    0.17
  17   0   1    1.26    0.31
  18   1  -1    0.36    0.23
  17  -1  -1    0.33    0.20
  17   1  -1    0.16    0.20
  16  -1  -1    4.25    0.42
  16   1  -1    4.88    0.44
 -15  -1   1    0.90    0.18
  15  -1  -1    1.30    0.28
  15   1  -1    0.46    0.21
 -14  -1   1    0.45    0.15
  14  -1  -1    0.18    0.18
  14   1  -1    0.62    0.20
 -13  -1   1   11.57    0.49
  13  -1  -1   11.01    0.55
  13   1  -1   11.75    0.56
  12  -1  -1    2.71    0.29
 -12  -1   1    2.70    0.24
  12   1  -1    2.89    0.29
 -12   1   1    3.22    0.24
  11  -1  -1    2.06    0.25
 -11  -1   1    2.07    0.21
 -11   1   1    1.86    0.18
 -11   1   1    1.99    0.24
  11   1  -1    1.98    0.25
  10  -1  -1   26.00    0.81
 -10  -1   1   25.14    0.75
 -10   1   1   25.60    0.82
  10   1  -1   25.39    0.82
 -10   1   1   26.14    0.72
  -9  -1   1    2.99    0.23
  -9  -1   1    3.23    0.23
   9  -1  -1    2.99    0.25
  -9   1   1    2.79    0.20
  -9   1   1    2.57    0.23
   9   1  -1    3.07    0.25
  -8  -1   1    1.10    0.14
   8  -1  -1    1.39    0.17
  -8  -1   1    0.96    0.12
  -8   1   1    0.93    0.12
   8   1  -1    0.88    0.15
  -8   1   1    0.86    0.15
  -7  -1   1   62.77    1.43
  -7  -1   1   61.31    1.39
   7  -1  -1   60.09    1.41
  -7   1   1   59.94    1.52
  -7   1   1   59.62    1.35
   7   1  -1   60.06    1.43
  -6  -1   1   26.42    0.70
  -6  -1   1   27.54    0.68
   6  -1  -1   26.47    0.71
   6   1  -1   26.29    0.72
  -6   1   1   26.70    0.77
  -6   1   1   26.92    0.67
   5  -1  -1   29.28    0.74
  -5  -1   1   29.56    0.73
   5   1  -1   29.93    0.76
  -5   1   1   29.27    0.71
  -5   1   1   29.52    0.81
   4  -1  -1   71.08    1.55
  -4  -1   1   73.78    1.56
  -4   1   1   73.74    1.54
  -4   1   1   71.35    1.71
   4   1  -1   72.58    1.57
  -3  -1   1  346.48    6.82
   3  -1  -1  337.56    6.78
  -3   1   1  333.85    6.81
   3   1  -1  351.91    6.81
   2  -1  -1  154.82    3.15
  -2  -1   1  159.72    3.17
  -2   1   1  152.55    3.17
   2   1  -1  162.16    3.18
  -1  -1   1  318.65    6.18
   1  -1  -1  301.25    6.15
  -1  -1   1  316.63    6.15
  -1   1   1  306.59    6.19
   0  -1  -1    1.03    0.06
   0  -1   1    1.08    0.07
   0  -1  -1    0.98    0.05
   0  -1   1    0.94    0.06
   0   1  -1    1.06    0.08
   1  -1   1   17.90    0.42
  -1  -1  -1   17.36    0.41
  -1   1  -1   18.48    0.47
  -2  -1  -1   18.26    0.43
   2  -1   1   19.11    0.45
  -2   1  -1   17.26    0.50
   2   1   1   18.32    0.44
  -3  -1  -1  708.53   14.15
   3  -1   1  736.14   13.98
   3   1   1  739.41   13.99
  -3   1  -1  678.95   14.12
  -3   1  -1  691.30   15.41
  -4  -1  -1    6.45    0.23
   4  -1   1    6.32    0.25
  -4   1  -1    5.96    0.27
   4   1   1    6.37    0.25
  -4   1  -1    6.25    0.18
   5  -1   1   28.44    0.71
  -5  -1  -1   27.32    0.67
  -5   1  -1   27.02    0.62
  -5   1  -1   27.26    0.77
   5   1   1   26.92    0.70
   6  -1   1  152.71    3.17
  -6  -1  -1  156.95    3.42
  -6  -1  -1  150.36    3.13
   6   1   1  155.09    3.18
  -6   1  -1  148.43    3.47
  -6   1  -1  148.95    3.08
  -7  -1  -1   26.54    0.69
  -7  -1  -1   27.32    0.74
   7  -1   1   26.22    0.73
   7   1   1   25.95    0.73
  -7   1  -1   26.14    0.64
  -7   1  -1   25.09    0.78
  -8  -1  -1    1.12    0.13
  -8  -1  -1    1.05    0.15
   8  -1   1    1.01    0.16
   8   1   1    1.07    0.16
  -8   1  -1    1.10    0.11
  -8   1  -1    1.04    0.17
  -9  -1  -1    0.29    0.10
   9  -1   1    0.43    0.14
  -9  -1  -1    0.17    0.12
  -9   1  -1    0.31    0.14
   9   1   1    0.12    0.10
  -9   1  -1    0.40    0.09
 -10  -1  -1    9.58    0.39
 -10  -1  -1   10.22    0.44
  10  -1   1    9.25    0.45
 -10   1  -1    9.98    0.36
  10   1   1    9.71    0.45
 -10   1  -1    9.63    0.48
  11  -1   1   95.37    2.26
 -11  -1  -1   95.29    2.16
 -11   1  -1   98.16    2.42
 -11   1  -1   97.79    2.10
  11   1   1   94.44    2.25
  12  -1   1    0.48    0.18
 -12  -1  -1    0.64    0.13
 -12   1  -1    0.65    0.22
  12   1   1    0.62    0.18
 -13  -1  -1    3.29    0.25
  13  -1   1    3.06    0.31
  13   1   1    3.25    0.32
  14  -1   1   -0.10    0.14
 -14  -1  -1    0.02    0.11
  14   1   1    0.14    0.16
  15  -1   1    1.06    0.26
  15   1   1    0.69    0.23
  16  -1   1   -0.25    0.17
  16   1   1    0.25    0.21
  17  -1   1   18.54    0.85
  17   1   1   19.61    0.87
  17  -2  -1    0.20    0.20
  17   2  -1    0.27    0.23
  16  -2  -1    1.71    0.31
 -16  -2   1    1.60    0.23
  16   2  -1    1.64    0.31
 -15  -2   1   -0.02    0.11
  15  -2  -1   -0.03    0.16
  15   2  -1    0.07    0.16
 -14  -2   1    2.89    0.26
  14  -2  -1    2.32    0.30
  14   2  -1    2.15    0.30
 -13  -2   1   12.65    0.54
  13  -2  -1   13.16    0.60
  13   2  -1   13.00    0.61
  12  -2  -1    2.23    0.27
 -12  -2   1    2.40    0.23
 -12   2   1    2.40    0.28
  12   2  -1    2.27    0.27
  11  -2  -1    8.05    0.43
 -11  -2   1    7.89    0.39
  11   2  -1    8.63    0.46
 -11   2   1    7.58    0.45
  10  -2  -1    7.22    0.38
 -10  -2   1    6.54    0.34
 -10   2   1    5.68    0.39
  10   2  -1    5.83    0.36
 -10   2   1    6.04    0.28
  -9  -2   1   31.32    0.87
   9  -2  -1   31.70    0.90
  -9   2   1   31.30    0.80
  -9   2   1   32.23    0.98
   9   2  -1   30.68    0.92
   8  -2  -1    2.87    0.23
  -8  -2   1    2.85    0.21
  -8   2   1    2.28    0.17
   8   2  -1    2.28    0.22
  -8   2   1    2.02    0.22
  -7  -2   1    7.88    0.33
   7  -2  -1    7.85    0.34
  -7   2   1    6.90    0.39
  -7   2   1    7.45    0.29
   7   2  -1    7.18    0.35
  -6  -2   1   61.40    1.40
   6  -2  -1   62.78    1.41
  -6   2   1   58.91    1.57
   6   2  -1   62.58    1.45
  -6   2   1   62.25    1.35
   5  -2  -1   33.68    0.82
  -5  -2   1   34.12    0.83
  -5   2   1   33.04    0.95
   5   2  -1   34.72    0.86
  -5   2   1   31.92    0.78
  -4  -2   1   34.49    0.82
   4  -2  -1   33.40    0.80
  -4   2   1   32.64    0.93
  -4   2   1   33.74    0.77
   4   2  -1   34.25    0.84
   3  -2  -1   16.01    0.44
  -3  -2   1   16.47    0.44
  -3   2   1   15.62    0.41
   3   2  -1   16.84    0.47
   2  -2  -1   20.30    0.49
  -2  -2   1   20.29    0.50
   2   2  -1   18.89    0.52
  -1  -2   1  175.66    3.63
  -1  -2   1  174.77    3.65
   1  -2  -1  175.71    3.62
  -1   2   1  190.87    3.65
   1   2  -1  189.85    4.01
   0  -2   1  106.21    2.22
   0  -2  -1  110.12    2.23
   0  -2  -1  109.66    2.23
   0  -2   1  109.34    2.25
   0   2  -1  115.01    2.49
  -1  -2  -1  245.91    4.83
  -1  -2  -1  235.63    4.84
   1  -2   1  243.20    4.85
   1  -2   1  240.20    4.85
  -1   2  -1  249.68    5.37
   2  -2   1    1.50    0.11
  -2  -2  -1    1.65    0.12
  -2   2  -1    1.46    0.14
   2   2   1    1.36    0.11
  -3  -2  -1    2.35    0.14
   3  -2   1    2.10    0.16
   3   2   1    2.03    0.14
  -3   2  -1    2.13    0.19
  -4  -2  -1   81.88    1.75
   4  -2   1   84.01    1.77
   4   2   1   82.49    1.78
  -4   2  -1   80.18    1.97
   5  -2   1   12.04    0.41
  -5  -2  -1   11.77    0.37
   5   2   1   11.67    0.40
  -5   2  -1   11.13    0.28
  -5   2  -1   10.78    0.45
  -6  -2  -1   71.88    1.59
   6  -2   1   71.94    1.62
  -6   2  -1   70.16    1.78
   6   2   1   72.24    1.63
  -6   2  -1   71.78    1.48
  -7  -2  -1   47.31    1.16
   7  -2   1   50.35    1.21
  -7   2  -1   50.33    1.33
  -7   2  -1   48.54    1.06
   7   2   1   49.90    1.21
   8  -2   1   10.70    0.43
  -8  -2  -1   10.24    0.39
   8   2   1   10.78    0.44
  -8   2  -1   10.39    0.47
  -8   2  -1   10.34    0.31
   9  -2   1    0.86    0.16
  -9  -2  -1    0.43    0.11
   9   2   1    0.37    0.13
  -9   2  -1    0.55    0.16
  -9   2  -1    0.56    0.09
  10  -2   1   23.03    0.75
 -10  -2  -1   22.99    0.70
  10   2   1   23.16    0.76
 -10   2  -1   23.68    0.82
  11  -2   1    4.04    0.32
 -11  -2  -1    3.88    0.27
 -11   2  -1    4.29    0.35
  11   2   1    3.42    0.30
  12  -2   1    1.99    0.26
 -12  -2  -1    1.93    0.20
 -12   2  -1    1.78    0.28
  12   2   1    2.48    0.28
 -13  -2  -1    2.87    0.25
  13  -2   1    2.78    0.31
  13   2   1    2.45    0.30
 -13   2  -1    3.00    0.34
  14  -2   1    0.29    0.18
 -14  -2  -1    0.03    0.11
  14   2   1    0.27    0.18
 -15  -2  -1    0.12    0.12
  15  -2   1    0.32    0.19
  15   2   1    0.29    0.20
  16  -2   1    5.91    0.46
  16   2   1    5.88    0.49
  17  -2   1    4.06    0.44
  17   2   1    3.54    0.42
 -18  -3   1    5.85    0.44
  17  -3  -1    0.21    0.23
 -17  -3   1    0.17    0.15
  17   3  -1   -0.11    0.19
 -16  -3   1    2.80    0.30
  16  -3  -1    2.68    0.37
  16   3  -1    2.55    0.36
 -15  -3   1    0.46    0.17
  15  -3  -1    0.46    0.21
  15   3  -1    0.56    0.23
  14  -3  -1    3.60    0.36
 -14  -3   1    4.08    0.32
  14   3  -1    3.94    0.39
 -13  -3   1    4.98    0.34
  13  -3  -1    5.06    0.39
  13   3  -1    4.75    0.39
 -13   3   1    5.64    0.44
  12  -3  -1    0.12    0.14
 -12  -3   1    0.04    0.11
  12   3  -1   -0.06    0.12
 -12   3   1    0.22    0.20
 -11  -3   1   32.59    0.96
  11  -3  -1   33.22    1.00
 -11   3   1   33.09    1.09
  11   3  -1   33.06    1.03
  10  -3  -1   18.97    0.66
 -10  -3   1   17.60    0.62
  10   3  -1   18.47    0.68
 -10   3   1   16.70    0.71
  -9  -3   1    1.79    0.19
   9  -3  -1    1.44    0.19
   9   3  -1    1.48    0.21
  -9   3   1    1.31    0.22
   8  -3  -1    0.79    0.15
  -8  -3   1    0.67    0.13
  -8   3   1    0.66    0.17
   8   3  -1    0.74    0.15
  -8   3   1    0.68    0.10
  -7  -3   1    8.96    0.37
   7  -3  -1    8.06    0.37
   7   3  -1    8.67    0.40
  -7   3   1    7.97    0.30
  -7   3   1    8.23    0.43
  -6  -3   1    9.81    0.38
   6  -3  -1    9.62    0.39
   6   3  -1    9.97    0.41
  -6   3   1   10.22    0.47
  -6   3   1    9.24    0.31
  -5  -3   1    3.09    0.20
   5  -3  -1    2.77    0.21
   5   3  -1    2.92    0.22
  -5   3   1    2.70    0.25
  -5   3   1    2.64    0.17
  -4  -3   1    3.25    0.19
   4  -3  -1    3.33    0.20
   4   3  -1    3.29    0.22
  -4   3   1    2.72    0.16
  -4   3   1    2.67    0.24
   3  -3  -1   32.65    0.80
  -3  -3   1   33.33    0.81
   3   3  -1   32.07    0.84
  -3   3   1   34.48    0.77
  -2  -3   1   16.49    0.48
   2  -3  -1   16.63    0.46
  -2  -3   1   16.90    0.46
  -2   3   1   17.71    0.45
   1  -3  -1    8.64    0.25
  -1  -3   1    8.22    0.30
  -1  -3   1    8.26    0.26
   1  -3  -1    7.85    0.27
   0  -3   1   78.04    1.67
   0  -3  -1   78.28    1.63
   0  -3   1   76.99    1.61
   0  -3  -1   77.95    1.65
   0   3  -1   78.31    1.85
   1  -3   1   61.64    1.37
  -1  -3  -1   61.55    1.35
  -1  -3  -1   61.75    1.33
   1  -3   1   63.34    1.29
  -1   3  -1   63.13    1.53
   2  -3   1    5.83    0.25
  -2  -3  -1    6.23    0.23
   2  -3   1    6.11    0.16
   2   3   1    5.23    0.25
  -2   3  -1    5.52    0.29
   3  -3   1   48.48    1.10
  -3  -3  -1   47.76    1.08
   3   3   1   46.07    1.10
  -3   3  -1   46.38    1.24
   4  -3   1   10.15    0.37
  -4  -3  -1    9.96    0.35
   4   3   1    9.70    0.37
  -4   3  -1    9.82    0.43
   5  -3   1   43.43    1.05
  -5  -3  -1   42.47    1.03
  -5   3  -1   40.96    1.18
   5   3   1   43.69    1.06
  -6  -3  -1   54.40    1.28
   6  -3   1   54.31    1.30
   6   3   1   55.85    1.32
  -6   3  -1   53.46    1.46
  -7  -3  -1    0.00    0.07
   7  -3   1   -0.08    0.09
  -7   3  -1   -0.19    0.12
   7   3   1   -0.14    0.07
  -8  -3  -1    3.30    0.23
   8  -3   1    3.19    0.26
   8   3   1    3.51    0.26
  -8   3  -1    2.68    0.27
   9  -3   1    4.30    0.33
  -9  -3  -1    5.00    0.29
   9   3   1    4.78    0.32
  -9   3  -1    3.99    0.35
  10  -3   1   10.95    0.53
 -10  -3  -1   11.18    0.46
 -10   3  -1   11.07    0.56
  10   3   1   11.31    0.51
  11  -3   1    0.35    0.18
 -11  -3  -1    0.23    0.12
 -11   3  -1    0.14    0.19
  11   3   1    0.24    0.15
 -12  -3  -1   31.16    0.95
  12  -3   1   31.16    1.03
 -12   3  -1   33.54    1.13
  12   3   1   33.59    1.04
  13  -3   1    4.86    0.41
 -13  -3  -1    5.54    0.36
 -13   3  -1    5.50    0.48
  13   3   1    5.95    0.43
 -14  -3  -1    0.23    0.13
  14  -3   1    0.24    0.25
  14   3   1    0.14    0.16
 -14   3  -1    0.10    0.22
  15  -3   1    0.04    0.27
 -15  -3  -1    0.04    0.11
  15   3   1    0.20    0.21
  16  -3   1    0.04    0.28
 -16  -3  -1   -0.16    0.12
  16   3   1    0.18    0.21
 -17  -3  -1    0.29    0.16
  17  -3   1    0.50    0.35
  17   3   1    0.38    0.25
 -17  -4   1    6.03    0.44
  17   4  -1    5.47    0.51
  16  -4  -1    0.62    0.33
 -16  -4   1    0.86    0.21
  16   4  -1    0.35    0.24
 -15  -4   1    0.13    0.14
  15  -4  -1    0.15    0.26
  15   4  -1   -0.02    0.18
 -14  -4   1    1.74    0.23
  14  -4  -1    1.38    0.31
 -14   4   1    1.45    0.31
  14   4  -1    1.21    0.27
  13  -4  -1    5.10    0.43
 -13  -4   1    4.63    0.34
 -13   4   1    4.91    0.45
  13   4  -1    5.29    0.42
  12  -4  -1    6.00    0.44
 -12  -4   1    5.95    0.37
  12   4  -1    4.46    0.38
 -12   4   1    5.61    0.47
  11  -4  -1    3.54    0.33
 -11  -4   1    3.56    0.29
  11   4  -1    2.35    0.29
 -11   4   1    3.19    0.34
 -10  -4   1   14.17    0.56
  10  -4  -1   14.55    0.60
 -10   4   1   14.60    0.68
  10   4  -1   14.18    0.61
  -9  -4   1    0.80    0.15
   9  -4  -1    0.29    0.15
  -9   4   1    0.55    0.19
   9   4  -1    0.72    0.17
   8  -4  -1    0.73    0.16
  -8  -4   1    0.60    0.14
  -8   4   1    0.66    0.20
   8   4  -1    0.77    0.18
  -7  -4   1    2.48    0.21
   7  -4  -1    2.88    0.24
  -7   4   1    2.03    0.25
   7   4  -1    2.67    0.25
  -6  -4   1   17.14    0.56
   6  -4  -1   17.67    0.57
  -6   4   1   17.09    0.69
   6   4  -1   18.09    0.62
  -5  -4   1    7.60    0.33
   5  -4  -1    7.84    0.34
  -5   4   1    7.29    0.42
  -5   4   1    7.93    0.28
   5   4  -1    7.42    0.36
   4  -4  -1    4.33    0.24
  -4  -4   1    3.62    0.22
  -4   4   1    3.78    0.20
   4   4  -1    3.90    0.26
  -4   4   1    3.57    0.32
   3  -4  -1    1.79    0.16
  -3  -4   1    1.69    0.14
   3   4  -1    1.74    0.19
  -3   4   1    1.76    0.14
  -2  -4   1    0.94    0.13
   2  -4  -1    1.03    0.12
  -2  -4   1    0.92    0.11
  -2   4   1    1.16    0.12
   1  -4  -1   18.13    0.51
   1  -4  -1   17.97    0.46
  -1  -4   1   17.77    0.48
  -1  -4   1   17.83    0.54
   0  -4   1    1.12    0.14
   0  -4   1    1.32    0.10
   0  -4  -1    1.41    0.11
   0  -4  -1    1.28    0.13
   0   4  -1    1.12    0.17
   1  -4   1    5.64    0.19
  -1  -4  -1    5.64    0.26
  -1  -4  -1    5.72    0.23
   1  -4   1    5.41    0.27
  -1   4  -1    5.46    0.33
  -2  -4  -1    0.20    0.07
   2  -4   1    0.34    0.10
   2  -4   1    0.34    0.05
  -2  -4  -1    0.33    0.09
  -2   4  -1    0.34    0.13
   3  -4   1   28.76    0.77
  -3  -4  -1   28.44    0.74
   3   4   1   27.01    0.77
  -3   4  -1   29.92    0.89
  -4  -4  -1   31.77    0.81
   4  -4   1   31.70    0.83
  -4   4  -1   31.59    0.97
   4   4   1   30.90    0.84
  -5  -4  -1   15.19    0.49
   5  -4   1   15.14    0.51
   5   4   1   15.43    0.53
  -5   4  -1   14.63    0.60
   6  -4   1    5.91    0.32
  -6  -4  -1    5.27    0.28
  -6   4  -1    5.02    0.36
   6   4   1    5.91    0.32
  -7  -4  -1    5.51    0.30
   7  -4   1    4.81    0.31
   7   4   1    4.96    0.31
  -7   4  -1    5.65    0.38
  -8  -4  -1   12.94    0.49
   8  -4   1   13.46    0.53
  -8   4  -1   13.14    0.60
   8   4   1   12.81    0.53
   9  -4   1    0.21    0.14
  -9  -4  -1    0.07    0.09
  -9   4  -1   -0.22    0.15
   9   4   1    0.01    0.11
  10  -4   1    0.05    0.14
 -10  -4  -1   -0.01    0.09
  10   4   1   -0.01    0.11
 -10   4  -1    0.03    0.17
  11  -4   1   43.23    1.25
 -11  -4  -1   41.69    1.19
 -11   4  -1   44.01    1.39
  11   4   1   43.95    1.25
  12  -4   1    0.76    0.24
 -12  -4  -1    0.61    0.16
 -12   4  -1    0.76    0.26
  12   4   1    0.46    0.19
  13  -4   1   10.55    0.59
 -13  -4  -1    9.56    0.49
  13   4   1    9.59    0.54
 -13   4  -1   10.18    0.65
 -14  -4  -1    0.90    0.19
  14  -4   1    0.47    0.26
  14   4   1    0.62    0.23
 -14   4  -1    0.85    0.29
 -15  -4  -1    0.26    0.16
  15  -4   1    0.20    0.26
  15   4   1    0.04    0.19
 -15   4  -1    0.38    0.29
  16  -4   1    6.37    0.55
 -16  -4  -1    6.52    0.44
  16   4   1    5.78    0.50
 -17  -4  -1    5.85    0.43
  17   4   1    5.19    0.49
 -16  -5   1   -0.03    0.13
  16  -5  -1   -0.15    0.26
  16   5  -1    0.03    0.22
  15  -5  -1    2.79    0.41
 -15  -5   1    2.40    0.30
  15   5  -1    2.22    0.36
 -15   5   1    2.53    0.42
  14  -5  -1    0.18    0.24
 -14  -5   1    0.11    0.12
  14   5  -1    0.25    0.21
 -14   5   1    0.38    0.25
 -13  -5   1    0.36    0.14
  13  -5  -1    0.70    0.26
  13   5  -1    0.45    0.20
 -13   5   1    0.20    0.26
 -12  -5   1    0.49    0.16
  12  -5  -1    0.47    0.23
  12   5  -1    0.78    0.22
 -12   5   1    0.79    0.26
  11  -5  -1   20.62    0.77
 -11  -5   1   18.25    0.71
 -11   5   1   19.20    0.87
  11   5  -1   20.36    0.79
 -10  -5   1   23.70    0.80
  10  -5  -1   23.78    0.83
 -10   5   1   24.11    0.97
  10   5  -1   25.11    0.88
   9  -5  -1   29.03    0.91
  -9  -5   1   28.25    0.88
  -9   5   1   27.32    1.03
   9   5  -1   29.59    0.95
   8  -5  -1    4.33    0.32
  -8  -5   1    4.47    0.30
  -8   5   1    3.73    0.35
   8   5  -1    3.68    0.31
  -7  -5   1    4.94    0.30
   7  -5  -1    5.19    0.32
  -7   5   1    4.40    0.38
   7   5  -1    5.06    0.34
  -6  -5   1    0.06    0.09
   6  -5  -1    0.10    0.09
   6   5  -1    0.07    0.11
  -6   5   1    0.20    0.18
   5  -5  -1   25.99    0.75
  -5  -5   1   25.99    0.75
  -5   5   1   27.15    0.94
   5   5  -1   25.85    0.82
   4  -5  -1   16.49    0.54
  -4  -5   1   16.39    0.53
  -4   5   1   15.91    0.68
   4   5  -1   16.31    0.59
   3  -5  -1    0.06    0.09
  -3  -5   1    0.07    0.08
  -3  -5   1   -0.04    0.06
  -3   5   1    0.08    0.08
   2  -5  -1    5.46    0.28
  -2  -5   1    5.19    0.29
  -2  -5   1    5.19    0.25
  -2   5   1    6.25    0.27
   1  -5  -1   11.55    0.36
  -1  -5   1   11.05    0.43
  -1  -5   1   11.43    0.37
   1  -5  -1   11.09    0.41
   1   5  -1   11.56    0.48
   0  -5  -1   16.45    0.52
   0  -5   1   16.23    0.46
   0  -5   1   17.49    0.55
   0  -5  -1   16.75    0.47
   0   5  -1   17.22    0.62
   1  -5   1   59.64    1.41
  -1  -5  -1   57.55    1.33
  -1  -5  -1   60.64    1.39
   1  -5   1   59.49    1.28
  -1   5  -1   59.76    1.58
  -2  -5  -1    7.83    0.34
   2  -5   1    7.38    0.34
   2  -5   1    7.43    0.24
  -2  -5  -1    7.54    0.31
  -2   5  -1    7.60    0.41
  -3  -5  -1   37.49    0.94
   3  -5   1   36.48    0.98
   3   5   1   38.03    1.01
  -3   5  -1   39.05    1.14
  -4  -5  -1    7.33    0.33
   4  -5   1    7.63    0.36
  -4   5  -1    7.13    0.42
   4   5   1    6.96    0.36
   5  -5   1   19.25    0.62
  -5  -5  -1   17.52    0.58
   5   5   1   18.71    0.64
  -5   5  -1   18.05    0.71
  -6  -5  -1   21.68    0.68
   6  -5   1   22.23    0.71
  -6   5  -1   21.39    0.82
   6   5   1   23.26    0.74
   7  -5   1    0.07    0.12
  -7  -5  -1    0.07    0.09
   7   5   1    0.18    0.13
  -7   5  -1   -0.07    0.14
   8  -5   1    0.91    0.19
  -8  -5  -1    1.18    0.17
   8   5   1    1.58    0.22
  -8   5  -1    0.93    0.24
  -9  -5  -1   13.00    0.54
   9  -5   1   13.71    0.58
  -9   5  -1   14.06    0.67
   9   5   1   13.53    0.59
 -10  -5  -1    9.72    0.46
  10  -5   1   10.27    0.51
 -10   5  -1    8.87    0.57
  10   5   1    9.28    0.49
 -11  -5  -1    1.43    0.21
  11  -5   1    2.56    0.30
 -11   5  -1    1.50    0.31
  11   5   1    1.43    0.24
 -12  -5  -1    9.72    0.49
  12  -5   1    9.09    0.55
 -12   5  -1   10.23    0.63
  12   5   1   10.09    0.55
  13  -5   1    0.53    0.24
 -13  -5  -1    0.48    0.16
 -13   5  -1    0.36    0.27
  13   5   1    0.42    0.20
  14  -5   1    1.96    0.34
 -14  -5  -1    1.21    0.23
  14   5   1    1.38    0.30
 -14   5  -1    1.83    0.38
 -15  -5  -1    3.25    0.32
  15  -5   1    2.82    0.41
 -15   5  -1    3.06    0.46
  15   5   1    2.82    0.39
 -16  -5  -1    0.07    0.14
  16   5   1    0.01    0.21
 -16   6   1    7.32    0.71
 -15  -6   1    2.92    0.33
  15  -6  -1    3.16    0.42
  15   6  -1    3.15    0.41
 -15   6   1    2.95    0.48
 -14  -6   1    1.78    0.27
  14  -6  -1    2.27    0.35
  14   6  -1    1.70    0.34
 -14   6   1    1.35    0.38
 -13  -6   1    5.34    0.40
  13  -6  -1    5.59    0.46
  13   6  -1    5.78    0.47
 -13   6   1    4.85    0.50
  12  -6  -1    1.99    0.31
 -12  -6   1    2.10    0.27
  12   6  -1    1.88    0.30
 -12   6   1    1.61    0.34
 -11  -6   1    1.09    0.21
  11  -6  -1    1.39    0.26
 -11   6   1    0.79    0.31
  11   6  -1    0.90    0.22
  10  -6  -1    0.07    0.14
 -10  -6   1   -0.02    0.12
  10   6  -1   -0.12    0.13
 -10   6   1   -0.17    0.20
  -9  -6   1   15.03    0.60
   9  -6  -1   14.83    0.62
   9   6  -1   15.10    0.66
  -9   6   1   14.43    0.75
  -8  -6   1   15.05    0.59
   8  -6  -1   14.90    0.60
   8   6  -1   15.27    0.65
  -8   6   1   14.30    0.73
  -7  -6   1    4.12    0.30
   7  -6  -1    4.38    0.31
   7   6  -1    3.82    0.33
  -7   6   1    3.50    0.37
   6  -6  -1   43.66    1.16
  -6  -6   1   41.11    1.13
   6   6  -1   44.45    1.22
  -6   6   1   40.32    1.35
   5  -6  -1    4.56    0.31
  -5  -6   1    4.76    0.29
   5   6  -1    4.61    0.32
  -5   6   1    3.91    0.38
   4  -6  -1    0.63    0.15
  -4  -6   1    0.62    0.13
  -4   6   1    0.44    0.20
   4   6  -1    0.63    0.18
  -3  -6   1    2.64    0.24
  -3  -6   1    2.23    0.19
   3  -6  -1    2.93    0.23
  -3   6   1    3.32    0.25
  -3   6   1    2.29    0.30
  -2  -6   1    7.59    0.38
   2  -6  -1    6.84    0.35
  -2  -6   1    7.40    0.32
   2   6  -1    7.32    0.40
  -2   6   1    8.14    0.35
   1  -6  -1    3.99    0.21
   1  -6  -1    3.01    0.24
  -1  -6   1    3.57    0.28
  -1  -6   1    3.44    0.21
   1   6  -1    3.62    0.31
   0  -6  -1    8.35    0.32
   0  -6  -1    8.45    0.38
   0  -6   1    8.21    0.39
   0  -6   1    8.51    0.31
   0   6  -1    8.93    0.46
   1  -6   1   14.32    0.41
  -1  -6  -1   15.16    0.53
  -1  -6  -1   13.44    0.46
   1  -6   1   13.15    0.52
  -1   6  -1   13.99    0.60
  -2  -6  -1    1.80    0.20
  -2  -6  -1    1.87    0.17
   2  -6   1    1.96    0.21
  -2   6  -1    2.01    0.24
   3  -6   1    2.42    0.23
  -3  -6  -1    2.25    0.19
   3   6   1    1.89    0.23
  -3   6  -1    2.14    0.26
   4  -6   1   23.93    0.76
  -4  -6  -1   23.95    0.72
   4   6   1   23.03    0.77
  -4   6  -1   26.89    0.92
  -5  -6  -1    1.17    0.16
   5  -6   1    0.87    0.17
  -5   6  -1    1.05    0.22
   5   6   1    1.37    0.21
   6  -6   1   11.91    0.52
  -6  -6  -1   12.04    0.48
   6   6   1   11.54    0.53
  -6   6  -1   12.30    0.62
   7  -6   1    8.80    0.45
  -7  -6  -1    9.41    0.43
  -7   6  -1    7.92    0.53
   7   6   1    8.78    0.46
  -8  -6  -1    0.03    0.10
   8  -6   1   -0.11    0.10
   8   6   1    0.03    0.14
  -8   6  -1    0.17    0.19
  -9  -6  -1    0.62    0.16
   9  -6   1    0.40    0.17
  -9   6  -1    0.27    0.23
   9   6   1    0.54    0.18
 -10  -6  -1    1.22    0.21
  10  -6   1    1.49    0.25
  10   6   1    1.34    0.25
 -10   6  -1    1.06    0.28
 -11  -6  -1    2.76    0.28
  11  -6   1    3.59    0.35
 -11   6  -1    2.93    0.40
  11   6   1    2.67    0.31
  12  -6   1    0.06    0.17
 -12  -6  -1    0.08    0.12
 -12   6  -1   -0.04    0.24
  12   6   1   -0.08    0.18
 -13  -6  -1   -0.12    0.11
  13  -6   1   -0.26    0.19
 -13   6  -1    0.19    0.25
  13   6   1    0.25    0.19
 -14  -6  -1    0.48    0.17
  14  -6   1    0.08    0.21
  14   6   1    0.45    0.23
 -14   6  -1    0.90    0.35
 -15  -6  -1    0.58    0.20
  15  -6   1    0.74    0.30
 -15   6  -1    0.82    0.37
  15   6   1    0.52    0.26
  16   6   1    2.48    0.38
  15   7  -1    9.46    0.63
  14  -7  -1    0.43    0.26
 -14  -7   1    0.31    0.18
  14   7  -1    0.11    0.21
 -14   7   1    0.25    0.35
  13  -7  -1   -0.09    0.21
 -13  -7   1    0.05    0.15
  13   7  -1   -0.20    0.18
 -13   7   1    0.22    0.30
 -12  -7   1    3.92    0.36
  12  -7  -1    4.00    0.40
 -12   7   1    3.90    0.48
  12   7  -1    4.82    0.44
  11  -7  -1    0.18    0.18
 -11  -7   1    0.08    0.13
  11   7  -1   -0.15    0.16
 -11   7   1    0.30    0.29
 -10  -7   1    4.64    0.36
  10  -7  -1    4.49    0.38
  10   7  -1    4.07    0.39
 -10   7   1    3.25    0.44
  -9  -7   1    9.08    0.47
   9  -7  -1    8.26    0.48
  -9   7   1    7.43    0.58
   9   7  -1    8.30    0.51
  -8  -7   1    6.19    0.38
   8  -7  -1    6.13    0.41
  -8   7   1    6.46    0.55
   8   7  -1    5.77    0.42
   7  -7  -1    5.69    0.38
  -7  -7   1    4.60    0.33
   7   7  -1    5.16    0.39
  -7   7   1    4.56    0.46
  -6  -7   1   14.87    0.58
   6  -7  -1   15.27    0.61
   6   7  -1   15.56    0.67
  -6   7   1   15.04    0.75
  -5  -7   1   13.05    0.52
   5  -7  -1   13.79    0.56
   5   7  -1   12.33    0.59
  -5   7   1   13.70    0.71
   4  -7  -1   59.54    1.48
  -4  -7   1   55.91    1.42
   4   7  -1   58.01    1.55
  -4   7   1   58.27    1.74
  -3  -7   1    5.92    0.32
  -3  -7   1    5.88    0.37
   3  -7  -1    5.84    0.35
   3   7  -1    5.41    0.39
  -3   7   1    5.64    0.46
   2  -7  -1    4.59    0.32
  -2  -7   1    4.90    0.29
  -2  -7   1    5.22    0.35
   2   7  -1    5.56    0.38
  -2   7   1    4.87    0.43
  -1  -7   1    0.19    0.09
   1  -7  -1    0.26    0.13
  -1  -7   1    0.15    0.13
   1   7  -1   -0.01    0.16
  -1   7   1    0.05    0.16
   0  -7  -1   16.16    0.60
   0  -7   1   17.49    0.63
   0  -7   1   16.77    0.52
   0  -7  -1   17.05    0.53
   0   7  -1   17.14    0.70
  -1  -7  -1    0.37    0.15
   1  -7   1    0.16    0.12
  -1  -7  -1    0.34    0.11
  -1   7  -1    0.50    0.19
  -2  -7  -1    1.80    0.22
  -2  -7  -1    2.01    0.19
   2  -7   1    2.01    0.23
  -2   7  -1    1.77    0.26
  -3  -7  -1    0.31    0.12
   3  -7   1    0.28    0.14
  -3   7  -1    0.28    0.19
   3   7   1    0.25    0.18
   4  -7   1   36.91    1.10
  -4  -7  -1   38.65    1.05
   4   7   1   39.86    1.14
  -4   7  -1   39.55    1.29
   5  -7   1   17.23    0.66
  -5  -7  -1   17.56    0.62
  -5   7  -1   16.33    0.75
   5   7   1   17.37    0.69
  -6  -7  -1   21.01    0.71
   6  -7   1   21.18    0.75
  -6   7  -1   19.94    0.87
   6   7   1   21.48    0.78
  -7  -7  -1   13.39    0.56
   7  -7   1   13.78    0.60
  -7   7  -1   13.15    0.70
   7   7   1   13.00    0.60
  -8  -7  -1    4.17    0.33
   8  -7   1    4.07    0.35
   8   7   1    3.95    0.35
  -8   7  -1    3.19    0.40
  -9  -7  -1    6.42    0.40
   9  -7   1    5.92    0.43
   9   7   1    5.86    0.43
  -9   7  -1    6.33    0.53
 -10  -7  -1    2.49    0.27
  10  -7   1    3.04    0.34
  10   7   1    2.97    0.33
 -10   7  -1    2.39    0.37
  11  -7   1    0.58    0.23
 -11  -7  -1    0.73    0.19
  11   7   1    0.30    0.18
 -11   7  -1    0.87    0.30
 -12  -7  -1   -0.06    0.13
  12  -7   1   -0.10    0.20
 -12   7  -1   -0.28    0.25
  12   7   1   -0.08    0.18
  13  -7   1    0.52    0.26
 -13  -7  -1    0.49    0.19
 -13   7  -1    0.32    0.28
  13   7   1    0.29    0.23
  14  -7   1    2.63    0.39
 -14   7  -1    2.77    0.48
  14   7   1    3.79    0.41
  13  -8  -1    0.25    0.24
  13   8  -1    0.19    0.24
 -13   8   1    0.26    0.37
 -12  -8   1    1.30    0.25
  12  -8  -1    1.11    0.29
 -12   8   1    1.33    0.39
  12   8  -1    1.10    0.28
  11  -8  -1   -0.06    0.19
 -11  -8   1   -0.23    0.13
 -11   8   1   -0.22    0.30
  11   8  -1   -0.08    0.21
  10  -8  -1    1.76    0.29
 -10  -8   1    1.45    0.25
  10   8  -1    1.26    0.28
 -10   8   1    1.53    0.38
  -9  -8   1    0.19    0.15
   9  -8  -1    0.12    0.16
   9   8  -1    0.36    0.19
  -9   8   1    0.26    0.28
   8  -8  -1    5.48    0.41
  -8  -8   1    5.15    0.37
  -8   8   1    5.33    0.52
   8   8  -1    5.21    0.44
   7  -8  -1    2.78    0.31
  -7  -8   1    3.06    0.29
   7   8  -1    2.95    0.35
  -7   8   1    2.93    0.41
   6  -8  -1    4.16    0.35
  -6  -8   1    4.19    0.32
  -6   8   1    4.16    0.44
   6   8  -1    4.95    0.40
  -5  -8   1    2.28    0.24
   5  -8  -1    2.48    0.28
  -5   8   1    1.57    0.34
   5   8  -1    2.19    0.31
   4  -8  -1    0.11    0.14
  -4  -8   1    0.30    0.14
   4   8  -1    0.52    0.22
  -4   8   1    0.02    0.25
   3  -8  -1   11.18    0.53
  -3  -8   1   11.56    0.55
  -3  -8   1   12.15    0.49
  -3   8   1   12.30    0.68
  -2  -8   1   22.66    0.71
   2  -8  -1   24.06    0.80
  -2  -8   1   23.36    0.81
   2   8  -1   23.24    0.86
  -2   8   1   22.04    0.93
  -1  -8   1   10.95    0.53
   1  -8  -1   10.69    0.50
   1   8  -1   10.99    0.58
  -1   8   1   10.24    0.62
   0  -8   1    6.19    0.40
   0  -8  -1    5.98    0.39
   0   8  -1    6.69    0.46
   1  -8   1   22.65    0.80
  -1  -8  -1   22.67    0.78
  -1  -8  -1   22.23    0.69
  -1   8  -1   22.68    0.88
  -2  -8  -1   22.92    0.78
  -2  -8  -1   21.39    0.69
   2  -8   1   23.02    0.80
  -2   8  -1   22.25    0.89
   3  -8   1    0.78    0.19
  -3  -8  -1    0.94    0.17
   3   8   1    1.16    0.25
  -3   8  -1    0.70    0.25
   4  -8   1   18.22    0.71
  -4  -8  -1   16.68    0.62
  -4   8  -1   17.23    0.80
   4   8   1   17.53    0.72
   5  -8   1    1.28    0.24
  -5  -8  -1    1.60    0.21
  -5   8  -1    1.47    0.31
   5   8   1    1.37    0.25
  -6  -8  -1   -0.03    0.12
   6  -8   1   -0.05    0.16
   6   8   1    0.07    0.16
  -6   8  -1   -0.15    0.21
   7  -8   1   16.61    0.71
  -7  -8  -1   17.64    0.68
  -7   8  -1   17.45    0.86
   7   8   1   18.77    0.77
   8  -8   1    1.51    0.27
  -8  -8  -1    2.28    0.26
   8   8   1    2.08    0.30
  -8   8  -1    2.36    0.38
   9  -8   1   -0.13    0.17
  -9  -8  -1   -0.08    0.13
  -9   8  -1    0.03    0.26
   9   8   1    0.36    0.19
 -10  -8  -1    3.24    0.32
  10  -8   1    2.72    0.36
 -10   8  -1    2.15    0.41
  10   8   1    3.21    0.37
 -11  -8  -1    1.39    0.24
  11  -8   1    0.83    0.25
  11   8   1    0.62    0.26
 -11   8  -1    0.45    0.32
  12  -8   1    0.76    0.29
 -12  -8  -1    0.69    0.20
 -12   8  -1    0.91    0.35
  12   9  -1    0.36    0.29
 -11  -9   1    1.17    0.25
  11  -9  -1    1.01    0.29
  11   9  -1    1.41    0.32
 -11   9   1    0.49    0.35
  10  -9  -1    0.17    0.20
 -10  -9   1    0.20    0.17
 -10   9   1    0.46    0.34
  10   9  -1    0.74    0.26
  -9  -9   1   13.32    0.64
   9  -9  -1   13.04    0.67
  -9   9   1   13.05    0.83
   9   9  -1   14.17    0.75
  -8  -9   1    2.66    0.29
   8  -9  -1    2.08    0.32
   8   9  -1    2.12    0.35
  -8   9   1    2.15    0.42
  -7  -9   1    0.22    0.15
   7  -9  -1    0.02    0.18
  -7   9   1   -0.34    0.26
   7   9  -1    0.06    0.20
   6  -9  -1    0.54    0.19
  -6  -9   1    0.60    0.17
  -6   9   1    0.41    0.29
   6   9  -1    0.68    0.24
   5  -9  -1    0.97    0.24
  -5  -9   1    0.60    0.17
  -5   9   1    1.01    0.31
   5   9  -1    0.78    0.25
  -4  -9   1   15.87    0.62
   4  -9  -1   16.65    0.69
  -4   9   1   15.59    0.83
   4   9  -1   15.73    0.76
   3  -9  -1    0.34    0.18
  -3  -9   1    0.34    0.18
  -3   9   1    0.38    0.25
   2  -9  -1    0.42    0.17
  -2  -9   1    0.26    0.20
  -2   9   1    0.25    0.24
   1  -9  -1   12.72    0.59
  -1  -9   1   12.18    0.59
  -1   9   1   11.41    0.68
   1   9  -1   11.88    0.63
   0  -9  -1    3.65    0.34
   0  -9   1    3.48    0.34
   0   9   1    4.14    0.42
   0   9  -1    3.29    0.37
  -1  -9  -1    0.90    0.22
   1  -9   1    0.67    0.20
  -1   9  -1    0.63    0.24
   1   9   1    0.50    0.29
   2  -9   1    0.33    0.18
  -2  -9  -1    0.75    0.21
  -2   9  -1    0.30    0.24
  -3  -9  -1    3.63    0.30
   3  -9   1    3.66    0.35
   3   9   1    3.24    0.37
  -3   9  -1    2.90    0.39
   4  -9   1    9.55    0.53
  -4  -9  -1    9.29    0.46
  -4   9  -1    8.77    0.60
   4   9   1    9.34    0.56
  -5  -9  -1    0.36    0.16
   5  -9   1    1.07    0.24
  -5   9  -1    0.49    0.27
   5   9   1    0.87    0.25
   6  -9   1    0.92    0.24
  -6  -9  -1    0.23    0.16
  -6   9  -1    0.44    0.27
   6   9   1    0.92    0.25
   7  -9   1   14.88    0.70
  -7  -9  -1   14.52    0.64
   7   9   1   14.31    0.71
  -7   9  -1   13.77    0.81
  -8  -9  -1    3.09    0.32
   8  -9   1    3.35    0.38
  -8   9  -1    3.88    0.46
   9  -9   1   15.75    0.75
  -9  -9  -1   14.86    0.69
  -9   9  -1   16.43    0.88
  10  -9   1    1.94    0.35
 -10  -9  -1    2.80    0.32
 -10   9  -1    2.00    0.41
  11  -9   1   -0.09    0.19
  10 -10  -1    0.03    0.27
  10  10  -1    0.11    0.25
   9 -10  -1    0.22    0.22
  -9 -10   1    0.02    0.18
   9  10  -1    0.21    0.21
   8 -10  -1    5.43    0.47
  -8 -10   1    4.31    0.39
  -8  10   1    4.14    0.54
   8  10  -1    4.39    0.48
  -7 -10   1    2.65    0.31
   7 -10  -1    1.63    0.30
   7  10  -1    1.71    0.34
  -7  10   1    1.64    0.39
   6 -10  -1   -0.02    0.18
  -6 -10   1   -0.05    0.15
  -6  10   1    0.08    0.28
   6  10  -1   -0.22    0.21
   5 -10  -1    2.17    0.32
  -5  10   1    1.87    0.42
   5  10  -1    2.40    0.38
   4 -10  -1   -0.22    0.15
   4  10  -1   -0.09    0.23
  -4  10   1    0.21    0.29
   3 -10  -1    0.91    0.23
  -3  10   1    1.56    0.37
   3  10  -1    1.58    0.39
   2 -10  -1    1.05    0.25
  -2 -10   1    0.86    0.25
  -2  10   1    0.88    0.34
   1 -10  -1    0.29    0.19
  -1 -10   1    0.74    0.22
  -1  10   1    0.91    0.34
   0 -10  -1    2.90    0.33
   0 -10   1    2.93    0.35
   0  10   1    2.49    0.41
   0  10  -1    2.52    0.39
   1 -10   1    0.01    0.19
  -1  10  -1    0.00    0.24
   2 -10   1    0.78    0.23
  -2  10  -1    0.23    0.28
   3 -10   1    0.39    0.20
  -3  10  -1    0.08    0.25
   4 -10   1    4.63    0.42
  -4  10  -1    5.24    0.51
  -5 -10  -1    0.73    0.19
   5 -10   1    0.71    0.24
  -5  10  -1    0.66    0.33
   6 -10   1   -0.12    0.18
  -6 -10  -1    0.10    0.16
  -6  10  -1   -0.24    0.28
  -7 -10  -1   -0.18    0.14
   7 -10   1   -0.08    0.19
  -7  10  -1    0.11    0.30
   8 -10   1    6.99    0.53
  -8 -10  -1    7.87    0.51
  -8  10  -1    5.88    0.59
  -9 -10  -1    3.87    0.39
   9 -10   1    3.47    0.43
   5  11  -1    0.84    0.33
  -5  11   1    0.48    0.35
   4  11  -1   11.30    0.72
  -4  11   1    8.18    0.70
  -3  11   1    0.51    0.31
   3  11  -1   -0.21    0.29
  -2 -11   1   -0.01    0.23
  -2  11   1    0.45    0.31
  -1 -11   1    3.71    0.42
  -1  11   1    3.34    0.46
   0 -11   1   -0.21    0.19
   1 -11   1    0.24    0.23
   2 -11   1    0.41    0.26
  -2  11  -1    0.27    0.28
   3 -11   1    1.96    0.34
  -3  11  -1    0.96    0.34
   4 -11   1    0.38    0.24
  -4  11  -1    0.38    0.30
   5 -11   1    0.23    0.24
  -5  11  -1   -0.15    0.28
   6 -11   1   -0.08    0.21
  -7 -11  -1    0.77    0.26
  18   0  -2   11.84    0.70
  17   0  -2    0.10    0.20
  16   0  -2   -0.02    0.16
  15   0  -2   -0.10    0.16
  14   0  -2    9.99    0.55
 -14   0   2   10.35    0.47
 -13   0   2    0.04    0.11
  13   0  -2   -0.01    0.14
 -12   0   2   20.13    0.66
  12   0  -2   19.77    0.73
  11   0  -2    0.01    0.11
 -11   0   2    0.03    0.10
 -10   0   2    8.27    0.37
 -10   0   2    8.16    0.38
  10   0  -2    8.02    0.41
  -9   0   2   -0.07    0.08
   9   0  -2    0.09    0.10
  -9   0   2   -0.13    0.09
   8   0  -2  206.16    4.42
  -8   0   2  213.60    4.40
  -8   0   2  218.53    4.76
  -7   0   2   -0.01    0.08
  -7   0   2    0.01    0.08
   7   0  -2   -0.07    0.07
  -6   0   2   62.60    1.42
  -6   0   2   62.72    1.48
   6   0  -2   62.00    1.42
  -5   0   2    0.02    0.07
  -5   0   2   -0.06    0.07
   5   0  -2    0.04    0.06
  -4   0   2  267.26    5.35
   4   0  -2  264.67    5.32
  -3   0   2    0.02    0.07
   3   0  -2    0.07    0.05
   2   0  -2   80.03    1.62
  -2   0   2   77.73    1.65
  -1   0   2   -0.04    0.03
   1   0  -2    0.04    0.03
   1   0   2   -0.04    0.04
   1   0   2    0.02    0.03
  -2   0  -2  493.79    9.84
  -2   0  -2  486.56   10.77
   2   0   2  507.51    9.77
  -3   0  -2    0.00    0.08
  -3   0  -2    0.06    0.04
   3   0   2    0.10    0.06
   4   0   2  147.47    3.01
  -4   0  -2  147.95    2.98
  -4   0  -2  147.05    3.32
  -5   0  -2    0.18    0.09
  -5   0  -2    0.02    0.04
   5   0   2    0.07    0.07
  -6   0  -2   43.79    0.98
   6   0   2   43.27    1.04
  -6   0  -2   43.04    1.12
   7   0   2   -0.06    0.07
  -7   0  -2   -0.01    0.10
  -7   0  -2   -0.03    0.05
   8   0   2   38.44    1.02
  -8   0  -2   38.56    0.93
  -8   0  -2   39.97    1.08
  -9   0  -2   -0.05    0.06
   9   0   2   -0.06    0.09
  -9   0  -2   -0.04    0.13
 -10   0  -2   60.79    1.42
 -10   0  -2   62.22    1.62
  10   0   2   62.17    1.54
  11   0   2   -0.01    0.14
 -11   0  -2    0.08    0.17
 -11   0  -2    0.02    0.09
 -12   0  -2    4.96    0.29
  12   0   2    4.05    0.33
  13   0   2   -0.08    0.12
  14   0   2   12.59    0.62
  15   0   2   -0.09    0.16
  16   0   2   24.66    0.96
  17   0   2   -0.01    0.20
  18  -1  -2   -0.20    0.17
  18   1  -2    0.00    0.23
  17  -1  -2    0.63    0.25
  17   1  -2    0.94    0.27
  16  -1  -2    5.89    0.49
  16   1  -2    6.40    0.48
 -15  -1   2    1.53    0.21
  15  -1  -2    1.48    0.28
  15   1  -2    1.54    0.28
 -14  -1   2   -0.05    0.11
  14  -1  -2    0.16    0.15
  14   1  -2    0.16    0.16
 -13  -1   2    0.13    0.11
  13  -1  -2    0.27    0.15
  13   1  -2    0.10    0.14
  12  -1  -2    9.34    0.49
 -12  -1   2    9.49    0.43
  12   1  -2    9.44    0.49
 -12   1   2    9.14    0.41
  11  -1  -2   27.33    0.87
 -11  -1   2   27.05    0.81
 -11   1   2   27.09    0.79
  11   1  -2   26.91    0.88
 -11   1   2   26.74    0.86
 -10  -1   2    4.64    0.29
  10  -1  -2    5.02    0.33
 -10   1   2    4.46    0.28
  10   1  -2    4.42    0.31
 -10   1   2    5.16    0.33
  -9  -1   2   30.01    0.83
   9  -1  -2   30.52    0.87
  -9   1   2   29.39    0.80
  -9   1   2   29.67    0.89
   9   1  -2   28.67    0.87
  -8  -1   2    2.12    0.19
   8  -1  -2    2.09    0.20
  -8   1   2    2.13    0.18
  -8   1   2    1.91    0.19
   8   1  -2    2.30    0.21
  -7  -1   2   93.89    2.04
   7  -1  -2   91.03    2.04
  -7   1   2   92.99    2.02
   7   1  -2   91.07    2.06
  -7   1   2   94.07    2.22
  -6  -1   2  332.57    6.68
   6  -1  -2  330.92    6.66
  -6   1   2  334.04    6.66
   6   1  -2  328.90    6.68
  -6   1   2  330.23    7.32
   5  -1  -2  158.63    3.25
  -5  -1   2  162.82    3.29
   5   1  -2  158.85    3.29
  -5   1   2  152.58    3.26
  -5   1   2  159.30    3.59
   4  -1  -2  214.75    4.40
  -4  -1   2  221.97    4.45
   4   1  -2  219.06    4.43
  -4   1   2  220.23    4.44
   3  -1  -2  456.67    9.29
  -3  -1   2  488.13    9.37
   3   1  -2  479.24    9.34
  -3   1   2  462.51    9.36
   2  -1  -2  349.34    7.10
  -2  -1   2  364.82    7.16
  -2   1   2  355.75    7.17
   2   1  -2  369.80    7.14
   1  -1  -2  117.26    2.42
  -1  -1   2  123.51    2.47
  -1  -1   2  122.79    2.44
   1   1  -2  122.22    2.67
  -1   1   2  118.18    2.46
   0  -1   2   66.97    1.38
   0  -1   2   66.89    1.39
   0   1   2   66.76    1.40
   0   1  -2   66.79    1.52
  -1  -1  -2   15.11    0.36
   1  -1   2   15.20    0.37
   1   1   2   13.87    0.33
  -1   1  -2   14.50    0.42
   2  -1   2  691.81   13.22
  -2  -1  -2  657.84   13.30
  -2   1  -2  663.10   14.54
   2   1   2  669.34   13.19
  -3  -1  -2   63.49    1.36
   3  -1   2   65.15    1.38
  -3   1  -2   64.80    1.31
   3   1   2   64.89    1.36
  -3   1  -2   63.00    1.53
   4  -1   2    0.04    0.05
  -4  -1  -2    0.01    0.04
   4   1   2    0.10    0.06
  -4   1  -2    0.02    0.03
  -4   1  -2   -0.09    0.07
  -5  -1  -2   22.89    0.58
   5  -1   2   23.34    0.61
  -5   1  -2   23.42    0.52
  -5   1  -2   21.39    0.67
   5   1   2   22.26    0.60
   6  -1   2    7.36    0.31
  -6  -1  -2    7.06    0.28
  -6   1  -2    7.60    0.24
  -6   1  -2    7.26    0.36
   6   1   2    7.41    0.31
   7  -1   2   36.29    0.93
  -7  -1  -2   35.81    0.88
  -7   1  -2   36.02    0.82
  -7   1  -2   35.84    1.01
   7   1   2   35.86    0.93
  -8  -1  -2    9.15    0.34
   8  -1   2    8.39    0.38
  -8   1  -2    8.22    0.41
   8   1   2    8.24    0.38
  -8   1  -2    9.07    0.30
   9  -1   2   27.65    0.80
  -9  -1  -2   24.99    0.71
  -9   1  -2   26.73    0.67
  -9   1  -2   25.05    0.84
   9   1   2   25.64    0.78
 -10  -1  -2   17.84    0.57
  10  -1   2   17.00    0.62
  10   1   2   17.25    0.63
 -10   1  -2   17.63    0.69
 -10   1  -2   18.40    0.52
  11  -1   2   48.10    1.32
 -11  -1  -2   50.06    1.24
 -11   1  -2   50.85    1.43
  11   1   2   49.42    1.33
 -12  -1  -2    3.51    0.25
  12  -1   2    2.85    0.29
  12   1   2    3.34    0.31
 -12   1  -2    2.80    0.31
  13  -1   2    0.17    0.16
 -13  -1  -2    0.31    0.11
  13   1   2    0.27    0.16
  14  -1   2    0.67    0.22
  14   1   2    0.83    0.22
  15  -1   2    2.26    0.32
  15   1   2    2.12    0.31
  16  -1   2    1.27    0.30
  16   1   2    1.87    0.33
  17  -1   2    0.06    0.19
  17   1   2    0.44    0.24
  17  -2  -2    2.65    0.38
 -17  -2   2    2.66    0.29
  17   2  -2    2.01    0.33
  16  -2  -2    1.31    0.29
 -16  -2   2    1.09    0.21
  16   2  -2    1.03    0.26
 -15  -2   2    0.08    0.12
  15  -2  -2    0.11    0.18
  15   2  -2    0.34    0.19
  14  -2  -2    8.77    0.52
 -14  -2   2    8.67    0.46
  14   2  -2    9.59    0.55
 -13  -2   2    5.45    0.35
  13  -2  -2    5.05    0.38
  13   2  -2    5.58    0.41
  12  -2  -2    7.47    0.43
 -12  -2   2    7.37    0.40
  12   2  -2    7.73    0.44
 -12   2   2    7.73    0.47
  11  -2  -2    0.49    0.16
 -11  -2   2    0.48    0.14
 -11   2   2    0.14    0.16
 -11   2   2    0.36    0.12
  11   2  -2    0.33    0.15
  10  -2  -2   17.57    0.63
 -10  -2   2   17.87    0.61
  10   2  -2   17.48    0.65
 -10   2   2   17.26    0.67
 -10   2   2   17.36    0.55
   9  -2  -2    5.04    0.31
  -9  -2   2    4.71    0.29
  -9   2   2    4.70    0.34
  -9   2   2    4.50    0.26
   9   2  -2    5.11    0.32
   8  -2  -2    4.55    0.28
  -8  -2   2    4.26    0.27
  -8   2   2    4.56    0.32
  -8   2   2    4.56    0.26
   8   2  -2    4.25    0.28
   7  -2  -2  111.87    2.45
  -7  -2   2  113.92    2.47
   7   2  -2  114.63    2.51
  -7   2   2  114.34    2.41
  -7   2   2  113.79    2.73
  -6  -2   2   51.18    1.20
   6  -2  -2   49.47    1.17
  -6   2   2   49.74    1.33
   6   2  -2   50.08    1.22
  -6   2   2   49.44    1.15
  -5  -2   2    4.21    0.23
   5  -2  -2    3.80    0.21
  -5   2   2    3.76    0.21
   5   2  -2    4.55    0.25
   4  -2  -2   28.99    0.72
  -4  -2   2   31.38    0.77
  -4   2   2   30.15    0.73
   4   2  -2   30.12    0.78
   3  -2  -2   28.86    0.69
  -3  -2   2   28.47    0.72
   3   2  -2   30.23    0.74
  -3   2   2   29.53    0.71
  -2  -2   2   92.30    1.93
   2  -2  -2   90.47    1.89
  -2  -2   2   89.70    1.93
   2   2  -2   96.81    2.07
  -2   2   2   91.94    1.93
   1  -2  -2  122.90    2.57
  -1  -2   2  122.70    2.60
  -1  -2   2  128.40    2.62
  -1   2   2  132.77    2.62
   1   2  -2  131.85    2.85
   0  -2   2  239.49    5.04
   0  -2  -2  250.79    5.02
   0  -2   2  251.23    5.06
   0   2  -2  260.81    5.57
   0   2   2  263.97    5.08
  -1  -2  -2   28.71    0.66
   1  -2   2   27.79    0.62
   1  -2   2   29.43    0.69
  -1   2  -2   30.08    0.77
  -2  -2  -2    0.17    0.05
   2  -2   2    0.05    0.06
   2   2   2    0.09    0.05
  -2   2  -2    0.08    0.08
  -3  -2  -2    2.95    0.16
   3  -2   2    3.19    0.18
  -3   2  -2    2.84    0.21
   3   2   2    2.90    0.16
  -4  -2  -2   34.29    0.81
   4  -2   2   34.70    0.83
  -4   2  -2   31.22    0.92
   4   2   2   33.96    0.81
   5  -2   2   39.98    0.98
  -5  -2  -2   39.97    0.95
  -5   2  -2   41.51    0.83
   5   2   2   38.66    0.96
  -5   2  -2   39.28    1.09
   6  -2   2   11.09    0.42
  -6  -2  -2   11.00    0.37
  -6   2  -2   11.15    0.28
  -6   2  -2   10.31    0.46
   6   2   2   10.98    0.40
   7  -2   2   83.86    1.90
  -7  -2  -2   82.65    1.85
   7   2   2   83.76    1.89
  -7   2  -2   85.96    1.72
  -7   2  -2   81.82    2.08
  -8  -2  -2    0.10    0.08
   8  -2   2    0.16    0.10
  -8   2  -2    0.11    0.13
   8   2   2   -0.08    0.07
  -8   2  -2    0.02    0.05
   9  -2   2    0.85    0.16
  -9  -2  -2    0.81    0.13
   9   2   2    1.01    0.17
  -9   2  -2    0.89    0.20
 -10  -2  -2   43.73    1.12
  10  -2   2   42.79    1.19
 -10   2  -2   44.49    1.30
  10   2   2   44.33    1.20
  11  -2   2    0.59    0.18
 -11  -2  -2    0.69    0.14
 -11   2  -2    0.64    0.21
  11   2   2    0.90    0.18
 -12  -2  -2    8.49    0.40
  12  -2   2    7.13    0.44
  12   2   2    7.86    0.44
 -12   2  -2    9.08    0.53
  13  -2   2    4.62    0.36
 -13  -2  -2    4.03    0.30
 -13   2  -2    3.89    0.39
  13   2   2    4.15    0.36
  14  -2   2    4.88    0.40
 -14  -2  -2    4.93    0.34
  14   2   2    5.83    0.43
 -15  -2  -2    1.78    0.24
  15  -2   2    2.02    0.31
  15   2   2    1.82    0.31
  16  -2   2   -0.01    0.18
  16   2   2    0.06    0.21
  17  -2   2    7.90    0.57
  17   2   2    8.40    0.58
 -18  -3   2    0.20    0.17
  17  -3  -2    1.72    0.34
 -17  -3   2    1.93    0.27
  17   3  -2    1.72    0.33
  16  -3  -2    2.58    0.35
 -16  -3   2    2.21    0.27
  16   3  -2    2.47    0.36
 -15  -3   2    0.47    0.17
  15  -3  -2    0.13    0.17
  15   3  -2    0.42    0.23
  14  -3  -2    2.56    0.32
 -14  -3   2    3.37    0.30
  14   3  -2    3.03    0.35
  13  -3  -2    0.67    0.20
 -13  -3   2    0.72    0.17
  13   3  -2    0.59    0.19
 -13   3   2    0.47    0.24
 -12  -3   2    5.02    0.34
  12  -3  -2    5.90    0.39
  12   3  -2    5.19    0.39
 -12   3   2    5.30    0.44
  11  -3  -2   19.58    0.70
 -11  -3   2   18.66    0.68
 -11   3   2   18.65    0.77
  11   3  -2   19.30    0.74
 -10  -3   2    5.09    0.32
  10  -3  -2    5.28    0.34
 -10   3   2    5.02    0.39
  10   3  -2    5.57    0.36
   9  -3  -2    2.13    0.22
  -9  -3   2    2.42    0.22
  -9   3   2    2.28    0.19
  -9   3   2    2.45    0.27
   9   3  -2    2.13    0.24
   8  -3  -2    8.63    0.39
  -8  -3   2    9.37    0.40
  -8   3   2    8.87    0.35
  -8   3   2    8.56    0.46
   8   3  -2    9.18    0.43
  -7  -3   2    2.37    0.20
   7  -3  -2    2.20    0.19
  -7   3   2    2.36    0.25
   7   3  -2    2.44    0.22
  -7   3   2    1.80    0.16
  -6  -3   2   25.24    0.71
   6  -3  -2   24.69    0.70
   6   3  -2   24.59    0.74
  -6   3   2   25.14    0.66
  -6   3   2   24.70    0.83
  -5  -3   2    0.02    0.07
   5  -3  -2    0.05    0.08
   5   3  -2    0.16    0.08
  -5   3   2    0.03    0.07
  -4  -3   2   23.41    0.63
   4  -3  -2   22.57    0.61
  -4   3   2   23.26    0.61
   4   3  -2   22.98    0.67
  -3  -3   2   11.30    0.37
   3  -3  -2   10.90    0.35
  -3   3   2   11.90    0.37
   3   3  -2   11.02    0.41
   3   3  -2   11.85    0.35
   2  -3  -2  115.10    2.41
  -2  -3   2  115.49    2.46
  -2  -3   2  113.52    2.44
   2   3  -2  124.26    2.65
  -2   3   2  118.19    2.44
  -1  -3   2   21.67    0.54
   1  -3  -2   21.47    0.54
  -1  -3   2   22.37    0.59
   1   3  -2   22.58    0.62
  -1   3   2   22.78    0.58
   0  -3  -2  146.49    3.08
   0  -3   2  152.85    3.13
   0  -3  -2  154.31    3.08
   0  -3   2  149.57    3.07
   0   3  -2  157.30    3.44
  -1  -3  -2   39.11    0.89
  -1  -3  -2   39.32    0.90
   1  -3   2   39.19    0.94
   1  -3   2   40.15    0.85
  -1   3  -2   41.17    1.05
   2  -3   2   48.50    1.12
  -2  -3  -2   48.51    1.10
   2   3   2   47.88    1.10
  -2   3  -2   50.57    1.27
  -3  -3  -2   67.71    1.49
   3  -3   2   68.63    1.51
  -3   3  -2   69.01    1.70
   3   3   2   66.12    1.49
   4  -3   2  151.51    3.14
  -4  -3  -2  154.29    3.12
   4   3   2  152.32    3.13
  -4   3  -2  143.11    3.48
  -5  -3  -2   61.66    1.40
   5  -3   2   63.61    1.43
  -5   3  -2   58.63    1.58
   5   3   2   61.29    1.42
   6  -3   2    0.36    0.12
  -6  -3  -2   -0.01    0.07
   6   3   2    0.04    0.08
  -6   3  -2    0.07    0.11
  -7  -3  -2    2.71    0.20
   7  -3   2    2.56    0.22
  -7   3  -2    2.59    0.25
   7   3   2    2.54    0.21
  -8  -3  -2   39.27    1.01
   8  -3   2   39.15    1.06
  -8   3  -2   36.45    1.15
   8   3   2   39.42    1.05
  -9  -3  -2    4.68    0.28
   9  -3   2    4.44    0.33
  -9   3  -2    4.24    0.35
   9   3   2    4.78    0.31
 -10  -3  -2   19.92    0.66
  10  -3   2   19.91    0.72
 -10   3  -2   19.98    0.79
  10   3   2   19.73    0.71
 -11  -3  -2   -0.01    0.09
  11  -3   2   -0.34    0.13
 -11   3  -2   -0.23    0.16
  11   3   2   -0.09    0.11
  12  -3   2    0.78    0.24
 -12  -3  -2    0.81    0.16
  12   3   2    1.07    0.22
 -12   3  -2    1.02    0.25
  13  -3   2   -0.05    0.19
 -13  -3  -2    0.37    0.13
 -13   3  -2    0.11    0.23
  13   3   2    0.18    0.16
 -14  -3  -2   21.37    0.77
  14  -3   2   21.73    0.89
  14   3   2   22.51    0.87
 -14   3  -2   22.37    0.94
  15  -3   2    6.31    0.52
 -15  -3  -2    7.30    0.43
  15   3   2    7.45    0.51
  16  -3   2    6.18    0.55
 -16  -3  -2    6.36    0.42
  16   3   2    6.71    0.51
  17   3   2   -0.16    0.20
 -17  -4   2    0.71    0.21
  17  -4  -2    1.45    0.38
  17   4  -2    0.71    0.27
  16  -4  -2    1.52    0.38
 -16  -4   2    1.29    0.24
  16   4  -2    1.16    0.28
 -15  -4   2    1.54    0.24
  15  -4  -2    1.55    0.36
  15   4  -2    1.49    0.31
 -14  -4   2    1.49    0.23
  14  -4  -2    1.39    0.32
 -14   4   2    1.62    0.32
  14   4  -2    1.32    0.28
 -13  -4   2   19.02    0.74
  13  -4  -2   20.19    0.82
  13   4  -2   19.45    0.81
 -13   4   2   20.48    0.87
  12  -4  -2    9.27    0.53
 -12  -4   2    8.80    0.46
  12   4  -2    8.17    0.50
 -12   4   2    9.25    0.57
  11  -4  -2    4.81    0.38
 -11  -4   2    4.80    0.33
 -11   4   2    4.44    0.40
  11   4  -2    4.31    0.36
  10  -4  -2    0.73    0.19
 -10  -4   2    1.46    0.19
  10   4  -2    0.98    0.20
 -10   4   2    0.54    0.20
  -9  -4   2    0.03    0.10
   9  -4  -2   -0.05    0.13
  -9   4   2    0.02    0.16
   9   4  -2   -0.01    0.10
   8  -4  -2   12.52    0.51
  -8  -4   2   12.43    0.50
   8   4  -2   13.22    0.54
  -8   4   2   12.27    0.60
   7  -4  -2    3.52    0.27
  -7  -4   2    3.58    0.25
  -7   4   2    3.28    0.32
  -7   4   2    3.49    0.22
   7   4  -2    3.61    0.27
  -6  -4   2    2.32    0.20
   6  -4  -2    2.38    0.20
  -6   4   2    2.21    0.18
  -6   4   2    1.76    0.25
   6   4  -2    2.45    0.23
   5  -4  -2    5.60    0.28
  -5  -4   2    6.05    0.29
  -5   4   2    6.27    0.27
   5   4  -2    6.23    0.33
   4  -4  -2    0.45    0.10
  -4  -4   2    0.56    0.11
  -4   4   2    0.42    0.10
   4   4  -2    0.54    0.11
   4   4  -2    0.70    0.14
   3  -4  -2    9.12    0.34
  -3  -4   2    9.17    0.34
  -3  -4   2    8.89    0.36
   3   4  -2    8.94    0.34
  -3   4   2    9.32    0.34
  -2  -4   2    2.94    0.21
  -2  -4   2    2.59    0.18
   2  -4  -2    2.60    0.18
   2   4  -2    2.67    0.21
  -2   4   2    3.38    0.21
  -1  -4   2   44.47    1.09
   1  -4  -2   45.92    1.05
  -1  -4   2   44.82    1.03
  -1   4   2   46.65    1.07
   1   4  -2   45.62    1.17
   0  -4  -2    6.72    0.26
   0  -4   2    6.89    0.24
   0  -4  -2    6.68    0.27
   0  -4   2    6.66    0.30
   0   4  -2    7.25    0.34
   1  -4   2   58.73    1.22
  -1  -4  -2   54.87    1.28
   1  -4   2   57.35    1.34
  -1  -4  -2   56.72    1.29
  -1   4  -2   60.89    1.49
  -2  -4  -2    9.86    0.34
   2  -4   2    9.48    0.25
   2  -4   2    9.81    0.37
   2   4   2    8.49    0.36
  -2   4  -2   10.00    0.44
  -3  -4  -2    7.02    0.29
   3  -4   2    6.25    0.31
   3   4   2    6.92    0.31
  -3   4  -2    7.25    0.38
  -4  -4  -2   45.05    1.07
   4  -4   2   42.68    1.09
  -4   4  -2   43.92    1.24
   4   4   2   43.99    1.09
   5  -4   2   16.33    0.54
  -5  -4  -2   15.51    0.50
  -5   4  -2   15.86    0.62
   5   4   2   15.27    0.53
  -6  -4  -2    9.28    0.38
   6  -4   2    8.71    0.39
  -6   4  -2    8.18    0.45
   6   4   2    8.84    0.39
   7  -4   2    0.46    0.14
  -7  -4  -2    0.41    0.11
   7   4   2    0.43    0.13
  -7   4  -2    0.38    0.17
   8  -4   2   20.63    0.71
  -8  -4  -2   20.48    0.66
  -8   4  -2   20.39    0.80
   8   4   2   22.23    0.71
   9  -4   2    1.33    0.22
  -9  -4  -2    1.43    0.19
   9   4   2    1.85    0.23
  -9   4  -2    1.39    0.25
  10  -4   2   -0.18    0.12
 -10  -4  -2   -0.05    0.08
  10   4   2    0.21    0.14
 -10   4  -2    0.05    0.18
  11  -4   2    7.11    0.46
 -11  -4  -2    6.27    0.37
 -11   4  -2    6.72    0.50
  11   4   2    5.90    0.39
  12  -4   2   15.91    0.70
 -12  -4  -2   15.40    0.63
 -12   4  -2   17.76    0.81
  12   4   2   16.78    0.70
 -13  -4  -2    2.34    0.26
  13  -4   2    2.46    0.33
  13   4   2    2.62    0.32
 -13   4  -2    2.67    0.38
 -14  -4  -2    0.22    0.15
  14  -4   2   -0.01    0.20
  14   4   2    0.37    0.21
 -14   4  -2   -0.01    0.24
  15  -4   2    3.79    0.43
 -15  -4  -2    3.17    0.31
  15   4   2    3.54    0.40
 -15   4  -2    3.47    0.45
 -16  -4  -2    0.37    0.17
  16  -4   2    0.20    0.26
  16   4   2   -0.10    0.18
 -17  -4  -2    0.15    0.16
  17   4   2    0.12    0.26
 -16  -5   2    0.89    0.23
  16  -5  -2    0.27    0.31
  16   5  -2    0.79    0.26
 -15  -5   2    0.81    0.21
  15  -5  -2    0.87    0.30
 -15   5   2    0.64    0.33
  15   5  -2    0.70    0.26
 -14  -5   2    0.06    0.13
  14  -5  -2    0.01    0.22
 -14   5   2    0.34    0.27
  14   5  -2   -0.10    0.19
  13  -5  -2    0.64    0.26
 -13  -5   2    0.67    0.18
  13   5  -2    0.83    0.22
 -13   5   2    0.49    0.26
  12  -5  -2    1.26    0.27
 -12  -5   2    1.50    0.22
  12   5  -2    1.26    0.26
 -12   5   2    0.93    0.29
 -11  -5   2    0.71    0.18
  11  -5  -2    0.79    0.22
  11   5  -2    0.63    0.21
 -11   5   2    0.83    0.27
  10  -5  -2   23.69    0.81
 -10  -5   2   22.71    0.79
  10   5  -2   21.60    0.82
 -10   5   2   24.84    0.96
  -9  -5   2   12.33    0.53
   9  -5  -2   12.32    0.54
   9   5  -2   13.08    0.58
  -9   5   2   12.00    0.64
   8  -5  -2    0.57    0.16
  -8  -5   2    1.10    0.18
  -8   5   2    0.74    0.22
   8   5  -2    0.74    0.19
   7  -5  -2   43.05    1.14
  -7  -5   2   44.26    1.15
  -7   5   2   41.31    1.35
   7   5  -2   43.74    1.22
   6  -5  -2    5.28    0.31
  -6  -5   2    5.63    0.31
   6   5  -2    5.22    0.34
  -6   5   2    5.62    0.43
  -5  -5   2   -0.11    0.07
   5  -5  -2    0.21    0.10
   5   5  -2    0.11    0.11
  -5   5   2    0.00    0.09
   5   5  -2    0.05    0.09
   4  -5  -2   32.17    0.85
  -4  -5   2   32.11    0.85
   4   5  -2   30.16    0.91
   3  -5  -2   26.01    0.72
  -3  -5   2   24.91    0.75
  -3  -5   2   25.89    0.71
   3   5  -2   26.90    0.77
  -3   5   2   26.86    0.71
  -2  -5   2   21.29    0.61
  -2  -5   2   21.91    0.68
   2  -5  -2   21.49    0.63
   2   5  -2   23.25    0.70
  -2   5   2   22.82    0.64
  -1  -5   2   43.40    1.01
   1  -5  -2   42.94    1.06
  -1  -5   2   43.24    1.10
  -1   5   2   44.29    1.07
   1   5  -2   44.46    1.18
   0  -5   2   19.77    0.62
   0  -5  -2   19.16    0.54
   0  -5   2   20.00    0.52
   0  -5  -2   19.21    0.58
   0   5  -2   20.05    0.67
   1  -5   2    9.12    0.28
  -1  -5  -2    8.39    0.35
  -1  -5  -2    8.66    0.33
   1  -5   2    8.80    0.38
  -1   5  -2    8.29    0.42
   2  -5   2   13.44    0.34
  -2  -5  -2   12.54    0.43
   2  -5   2   12.15    0.47
  -2  -5  -2   12.72    0.44
  -2   5  -2   13.50    0.55
   3  -5   2    1.25    0.17
  -3  -5  -2    1.39    0.14
  -3   5  -2    1.34    0.20
   3   5   2    1.12    0.16
  -4  -5  -2    1.86    0.17
   4  -5   2    1.71    0.19
  -4   5  -2    1.70    0.23
   4   5   2    1.86    0.19
  -5  -5  -2   15.94    0.53
   5  -5   2   15.16    0.56
  -5   5  -2   14.75    0.64
   5   5   2   15.00    0.55
   6  -5   2   22.82    0.73
  -6  -5  -2   23.02    0.70
   6   5   2   23.57    0.74
  -6   5  -2   22.09    0.83
  -7  -5  -2    5.80    0.33
   7  -5   2    6.11    0.36
   7   5   2    5.81    0.35
  -7   5  -2    6.10    0.42
   8  -5   2    1.09    0.20
  -8  -5  -2    1.37    0.18
  -8   5  -2    1.42    0.25
   8   5   2    1.18    0.20
  -9  -5  -2    7.96    0.40
   9  -5   2    7.87    0.45
  -9   5  -2    7.54    0.51
   9   5   2    7.32    0.42
 -10  -5  -2    6.45    0.38
  10  -5   2    6.72    0.43
 -10   5  -2    6.14    0.48
  10   5   2    6.40    0.40
 -11  -5  -2    0.10    0.11
  11  -5   2   -0.25    0.14
  11   5   2    0.19    0.15
 -11   5  -2   -0.01    0.19
  12  -5   2    2.10    0.30
 -12  -5  -2    2.06    0.24
  12   5   2    1.79    0.27
 -12   5  -2    1.64    0.35
  13  -5   2    1.59    0.31
 -13  -5  -2    1.81    0.25
 -13   5  -2    2.49    0.39
  13   5   2    2.14    0.31
 -14  -5  -2    0.16    0.14
  14  -5   2    0.06    0.22
 -14   5  -2    0.09    0.27
  14   5   2   -0.05    0.18
  15  -5   2    4.08    0.45
 -15  -5  -2    3.03    0.32
  15   5   2    3.68    0.41
 -15   5  -2    3.37    0.49
 -16  -5  -2    0.50    0.19
 -16   5  -2    0.00    0.38
  16   5   2    0.04    0.23
 -16   6   2    0.53    0.43
 -15  -6   2    6.79    0.48
  15  -6  -2    5.67    0.52
 -15   6   2    6.16    0.61
  15   6  -2    5.93    0.52
  14  -6  -2    0.50    0.25
 -14  -6   2    0.47    0.18
 -14   6   2    0.62    0.31
  14   6  -2    0.70    0.26
 -13  -6   2    0.57    0.19
  13  -6  -2    0.68    0.24
  13   6  -2    0.68    0.25
 -13   6   2    0.43    0.30
  12  -6  -2    3.68    0.37
 -12  -6   2    3.37    0.32
 -12   6   2    3.37    0.44
  12   6  -2    3.86    0.39
 -11  -6   2   29.69    0.98
  11  -6  -2   29.43    1.00
  11   6  -2   30.10    1.06
 -11   6   2   28.94    1.16
  10  -6  -2    1.86    0.27
 -10  -6   2    1.78    0.23
 -10   6   2    1.89    0.34
  10   6  -2    1.91    0.28
  -9  -6   2   15.62    0.62
   9  -6  -2   15.08    0.62
   9   6  -2   14.66    0.66
  -9   6   2   15.93    0.79
  -8  -6   2   11.33    0.50
   8  -6  -2   11.57    0.51
   8   6  -2   11.21    0.56
  -8   6   2   11.22    0.64
   7  -6  -2   17.19    0.63
  -7  -6   2   16.97    0.63
   7   6  -2   17.15    0.69
  -7   6   2   18.39    0.82
   6  -6  -2   23.12    0.74
  -6  -6   2   23.40    0.74
   6   6  -2   22.70    0.81
  -6   6   2   22.35    0.92
  -5  -6   2   32.30    0.89
   5  -6  -2   31.12    0.89
  -5   6   2   29.45    1.09
   5   6  -2   31.04    0.97
  -4  -6   2    0.46    0.12
   4  -6  -2    0.41    0.12
   4   6  -2    0.16    0.14
   4   6  -2    0.21    0.16
  -3  -6   2   10.07    0.40
   3  -6  -2   10.41    0.43
  -3  -6   2   10.96    0.47
  -3   6   2   11.94    0.43
   3   6  -2   10.05    0.46
   2  -6  -2    3.06    0.24
  -2  -6   2    2.95    0.21
  -2  -6   2    2.91    0.25
   2   6  -2    3.00    0.26
  -2   6   2    3.51    0.26
  -1  -6   2   22.52    0.62
  -1  -6   2   21.96    0.72
   1  -6  -2   21.80    0.68
  -1   6   2   22.75    0.68
   1   6  -2   22.89    0.76
   0  -6  -2   13.71    0.45
   0  -6   2   13.68    0.53
   0  -6  -2   13.71    0.49
   0  -6   2   14.22    0.42
   0   6  -2   14.00    0.57
  -1  -6  -2   14.08    0.47
   1  -6   2   14.22    0.55
   1  -6   2   14.43    0.41
  -1  -6  -2   14.23    0.51
  -1   6  -2   14.80    0.60
   2  -6   2    2.50    0.24
  -2  -6  -2    2.42    0.21
  -2  -6  -2    2.24    0.19
  -2   6  -2    2.23    0.25
  -3  -6  -2    2.60    0.21
   3  -6   2    2.75    0.25
  -3   6  -2    2.75    0.28
   3   6   2    2.82    0.26
   4  -6   2    1.53    0.20
  -4  -6  -2    1.71    0.18
  -4   6  -2    1.59    0.24
   4   6   2    1.42    0.20
  -5  -6  -2    5.05    0.31
   5  -6   2    4.24    0.32
   5   6   2    4.90    0.33
  -5   6  -2    4.23    0.38
  -6  -6  -2   55.13    1.36
   6  -6   2   54.19    1.41
   6   6   2   53.19    1.40
  -6   6  -2   50.87    1.57
  -7  -6  -2   41.14    1.13
   7  -6   2   41.49    1.18
  -7   6  -2   39.66    1.32
   7   6   2   41.83    1.17
   8  -6   2    3.50    0.31
  -8  -6  -2    3.33    0.28
   8   6   2    3.36    0.31
  -8   6  -2    4.06    0.38
   9  -6   2   11.85    0.57
  -9  -6  -2   13.06    0.55
   9   6   2   14.20    0.60
  -9   6  -2   12.11    0.67
  10  -6   2    4.14    0.37
 -10  -6  -2    4.24    0.33
 -10   6  -2    4.66    0.45
  10   6   2    5.70    0.39
 -11  -6  -2    0.00    0.10
  11  -6   2    0.26    0.19
  11   6   2    0.07    0.15
 -11   6  -2    0.08    0.24
  12  -6   2    0.44    0.22
 -12  -6  -2    0.02    0.11
  12   6   2   -0.38    0.15
 -12   6  -2    0.22    0.25
  13  -6   2    1.73    0.31
 -13  -6  -2    1.57    0.24
 -13   6  -2    2.13    0.39
  13   6   2    2.24    0.33
 -14  -6  -2    0.48    0.19
  14  -6   2    0.54    0.24
  14   6   2    0.80    0.26
 -14   6  -2    0.45    0.33
 -15  -6  -2    1.62    0.27
  15   6   2    1.55    0.31
 -15   6  -2    1.38    0.43
 -15   7   2    2.84    0.54
  15   7  -2    2.93    0.43
  14  -7  -2    2.92    0.40
 -14  -7   2    2.53    0.32
 -14   7   2    3.31    0.51
  14   7  -2    3.61    0.43
  13  -7  -2    3.87    0.42
 -13  -7   2    3.34    0.35
  13   7  -2    3.92    0.42
 -13   7   2    3.37    0.48
 -12  -7   2    1.84    0.28
  12  -7  -2    1.87    0.31
 -12   7   2    1.51    0.39
  12   7  -2    1.71    0.31
 -11  -7   2    2.05    0.27
  11  -7  -2    2.60    0.32
 -11   7   2    2.64    0.43
  11   7  -2    2.38    0.34
 -10  -7   2   15.45    0.66
  10  -7  -2   15.35    0.67
 -10   7   2   17.24    0.88
  10   7  -2   14.20    0.70
   9  -7  -2    0.65    0.20
  -9  -7   2    0.38    0.16
   9   7  -2    0.57    0.20
  -9   7   2    0.59    0.28
   8  -7  -2    3.60    0.32
  -8  -7   2    3.36    0.30
   8   7  -2    3.10    0.35
  -8   7   2    3.04    0.42
   7  -7  -2   34.80    1.06
  -7  -7   2   34.76    1.04
   7   7  -2   35.46    1.15
  -7   7   2   37.85    1.32
   6  -7  -2   33.43    0.98
  -6  -7   2   32.51    0.95
   6   7  -2   31.15    1.05
  -6   7   2   31.13    1.20
  -5  -7   2    8.91    0.43
   5  -7  -2    9.35    0.45
  -5   7   2    9.13    0.60
   5   7  -2    9.50    0.51
   4  -7  -2   29.91    0.88
  -4  -7   2   28.00    0.84
  -4   7   2   27.75    1.07
   4   7  -2   28.34    0.96
  -3  -7   2   28.11    0.81
  -3  -7   2   29.20    0.90
   3  -7  -2   28.21    0.86
   3   7  -2   29.26    0.91
  -2  -7   2    2.75    0.22
   2  -7  -2    2.62    0.25
  -2  -7   2    3.08    0.28
  -2   7   2    3.03    0.26
   2   7  -2    2.95    0.28
   1  -7  -2   10.59    0.45
  -1  -7   2    9.42    0.47
  -1  -7   2    9.89    0.38
  -1   7   2    9.64    0.45
   1   7  -2   10.61    0.51
   0  -7   2    0.10    0.13
   0  -7  -2    0.05    0.09
   0  -7  -2   -0.07    0.11
   0   7  -2   -0.07    0.16
   1  -7   2    0.39    0.16
  -1  -7  -2    0.46    0.14
  -1  -7  -2    0.55    0.12
  -1   7  -2    0.39    0.18
  -2  -7  -2    3.81    0.26
   2  -7   2    3.96    0.32
  -2  -7  -2    4.40    0.31
  -2   7  -2    4.34    0.37
   3  -7   2   55.99    1.47
  -3  -7  -2   54.30    1.38
   3   7   2   56.94    1.47
  -3   7  -2   58.45    1.65
   4  -7   2   18.25    0.69
  -4  -7  -2   18.76    0.64
   4   7   2   18.37    0.69
  -4   7  -2   18.15    0.79
  -5  -7  -2   11.52    0.49
   5  -7   2   11.50    0.54
   5   7   2   12.93    0.55
  -5   7  -2   12.05    0.64
  -6  -7  -2    5.89    0.36
   6  -7   2    6.79    0.41
  -6   7  -2    6.49    0.49
   6   7   2    6.45    0.41
  -7  -7  -2    0.75    0.17
   7  -7   2    0.80    0.20
  -7   7  -2    0.55    0.23
   7   7   2    0.99    0.20
  -8  -7  -2    4.09    0.32
   8  -7   2    3.40    0.33
   8   7   2    4.25    0.35
  -8   7  -2    3.48    0.40
   9  -7   2   -0.13    0.14
  -9  -7  -2    0.07    0.14
   9   7   2    0.09    0.15
  -9   7  -2   -0.22    0.19
  10  -7   2   24.12    0.91
 -10  -7  -2   22.44    0.84
 -10   7  -2   24.56    1.05
  10   7   2   25.28    0.92
  11  -7   2    0.44    0.21
 -11  -7  -2    0.42    0.18
 -11   7  -2    0.00    0.25
  11   7   2   -0.02    0.18
 -12  -7  -2    1.04    0.21
  12  -7   2    0.98    0.26
  12   7   2    1.40    0.28
 -12   7  -2    1.45    0.37
  13  -7   2    0.08    0.21
 -13  -7  -2   -0.06    0.14
 -13   7  -2   -0.13    0.28
  13  -8  -2    0.05    0.23
 -13  -8   2    0.23    0.17
  13   8  -2    0.20    0.22
 -13   8   2    0.03    0.31
 -12  -8   2    0.20    0.17
  12  -8  -2    0.25    0.19
 -12   8   2    0.40    0.33
  12   8  -2    0.19    0.24
  11  -8  -2    1.47    0.29
 -11  -8   2    1.19    0.25
  11   8  -2    0.86    0.26
 -11   8   2    1.02    0.38
 -10  -8   2    0.12    0.14
  10  -8  -2    0.43    0.23
  10   8  -2    0.16    0.21
 -10   8   2   -0.04    0.29
  -9  -8   2   10.64    0.54
   9  -8  -2   10.20    0.56
  -9   8   2   11.60    0.75
   9   8  -2    9.78    0.60
   8  -8  -2    2.29    0.29
  -8  -8   2    2.29    0.26
  -8   8   2    1.75    0.39
   8   8  -2    2.07    0.33
   7  -8  -2    2.21    0.29
  -7  -8   2    1.60    0.23
   7   8  -2    2.34    0.33
  -7   8   2    1.27    0.39
  -6  -8   2    3.42    0.29
   6  -8  -2    3.76    0.33
   6   8  -2    3.35    0.36
  -6   8   2    4.02    0.45
  -5  -8   2    7.96    0.41
   5  -8  -2    7.92    0.45
  -5   8   2    7.51    0.58
   5   8  -2    7.03    0.49
  -4  -8   2   33.72    0.97
   4  -8  -2   34.69    1.03
  -4   8   2   31.63    1.23
   4   8  -2   33.65    1.12
  -3  -8   2   -0.05    0.12
   3  -8  -2    0.03    0.12
  -3  -8   2    0.04    0.10
  -3   8   2   -0.13    0.23
   2  -8  -2    2.06    0.24
  -2  -8   2    1.85    0.26
   2   8  -2    1.61    0.25
   1  -8  -2    2.61    0.26
  -1  -8   2    3.23    0.31
   1   8  -2    2.90    0.30
   0  -8   2    8.52    0.47
   0  -8  -2    8.25    0.45
   0   8  -2    8.27    0.50
   0   8   2    8.21    0.46
  -1  -8  -2   18.97    0.63
   1  -8   2   19.19    0.73
  -1  -8  -2   19.60    0.70
  -1   8  -2   18.23    0.78
   2  -8   2   19.99    0.75
  -2  -8  -2   19.41    0.66
  -2  -8  -2   20.13    0.72
  -2   8  -2   19.96    0.83
  -3  -8  -2   36.94    1.04
   3  -8   2   35.68    1.12
   3   8   2   37.26    1.14
  -3   8  -2   39.17    1.27
   4  -8   2    8.35    0.47
  -4  -8  -2    8.14    0.42
  -4   8  -2    8.41    0.55
   4   8   2    7.92    0.47
   5  -8   2   10.70    0.55
  -5  -8  -2   10.39    0.48
   5   8   2   10.31    0.54
  -5   8  -2    9.82    0.61
   6  -8   2    2.82    0.31
  -6  -8  -2    2.63    0.27
   6   8   2    3.14    0.33
  -6   8  -2    2.26    0.35
  -7  -8  -2    0.28    0.13
   7  -8   2    0.21    0.17
   7   8   2    0.50    0.19
  -7   8  -2    0.32    0.25
  -8  -8  -2    0.36    0.16
   8  -8   2    0.19    0.18
   8   8   2    0.34    0.19
  -8   8  -2    0.26    0.24
   9  -8   2    1.59    0.29
  -9  -8  -2    1.74    0.25
  -9   8  -2    1.50    0.34
 -10  -8  -2    2.66    0.31
  10  -8   2    2.34    0.33
 -10   8  -2    1.76    0.39
  11  -8   2    4.09    0.42
 -11  -8  -2    4.83    0.39
 -11   8  -2    3.89    0.49
  12  -8   2   10.68    0.66
 -12  -8  -2   11.09    0.61
 -12   8  -2   12.66    0.81
  12  -9  -2    0.81    0.31
  12   9  -2    0.98    0.30
 -11  -9   2    0.51    0.21
  11  -9  -2    0.57    0.28
  11   9  -2    0.21    0.22
 -11   9   2    0.76    0.38
  10  -9  -2    1.24    0.29
 -10  -9   2    0.70    0.22
 -10   9   2    0.54    0.34
  10   9  -2    1.40    0.31
  -9  -9   2   13.13    0.64
   9  -9  -2   12.54    0.66
   9   9  -2   14.14    0.74
  -9   9   2   13.60    0.84
   8  -9  -2    4.11    0.39
  -8  -9   2    3.57    0.34
   8   9  -2    3.86    0.43
  -8   9   2    4.25    0.52
   7  -9  -2    8.69    0.52
  -7  -9   2    8.80    0.48
   7   9  -2    9.87    0.61
  -7   9   2    8.42    0.67
   6  -9  -2    7.72    0.48
  -6  -9   2    6.81    0.42
   6   9  -2    7.77    0.54
  -6   9   2    7.05    0.63
   5  -9  -2    1.32    0.25
  -5  -9   2    1.47    0.22
  -5   9   2    1.03    0.35
   5   9  -2    1.21    0.32
  -4  -9   2   13.17    0.55
   4  -9  -2   13.26    0.60
  -4   9   2   12.79    0.79
   4   9  -2   12.78    0.69
  -3  -9   2    9.67    0.54
   3  -9  -2    9.33    0.50
  -3   9   2   10.33    0.68
  -2  -9   2    4.67    0.39
   2  -9  -2    4.80    0.37
  -2   9   2    4.05    0.46
   1  -9  -2    0.18    0.16
  -1  -9   2    0.04    0.15
  -1   9   2   -0.07    0.26
   1   9  -2    0.08    0.22
   0  -9  -2    1.74    0.26
   0  -9   2    1.81    0.27
   0   9  -2    1.40    0.29
   1  -9   2    1.01    0.23
  -1  -9  -2    0.94    0.22
  -1   9  -2    0.68    0.26
   2  -9   2   -0.25    0.13
  -2  -9  -2    0.25    0.12
  -2   9  -2    0.18    0.23
  -3  -9  -2   -0.03    0.11
   3  -9   2   -0.04    0.15
  -3   9  -2    0.07    0.19
   3   9   2    0.04    0.20
  -4  -9  -2    0.07    0.14
   4  -9   2    0.05    0.15
  -4   9  -2   -0.12    0.20
   5  -9   2    2.82    0.33
  -5  -9  -2    3.28    0.29
  -5   9  -2    2.48    0.38
  -6  -9  -2   -0.05    0.12
   6  -9   2   -0.10    0.16
  -6   9  -2    0.05    0.23
   7  -9   2    1.57    0.29
  -7  -9  -2    1.70    0.24
  -7   9  -2    1.69    0.37
   8  -9   2    0.44    0.22
  -8  -9  -2    0.43    0.19
  -8   9  -2    0.66    0.29
  -9  -9  -2    2.10    0.29
   9  -9   2    2.48    0.35
  -9   9  -2    1.47    0.37
 -10  -9  -2    0.11    0.18
  10  -9   2    0.53    0.24
 -10   9  -2    0.53    0.34
  10 -10  -2   11.47    0.72
  10  10  -2   11.33    0.72
  -9 -10   2    3.06    0.36
   9 -10  -2    2.81    0.39
   9  10  -2    2.91    0.41
   8 -10  -2    2.34    0.36
  -8 -10   2    2.21    0.30
   8  10  -2    2.47    0.39
  -8  10   2    1.55    0.45
   7 -10  -2    0.25    0.23
  -7 -10   2    0.36    0.19
   7  10  -2    0.30    0.26
  -7  10   2    0.47    0.32
  -6  10   2   -0.41    0.29
   6  10  -2   -0.02    0.22
   5  10  -2    7.00    0.58
  -5  10   2    9.04    0.68
   4  10  -2   12.25    0.73
  -4  10   2   11.11    0.78
  -3 -10   2    0.27    0.19
  -3  10   2    0.37    0.30
  -2 -10   2    9.82    0.58
  -2  10   2    8.77    0.69
  -1 -10   2    0.59    0.22
  -1  10   2   -0.26    0.28
   0 -10   2    1.17    0.27
   0  10   2    0.78    0.35
   1 -10   2    1.83    0.30
  -1  10  -2    1.92    0.35
   2 -10   2    6.15    0.47
  -2  10  -2    6.98    0.56
   3 -10   2    5.84    0.45
  -3  10  -2    6.20    0.54
  -4 -10  -2   -0.10    0.14
   4 -10   2   -0.01    0.16
  -4  10  -2   -0.29    0.23
   5 -10   2    0.00    0.21
  -5 -10  -2    0.19    0.16
  -5  10  -2    0.40    0.29
  -6 -10  -2    2.21    0.29
   6 -10   2    1.93    0.33
  -6  10  -2    1.93    0.39
   7 -10   2   -0.27    0.16
  -7 -10  -2    0.29    0.18
  -7  10  -2    0.28    0.29
  -8 -10  -2    7.65    0.51
   8 -10   2    7.86    0.56
  -8  10  -2    7.40    0.65
   7  11  -2    4.10    0.51
   6  11  -2    1.60    0.38
   5  11  -2    0.46    0.27
  -5  11   2   -0.22    0.32
  -4  11   2   -0.22    0.31
   4  11  -2   -0.04    0.27
   3  11  -2    0.03    0.32
  -3  11   2    0.06    0.30
  -2 -11   2    2.13    0.36
  -2  11   2    1.73    0.44
  -1 -11   2    1.51    0.34
  -1  11   2    1.49    0.41
   0 -11   2    0.10    0.21
   1 -11   2    6.38    0.52
   2 -11   2    0.24    0.23
  -2  11  -2    0.61    0.32
   3 -11   2    2.58    0.35
  -3  11  -2    2.20    0.39
   4 -11   2    2.21    0.36
  -4  11  -2    1.37    0.37
   5 -11   2    1.03    0.30
  -5  11  -2    0.55    0.32
  18   0  -3   -0.11    0.20
  17   0  -3    1.33    0.29
  16   0  -3    0.21    0.21
  15   0  -3    0.25    0.17
  14   0  -3    0.08    0.16
 -14   0   3    0.14    0.13
 -13   0   3    2.53    0.24
  13   0  -3    2.50    0.29
  12   0  -3    0.09    0.13
 -12   0   3    0.02    0.11
  11   0  -3    0.27    0.13
 -11   0   3    0.46    0.14
 -10   0   3   -0.07    0.11
 -10   0   3    0.15    0.12
  10   0  -3   -0.16    0.08
  -9   0   3   85.04    1.94
  -9   0   3   86.32    2.02
   9   0  -3   82.76    1.96
  -8   0   3    0.07    0.09
   8   0  -3    0.00    0.09
  -8   0   3   -0.07    0.09
   7   0  -3  226.08    4.73
  -7   0   3  233.97    5.11
  -7   0   3  230.13    4.75
  -6   0   3   -0.01    0.09
   6   0  -3    0.14    0.08
  -6   0   3    0.05    0.09
  -5   0   3  154.94    3.23
   5   0  -3  154.84    3.20
   4   0  -3    0.04    0.05
  -4   0   3    0.05    0.07
   3   0  -3  323.28    6.38
  -3   0   3  318.35    6.44
   2   0  -3    0.13    0.05
  -2   0   3    0.09    0.07
   1   0  -3  420.17    8.55
  -1   0   3  444.62    8.60
   0   0   3   -0.01    0.05
   0   0   3    0.03    0.03
   1   0   3  208.21    4.01
   1   0   3  194.80    4.04
  -2   0  -3    0.18    0.09
   2   0   3    0.10    0.06
   2   0   3   -0.01    0.04
  -3   0  -3   70.37    1.46
   3   0   3   71.29    1.48
  -3   0  -3   68.73    1.66
  -4   0  -3    0.05    0.09
  -4   0  -3   -0.01    0.04
   4   0   3    0.07    0.06
  -5   0  -3    4.59    0.27
   5   0   3    4.31    0.22
  -5   0  -3    4.47    0.19
  -6   0  -3   -0.01    0.11
   6   0   3    0.15    0.08
  -6   0  -3    0.06    0.05
  -7   0  -3    5.19    0.23
   7   0   3    4.63    0.27
  -7   0  -3    4.59    0.31
  -8   0  -3    0.03    0.12
   8   0   3   -0.13    0.07
  -8   0  -3    0.00    0.06
   9   0   3    0.62    0.15
  -9   0  -3    0.54    0.18
  -9   0  -3    0.85    0.11
 -10   0  -3    0.11    0.17
  10   0   3    0.05    0.11
 -10   0  -3   -0.06    0.08
 -11   0  -3    1.12    0.24
  11   0   3    0.99    0.20
 -11   0  -3    1.14    0.15
  12   0   3   -0.06    0.12
  13   0   3   16.10    0.67
  14   0   3    0.08    0.16
  15   0   3    6.60    0.47
  16   0   3    0.11    0.21
  17   0   3    3.61    0.42
  18  -1  -3    2.36    0.38
  18   1  -3    2.16    0.36
  17  -1  -3    0.06    0.20
  17   1  -3    0.40    0.22
 -16  -1   3    0.15    0.15
  16  -1  -3    0.02    0.18
  16   1  -3    0.11    0.17
  15  -1  -3    0.20    0.21
 -15  -1   3    0.19    0.13
  15   1  -3    0.41    0.20
  14  -1  -3    0.23    0.17
 -14  -1   3    0.49    0.15
  14   1  -3    0.45    0.18
  13  -1  -3    8.50    0.48
 -13  -1   3    8.75    0.44
  13   1  -3    7.71    0.47
 -13   1   3    9.18    0.43
 -12  -1   3    0.99    0.18
  12  -1  -3    0.93    0.21
  12   1  -3    0.77    0.19
 -12   1   3    0.76    0.16
  11  -1  -3   17.69    0.66
 -11  -1   3   17.57    0.62
 -11   1   3   17.02    0.63
  11   1  -3   17.69    0.66
 -11   1   3   17.06    0.60
  10  -1  -3   12.62    0.51
 -10  -1   3   12.28    0.49
  10   1  -3   12.54    0.53
 -10   1   3   11.88    0.47
 -10   1   3   12.39    0.51
  -9  -1   3   27.93    0.81
   9  -1  -3   26.72    0.80
  -9   1   3   27.31    0.79
   9   1  -3   28.28    0.84
  -9   1   3   27.43    0.84
  -8  -1   3    1.89    0.19
   8  -1  -3    1.42    0.17
  -8   1   3    1.71    0.18
  -8   1   3    1.50    0.18
   8   1  -3    1.58    0.19
   7  -1  -3    2.61    0.20
  -7  -1   3    2.14    0.19
  -7   1   3    2.74    0.22
  -7   1   3    2.04    0.21
   7   1  -3    2.39    0.20
  -6  -1   3    1.31    0.15
   6  -1  -3    1.25    0.13
  -6   1   3    1.32    0.15
   6   1  -3    1.16    0.15
   5  -1  -3    0.24    0.08
  -5  -1   3    0.47    0.10
  -5   1   3    0.11    0.09
   5   1  -3    0.20    0.08
  -4  -1   3   25.29    0.68
   4  -1  -3   25.51    0.62
  -4   1   3   25.47    0.67
   4   1  -3   26.32    0.67
  -3  -1   3   83.77    1.79
   3  -1  -3   84.65    1.72
  -3   1   3   80.30    1.78
   3   1  -3   82.93    1.77
   2  -1  -3    0.56    0.06
  -2  -1   3    0.39    0.09
  -2   1   3    0.56    0.09
   2   1  -3    0.74    0.09
   1  -1  -3  629.02   13.18
  -1  -1   3  654.05   12.98
  -1  -1   3  667.98   12.91
   1   1  -3  663.88   14.24
  -1   1   3  667.68   12.99
   0  -1   3   67.91    1.41
   0  -1   3   68.33    1.43
   0   1  -3   67.76    1.56
   0   1   3   66.18    1.44
   1  -1   3   31.61    0.70
   1  -1   3   31.85    0.70
  -1   1  -3   30.20    0.80
   1   1   3   31.49    0.73
   1   1   3   30.53    0.65
  -2  -1  -3   10.11    0.30
   2  -1   3   10.60    0.31
   2   1   3   10.71    0.28
  -2   1  -3   10.50    0.37
   3  -1   3    4.40    0.20
   3  -1   3    4.17    0.16
  -3   1  -3    4.17    0.24
   3   1   3    4.13    0.17
  -4  -1  -3  101.79    2.18
   4  -1   3  107.24    2.21
  -4   1  -3  100.48    2.45
  -4   1  -3  109.58    2.13
   4   1   3  107.11    2.19
   5  -1   3    9.42    0.35
  -5  -1  -3    9.97    0.32
  -5   1  -3    9.63    0.41
   5   1   3   10.14    0.35
  -5   1  -3   10.02    0.28
   6  -1   3    1.13    0.14
  -6  -1  -3    0.84    0.11
   6   1   3    1.00    0.13
  -6   1  -3    0.70    0.16
  -6   1  -3    0.94    0.08
   7  -1   3    4.61    0.26
  -7  -1  -3    4.82    0.23
   7   1   3    4.61    0.26
  -7   1  -3    4.62    0.19
  -7   1  -3    4.58    0.31
   8  -1   3   23.19    0.70
  -8  -1  -3   22.68    0.64
   8   1   3   22.61    0.69
  -8   1  -3   23.91    0.59
  -8   1  -3   22.88    0.78
  -9  -1  -3    5.17    0.27
   9  -1   3    5.67    0.33
   9   1   3    5.89    0.33
  -9   1  -3    5.63    0.24
  -9   1  -3    4.84    0.37
  10  -1   3   50.94    1.35
 -10  -1  -3   52.69    1.26
  10   1   3   52.31    1.35
 -10   1  -3   52.53    1.47
  11  -1   3   97.24    2.35
 -11  -1  -3   99.93    2.24
  11   1   3  101.97    2.36
 -11   1  -3  104.52    2.57
  12  -1   3   12.24    0.56
 -12  -1  -3   12.31    0.47
 -12   1  -3   13.06    0.63
  12   1   3   12.69    0.57
 -13  -1  -3    2.00    0.21
  13  -1   3    2.11    0.28
  13   1   3    2.15    0.28
  14  -1   3    0.35    0.19
  14   1   3    0.31    0.18
  15  -1   3   -0.03    0.17
  15   1   3   -0.37    0.15
  16  -1   3    7.83    0.55
  16   1   3    8.48    0.55
  17  -1   3    0.36    0.22
  17   1   3    0.24    0.20
  17  -2  -3    0.94    0.27
 -17  -2   3    1.66    0.25
  17   2  -3    1.39    0.29
 -16  -2   3    0.01    0.13
  16  -2  -3    0.05    0.21
  16   2  -3   -0.18    0.15
 -15  -2   3    2.60    0.28
  15  -2  -3    2.55    0.33
  15   2  -3    2.84    0.35
  14  -2  -3    0.20    0.16
 -14  -2   3    0.16    0.12
  14   2  -3   -0.06    0.14
 -13  -2   3   19.90    0.72
  13  -2  -3   20.06    0.76
  13   2  -3   19.48    0.78
  12  -2  -3    3.99    0.33
 -12  -2   3    4.31    0.31
 -12   2   3    2.70    0.32
  12   2  -3    3.58    0.33
 -11  -2   3   38.60    1.08
  11  -2  -3   37.42    1.09
  11   2  -3   37.93    1.12
 -11   2   3   37.74    1.16
 -11   2   3   37.52    1.01
  10  -2  -3    0.06    0.11
 -10  -2   3    0.15    0.10
 -10   2   3    0.10    0.15
 -10   2   3    0.09    0.11
  10   2  -3    0.07    0.11
   9  -2  -3    3.15    0.25
  -9  -2   3    2.91    0.24
   9   2  -3    2.96    0.26
  -9   2   3    2.96    0.23
  -9   2   3    2.69    0.27
  -8  -2   3    3.02    0.24
   8  -2  -3    3.37    0.24
  -8   2   3    2.54    0.26
  -8   2   3    3.17    0.24
   8   2  -3    3.37    0.25
  -7  -2   3    8.04    0.36
   7  -2  -3    7.38    0.33
  -7   2   3    7.46    0.33
  -7   2   3    7.43    0.41
   7   2  -3    7.52    0.36
  -6  -2   3    0.11    0.09
   6  -2  -3    0.53    0.11
  -6   2   3    0.81    0.13
   6   2  -3    0.13    0.09
  -5  -2   3   24.45    0.67
   5  -2  -3   23.35    0.62
   5   2  -3   23.13    0.68
  -5   2   3   24.75    0.66
  -4  -2   3    0.36    0.10
   4  -2  -3    0.30    0.07
   4   2  -3    0.35    0.10
  -4   2   3    0.45    0.09
   3  -2  -3   88.17    1.87
  -3  -2   3   93.27    1.96
   3   2  -3   91.92    1.96
  -3   2   3   90.28    1.95
   2  -2  -3   76.31    1.62
  -2  -2   3   80.53    1.69
  -2  -2   3   79.30    1.69
   2   2  -3   80.13    1.78
  -2   2   3   77.10    1.70
   1  -2  -3   12.92    0.32
  -1  -2   3   13.48    0.38
  -1  -2   3   13.29    0.39
  -1   2   3   12.32    0.39
   1   2  -3   13.42    0.39
   0  -2   3  502.48    9.95
   0  -2   3  499.24    9.97
   0  -2  -3  494.46    9.94
   0   2   3  510.21   10.00
   0   2  -3  511.36   10.96
  -1  -2  -3   16.06    0.42
   1  -2   3   17.04    0.44
   1  -2   3   15.41    0.40
  -1   2  -3   16.26    0.49
   1   2   3   15.10    0.38
  -2  -2  -3   24.97    0.61
   2  -2   3   26.07    0.63
   2  -2   3   24.36    0.55
   2   2   3   24.15    0.58
  -2   2  -3   24.76    0.70
   3  -2   3    1.82    0.14
  -3  -2  -3    2.01    0.15
  -3   2  -3    1.61    0.16
   3   2   3    2.00    0.13
   4  -2   3   98.98    2.09
  -4  -2  -3   97.70    2.06
   4   2   3   96.38    2.05
  -4   2  -3   96.25    2.32
   5  -2   3   47.44    1.10
  -5  -2  -3   44.99    1.06
  -5   2  -3   45.63    1.23
   5   2   3   45.00    1.07
  -6  -2  -3   70.31    1.57
   6  -2   3   71.90    1.62
  -6   2  -3   66.54    1.78
   6   2   3   69.62    1.60
  -6   2  -3   74.85    1.46
   7  -2   3    2.87    0.23
  -7  -2  -3    2.71    0.20
  -7   2  -3    2.70    0.25
  -7   2  -3    3.14    0.14
   7   2   3    3.03    0.22
   8  -2   3   23.69    0.73
  -8  -2  -3   22.59    0.66
   8   2   3   23.54    0.71
  -8   2  -3   22.92    0.80
   9  -2   3    5.10    0.32
  -9  -2  -3    4.82    0.28
   9   2   3    5.43    0.32
  -9   2  -3    4.90    0.38
  10  -2   3   21.79    0.74
 -10  -2  -3   21.26    0.66
 -10   2  -3   21.52    0.81
  10   2   3   20.90    0.72
  11  -2   3   10.69    0.51
 -11  -2  -3   11.67    0.46
  11   2   3   11.55    0.51
 -11   2  -3   11.28    0.59
  12  -2   3    1.46    0.23
 -12  -2  -3    1.54    0.19
 -12   2  -3    1.48    0.28
  12   2   3    1.95    0.26
 -13  -2  -3    0.19    0.11
  13  -2   3    0.17    0.15
 -13   2  -3   -0.05    0.22
  13   2   3   -0.04    0.15
  14  -2   3    0.79    0.23
 -14  -2  -3    0.94    0.18
  14   2   3    0.66    0.20
  15  -2   3    0.17    0.18
  15   2   3   -0.02    0.18
  16  -2   3    0.42    0.24
  16   2   3    0.04    0.20
  17  -2   3    2.30    0.46
  17   2   3    3.50    0.41
 -18  -3   3    1.79    0.28
  17  -3  -3    0.36    0.23
 -17  -3   3    0.40    0.19
  17   3  -3    0.48    0.22
  16  -3  -3    0.38    0.22
 -16  -3   3    0.55    0.19
  16   3  -3    0.84    0.27
 -15  -3   3    0.03    0.13
  15  -3  -3    0.05    0.17
  15   3  -3   -0.10    0.18
  14  -3  -3    1.34    0.26
 -14  -3   3    1.72    0.24
  14   3  -3    1.90    0.30
  13  -3  -3    6.03    0.41
 -13  -3   3    6.43    0.40
 -13   3   3    5.92    0.48
  13   3  -3    6.09    0.43
  12  -3  -3   13.89    0.59
 -12  -3   3   13.96    0.58
  12   3  -3   13.11    0.62
 -12   3   3   13.24    0.66
  11  -3  -3    2.44    0.25
 -11  -3   3    2.49    0.25
  11   3  -3    1.44    0.24
 -11   3   3    1.85    0.27
  10  -3  -3    6.62    0.37
 -10  -3   3    6.37    0.37
 -10   3   3    5.89    0.42
  10   3  -3    6.72    0.40
  -9  -3   3    0.66    0.14
   9  -3  -3    0.60    0.15
  -9   3   3    0.37    0.17
  -9   3   3    0.57    0.14
   9   3  -3    0.52    0.15
   8  -3  -3    6.19    0.32
  -8  -3   3    6.33    0.34
   8   3  -3    6.01    0.36
  -8   3   3    5.83    0.41
  -8   3   3    6.37    0.32
  -7  -3   3    5.11    0.29
   7  -3  -3    4.79    0.27
  -7   3   3    4.81    0.28
  -7   3   3    4.24    0.36
   7   3  -3    4.82    0.30
   6  -3  -3    1.09    0.14
  -6  -3   3    1.30    0.16
   6   3  -3    1.17    0.17
  -6   3   3    1.50    0.16
  -5  -3   3    1.03    0.14
   5  -3  -3    1.09    0.13
  -5   3   3    0.85    0.13
   5   3  -3    0.78    0.14
   4  -3  -3   10.90    0.36
  -4  -3   3   11.20    0.40
   4   3  -3   10.81    0.42
  -4   3   3   11.69    0.40
   3  -3  -3   13.40    0.40
  -3  -3   3   14.35    0.46
  -3  -3   3   14.04    0.45
  -3   3   3   14.05    0.45
   3   3  -3   15.02    0.41
   2  -3  -3   69.78    1.51
  -2  -3   3   72.00    1.56
  -2  -3   3   70.67    1.58
   2   3  -3   75.02    1.67
  -2   3   3   70.25    1.58
   1  -3  -3   76.17    1.59
  -1  -3   3   76.17    1.63
  -1  -3   3   74.77    1.67
   1   3  -3   78.30    1.79
  -1   3   3   75.96    1.67
   0  -3   3   28.25    0.66
   0  -3  -3   28.11    0.65
   0  -3   3   29.09    0.73
   0   3   3   27.86    0.72
   0   3  -3   28.43    0.77
  -1  -3  -3   20.49    0.54
  -1  -3  -3   20.96    0.51
   1  -3   3   20.21    0.56
   1  -3   3   19.48    0.48
  -1   3  -3   21.27    0.63
   2  -3   3  190.67    3.89
  -2  -3  -3  188.54    3.87
  -2   3  -3  194.95    4.31
   2   3   3  185.58    3.84
   3  -3   3    4.78    0.25
  -3  -3  -3    4.49    0.23
  -3   3  -3    4.90    0.30
   3   3   3    4.01    0.21
   4  -3   3   64.16    1.47
  -4  -3  -3   64.06    1.43
  -4   3  -3   63.72    1.63
   4   3   3   63.08    1.43
  -5  -3  -3    7.99    0.32
   5  -3   3    8.16    0.35
   5   3   3    8.04    0.33
  -5   3  -3    8.75    0.42
  -6  -3  -3    4.94    0.26
   6  -3   3    4.27    0.27
  -6   3  -3    4.46    0.33
   6   3   3    4.59    0.26
  -7  -3  -3    2.93    0.22
   7  -3   3    2.35    0.22
   7   3   3    2.30    0.21
  -7   3  -3    2.53    0.25
  -8  -3  -3   20.27    0.63
   8  -3   3   21.19    0.70
   8   3   3   20.78    0.67
  -8   3  -3   21.18    0.78
   9  -3   3    0.32    0.15
  -9  -3  -3    0.02    0.08
   9   3   3    0.03    0.11
  -9   3  -3    0.13    0.16
 -10  -3  -3   17.68    0.61
  10  -3   3   17.92    0.68
 -10   3  -3   18.55    0.76
  10   3   3   18.04    0.66
 -11  -3  -3    3.45    0.26
  11  -3   3    3.13    0.31
  11   3   3    3.30    0.29
 -11   3  -3    3.09    0.34
  12  -3   3    0.78    0.24
 -12  -3  -3    1.16    0.18
  12   3   3    0.66    0.19
 -12   3  -3    0.61    0.25
 -13  -3  -3   27.07    0.89
  13  -3   3   27.75    1.00
 -13   3  -3   31.07    1.12
  13   3   3   29.11    0.97
 -14  -3  -3    6.08    0.38
  14  -3   3    5.57    0.47
 -14   3  -3    5.41    0.50
  14   3   3    6.78    0.47
 -15  -3  -3    1.30    0.21
  15  -3   3    0.89    0.30
  15   3   3    0.92    0.25
  16  -3   3    3.16    0.43
 -16  -3  -3    3.10    0.31
  16   3   3    2.84    0.38
  17   3   3    0.26    0.22
 -17  -4   3    0.03    0.14
  17  -4  -3    0.82    0.38
  17   4  -3    0.20    0.23
  16  -4  -3    1.46    0.39
 -16  -4   3    0.66    0.20
  16   4  -3    0.87    0.26
  15  -4  -3    0.22    0.29
 -15  -4   3   -0.10    0.13
  15   4  -3    0.04    0.20
  14  -4  -3    1.11    0.30
 -14  -4   3    1.23    0.22
  14   4  -3    0.96    0.24
 -14   4   3    1.00    0.29
 -13  -4   3    4.38    0.35
  13  -4  -3    4.80    0.41
  13   4  -3    4.30    0.40
 -13   4   3    4.70    0.43
 -12  -4   3    4.93    0.35
  12  -4  -3    5.02    0.40
 -12   4   3    4.28    0.41
  12   4  -3    4.37    0.37
  11  -4  -3   -0.11    0.16
 -11  -4   3    0.20    0.13
  11   4  -3    0.08    0.14
 -11   4   3   -0.18    0.19
 -10  -4   3    3.39    0.28
  10  -4  -3    3.50    0.31
  10   4  -3    3.64    0.32
 -10   4   3    3.46    0.35
   9  -4  -3    0.97    0.20
  -9  -4   3    1.03    0.18
  -9   4   3    1.00    0.23
   9   4  -3    0.93    0.19
   8  -4  -3   13.78    0.52
  -8  -4   3   12.81    0.51
   8   4  -3   12.18    0.54
  -8   4   3   12.88    0.63
   7  -4  -3    8.97    0.40
  -7  -4   3    9.18    0.41
  -7   4   3    9.95    0.39
  -7   4   3    9.25    0.51
   7   4  -3    8.71    0.44
   6  -4  -3   23.83    0.71
  -6  -4   3   25.63    0.75
   6   4  -3   25.77    0.80
  -6   4   3   27.00    0.72
   5  -4  -3    0.05    0.07
  -5  -4   3   -0.01    0.07
  -5   4   3    0.03    0.09
   5   4  -3    0.03    0.09
   4  -4  -3   58.53    1.35
  -4  -4   3   58.92    1.39
  -4   4   3   60.81    1.38
   4   4  -3   59.30    1.45
  -3  -4   3  145.37    3.04
   3  -4  -3  140.97    2.96
  -3  -4   3  140.32    3.00
  -3   4   3  145.49    3.02
  -2  -4   3    0.17    0.08
   2  -4  -3    0.15    0.07
  -2  -4   3    0.07    0.09
   2   4  -3    0.06    0.10
  -2   4   3    0.08    0.08
  -1  -4   3    2.41    0.19
  -1  -4   3    2.37    0.16
   1  -4  -3    2.74    0.17
  -1   4   3    2.50    0.20
   1   4  -3    2.79    0.22
   0  -4   3   65.61    1.41
   0  -4  -3   66.42    1.44
   0  -4   3   65.85    1.51
   0   4  -3   68.70    1.64
   0   4   3   62.99    1.50
  -1  -4  -3   27.52    0.69
  -1  -4  -3   26.39    0.70
   1  -4   3   27.78    0.64
   1  -4   3   27.63    0.75
  -1   4  -3   29.54    0.84
  -2  -4  -3    0.08    0.06
   2  -4   3    0.11    0.04
   2  -4   3    0.02    0.08
  -2   4  -3   -0.09    0.10
   2   4   3    0.01    0.08
   3  -4   3  119.35    2.61
  -3  -4  -3  122.35    2.58
   3   4   3  122.87    2.57
  -3   4  -3  120.78    2.89
   4  -4   3   26.82    0.77
  -4  -4  -3   27.31    0.74
  -4   4  -3   26.96    0.86
   4   4   3   27.93    0.75
   5  -4   3   10.40    0.42
  -5  -4  -3   10.19    0.39
  -5   4  -3    9.81    0.48
   5   4   3   10.46    0.40
  -6  -4  -3  135.47    2.88
   6  -4   3  134.49    2.92
  -6   4  -3  130.55    3.23
   6   4   3  134.95    2.89
   7  -4   3    4.36    0.30
  -7  -4  -3    4.38    0.27
   7   4   3    3.87    0.27
  -7   4  -3    4.19    0.35
  -8  -4  -3   12.42    0.48
   8  -4   3   11.38    0.50
  -8   4  -3   10.94    0.57
   8   4   3   11.73    0.49
  -9  -4  -3    3.59    0.27
   9  -4   3    2.86    0.28
  -9   4  -3    3.34    0.33
   9   4   3    2.97    0.27
  10  -4   3    0.23    0.15
 -10  -4  -3    0.39    0.13
  10   4   3    0.52    0.17
 -10   4  -3    0.56    0.20
  11  -4   3    5.96    0.41
 -11  -4  -3    5.54    0.35
 -11   4  -3    5.81    0.49
  11   4   3    6.24    0.40
 -12  -4  -3    0.26    0.13
  12  -4   3    0.45    0.20
  12   4   3    0.34    0.16
 -12   4  -3    0.68    0.26
  13  -4   3    0.19    0.20
 -13  -4  -3    0.29    0.12
 -13   4  -3    0.15    0.24
  13   4   3    0.34    0.19
  14  -4   3    8.42    0.56
 -14  -4  -3    8.46    0.47
  14   4   3    8.64    0.53
 -14   4  -3    8.81    0.63
  15  -4   3   20.92    0.92
 -15  -4  -3   19.66    0.78
 -15   4  -3   20.87    1.00
  15   4   3   20.50    0.86
  16  -4   3    2.26    0.41
 -16  -4  -3    2.91    0.31
  16   4   3    2.80    0.38
 -17  -4  -3    3.81    0.36
 -16  -5   3    0.43    0.19
  16  -5  -3    0.47    0.31
  16   5  -3    0.55    0.27
 -15  -5   3    0.00    0.12
  15  -5  -3    0.10    0.26
  15   5  -3    0.00    0.20
 -15   5   3   -0.07    0.27
  14  -5  -3    1.64    0.33
 -14  -5   3    1.50    0.25
 -14   5   3    1.57    0.34
  14   5  -3    1.13    0.28
  13  -5  -3    8.88    0.54
 -13  -5   3    8.07    0.48
 -13   5   3    8.04    0.61
  13   5  -3    7.19    0.51
  12  -5  -3    0.13    0.18
 -12  -5   3    0.09    0.13
  12   5  -3    0.06    0.16
 -12   5   3    0.25    0.23
  11  -5  -3    1.55    0.26
 -11  -5   3    1.34    0.21
  11   5  -3    0.88    0.21
 -11   5   3    0.82    0.27
  10  -5  -3    0.56    0.19
 -10  -5   3    0.67    0.17
 -10   5   3    0.68    0.25
  10   5  -3    0.47    0.18
  -9  -5   3    2.33    0.25
   9  -5  -3    2.70    0.26
  -9   5   3    2.81    0.35
   9   5  -3    1.95    0.27
  -8  -5   3    0.15    0.12
   8  -5  -3    0.20    0.13
   8   5  -3    0.02    0.12
  -8   5   3    0.03    0.19
   7  -5  -3   40.81    1.09
  -7  -5   3   40.71    1.12
   7   5  -3   40.68    1.19
  -7   5   3   42.86    1.35
  -6  -5   3    2.22    0.21
   6  -5  -3    1.75    0.19
  -6   5   3    1.71    0.18
   6   5  -3    1.65    0.22
  -5  -5   3    0.40    0.12
   5  -5  -3    0.19    0.09
   5   5  -3    0.08    0.10
  -5   5   3    0.21    0.11
   4  -5  -3    1.30    0.15
  -4  -5   3    1.20    0.15
   4   5  -3    1.04    0.14
  -4   5   3    1.23    0.16
   4   5  -3    1.11    0.19
   3  -5  -3    7.57    0.33
  -3  -5   3    7.50    0.33
  -3  -5   3    7.50    0.37
  -3   5   3    7.93    0.35
   3   5  -3    8.21    0.35
   2  -5  -3    0.56    0.11
  -2  -5   3    0.84    0.12
  -2  -5   3    0.69    0.14
   2   5  -3    0.60    0.14
  -2   5   3    0.93    0.14
  -1  -5   3    0.76    0.15
  -1  -5   3    0.62    0.10
   1  -5  -3    0.66    0.11
  -1   5   3    0.75    0.14
   1   5  -3    0.99    0.16
   0  -5   3  109.79    2.53
   0  -5   3  116.96    2.41
   0  -5  -3  115.67    2.46
   0   5  -3  119.10    2.76
   0   5   3  117.20    2.53
   1  -5   3   26.27    0.62
   1  -5   3   25.79    0.76
  -1  -5  -3   24.97    0.69
  -1  -5  -3   26.05    0.70
  -1   5  -3   27.28    0.84
   2  -5   3    0.18    0.11
  -2  -5  -3    0.01    0.07
   2   5   3    0.05    0.11
  -2   5  -3    0.03    0.12
  -3  -5  -3    6.46    0.31
   3  -5   3    6.46    0.34
  -3   5  -3    6.35    0.38
   3   5   3    6.36    0.32
  -4  -5  -3   23.16    0.68
   4  -5   3   23.54    0.73
   4   5   3   22.72    0.69
  -4   5  -3   23.18    0.81
  -5  -5  -3   14.82    0.52
   5  -5   3   14.78    0.55
  -5   5  -3   13.49    0.61
   5   5   3   13.88    0.52
   6  -5   3   41.87    1.16
  -6  -5  -3   43.60    1.13
   6   5   3   43.70    1.14
  -6   5  -3   45.13    1.33
  -7  -5  -3    0.46    0.12
   7  -5   3    0.49    0.15
  -7   5  -3    0.13    0.16
   7   5   3    0.52    0.15
  -8  -5  -3    1.66    0.20
   8  -5   3    2.18    0.25
   8   5   3    2.23    0.23
  -8   5  -3    1.74    0.27
  -9  -5  -3    0.22    0.12
   9  -5   3    0.31    0.16
  -9   5  -3    0.15    0.19
   9   5   3    0.01    0.13
  10  -5   3    0.11    0.15
 -10  -5  -3   -0.04    0.09
 -10   5  -3   -0.07    0.19
  10   5   3    0.07    0.13
  11  -5   3    2.12    0.29
 -11  -5  -3    1.65    0.22
  11   5   3    1.92    0.26
 -11   5  -3    1.18    0.31
 -12  -5  -3   -0.13    0.11
  12  -5   3   -0.24    0.14
 -12   5  -3    0.19    0.26
  12   5   3    0.23    0.19
  13  -5   3    6.82    0.48
 -13  -5  -3    5.96    0.40
 -13   5  -3    5.97    0.53
  13   5   3    6.12    0.45
 -14  -5  -3    0.08    0.16
  14  -5   3   -0.12    0.18
  14   5   3    0.15    0.20
 -14   5  -3    0.11    0.27
 -15  -5  -3    2.45    0.29
  15  -5   3    1.64    0.34
 -15   5  -3    2.33    0.45
  15   5   3    1.98    0.33
 -16   5  -3    7.84    0.72
 -15  -6   3    1.65    0.27
  15  -6  -3    1.83    0.38
  15   6  -3    1.91    0.37
 -15   6   3    2.09    0.43
  14  -6  -3    0.13    0.24
 -14  -6   3    0.31    0.16
  14   6  -3    0.14    0.20
 -14   6   3    0.60    0.31
  13  -6  -3   11.23    0.62
 -13  -6   3   11.10    0.58
 -13   6   3   12.04    0.77
  13   6  -3   10.75    0.64
  12  -6  -3    1.64    0.29
 -12  -6   3    1.32    0.23
 -12   6   3    0.63    0.28
  12   6  -3    0.61    0.23
  11  -6  -3   16.43    0.70
 -11  -6   3   16.97    0.70
 -11   6   3   16.33    0.85
  11   6  -3   16.69    0.75
  10  -6  -3    9.84    0.52
 -10  -6   3   11.26    0.53
  10   6  -3   10.01    0.55
 -10   6   3   10.32    0.67
  -9  -6   3    6.53    0.41
   9  -6  -3    7.13    0.41
   9   6  -3    7.49    0.46
  -9   6   3    6.01    0.54
   8  -6  -3   -0.04    0.13
  -8  -6   3   -0.10    0.10
   8   6  -3    0.36    0.16
  -8   6   3   -0.21    0.23
  -7  -6   3    0.39    0.14
   7  -6  -3    0.44    0.15
   7   6  -3    0.52    0.17
  -7   6   3    0.39    0.23
  -6  -6   3    1.66    0.20
   6  -6  -3    1.82    0.21
   6   6  -3    1.62    0.24
  -5  -6   3    8.40    0.39
   5  -6  -3    7.95    0.38
   5   6  -3    7.78    0.44
  -4  -6   3   19.63    0.63
   4  -6  -3   20.99    0.64
   4   6  -3   18.50    0.71
  -3  -6   3   69.85    1.64
   3  -6  -3   69.72    1.65
  -3  -6   3   70.93    1.73
  -3   6   3   72.77    1.67
   3   6  -3   73.35    1.79
  -2  -6   3   11.89    0.42
   2  -6  -3   11.39    0.44
  -2  -6   3   12.08    0.50
   2   6  -3   11.51    0.48
  -2   6   3   11.71    0.47
  -1  -6   3    6.48    0.28
   1  -6  -3    6.10    0.31
  -1  -6   3    6.84    0.37
   1   6  -3    6.36    0.37
  -1   6   3    6.83    0.35
   0  -6   3    2.30    0.23
   0  -6   3    1.67    0.14
   0  -6  -3    1.79    0.18
   0   6  -3    1.91    0.23
   0   6   3    1.93    0.23
  -1  -6  -3    0.06    0.10
   1  -6   3    0.11    0.11
  -1  -6  -3   -0.04    0.08
  -1   6  -3    0.03    0.13
   2  -6   3    1.36    0.19
  -2  -6  -3    1.06    0.14
   2   6   3    1.05    0.19
  -2   6  -3    1.13    0.21
  -3  -6  -3    0.54    0.12
   3  -6   3    0.60    0.16
   3   6   3    0.72    0.16
  -3   6  -3    0.75    0.20
  -4  -6  -3   28.02    0.83
   4  -6   3   30.05    0.89
  -4   6  -3   28.61    0.98
   4   6   3   29.27    0.86
  -5  -6  -3    1.83    0.20
   5  -6   3    1.54    0.21
   5   6   3    1.33    0.20
  -5   6  -3    1.36    0.24
   6  -6   3   -0.29    0.10
  -6  -6  -3    0.03    0.09
   6   6   3   -0.01    0.11
  -6   6  -3    0.04    0.16
  -7  -6  -3    5.05    0.33
   7  -6   3    5.00    0.36
   7   6   3    5.45    0.36
  -7   6  -3    3.69    0.38
   8  -6   3    0.13    0.13
  -8  -6  -3    0.08    0.11
  -8   6  -3    0.08    0.18
   8   6   3   -0.08    0.13
  -9  -6  -3    0.02    0.11
   9  -6   3    0.14    0.14
   9   6   3    0.26    0.15
  -9   6  -3    0.17    0.22
  10  -6   3    1.85    0.27
 -10  -6  -3    1.94    0.24
 -10   6  -3    1.93    0.35
  10   6   3    2.27    0.28
  11  -6   3   -0.04    0.17
 -11  -6  -3    0.10    0.13
 -11   6  -3    0.19    0.27
  11   6   3   -0.20    0.14
 -12  -6  -3    1.22    0.21
  12  -6   3    0.99    0.26
 -12   6  -3    1.28    0.34
  12   6   3    0.56    0.22
  13  -6   3    1.84    0.33
 -13  -6  -3    1.87    0.26
 -13   6  -3    1.96    0.40
  14  -6   3    1.37    0.30
 -14  -6  -3    1.84    0.27
 -14   6  -3    1.74    0.40
  15  -7  -3    5.82    0.55
 -15   7   3    5.45    0.62
  14  -7  -3    3.42    0.42
 -14  -7   3    3.09    0.35
 -14   7   3    2.48    0.48
  14   7  -3    1.91    0.35
  13  -7  -3    1.50    0.31
 -13  -7   3    1.53    0.26
  13   7  -3    1.20    0.31
 -13   7   3    1.15    0.38
  12  -7  -3   12.56    0.65
 -12  -7   3   13.14    0.64
 -12   7   3   12.53    0.80
  12   7  -3   12.62    0.69
  11  -7  -3    1.72    0.28
 -11  -7   3    1.79    0.26
  11   7  -3    1.36    0.29
 -11   7   3    1.87    0.39
  10  -7  -3    2.71    0.30
 -10  -7   3    2.08    0.27
 -10   7   3    2.27    0.42
  10   7  -3    2.72    0.36
   9  -7  -3    0.47    0.17
  -9  -7   3    0.30    0.15
  -9   7   3   -0.05    0.23
   9   7  -3    0.36    0.19
   8  -7  -3   24.90    0.85
  -8  -7   3   25.18    0.85
  -8   7   3   25.19    1.08
   8   7  -3   25.67    0.95
   7  -7  -3    1.52    0.24
  -7  -7   3    1.50    0.21
  -7   7   3    1.47    0.35
   7   7  -3    0.98    0.22
   6  -7  -3   13.17    0.55
  -6  -7   3   14.36    0.56
   6   7  -3   12.65    0.62
  -6   7   3   13.74    0.76
   5  -7  -3   57.07    1.48
  -5  -7   3   61.55    1.50
   5   7  -3   59.60    1.63
  -4  -7   3   65.83    1.58
   4  -7  -3   64.94    1.60
   4   7  -3   65.38    1.73
   3  -7  -3   19.15    0.66
  -3  -7   3   18.93    0.70
  -3  -7   3   19.64    0.63
   2  -7  -3    1.20    0.18
  -2  -7   3    1.04    0.15
  -2  -7   3    0.60    0.18
   2   7  -3    0.89    0.20
  -2   7   3    0.60    0.16
  -1  -7   3    3.69    0.31
   1  -7  -3    3.77    0.28
  -1  -7   3    3.47    0.22
  -1   7   3    3.51    0.29
   1   7  -3    3.32    0.30
   0  -7  -3    3.56    0.29
   0  -7   3    3.53    0.30
   0   7   3    3.32    0.29
   0   7  -3    3.78    0.34
  -1  -7  -3   84.38    1.99
  -1  -7  -3   90.66    2.03
   1  -7   3   85.65    2.10
  -1   7  -3   92.19    2.30
  -2  -7  -3    0.32    0.12
   2  -7   3    0.06    0.13
  -2   7  -3    0.32    0.18
  -3  -7  -3    1.55    0.19
   3  -7   3    1.53    0.22
   3   7   3    1.71    0.24
  -3   7  -3    1.47    0.25
   4  -7   3    0.20    0.14
  -4  -7  -3    0.22    0.13
   4   7   3    0.05    0.14
  -4   7  -3    0.31    0.18
   5  -7   3    0.31    0.17
  -5  -7  -3    0.22    0.12
  -5   7  -3   -0.11    0.18
   5   7   3    0.36    0.16
  -6  -7  -3   11.70    0.52
   6  -7   3   12.15    0.57
   6   7   3   13.26    0.56
  -6   7  -3   11.53    0.63
   7  -7   3    3.83    0.34
  -7  -7  -3    3.18    0.28
  -7   7  -3    2.82    0.37
   7   7   3    3.51    0.31
  -8  -7  -3    5.35    0.36
   8  -7   3    5.26    0.40
   8   7   3    5.36    0.39
  -8   7  -3    4.16    0.43
   9  -7   3    2.28    0.31
  -9  -7  -3    2.68    0.27
  -9   7  -3    2.35    0.36
 -10  -7  -3    0.75    0.19
  10  -7   3    0.84    0.24
 -10   7  -3    0.26    0.27
 -11  -7  -3    0.06    0.13
  11  -7   3    0.16    0.20
 -11   7  -3   -0.04    0.25
  12  -7   3    2.56    0.36
 -12  -7  -3    3.18    0.32
 -12   7  -3    2.74    0.43
  13  -7   3    8.37    0.57
 -13  -7  -3    8.21    0.51
 -13   7  -3    8.66    0.70
 -13  -8   3    5.83    0.46
  13  -8  -3    5.13    0.48
  13   8  -3    4.80    0.50
 -13   8   3    3.91    0.56
 -12  -8   3    0.83    0.22
  12  -8  -3    0.44    0.24
  12   8  -3    0.30    0.21
 -12   8   3   -0.14    0.32
  11  -8  -3    3.08    0.37
 -11  -8   3    3.32    0.35
 -11   8   3    3.50    0.50
  11   8  -3    3.46    0.41
  10  -8  -3    8.52    0.52
 -10  -8   3    8.47    0.50
  10   8  -3    7.88    0.55
 -10   8   3    7.98    0.70
  -9  -8   3    0.33    0.18
   9  -8  -3    0.42    0.21
   9   8  -3    0.57    0.23
  -9   8   3    0.41    0.31
  -8  -8   3    0.07    0.14
   8  -8  -3    0.16    0.16
   8   8  -3    0.00    0.19
  -8   8   3    0.00    0.28
   7  -8  -3   61.78    1.64
  -7  -8   3   62.28    1.64
   7   8  -3   62.43    1.77
  -7   8   3   63.40    2.01
   6  -8  -3   -0.03    0.14
  -6  -8   3    0.01    0.12
  -6   8   3   -0.19    0.24
   6   8  -3    0.32    0.20
  -5  -8   3    0.64    0.16
   5  -8  -3    0.67    0.18
  -5   8   3    0.95    0.33
   5   8  -3    0.88    0.25
   4  -8  -3    7.70    0.43
  -4  -8   3    7.26    0.38
   4   8  -3    6.83    0.50
   3  -8  -3    6.52    0.39
  -3  -8   3    6.28    0.34
  -3  -8   3    6.11    0.42
  -2  -8   3    3.27    0.32
   2  -8  -3    3.21    0.28
   1  -8  -3   56.97    1.46
  -1  -8   3   54.80    1.52
   1   8  -3   58.27    1.61
  -1   8   3   56.57    1.49
   0  -8  -3   34.09    1.01
   0  -8   3   33.62    1.06
   0   8   3   35.66    1.05
   0   8  -3   34.72    1.14
   1  -8   3    2.14    0.27
  -1  -8  -3    1.85    0.25
   1   8   3    1.88    0.29
  -1   8  -3    2.38    0.30
  -2  -8  -3    0.37    0.14
   2  -8   3    0.21    0.15
  -2   8  -3    0.15    0.20
   2   8   3    0.78    0.23
  -3  -8  -3    1.71    0.21
   3  -8   3    1.96    0.26
  -3   8  -3    1.42    0.29
   3   8   3    1.83    0.26
  -4  -8  -3    3.60    0.29
   4  -8   3    4.00    0.35
  -4   8  -3    3.63    0.37
  -5  -8  -3    0.33    0.14
   5  -8   3    0.19    0.16
  -5   8  -3    0.06    0.22
   6  -8   3    6.67    0.45
  -6  -8  -3    6.07    0.38
  -6   8  -3    5.58    0.48
  -7  -8  -3    3.84    0.32
   7  -8   3    3.68    0.36
  -7   8  -3    3.00    0.39
   8  -8   3    7.18    0.49
  -8  -8  -3    7.68    0.45
  -8   8  -3    7.35    0.58
  -9  -8  -3   -0.07    0.12
   9  -8   3    0.24    0.21
  -9   8  -3    0.10    0.25
 -10  -8  -3    0.93    0.21
  10  -8   3    1.42    0.28
 -10   8  -3    0.58    0.30
 -11  -8  -3    4.86    0.40
  11  -8   3    3.74    0.42
 -11   8  -3    4.83    0.52
  12  -8   3   -0.10    0.18
  12  -9  -3    0.60    0.31
  12   9  -3    0.40    0.27
  11  -9  -3    0.14    0.24
 -11  -9   3    0.28    0.19
 -11   9   3    0.34    0.36
  11   9  -3    0.17    0.23
 -10  -9   3   11.34    0.60
  10  -9  -3   11.54    0.63
  10   9  -3   11.22    0.68
 -10   9   3   10.33    0.80
  -9  -9   3    0.67    0.20
   9  -9  -3    0.65    0.25
   9   9  -3    0.70    0.26
  -9   9   3    0.47    0.35
   8  -9  -3    0.82    0.24
  -8  -9   3    0.76    0.20
  -8   9   3    0.56    0.37
   8   9  -3   -0.12    0.25
   7  -9  -3    1.11    0.25
  -7  -9   3    0.82    0.19
  -7   9   3    0.72    0.35
   7   9  -3    0.80    0.27
   6  -9  -3    1.00    0.24
  -6  -9   3    1.62    0.23
   6   9  -3    1.52    0.30
  -6   9   3    0.99    0.39
  -5  -9   3    0.92    0.18
  -5   9   3    0.64    0.31
   5   9  -3    1.63    0.31
   4   9  -3    6.37    0.53
  -4   9   3    7.12    0.62
  -3  -9   3    3.05    0.34
  -3   9   3    3.43    0.47
  -2  -9   3    0.14    0.17
  -1  -9   3   -0.15    0.15
   0  -9   3    0.69    0.21
   0   9  -3    1.17    0.26
   1  -9   3   31.67    1.07
   1   9   3   33.41    1.07
  -1   9  -3   32.57    1.16
   2  -9   3    9.79    0.55
   2   9   3    9.94    0.61
  -2   9  -3   10.27    0.60
   3  -9   3    8.25    0.51
  -3  -9  -3    8.46    0.44
  -3   9  -3    8.21    0.56
   4  -9   3    8.07    0.51
  -4  -9  -3    8.09    0.44
  -4   9  -3    8.35    0.57
  -5  -9  -3   -0.08    0.12
   5  -9   3   -0.02    0.16
  -5   9  -3   -0.09    0.21
  -6  -9  -3    0.25    0.15
   6  -9   3    0.04    0.19
  -6   9  -3    0.14    0.23
  -7  -9  -3    1.86    0.25
   7  -9   3    2.30    0.33
  -7   9  -3    1.27    0.33
   8  -9   3    1.23    0.30
  -8  -9  -3    1.18    0.23
  -8   9  -3    0.77    0.32
   9  -9   3    1.12    0.29
  -9  -9  -3    1.41    0.25
  -9   9  -3    0.97    0.36
 -10  -9  -3    0.95    0.23
  10  -9   3    1.88    0.34
 -10   9  -3    1.35    0.38
  10  10  -3    0.27    0.27
  -9 -10   3    0.00    0.17
   9  10  -3   -0.31    0.20
  -8 -10   3    0.35    0.19
   8  10  -3    0.30    0.24
  -8  10   3   -0.26    0.31
  -7 -10   3    0.06    0.16
  -7  10   3    0.02    0.31
   7  10  -3    0.28    0.26
   6  10  -3   -0.10    0.20
  -6  10   3    0.01    0.30
   5  10  -3    2.25    0.39
  -5  10   3    1.10    0.42
   4  10  -3    2.96    0.44
  -4  10   3    2.21    0.44
  -3 -10   3   -0.11    0.17
  -3  10   3    1.27    0.41
  -2 -10   3    0.63    0.22
  -2  10   3    0.33    0.33
  -1 -10   3    0.20    0.19
  -1  10   3    0.45    0.35
   0 -10   3    6.05    0.47
   1 -10   3    6.91    0.49
  -1  10  -3    7.47    0.55
   2 -10   3    0.01    0.16
  -2  10  -3    0.04    0.23
   3 -10   3    0.30    0.20
   3  10   3    0.22    0.34
  -3  10  -3    0.38    0.27
   4 -10   3    0.42    0.21
  -4 -10  -3    0.36    0.16
  -4  10  -3    0.33    0.26
  -5 -10  -3   -0.13    0.14
   5 -10   3    0.01    0.18
  -5  10  -3   -0.06    0.24
  -6 -10  -3    1.92    0.27
   6 -10   3    1.99    0.34
  -6  10  -3    2.12    0.37
  -7 -10  -3   -0.01    0.16
   7 -10   3    0.13    0.21
  -7  10  -3   -0.19    0.28
   8 -10   3    1.44    0.31
  -8 -10  -3    1.43    0.26
   7  11  -3    1.18    0.37
   6  11  -3   -0.12    0.25
   5  11  -3    0.75    0.32
  -5  11   3    0.67    0.40
   4  11  -3    0.09    0.29
  -4  11   3    0.55    0.38
   3  11  -3    1.71    0.42
  -3  11   3    1.20    0.40
  -2 -11   3    5.12    0.48
  -2  11   3    5.81    0.62
  -1 -11   3    2.10    0.35
  -1  11   3    2.02    0.44
   0 -11   3    1.22    0.30
   1 -11   3    0.02    0.25
   2 -11   3    0.28    0.23
   3 -11   3    0.41    0.25
  -3  11  -3    0.31    0.28
   4 -11   3   -0.12    0.21
  -4  11  -3   -0.07    0.25
   5 -11   3    0.61    0.31
  -5  11  -3    0.10    0.28
  -6 -11  -3    0.03    0.19
  18   0  -4    2.77    0.38
  17   0  -4   -0.02    0.21
  16   0  -4    3.41    0.39
  15   0  -4    0.03    0.17
 -15   0   4    0.08    0.13
 -14   0   4    2.00    0.23
  14   0  -4    1.71    0.27
 -13   0   4    0.06    0.11
  13   0  -4   -0.06    0.12
  12   0  -4   16.65    0.66
 -12   0   4   15.92    0.62
 -11   0   4    0.01    0.11
  11   0  -4   -0.04    0.12
 -10   0   4   11.30    0.48
  10   0  -4   10.16    0.47
  -9   0   4   -0.07    0.09
  -9   0   4   -0.18    0.09
   9   0  -4    0.09    0.08
  -8   0   4   57.92    1.44
   8   0  -4   58.75    1.44
  -8   0   4   61.51    1.47
   7   0  -4    0.08    0.08
  -7   0   4   -0.05    0.09
   6   0  -4   10.62    0.39
  -6   0   4   10.96    0.43
  -5   0   4    0.04    0.08
   5   0  -4    0.09    0.06
  -4   0   4  141.78    2.99
   4   0  -4  141.97    2.92
   3   0  -4    0.04    0.05
  -3   0   4   -0.03    0.07
  -2   0   4    1.53    0.14
   2   0  -4    1.72    0.11
  -1   0   4   -0.02    0.04
  -1   0   4   -0.03    0.06
   0   0   4 1000.00   19.71
   1   0   4    0.12    0.04
   1   0   4    0.01    0.05
   2   0   4    0.89    0.10
   2   0   4    0.82    0.08
  -3   0  -4    0.13    0.09
   3   0   4    0.00    0.07
   3   0   4   -0.04    0.05
  -4   0  -4    1.05    0.15
  -4   0  -4    0.99    0.09
   4   0   4    1.08    0.11
  -5   0  -4    0.04    0.05
   5   0   4   -0.06    0.07
  -5   0  -4    0.17    0.12
  -6   0  -4   73.02    1.81
  -6   0  -4   73.82    1.57
   6   0   4   71.97    1.62
  -7   0  -4   -0.02    0.05
  -7   0  -4   -0.06    0.12
   7   0   4    0.06    0.08
   8   0   4  102.27    2.29
  -8   0  -4  101.44    2.19
  -8   0  -4  106.54    2.52
  -9   0  -4   -0.19    0.15
   9   0   4    0.09    0.11
  -9   0  -4    0.00    0.07
 -10   0  -4   62.30    1.43
  10   0   4   59.95    1.54
 -10   0  -4   63.45    1.68
 -11   0  -4    0.00    0.09
  11   0   4   -0.01    0.13
 -11   0  -4   -0.26    0.17
 -12   0  -4    0.47    0.21
  12   0   4    0.27    0.16
  13   0   4    0.11    0.15
  14   0   4    7.63    0.47
  15   0   4    0.13    0.19
  16   0   4    1.78    0.31
  17   0   4   -0.22    0.19
  18  -1  -4    1.15    0.30
  18   1  -4    0.89    0.29
  17  -1  -4   -0.56    0.16
  17   1  -4    0.07    0.22
 -16  -1   4    1.84    0.25
  16  -1  -4    1.46    0.30
  16   1  -4    1.91    0.32
  15  -1  -4    4.14    0.40
 -15  -1   4    4.02    0.33
  15   1  -4    4.03    0.39
 -14  -1   4    1.02    0.19
  14  -1  -4    0.92    0.22
  14   1  -4    1.36    0.25
 -13  -1   4   -0.02    0.10
  13  -1  -4    0.14    0.14
  13   1  -4    0.10    0.15
 -13   1   4    0.09    0.11
 -12  -1   4    4.58    0.33
  12  -1  -4    3.53    0.32
 -12   1   4    4.09    0.31
  12   1  -4    4.33    0.34
 -11  -1   4    6.69    0.39
  11  -1  -4    7.01    0.40
  11   1  -4    6.17    0.39
 -11   1   4    6.81    0.37
  10  -1  -4    6.81    0.37
 -10  -1   4    6.47    0.37
  10   1  -4    6.20    0.37
 -10   1   4    5.79    0.35
 -10   1   4    5.62    0.35
   9  -1  -4    0.16    0.10
  -9  -1   4   -0.13    0.09
  -9   1   4   -0.04    0.10
   9   1  -4    0.00    0.09
  -9   1   4   -0.07    0.13
   8  -1  -4    0.94    0.15
  -8  -1   4    1.05    0.16
   8   1  -4    1.09    0.17
  -8   1   4    1.17    0.16
  -8   1   4    1.40    0.19
  -7  -1   4    2.14    0.21
   7  -1  -4    2.04    0.18
   7   1  -4    2.28    0.20
  -7   1   4    2.03    0.20
   6  -1  -4   17.12    0.52
  -6  -1   4   17.43    0.57
   6   1  -4   18.04    0.56
  -6   1   4   17.27    0.56
  -5  -1   4   21.54    0.62
   5  -1  -4   21.21    0.56
   5   1  -4   19.98    0.58
  -5   1   4   19.93    0.60
  -4  -1   4   17.99    0.55
   4  -1  -4   18.57    0.48
   4   1  -4   19.01    0.53
  -4   1   4   17.45    0.55
  -3  -1   4   28.83    0.75
   3  -1  -4   29.23    0.66
   3   1  -4   29.21    0.72
  -3   1   4   28.99    0.75
  -2  -1   4   28.54    0.73
   2  -1  -4   28.28    0.63
  -2   1   4   27.99    0.73
   2   1  -4   30.31    0.70
  -1  -1   4  225.45    4.47
  -1  -1   4  227.11    4.53
  -1   1   4  217.58    4.54
   0  -1   4   18.12    0.49
   0  -1   4   18.23    0.45
   0   1  -4   18.23    0.53
   0   1   4   18.26    0.51
   1  -1   4   11.68    0.33
   1  -1   4   12.38    0.35
   1   1   4   11.44    0.27
   1   1   4   11.10    0.37
  -1   1  -4   11.89    0.40
   2  -1   4   48.61    1.05
  -2   1  -4   46.28    1.18
   2   1   4   45.62    1.08
   2   1   4   48.39    1.00
   3  -1   4  155.28    3.13
   3  -1   4  156.07    3.11
  -3  -1  -4  149.66    3.12
   3   1   4  156.95    3.09
  -3   1  -4  146.51    3.48
   4  -1   4    0.77    0.11
   4  -1   4    0.60    0.10
  -4  -1  -4    0.62    0.08
  -4   1  -4    0.46    0.13
   4   1   4    0.67    0.09
  -5  -1  -4    2.56    0.17
   5  -1   4    1.94    0.18
  -5   1  -4    2.09    0.21
   5   1   4    2.41    0.17
  -6  -1  -4    5.36    0.24
   6  -1   4    5.46    0.27
  -6   1  -4    5.02    0.20
  -6   1  -4    5.01    0.33
   6   1   4    4.99    0.26
   7  -1   4    0.20    0.10
  -7  -1  -4    0.11    0.07
   7   1   4    0.22    0.09
  -7   1  -4    0.06    0.13
  -7   1  -4    0.18    0.06
   8  -1   4   12.78    0.49
  -8  -1  -4   12.65    0.43
   8   1   4   13.17    0.49
  -8   1  -4   13.20    0.39
  -8   1  -4   13.14    0.57
  -9  -1  -4    4.87    0.27
   9  -1   4    5.12    0.32
   9   1   4    4.61    0.31
  -9   1  -4    4.82    0.23
  -9   1  -4    4.44    0.39
  10  -1   4    2.48    0.25
 -10  -1  -4    2.62    0.21
  10   1   4    2.66    0.25
 -10   1  -4    2.88    0.31
  11  -1   4   34.67    1.03
 -11  -1  -4   34.81    0.93
  11   1   4   35.55    1.04
 -11   1  -4   34.10    1.13
  12  -1   4    4.21    0.34
 -12  -1  -4    4.82    0.30
 -12   1  -4    4.78    0.41
  12   1   4    5.13    0.36
  13  -1   4    1.30    0.24
  13   1   4    0.74    0.21
 -13   1  -4    0.90    0.26
  14  -1   4    0.18    0.16
  14   1   4    0.15    0.16
  15  -1   4    1.53    0.27
  15   1   4    1.24    0.27
  16  -1   4    0.03    0.18
  16   1   4    0.35    0.22
  17  -1   4    1.51    0.32
  17   1   4    1.94    0.33
 -18  -2   4    6.73    0.46
  18  -2  -4    6.95    0.55
 -17  -2   4    4.24    0.37
  17  -2  -4    4.77    0.46
  17   2  -4    4.52    0.45
  16  -2  -4   -0.15    0.19
 -16  -2   4   -0.07    0.13
  16   2  -4    0.20    0.18
  15  -2  -4   -0.28    0.15
 -15  -2   4   -0.12    0.12
  15   2  -4   -0.05    0.16
  14  -2  -4    8.99    0.52
 -14  -2   4    9.26    0.48
  14   2  -4    8.64    0.53
 -13  -2   4    0.01    0.12
  13  -2  -4    0.15    0.16
  13   2  -4    0.12    0.15
  12  -2  -4   52.32    1.43
 -12  -2   4   54.08    1.43
  12   2  -4   51.53    1.46
 -12   2   4   54.08    1.53
 -12   2   4   53.32    1.37
  11  -2  -4    0.13    0.13
 -11  -2   4    0.08    0.12
 -11   2   4   -0.04    0.12
  11   2  -4   -0.01    0.11
 -11   2   4   -0.07    0.15
  10  -2  -4    4.62    0.31
 -10  -2   4    4.81    0.32
 -10   2   4    4.50    0.31
  10   2  -4    3.79    0.31
 -10   2   4    3.87    0.34
  -9  -2   4   16.01    0.59
   9  -2  -4   15.36    0.56
  -9   2   4   16.07    0.57
   9   2  -4   15.82    0.60
  -9   2   4   15.61    0.64
   8  -2  -4   52.67    1.30
  -8  -2   4   54.45    1.35
   8   2  -4   52.53    1.35
  -8   2   4   52.53    1.31
  -8   2   4   54.21    1.47
   7  -2  -4   21.34    0.63
  -7  -2   4   21.99    0.69
  -7   2   4   22.31    0.67
   7   2  -4   21.12    0.68
   6  -2  -4    4.33    0.23
  -6  -2   4    4.28    0.27
   6   2  -4    3.90    0.26
  -6   2   4    3.65    0.25
   5  -2  -4   56.00    1.26
  -5  -2   4   57.00    1.35
  -5   2   4   56.56    1.34
   5   2  -4   56.93    1.35
   4  -2  -4   14.41    0.40
  -4  -2   4   14.75    0.48
   4   2  -4   14.38    0.47
  -4   2   4   13.51    0.46
   3  -2  -4   75.82    1.58
  -3  -2   4   77.35    1.69
   3   2  -4   77.85    1.69
  -3   2   4   73.96    1.69
  -2  -2   4    6.28    0.27
  -2  -2   4    5.81    0.25
   2  -2  -4    5.82    0.19
   2   2  -4    6.10    0.23
  -2   2   4    6.01    0.28
   1  -2  -4   92.05    1.89
  -1  -2   4   96.36    2.00
  -1  -2   4   93.50    1.98
   1   2  -4   95.59    2.15
  -1   2   4   92.25    2.02
   0  -2   4  266.24    5.37
   0  -2   4  269.49    5.36
   0   2   4  260.35    5.41
   0   2  -4  273.54    5.90
   1  -2   4   11.98    0.36
   1  -2   4   11.26    0.34
  -1   2  -4   11.95    0.41
   1   2   4   11.40    0.39
   1   2   4   11.19    0.28
   2  -2   4    4.86    0.19
  -2  -2  -4    4.92    0.21
   2  -2   4    5.29    0.23
  -2   2  -4    5.24    0.28
   2   2   4    4.86    0.17
  -3  -2  -4    7.48    0.28
   3  -2   4    7.38    0.29
   3  -2   4    7.17    0.24
   3   2   4    7.75    0.25
  -3   2  -4    7.21    0.35
  -4  -2  -4   74.89    1.63
   4  -2   4   75.53    1.65
  -4   2  -4   71.10    1.84
   4   2   4   76.36    1.60
   5  -2   4  180.26    3.77
  -5  -2  -4  182.29    3.74
   5  -2   4  185.77    3.66
   5   2   4  183.41    3.72
  -5   2  -4  176.48    4.17
  -6  -2  -4    2.21    0.17
   6  -2   4    1.80    0.15
   6  -2   4    1.95    0.18
   6   2   4    2.13    0.17
  -6   2  -4    2.14    0.22
  -7  -2  -4    0.22    0.08
   7  -2   4    0.33    0.13
   7   2   4    0.48    0.12
  -7   2  -4    0.38    0.16
   8  -2   4    0.39    0.15
  -8  -2  -4    0.43    0.11
  -8   2  -4    0.56    0.18
   8   2   4    0.75    0.15
   9  -2   4    8.27    0.44
  -9  -2  -4    8.47    0.37
  -9   2  -4    8.21    0.48
   9   2   4    9.12    0.41
  10  -2   4    6.67    0.43
 -10  -2  -4    7.60    0.36
 -10   2  -4    7.80    0.49
  10   2   4    8.02    0.41
 -11  -2  -4    6.11    0.33
  11  -2   4    5.20    0.41
 -11   2  -4    6.41    0.47
  11   2   4    6.21    0.38
 -12  -2  -4    2.93    0.25
  12  -2   4    2.73    0.32
  12   2   4    2.73    0.28
 -12   2  -4    2.46    0.34
 -13  -2  -4    0.72    0.16
  13  -2   4    0.67    0.26
 -13   2  -4    0.41    0.26
  13   2   4    0.98    0.21
  14  -2   4    0.41    0.27
 -14  -2  -4    0.75    0.17
  14   2   4    0.37    0.21
 -14   2  -4    0.46    0.27
  15  -2   4   -0.01    0.28
  15   2   4    0.78    0.23
  16  -2   4    2.93    0.42
  16   2   4    2.88    0.37
  17   2   4    1.14    0.30
 -18  -3   4    0.06    0.16
  17  -3  -4    1.40    0.32
 -17  -3   4    1.44    0.25
  17   3  -4    0.79    0.27
  16  -3  -4    1.14    0.26
 -16  -3   4    1.10    0.23
  16   3  -4    1.00    0.28
 -15  -3   4    3.05    0.32
  15  -3  -4    3.53    0.37
  15   3  -4    3.53    0.39
 -14  -3   4   -0.03    0.12
  14  -3  -4    0.50    0.19
  14   3  -4    0.15    0.18
  13  -3  -4    1.66    0.27
 -13  -3   4    1.75    0.24
 -13   3   4    1.77    0.31
  13   3  -4    2.24    0.30
  12  -3  -4   19.66    0.73
 -12  -3   4   18.91    0.72
  12   3  -4   19.87    0.78
 -12   3   4   20.14    0.82
 -11  -3   4    0.94    0.19
  11  -3  -4    0.93    0.19
 -11   3   4    0.99    0.24
  11   3  -4    1.11    0.23
  10  -3  -4    1.79    0.21
 -10  -3   4    2.13    0.23
 -10   3   4    2.03    0.22
 -10   3   4    1.88    0.28
  10   3  -4    1.83    0.24
   9  -3  -4   -0.01    0.10
  -9  -3   4    0.17    0.11
  -9   3   4   -0.10    0.16
   9   3  -4    0.16    0.12
  -9   3   4    0.05    0.12
  -8  -3   4    1.91    0.21
   8  -3  -4    1.97    0.19
   8   3  -4    1.70    0.21
  -8   3   4    1.81    0.20
   7  -3  -4    1.64    0.17
  -7  -3   4    1.54    0.18
  -7   3   4    1.65    0.19
   7   3  -4    1.64    0.20
  -6  -3   4    1.54    0.18
   6  -3  -4    1.62    0.15
   6   3  -4    1.55    0.19
  -6   3   4    1.75    0.18
  -5  -3   4   22.67    0.67
   5  -3  -4   22.64    0.62
  -5   3   4   21.76    0.66
   5   3  -4   22.85    0.69
  -4  -3   4    4.34    0.26
   4  -3  -4    4.00    0.21
  -4   3   4    4.35    0.26
   4   3  -4    4.25    0.27
  -3  -3   4    9.38    0.36
   3  -3  -4    9.03    0.29
  -3  -3   4    8.62    0.35
  -3   3   4    8.91    0.37
   3   3  -4    9.04    0.30
   2  -3  -4   14.48    0.40
  -2  -3   4   15.05    0.47
  -2  -3   4   15.40    0.48
   2   3  -4   15.85    0.46
  -2   3   4   15.61    0.50
   1  -3  -4   48.60    1.04
  -1  -3   4   48.84    1.14
  -1  -3   4   49.25    1.12
  -1   3   4   48.10    1.16
   1   3  -4   48.25    1.20
   0  -3  -4    6.47    0.22
   0  -3   4    6.93    0.29
   0  -3   4    6.46    0.25
   0   3  -4    6.68    0.31
   0   3   4    6.41    0.30
   1  -3   4    1.71    0.13
   1  -3   4    1.73    0.15
   1   3   4    1.56    0.12
   1   3   4    1.58    0.17
  -1   3  -4    1.72    0.17
   2  -3   4    8.09    0.25
  -2  -3  -4    8.64    0.31
   2  -3   4    8.35    0.33
  -2   3  -4    8.84    0.39
   2   3   4    8.06    0.27
   3  -3   4   60.11    1.36
  -3  -3  -4   58.22    1.33
   3   3   4   58.17    1.29
  -3   3  -4   58.42    1.51
  -4  -3  -4    5.40    0.26
   4  -3   4    5.34    0.28
  -4   3  -4    5.31    0.33
   4   3   4    5.36    0.24
  -5  -3  -4    5.87    0.28
   5  -3   4    5.72    0.30
  -5   3  -4    6.00    0.36
   5   3   4    5.36    0.26
  -6  -3  -4   22.65    0.64
   6  -3   4   21.67    0.67
  -6   3  -4   21.58    0.77
   6   3   4   21.36    0.63
   7  -3   4   44.32    1.15
  -7  -3  -4   43.62    1.09
   7   3   4   43.71    1.10
  -7   3  -4   41.39    1.26
   8  -3   4   13.55    0.54
  -8  -3  -4   13.87    0.50
   8   3   4   13.94    0.51
  -8   3  -4   14.15    0.62
  -9  -3  -4   38.45    1.04
   9  -3   4   38.60    1.11
   9   3   4   40.73    1.09
  -9   3  -4   40.08    1.25
  10  -3   4    7.03    0.42
 -10  -3  -4    7.39    0.37
 -10   3  -4    7.42    0.49
  10   3   4    7.61    0.40
  11  -3   4    0.75    0.19
 -11  -3  -4    0.20    0.11
  11   3   4    0.48    0.17
 -11   3  -4    0.41    0.22
  12  -3   4   -0.12    0.17
 -12  -3  -4    0.06    0.11
 -12   3  -4    0.17    0.24
  12   3   4   -0.07    0.13
  13  -3   4   16.98    0.75
 -13  -3  -4   16.98    0.65
 -13   3  -4   18.10    0.85
  13   3   4   16.52    0.70
 -14  -3  -4    4.29    0.33
  14  -3   4    4.24    0.42
  14   3   4    4.22    0.39
 -14   3  -4    4.63    0.47
  15  -3   4   14.78    0.76
 -15  -3  -4   15.59    0.65
  15   3   4   15.62    0.73
  16  -3   4    6.08    0.54
  16   3   4    5.69    0.47
  17   3   4    1.47    0.30
 -17  -4   4   -0.06    0.15
  17  -4  -4    0.87    0.38
  17   4  -4    0.09    0.20
  16  -4  -4    0.22    0.25
 -16  -4   4    0.35    0.19
  16   4  -4    0.02    0.19
  15  -4  -4    0.72    0.23
 -15  -4   4    0.37    0.18
  15   4  -4    0.52    0.24
  14  -4  -4    0.22    0.18
 -14  -4   4    0.75    0.20
  14   4  -4    0.30    0.19
 -14   4   4    0.14    0.26
  13  -4  -4   -0.03    0.15
 -13  -4   4    0.04    0.13
 -13   4   4    0.01    0.21
  13   4  -4   -0.03    0.15
 -12  -4   4    1.01    0.20
  12  -4  -4    1.04    0.22
  12   4  -4    1.08    0.23
 -12   4   4    1.13    0.29
  11  -4  -4   10.14    0.50
 -11  -4   4    9.83    0.49
 -11   4   4    9.71    0.59
  11   4  -4   11.01    0.55
  10  -4  -4   -0.02    0.15
 -10  -4   4    0.08    0.12
  10   4  -4   -0.11    0.11
 -10   4   4   -0.44    0.17
  -9  -4   4    5.50    0.35
   9  -4  -4    5.54    0.37
  -9   4   4    4.94    0.43
   9   4  -4    5.44    0.37
  -8  -4   4    5.97    0.35
   8  -4  -4    5.77    0.35
  -8   4   4    5.75    0.34
   8   4  -4    6.33    0.38
  -8   4   4    5.94    0.45
  -7  -4   4   11.10    0.47
   7  -4  -4   11.51    0.45
  -7   4   4   12.46    0.47
   7   4  -4   11.08    0.50
   6  -4  -4    6.23    0.31
  -6  -4   4    6.45    0.34
  -6   4   4    6.27    0.32
   6   4  -4    6.92    0.37
  -5  -4   4   12.18    0.47
   5  -4  -4   12.41    0.42
  -5   4   4   12.83    0.47
   5   4  -4   13.39    0.51
  -4  -4   4    0.05    0.08
   4  -4  -4   -0.01    0.07
   4   4  -4    0.02    0.07
  -4   4   4    0.06    0.09
   4   4  -4   -0.01    0.10
   3  -4  -4   -0.01    0.06
  -3  -4   4    0.04    0.09
  -3  -4   4   -0.07    0.07
   3   4  -4    0.08    0.08
  -3   4   4   -0.08    0.08
  -2  -4   4  111.41    2.42
  -2  -4   4  109.84    2.37
   2  -4  -4  109.07    2.31
   2   4  -4  115.81    2.57
  -2   4   4  108.94    2.41
  -1  -4   4   16.69    0.49
   1  -4  -4   16.66    0.46
  -1  -4   4   17.21    0.55
  -1   4   4   16.48    0.55
   1   4  -4   17.46    0.56
   0  -4   4   70.21    1.58
   0  -4  -4   69.76    1.47
   0  -4   4   66.19    1.48
   0   4  -4   70.77    1.70
   0   4   4   65.39    1.57
   1  -4   4    3.01    0.15
   1  -4   4    2.69    0.21
   1   4   4    2.66    0.22
  -1   4  -4    2.95    0.25
   2  -4   4   16.70    0.40
  -2  -4  -4   16.61    0.50
   2  -4   4   16.48    0.54
   2   4   4   16.22    0.48
  -2   4  -4   16.40    0.59
   3  -4   4    1.07    0.15
  -3  -4  -4    1.20    0.13
   3   4   4    0.92    0.12
  -3   4  -4    1.38    0.20
   4  -4   4    0.17    0.10
  -4  -4  -4   -0.03    0.06
   4   4   4   -0.04    0.07
  -4   4  -4    0.22    0.13
  -5  -4  -4    0.35    0.11
   5  -4   4    0.46    0.14
   5   4   4    0.52    0.12
  -5   4  -4    0.47    0.16
  -6  -4  -4   22.80    0.67
   6  -4   4   21.70    0.70
  -6   4  -4   20.78    0.79
   6   4   4   21.70    0.66
   7  -4   4   34.33    0.97
  -7  -4  -4   33.63    0.92
  -7   4  -4   32.23    1.08
   7   4   4   32.96    0.92
  -8  -4  -4    1.16    0.17
   8  -4   4    1.40    0.22
   8   4   4    1.22    0.19
  -8   4  -4    1.29    0.24
  -9  -4  -4   15.59    0.57
   9  -4   4   14.91    0.61
   9   4   4   15.30    0.58
  -9   4  -4   15.83    0.72
  10  -4   4    6.44    0.41
 -10  -4  -4    6.66    0.37
  10   4   4    6.70    0.39
 -10   4  -4    6.24    0.48
  11  -4   4    0.38    0.18
 -11  -4  -4    0.34    0.14
 -11   4  -4    0.73    0.27
  11   4   4    0.52    0.17
 -12  -4  -4    0.41    0.14
  12  -4   4    0.09    0.17
  12   4   4    0.15    0.15
 -12   4  -4    0.22    0.22
 -13  -4  -4   17.93    0.70
  13  -4   4   17.11    0.77
 -13   4  -4   18.89    0.90
  13   4   4   18.58    0.76
 -14  -4  -4   -0.04    0.13
  14  -4   4   -0.01    0.22
  14   4   4    0.18    0.19
 -14   4  -4    0.08    0.27
  15  -4   4   11.78    0.69
 -15  -4  -4   12.61    0.60
 -15   4  -4   12.94    0.84
  15   4   4   14.27    0.70
 -16  -4  -4   13.47    0.64
 -16  -5   4    2.88    0.34
  16  -5  -4    2.98    0.45
  16   5  -4    2.95    0.40
 -15  -5   4    0.96    0.23
  15  -5  -4    1.23    0.34
  15   5  -4    1.24    0.30
  14  -5  -4   -0.07    0.24
 -14  -5   4   -0.05    0.12
 -14   5   4   -0.23    0.26
  14   5  -4    0.29    0.21
  13  -5  -4   14.18    0.69
 -13  -5   4   14.22    0.65
  13   5  -4   13.06    0.68
 -13   5   4   13.55    0.76
  12  -5  -4    2.12    0.30
 -12  -5   4    2.35    0.27
 -12   5   4    1.77    0.35
  12   5  -4    2.36    0.31
 -11  -5   4   10.38    0.53
  11  -5  -4   11.33    0.56
  11   5  -4   10.69    0.57
 -11   5   4   10.80    0.66
  10  -5  -4    1.06    0.22
 -10  -5   4    1.04    0.20
  10   5  -4    1.12    0.23
 -10   5   4    0.82    0.29
   9  -5  -4    1.21    0.21
  -9  -5   4    1.53    0.21
  -9   5   4    1.01    0.29
   9   5  -4    1.04    0.23
   8  -5  -4   12.33    0.50
  -8  -5   4   11.67    0.51
   8   5  -4   11.25    0.54
  -8   5   4   10.14    0.62
  -7  -5   4   12.22    0.51
   7  -5  -4   13.27    0.50
   7   5  -4   12.92    0.56
   6  -5  -4   11.06    0.44
  -6  -5   4   11.69    0.47
   6   5  -4   11.45    0.52
  -6   5   4   10.80    0.45
  -5  -5   4   14.77    0.53
   5  -5  -4   14.11    0.49
   5   5  -4   14.89    0.59
  -5   5   4   16.55    0.55
   4  -5  -4    2.34    0.19
  -4  -5   4    2.59    0.21
   4   5  -4    2.64    0.21
   4   5  -4    2.09    0.25
  -4   5   4    2.62    0.22
  -3  -5   4    7.46    0.37
   3  -5  -4    7.27    0.31
  -3  -5   4    7.32    0.32
   3   5  -4    7.20    0.33
  -3   5   4    7.68    0.37
  -2  -5   4    0.90    0.13
   2  -5  -4    1.16    0.13
  -2  -5   4    0.91    0.16
  -2   5   4    1.13    0.16
   2   5  -4    1.40    0.17
   1  -5  -4   41.93    0.98
  -1  -5   4   40.35    1.07
  -1  -5   4   39.43    0.97
   1   5  -4   42.47    1.11
  -1   5   4   39.28    1.06
   0  -5  -4   15.08    0.47
   0  -5   4   15.43    0.55
   0  -5   4   15.60    0.45
   0   5  -4   16.70    0.58
   0   5   4   15.06    0.54
   1  -5   4   12.77    0.49
  -1  -5  -4   12.88    0.42
   1  -5   4   12.73    0.36
   1   5   4   12.21    0.50
  -1   5  -4   13.10    0.52
   2  -5   4    7.51    0.37
  -2  -5  -4    8.12    0.34
   2   5   4    7.97    0.35
  -2   5  -4    8.67    0.42
  -3  -5  -4    0.03    0.07
   3  -5   4   -0.09    0.08
   3   5   4   -0.03    0.09
  -3   5  -4    0.11    0.13
  -4  -5  -4    0.17    0.10
   4  -5   4    0.32    0.12
  -4   5  -4    0.11    0.14
   4   5   4    0.16    0.10
   5  -5   4   14.64    0.57
  -5  -5  -4   14.49    0.52
   5   5   4   15.22    0.52
  -5   5  -4   14.28    0.63
   6  -5   4    3.32    0.28
  -6  -5  -4    4.29    0.29
   6   5   4    3.21    0.26
  -6   5  -4    2.98    0.31
   7  -5   4    8.92    0.45
  -7  -5  -4    9.62    0.43
  -7   5  -4    9.72    0.55
   7   5   4    9.10    0.43
  -8  -5  -4    0.73    0.16
   8  -5   4    1.08    0.20
   8   5   4    1.02    0.18
  -8   5  -4    0.92    0.23
   9  -5   4    7.72    0.44
  -9  -5  -4    7.06    0.39
   9   5   4    8.15    0.42
  -9   5  -4    7.77    0.53
 -10  -5  -4    0.36    0.13
  10  -5   4    0.43    0.17
 -10   5  -4    0.37    0.25
  10   5   4    0.53    0.16
  11  -5   4    1.64    0.27
 -11  -5  -4    1.33    0.20
  11   5   4    1.15    0.22
 -11   5  -4    1.54    0.32
 -12  -5  -4    9.04    0.48
  12  -5   4    8.07    0.52
 -12   5  -4    9.71    0.65
  12   5   4    9.55    0.53
  13  -5   4    0.38    0.21
 -13  -5  -4    0.58    0.17
 -13   5  -4    0.43    0.29
  14  -5   4    3.43    0.41
 -14  -5  -4    4.10    0.35
 -14   5  -4    4.13    0.50
 -15  -5  -4    0.16    0.18
  15  -5   4    0.04    0.24
 -15   5  -4    0.21    0.34
  16  -6  -4   -0.23    0.32
  15  -6  -4    0.60    0.34
 -15  -6   4    0.60    0.22
 -15   6   4    0.60    0.38
  15   6  -4    0.67    0.26
  14  -6  -4    0.26    0.26
 -14  -6   4   -0.13    0.12
  14   6  -4    0.26    0.22
 -14   6   4    0.11    0.32
 -13  -6   4   11.15    0.59
  13  -6  -4   10.59    0.61
 -13   6   4   10.28    0.72
  13   6  -4   11.19    0.64
 -12  -6   4    2.03    0.27
  12  -6  -4    1.59    0.28
  12   6  -4    1.96    0.31
 -12   6   4    1.47    0.36
  11  -6  -4    4.06    0.35
 -11  -6   4    4.13    0.35
  11   6  -4    3.58    0.38
 -11   6   4    4.28    0.46
 -10  -6   4    1.22    0.22
  10  -6  -4    1.86    0.26
 -10   6   4    1.13    0.35
  10   6  -4    2.01    0.30
   9  -6  -4   14.28    0.59
  -9  -6   4   13.36    0.59
   9   6  -4   13.73    0.65
  -9   6   4   13.80    0.78
   8  -6  -4   30.49    0.93
  -8  -6   4   31.29    0.97
   8   6  -4   30.18    1.04
  -8   6   4   32.26    1.20
   7  -6  -4    0.32    0.14
  -7  -6   4    0.11    0.12
   7   6  -4    0.20    0.15
   6  -6  -4   27.69    0.82
  -6  -6   4   28.42    0.86
   6   6  -4   27.14    0.92
   5  -6  -4    0.44    0.13
  -5  -6   4    0.64    0.15
   5   6  -4    0.47    0.17
  -5   6   4    0.46    0.14
  -4  -6   4   10.00    0.42
   4  -6  -4    9.95    0.41
  -4  -6   4    9.41    0.45
  -4   6   4    9.95    0.45
   3  -6  -4    1.30    0.17
  -3  -6   4    0.96    0.19
  -3  -6   4    1.39    0.17
   3   6  -4    0.94    0.17
  -3   6   4    1.13    0.18
  -2  -6   4   47.93    1.17
   2  -6  -4   47.81    1.18
  -2  -6   4   47.49    1.27
  -2   6   4   50.65    1.26
   2   6  -4   48.78    1.30
   1  -6  -4   61.78    1.45
  -1  -6   4   61.71    1.41
  -1  -6   4   62.18    1.55
  -1   6   4   61.16    1.53
   1   6  -4   63.77    1.63
   0  -6  -4    1.26    0.16
   0  -6   4    1.53    0.14
   0  -6   4    1.47    0.20
   0   6   4    1.71    0.22
   0   6  -4    1.48    0.21
  -1  -6  -4    3.49    0.24
   1  -6   4    3.58    0.29
   1   6   4    3.22    0.29
  -1   6  -4    3.79    0.31
  -2  -6  -4    9.68    0.41
   2  -6   4    9.63    0.46
  -2   6  -4   11.34    0.52
   2   6   4    9.74    0.43
  -3  -6  -4   10.25    0.42
   3  -6   4    9.95    0.47
  -3   6  -4   11.01    0.53
   3   6   4   10.42    0.45
  -4  -6  -4    0.20    0.11
   4  -6   4    0.06    0.14
  -4   6  -4    0.27    0.17
   4   6   4    0.13    0.13
  -5  -6  -4   16.13    0.58
   5  -6   4   15.62    0.62
   5   6   4   16.31    0.59
  -5   6  -4   15.95    0.70
  -6  -6  -4    3.73    0.29
   6  -6   4    4.64    0.34
   6   6   4    4.01    0.30
  -6   6  -4    3.69    0.36
  -7  -6  -4    0.13    0.10
   7  -6   4    0.19    0.13
  -7   6  -4    0.17    0.19
   7   6   4    0.16    0.14
   8  -6   4    2.94    0.31
  -8  -6  -4    3.38    0.28
  -8   6  -4    2.38    0.32
   8   6   4    3.17    0.28
  -9  -6  -4    0.03    0.11
   9  -6   4    0.14    0.14
  -9   6  -4    0.12    0.22
 -10  -6  -4    1.49    0.22
  10  -6   4    1.00    0.25
 -10   6  -4    1.69    0.34
 -11  -6  -4    0.09    0.12
  11  -6   4    0.38    0.19
 -11   6  -4   -0.17    0.23
  12  -6   4    0.78    0.24
 -12  -6  -4    0.85    0.20
 -12   6  -4    1.04    0.33
 -13  -6  -4    0.31    0.15
  13  -6   4    0.53    0.25
 -13   6  -4    0.39    0.29
  14  -6   4    1.33    0.31
 -14  -6  -4    1.64    0.27
 -14   6  -4    1.35    0.39
  15  -7  -4    1.04    0.37
 -15   7   4    0.88    0.43
  14  -7  -4   14.64    0.76
 -14  -7   4   15.66    0.74
 -14   7   4   16.98    0.98
  14   7  -4   13.36    0.77
  13  -7  -4    0.20    0.22
 -13  -7   4    0.02    0.15
 -13   7   4   -0.25    0.31
  13   7  -4    0.11    0.22
  12  -7  -4    4.63    0.41
 -12  -7   4    4.79    0.40
 -12   7   4    5.34    0.56
  12   7  -4    4.78    0.46
  11  -7  -4    0.41    0.19
 -11  -7   4    0.78    0.21
  11   7  -4    0.43    0.19
 -11   7   4    1.22    0.36
  10  -7  -4    0.75    0.21
 -10  -7   4    0.69    0.20
  10   7  -4    1.10    0.26
 -10   7   4    0.51    0.34
   9  -7  -4    2.44    0.28
  -9  -7   4    2.52    0.28
  -9   7   4    1.91    0.40
   9   7  -4    2.47    0.33
   8  -7  -4    3.85    0.32
  -8  -7   4    3.74    0.32
  -8   7   4    3.55    0.46
   8   7  -4    3.98    0.39
   7  -7  -4    3.58    0.31
  -7  -7   4    3.87    0.31
  -7   7   4    3.25    0.44
   7   7  -4    3.53    0.36
  -6  -7   4    1.98    0.22
   6  -7  -4    2.02    0.24
   6   7  -4    2.49    0.31
  -5  -7   4    0.00    0.10
   5  -7  -4    0.00    0.12
   5   7  -4   -0.04    0.14
  -4  -7   4   13.73    0.54
  -4  -7   4   14.17    0.61
   4  -7  -4   14.78    0.55
  -3  -7   4   22.45    0.69
  -3  -7   4   22.07    0.78
   3  -7  -4   21.86    0.71
  -3   7   4   22.62    0.76
  -2  -7   4    4.78    0.28
  -2  -7   4    4.05    0.33
   2  -7  -4    4.23    0.29
   2   7  -4    4.51    0.35
  -2   7   4    5.14    0.39
  -1  -7   4    4.23    0.34
   1  -7  -4    3.92    0.28
   1   7  -4    4.80    0.36
  -1   7   4    4.59    0.33
   0  -7  -4    0.29    0.14
   0  -7   4    0.51    0.16
   0   7   4    0.63    0.18
   0   7  -4    0.49    0.18
   1  -7   4    3.01    0.29
  -1   7  -4    2.61    0.29
   1   7   4    3.10    0.30
   2  -7   4   17.81    0.68
  -2  -7  -4   16.45    0.59
   2   7   4   17.79    0.65
  -2   7  -4   18.77    0.73
   3  -7   4    8.40    0.46
  -3  -7  -4    9.14    0.42
   3   7   4    9.18    0.46
  -3   7  -4    9.06    0.51
  -4  -7  -4   -0.03    0.09
   4  -7   4    0.06    0.13
  -4   7  -4    0.03    0.16
  -5  -7  -4   -0.09    0.09
   5  -7   4    0.13    0.14
  -5   7  -4   -0.07    0.16
  -6  -7  -4   10.24    0.48
   6  -7   4   11.04    0.54
  -6   7  -4   11.16    0.62
   7  -7   4   18.54    0.74
  -7  -7  -4   19.27    0.70
  -7   7  -4   19.12    0.86
   8  -7   4    6.81    0.46
  -8  -7  -4    6.98    0.42
  -8   7  -4    6.61    0.52
  -9  -7  -4    1.77    0.25
   9  -7   4    1.96    0.30
  -9   7  -4    1.68    0.35
  10  -7   4    0.16    0.18
 -10  -7  -4    0.10    0.13
 -10   7  -4   -0.04    0.23
 -11  -7  -4    0.29    0.16
  11  -7   4    0.37    0.24
 -11   7  -4    0.17    0.28
  12  -7   4    3.36    0.39
 -12  -7  -4    3.25    0.33
 -12   7  -4    2.45    0.44
 -13  -7  -4    9.57    0.56
  13  -7   4   10.82    0.64
 -13   7  -4   10.72    0.77
  14  -8  -4    0.74    0.35
 -13  -8   4    3.69    0.38
  13  -8  -4    3.43    0.42
 -13   8   4    4.41    0.59
  13   8  -4    4.75    0.50
 -12  -8   4    6.92    0.48
  12  -8  -4    4.95    0.45
  12   8  -4    5.24    0.50
 -12   8   4    4.71    0.58
 -11  -8   4    0.61    0.20
  11  -8  -4    0.17    0.21
  11   8  -4    0.26    0.23
 -11   8   4    0.68    0.37
  10  -8  -4    2.74    0.32
 -10  -8   4    2.14    0.29
  10   8  -4    3.30    0.40
 -10   8   4    2.67    0.47
   9  -8  -4   -0.09    0.16
  -9  -8   4    0.19    0.16
  -9   8   4   -0.55    0.32
   9   8  -4    0.33    0.21
   8  -8  -4    0.76    0.21
  -8  -8   4    1.54    0.24
   8   8  -4    1.52    0.30
  -8   8   4    1.05    0.38
  -7  -8   4    7.35    0.43
   7  -8  -4    6.77    0.43
  -7   8   4    6.44    0.60
   7   8  -4    6.61    0.49
   6  -8  -4    4.44    0.35
  -6  -8   4    4.15    0.33
  -6   8   4    3.89    0.49
   6   8  -4    3.99    0.40
  -5  -8   4   14.07    0.57
   5  -8  -4   14.11    0.59
   5   8  -4   14.34    0.70
  -4  -8   4    0.78    0.21
  -4  -8   4    0.85    0.16
  -3  -8   4    0.52    0.18
  -2  -8   4    0.80    0.21
  -1  -8   4   16.32    0.68
   1   8  -4   15.22    0.67
  -1   8   4   16.08    0.65
   0  -8   4    1.08    0.22
   0   8  -4    1.06    0.23
   0   8   4    1.00    0.21
   1  -8   4    0.52    0.17
  -1   8  -4    0.50    0.20
   1   8   4    0.74    0.22
   2  -8   4    0.50    0.19
   2   8   4    0.19    0.22
  -2   8  -4    0.03    0.19
  -3  -8  -4    0.69    0.16
   3  -8   4    0.40    0.17
  -3   8  -4    0.29    0.20
  -4  -8  -4    7.56    0.41
   4  -8   4    7.80    0.47
  -4   8  -4    8.17    0.53
   5  -8   4    0.90    0.22
  -5  -8  -4    1.26    0.19
  -5   8  -4    0.47    0.24
   6  -8   4   -0.07    0.15
  -6  -8  -4   -0.17    0.11
  -6   8  -4   -0.14    0.19
  -7  -8  -4    4.91    0.36
   7  -8   4    4.58    0.41
  -7   8  -4    3.90    0.42
  -8  -8  -4    4.71    0.36
   8  -8   4    4.45    0.42
  -8   8  -4    4.68    0.47
  -9  -8  -4    0.21    0.17
   9  -8   4    0.22    0.20
  -9   8  -4    0.16    0.26
  10  -8   4    3.86    0.42
 -10  -8  -4    4.39    0.38
 -10   8  -4    3.45    0.48
 -11  -8  -4   -0.07    0.13
  11  -8   4    0.22    0.21
 -11   8  -4   -0.20    0.26
 -11  -9   4    0.74    0.23
  11   9  -4    0.83    0.30
 -11   9   4    0.41    0.38
 -10  -9   4    1.59    0.28
 -10   9   4    1.42    0.43
  10   9  -4    1.18    0.32
  -9  -9   4    0.06    0.15
  -9   9   4   -0.16    0.32
   9   9  -4    0.63    0.24
  -8  -9   4   16.76    0.71
  -8   9   4   15.25    0.95
   8   9  -4   15.79    0.80
  -7  -9   4    4.08    0.35
   7   9  -4    3.72    0.43
  -7   9   4    3.68    0.54
  -6  -9   4    0.21    0.13
   6   9  -4    0.07    0.20
  -6   9   4    0.02    0.33
   5   9  -4   12.45    0.70
  -5   9   4   12.62    0.82
   4   9  -4    0.41    0.27
  -3  -9   4   10.32    0.57
  -2  -9   4    4.35    0.38
  -1  -9   4    6.36    0.45
   0  -9   4    5.30    0.43
   0   9  -4    5.66    0.44
   1  -9   4    0.46    0.21
   1   9   4    0.14    0.22
  -1   9  -4    0.16    0.22
   2  -9   4    3.58    0.36
  -2   9  -4    3.96    0.38
   2   9   4    3.60    0.39
   3  -9   4    9.89    0.57
   3   9   4   11.49    0.66
  -3   9  -4   10.69    0.62
   4  -9   4    9.60    0.56
  -4  -9  -4   10.13    0.50
  -4   9  -4    9.46    0.60
   5  -9   4   -0.08    0.17
  -5  -9  -4    0.13    0.14
  -5   9  -4    0.15    0.24
  -6  -9  -4    0.44    0.17
   6  -9   4    0.52    0.24
  -6   9  -4    0.64    0.28
  -7  -9  -4    0.15    0.15
   7  -9   4    0.28    0.20
  -7   9  -4    0.10    0.25
  -8  -9  -4    1.20    0.23
   8  -9   4    0.77    0.26
  -8   9  -4    1.26    0.35
   9  -9   4    4.07    0.43
  -9  -9  -4    2.58    0.32
  -9   9  -4    3.29    0.45
  -9 -10   4    0.18    0.20
   9  10  -4    0.37    0.25
  -8 -10   4    0.21    0.19
   8  10  -4    0.83    0.31
  -8  10   4    0.68    0.37
  -7  10   4   -0.28    0.32
   7  10  -4   -0.13    0.22
   6  10  -4    5.87    0.53
  -6  10   4    5.43    0.63
  -5  10   4    9.03    0.75
   5  10  -4    8.14    0.63
  -4  10   4    0.52    0.36
   4  10  -4    0.00    0.30
  -3 -10   4    0.62    0.23
  -3  10   4    1.34    0.42
  -2 -10   4    1.99    0.33
  -1 -10   4    0.92    0.25
   0 -10   4    0.52    0.22
   1 -10   4    1.63    0.31
  -1  10  -4    1.51    0.32
   2 -10   4    0.13    0.17
  -2  10  -4    0.02    0.23
   3 -10   4    4.84    0.44
   3  10   4    4.65    0.49
  -3  10  -4    3.77    0.44
   4 -10   4    6.42    0.50
   4  10   4    6.20    0.59
  -4  10  -4    5.34    0.51
  -5 -10  -4    3.55    0.34
   5 -10   4    3.78    0.41
  -5  10  -4    3.23    0.44
   6 -10   4   -0.03    0.19
  -6 -10  -4    0.06    0.16
  -6  10  -4    0.28    0.28
  -7 -10  -4    1.80    0.28
   7 -10   4    1.98    0.34
  -7  10  -4    1.71    0.39
   6  11  -4    0.48    0.30
  -5  11   4    0.84    0.44
   5  11  -4    1.96    0.43
  -4  11   4   -0.36    0.35
   4  11  -4    0.25    0.32
   3  11  -4    7.36    0.67
  -3  11   4    6.89    0.68
  -2 -11   4    0.04    0.21
  -2  11   4    0.12    0.35
  -1 -11   4    0.07    0.22
  -1  11   4    0.44    0.37
   0 -11   4    0.64    0.26
   1 -11   4    0.44    0.24
   2 -11   4    2.71    0.39
   3 -11   4    0.78    0.27
  -3  11  -4    0.34    0.27
  -4  11  -4   -0.07    0.26
   5  11   4   -0.20    0.40
  18   0  -5    0.06    0.20
  17   0  -5   -0.18    0.17
  16   0  -5   -0.06    0.18
  15   0  -5    1.23    0.27
 -15   0   5    1.82    0.24
 -14   0   5   -0.11    0.11
  14   0  -5   -0.27    0.13
  13   0  -5    0.85    0.21
 -13   0   5    0.78    0.18
 -12   0   5    0.00    0.11
  12   0  -5   -0.01    0.12
  11   0  -5   25.04    0.83
 -11   0   5   25.41    0.83
 -10   0   5   -0.19    0.11
  10   0  -5   -0.02    0.11
  -9   0   5    1.12    0.18
  -9   0   5    1.01    0.17
   9   0  -5    0.66    0.14
   8   0  -5   -0.01    0.08
  -8   0   5    0.02    0.11
  -7   0   5    0.20    0.11
   7   0  -5    0.13    0.08
  -6   0   5    0.14    0.11
   6   0  -5    0.24    0.09
   5   0  -5  336.39    6.75
  -5   0   5  337.04    6.86
   4   0  -5    0.04    0.06
  -4   0   5    0.11    0.09
  -3   0   5    0.32    0.10
   3   0  -5    0.27    0.07
  -2   0   5   -0.02    0.07
   2   0  -5    0.07    0.05
  -1   0   5  208.12    4.27
   0   0   5   -0.05    0.06
   0   0   5    0.01    0.04
   1   0   5    2.68    0.19
   1   0   5    2.83    0.13
   2   0   5   -0.06    0.06
   2   0   5   -0.01    0.05
   3   0   5    9.28    0.30
   3   0   5   10.08    0.35
   4   0   5    0.00    0.06
   4   0   5    0.05    0.08
  -5   0  -5   63.32    1.58
   5   0   5   60.54    1.39
   5   0   5   60.78    1.37
  -6   0  -5    0.37    0.08
   6   0   5    0.01    0.08
  -6   0  -5    0.05    0.12
  -7   0  -5   10.31    0.48
   7   0   5   10.41    0.40
  -7   0  -5   10.42    0.35
   8   0   5    0.22    0.11
  -8   0  -5    0.02    0.15
  -8   0  -5   -0.06    0.07
  -9   0  -5   51.52    1.21
   9   0   5   50.97    1.31
  -9   0  -5   52.23    1.45
  10   0   5   -0.14    0.11
 -10   0  -5   -0.09    0.08
 -10   0  -5   -0.04    0.19
  11   0   5   12.23    0.53
  12   0   5    0.05    0.13
  13   0   5   11.54    0.56
  14   0   5   -0.13    0.13
  15   0   5    0.78    0.22
  16   0   5    0.18    0.20
  17   0   5   -0.13    0.21
  18  -1  -5    0.22    0.22
  18   1  -5    0.07    0.20
 -17  -1   5    0.60    0.19
  17  -1  -5    0.20    0.23
  17   1  -5    0.19    0.22
 -16  -1   5    4.32    0.36
  16  -1  -5    4.03    0.41
  16   1  -5    4.41    0.42
 -15  -1   5    3.76    0.33
  15  -1  -5    5.20    0.43
  15   1  -5    3.82    0.39
  14  -1  -5   12.63    0.62
 -14  -1   5   11.52    0.56
 -14   1   5   12.28    0.55
  14   1  -5   11.02    0.59
  13  -1  -5   14.34    0.64
 -13  -1   5   14.55    0.62
 -13   1   5   14.87    0.60
  13   1  -5   14.19    0.65
  12  -1  -5   15.55    0.64
 -12  -1   5   15.92    0.64
 -12   1   5   15.59    0.61
  12   1  -5   14.49    0.63
 -11  -1   5   17.87    0.66
  11  -1  -5   17.56    0.65
 -11   1   5   17.73    0.66
  11   1  -5   16.41    0.66
 -10  -1   5    8.38    0.44
  10  -1  -5    8.36    0.41
 -10   1   5    8.73    0.44
  10   1  -5    8.80    0.44
 -10   1   5    8.62    0.44
  -9  -1   5   15.09    0.59
   9  -1  -5   15.41    0.56
  -9   1   5   14.76    0.57
  -9   1   5   16.90    0.61
   9   1  -5   15.56    0.58
  -8  -1   5   69.85    1.67
   8  -1  -5   66.49    1.59
   8   1  -5   69.17    1.64
  -8   1   5   68.67    1.65
  -7  -1   5   62.33    1.52
   7  -1  -5   62.33    1.45
  -7   1   5   62.96    1.52
   7   1  -5   62.68    1.49
  -6  -1   5    3.01    0.23
   6  -1  -5    2.60    0.19
   6   1  -5    2.65    0.21
  -6   1   5    2.80    0.23
  -5  -1   5   34.29    0.91
   5  -1  -5   34.29    0.82
   5   1  -5   33.04    0.86
  -5   1   5   32.22    0.90
  -4  -1   5   34.78    0.90
   4  -1  -5   33.77    0.79
  -4   1   5   32.65    0.88
   4   1  -5   34.00    0.85
  -3  -1   5    0.12    0.09
   3  -1  -5    0.00    0.04
   3   1  -5    0.04    0.06
  -3   1   5   -0.01    0.07
   2  -1  -5  129.93    2.68
  -2  -1   5  134.79    2.73
  -2  -1   5  134.12    2.82
  -2   1   5  135.09    2.83
  -1  -1   5  151.79    3.09
  -1  -1   5  151.27    3.16
  -1   1   5  153.38    3.19
   0  -1   5   17.44    0.49
   0  -1   5   16.90    0.44
   0   1   5   16.31    0.51
   1  -1   5   23.08    0.57
   1  -1   5   24.42    0.61
  -1   1  -5   22.77    0.67
   1   1   5   22.71    0.63
   2  -1   5    1.43    0.11
   2  -1   5    1.32    0.13
   2   1   5    1.36    0.09
  -2   1  -5    1.41    0.16
   2   1   5    1.40    0.14
   3  -1   5   22.75    0.58
   3  -1   5   21.56    0.57
  -3   1  -5   20.83    0.67
   3   1   5   21.84    0.53
   3   1   5   21.50    0.61
  -4  -1  -5   53.65    1.24
   4  -1   5   56.23    1.27
   4   1   5   57.00    1.23
  -4   1  -5   56.05    1.44
  -5  -1  -5   68.07    1.47
   5  -1   5   66.80    1.50
   5  -1   5   66.40    1.47
   5   1   5   65.82    1.46
  -5   1  -5   65.34    1.69
   6  -1   5   22.33    0.61
  -6  -1  -5   23.23    0.62
   6  -1   5   22.92    0.66
  -6   1  -5   21.34    0.75
   6   1   5   23.52    0.64
   7  -1   5    0.00    0.10
  -7  -1  -5    0.00    0.07
  -7   1  -5    0.08    0.14
   7   1   5   -0.01    0.08
   8  -1   5   19.21    0.63
  -8  -1  -5   18.93    0.57
  -8   1  -5   19.38    0.53
  -8   1  -5   18.15    0.71
   8   1   5   19.56    0.62
   9  -1   5    6.29    0.35
  -9  -1  -5    5.76    0.30
   9   1   5    5.88    0.34
  -9   1  -5    6.27    0.44
 -10  -1  -5    5.07    0.29
  10  -1   5    5.29    0.34
 -10   1  -5    5.42    0.44
  10   1   5    4.73    0.32
 -11  -1  -5    0.25    0.11
  11  -1   5    0.39    0.14
 -11   1  -5    0.28    0.22
  11   1   5    0.27    0.15
  12  -1   5    4.34    0.35
 -12  -1  -5    4.96    0.30
  12   1   5    4.41    0.35
 -12   1  -5    4.90    0.42
  13  -1   5    0.66    0.20
  13   1   5    0.63    0.20
 -13   1  -5    0.14    0.22
  14  -1   5    2.11    0.31
  14   1   5    1.33    0.26
  15  -1   5    0.05    0.19
  15   1   5    0.04    0.18
  16  -1   5    0.04    0.24
  16   1   5    0.07    0.20
  17   1   5    2.17    0.35
  18  -2  -5    0.58    0.24
 -18  -2   5    0.17    0.16
 -17  -2   5    0.71    0.20
  17  -2  -5    0.06    0.22
  17   2  -5    0.76    0.26
  16  -2  -5    3.81    0.40
 -16  -2   5    3.30    0.33
  16   2  -5    3.18    0.39
  15  -2  -5    7.01    0.49
 -15  -2   5    7.15    0.45
  15   2  -5    6.26    0.49
  14  -2  -5    1.57    0.27
 -14  -2   5    1.81    0.25
  14   2  -5    1.21    0.26
 -13  -2   5   -0.04    0.12
  13  -2  -5    0.07    0.15
  13   2  -5    0.39    0.19
  12  -2  -5    9.20    0.48
 -12  -2   5    9.57    0.49
  12   2  -5    9.21    0.51
 -12   2   5    9.82    0.47
 -11  -2   5    7.69    0.43
  11  -2  -5    7.35    0.41
  11   2  -5    7.34    0.43
 -11   2   5    7.56    0.42
 -11   2   5    6.64    0.44
  10  -2  -5    2.13    0.23
 -10  -2   5    1.91    0.23
 -10   2   5    1.88    0.27
  10   2  -5    2.56    0.27
 -10   2   5    2.06    0.23
   9  -2  -5   76.60    1.80
  -9  -2   5   79.34    1.88
  -9   2   5   76.48    1.84
   9   2  -5   75.81    1.86
  -8  -2   5   18.70    0.65
   8  -2  -5   18.43    0.59
   8   2  -5   17.86    0.63
  -8   2   5   17.73    0.63
   7  -2  -5    5.85    0.29
  -7  -2   5    6.65    0.36
   7   2  -5    6.82    0.34
  -7   2   5    6.62    0.35
   6  -2  -5   57.54    1.34
  -6  -2   5   60.41    1.45
   6   2  -5   59.15    1.43
  -6   2   5   59.71    1.44
  -5  -2   5   29.13    0.81
   5  -2  -5   28.67    0.71
   5   2  -5   28.47    0.79
  -5   2   5   26.94    0.79
  -4  -2   5    0.16    0.10
  -4   2   5    0.21    0.10
   4   2  -5    0.24    0.10
  -3  -2   5   91.99    2.05
   3  -2  -5   92.12    1.91
   3   2  -5   95.73    2.03
  -3   2   5   92.23    2.06
  -2  -2   5    1.31    0.13
   2  -2  -5    1.52    0.10
  -2  -2   5    1.38    0.15
  -2   2   5    1.27    0.15
   2   2  -5    1.27    0.13
  -1  -2   5   82.46    1.76
  -1  -2   5   83.54    1.80
  -1   2   5   81.28    1.83
   1   2  -5   81.04    1.91
   0  -2   5   11.77    0.37
   0  -2   5   12.12    0.38
   0   2   5   11.17    0.41
   0   2  -5   11.39    0.42
   1  -2   5   18.64    0.51
   1  -2   5   19.01    0.52
  -1   2  -5   18.63    0.59
   1   2   5   18.61    0.56
   2  -2   5    0.53    0.10
   2  -2   5    0.55    0.09
  -2   2  -5    0.70    0.13
   2   2   5    0.52    0.06
   2   2   5    0.64    0.12
  -3  -2  -5   40.14    0.96
   3  -2   5   41.01    0.98
   3  -2   5   40.96    0.93
  -3   2  -5   40.67    1.12
   3   2   5   41.42    0.90
  -4  -2  -5    0.68    0.11
   4  -2   5    0.65    0.12
   4  -2   5    0.42    0.10
   4   2   5    0.82    0.10
  -4   2  -5    0.63    0.15
   5  -2   5    2.14    0.17
  -5  -2  -5    2.33    0.18
   5  -2   5    2.13    0.18
  -5   2  -5    1.96    0.22
   5   2   5    2.21    0.17
   6  -2   5   35.76    0.94
  -6  -2  -5   36.00    0.90
  -6   2  -5   34.53    1.07
   6   2   5   36.55    0.89
   7  -2   5   -0.07    0.10
  -7  -2  -5   -0.02    0.07
   7   2   5   -0.05    0.08
  -7   2  -5   -0.16    0.14
  -8  -2  -5    7.47    0.34
   8  -2   5    7.20    0.38
  -8   2  -5    7.19    0.46
   8   2   5    7.46    0.36
   9  -2   5    3.57    0.29
  -9  -2  -5    3.89    0.26
  -9   2  -5    3.46    0.34
   9   2   5    3.63    0.28
 -10  -2  -5   62.27    1.51
  10  -2   5   61.40    1.59
  10   2   5   64.39    1.56
 -10   2  -5   61.29    1.76
  11  -2   5    1.40    0.25
 -11  -2  -5    1.31    0.18
  11   2   5    1.17    0.21
 -11   2  -5    1.15    0.27
 -12  -2  -5    6.96    0.38
  12  -2   5    6.96    0.46
  12   2   5    7.86    0.44
 -12   2  -5    7.31    0.53
  13  -2   5    0.76    0.26
 -13  -2  -5    0.56    0.15
  13   2   5    0.82    0.22
 -13   2  -5    0.72    0.28
  14  -2   5    0.18    0.24
  14   2   5    0.34    0.19
 -14   2  -5    0.01    0.26
  15  -2   5    0.92    0.32
  15   2   5    0.95    0.26
  16  -2   5   11.13    0.70
  16   2   5   11.36    0.63
  17   2   5   -0.15    0.20
 -18  -3   5    5.68    0.44
  17  -3  -5    2.44    0.36
 -17  -3   5    2.11    0.30
  17   3  -5    1.91    0.36
 -16  -3   5    1.74    0.27
  16  -3  -5    1.93    0.32
  16   3  -5    1.32    0.30
  15  -3  -5    0.30    0.19
 -15  -3   5    0.08    0.12
  15   3  -5    0.05    0.16
 -14  -3   5    7.42    0.46
  14  -3  -5    7.76    0.49
  14   3  -5    6.39    0.48
  13  -3  -5    1.96    0.28
 -13  -3   5    1.83    0.25
  13   3  -5    1.66    0.28
 -12  -3   5    0.40    0.16
  12  -3  -5    0.38    0.17
 -12   3   5    0.04    0.22
  12   3  -5    0.08    0.14
 -11  -3   5    0.12    0.13
  11  -3  -5    0.09    0.13
 -11   3   5    0.19    0.15
 -11   3   5    0.17    0.20
  11   3  -5   -0.05    0.12
  10  -3  -5   12.35    0.51
 -10  -3   5   12.11    0.54
  10   3  -5   12.22    0.55
 -10   3   5   12.96    0.64
 -10   3   5   11.77    0.51
  -9  -3   5    6.54    0.39
   9  -3  -5    7.78    0.38
  -9   3   5    7.20    0.39
   9   3  -5    7.31    0.41
  -8  -3   5    1.40    0.20
   8  -3  -5    1.37    0.17
   8   3  -5    1.43    0.20
  -8   3   5    1.49    0.20
  -7  -3   5   11.56    0.48
   7  -3  -5   11.51    0.42
  -7   3   5   12.31    0.49
   7   3  -5   12.01    0.50
  -6  -3   5    3.07    0.25
   6  -3  -5    3.29    0.21
  -6   3   5    3.17    0.25
   6   3  -5    3.17    0.24
   5  -3  -5   31.17    0.77
  -5  -3   5   30.83    0.87
   5   3  -5   31.14    0.88
  -5   3   5   31.60    0.87
  -4  -3   5    0.25    0.11
   4  -3  -5    0.17    0.08
  -4   3   5    0.32    0.11
   4   3  -5    0.24    0.11
  -3  -3   5   38.04    0.97
  -3  -3   5   37.43    0.95
   3  -3  -5   36.12    0.84
   3   3  -5   39.45    0.94
  -3   3   5   37.12    0.98
  -2  -3   5    0.41    0.11
  -2  -3   5    0.68    0.13
   2  -3  -5    0.40    0.07
   2   3  -5    0.45    0.11
  -2   3   5    0.70    0.13
  -1  -3   5  349.29    6.92
   1  -3  -5  341.90    6.80
  -1  -3   5  340.87    6.91
  -1   3   5  343.62    6.97
   1   3  -5  344.06    7.57
   0  -3   5  192.50    3.98
   0  -3   5  195.14    3.95
   0   3   5  195.28    4.04
   0   3  -5  191.82    4.36
   1  -3   5   28.17    0.74
   1  -3   5   27.46    0.69
  -1   3  -5   28.89    0.82
   1   3   5   27.17    0.77
   1   3   5   27.19    0.63
   2  -3   5   30.30    0.80
   2  -3   5   31.46    0.73
   2   3   5   29.79    0.83
  -2   3  -5   31.41    0.90
   2   3   5   30.44    0.70
  -3  -3  -5    5.16    0.26
   3  -3   5    5.35    0.28
   3  -3   5    5.15    0.20
   3   3   5    4.92    0.21
  -3   3  -5    5.79    0.33
  -4  -3  -5   20.31    0.59
   4  -3   5   20.75    0.62
   4   3   5   21.05    0.55
  -4   3  -5   20.79    0.71
   5  -3   5   44.37    1.12
  -5  -3  -5   44.05    1.08
   5   3   5   45.11    1.05
  -5   3  -5   41.93    1.24
   6  -3   5   15.80    0.56
  -6  -3  -5   15.42    0.52
   6   3   5   16.95    0.52
  -6   3  -5   15.91    0.64
  -7  -3  -5    8.44    0.37
   7  -3   5    8.40    0.40
   7   3   5    9.13    0.38
  -7   3  -5    8.77    0.49
   8  -3   5   10.21    0.47
  -8  -3  -5   11.04    0.44
  -8   3  -5    9.78    0.54
   8   3   5   10.41    0.43
   9  -3   5    9.36    0.47
  -9  -3  -5    9.19    0.42
   9   3   5   10.24    0.44
  -9   3  -5    9.40    0.54
 -10  -3  -5   12.08    0.49
  10  -3   5   12.48    0.56
  10   3   5   12.83    0.53
 -10   3  -5   12.23    0.65
 -11  -3  -5    5.83    0.35
  11  -3   5    5.96    0.41
 -11   3  -5    6.14    0.49
  11   3   5    6.33    0.38
  12  -3   5   21.06    0.83
 -12  -3  -5   21.61    0.75
 -12   3  -5   22.63    0.95
  12   3   5   23.75    0.81
  13  -3   5    8.45    0.53
 -13  -3  -5    9.00    0.46
 -13   3  -5    8.01    0.60
  13   3   5    9.08    0.50
  14  -3   5   -0.10    0.21
 -14  -3  -5    0.16    0.14
  14   3   5    0.17    0.17
 -14   3  -5   -0.24    0.24
 -15  -3  -5    0.24    0.16
  15  -3   5    0.43    0.25
  15   3   5    0.26    0.22
 -15   3  -5    0.09    0.31
  16  -3   5    4.12    0.47
  17  -4  -5    2.97    0.43
 -17  -4   5    3.45    0.37
  17   4  -5    2.66    0.40
  16  -4  -5    1.27    0.30
 -16  -4   5    1.34    0.26
  16   4  -5    1.48    0.34
  15  -4  -5    1.85    0.31
 -15  -4   5    2.14    0.29
  15   4  -5    1.63    0.31
  14  -4  -5    0.18    0.18
 -14  -4   5    0.16    0.14
  14   4  -5    0.00    0.17
  13  -4  -5    0.21    0.17
 -13  -4   5    0.30    0.16
 -13   4   5    0.46    0.26
  13   4  -5    0.74    0.22
  12  -4  -5    2.17    0.27
 -12  -4   5    2.04    0.26
  12   4  -5    1.75    0.28
 -12   4   5    1.68    0.33
  11  -4  -5    6.26    0.39
 -11  -4   5    6.20    0.40
  11   4  -5    5.51    0.41
 -11   4   5    6.10    0.51
 -10  -4   5   22.98    0.81
  10  -4  -5   23.98    0.78
 -10   4   5   24.83    0.97
  10   4  -5   23.19    0.85
   9  -4  -5   10.15    0.47
  -9  -4   5    9.32    0.47
   9   4  -5    9.20    0.48
  -9   4   5    9.65    0.47
   8  -4  -5   -0.12    0.12
  -8  -4   5    0.12    0.11
   8   4  -5   -0.18    0.08
  -8   4   5    0.05    0.14
   7  -4  -5   76.16    1.76
  -7  -4   5   76.81    1.85
  -7   4   5   81.48    1.85
   7   4  -5   75.92    1.90
  -6  -4   5    0.10    0.10
   6  -4  -5    0.00    0.09
   6   4  -5    0.07    0.10
  -6   4   5    0.02    0.09
  -5  -4   5    1.62    0.18
   5  -4  -5    1.43    0.14
   5   4  -5    1.74    0.20
  -5   4   5    1.77    0.20
   4  -4  -5    3.33    0.20
  -4  -4   5    3.35    0.24
   4   4  -5    3.60    0.21
   4   4  -5    3.29    0.27
  -4   4   5    3.55    0.26
  -3  -4   5   29.96    0.80
  -3  -4   5   28.06    0.81
   3  -4  -5   27.87    0.70
   3   4  -5   29.29    0.78
  -3   4   5   29.32    0.83
  -2  -4   5   41.66    1.02
   2  -4  -5   41.65    0.93
  -2  -4   5   39.58    1.04
   2   4  -5   41.53    1.06
  -2   4   5   40.21    1.07
  -1  -4   5  137.77    3.00
  -1  -4   5  141.94    2.95
   1  -4  -5  138.82    2.87
   1   4  -5  141.42    3.24
  -1   4   5  144.76    3.04
   0  -4   5    4.29    0.21
   0  -4  -5    3.53    0.19
   0  -4   5    4.12    0.26
   0   4  -5    4.16    0.28
   0   4   5    4.44    0.28
   1  -4   5    0.89    0.14
   1  -4   5    0.74    0.10
   1   4   5    0.98    0.16
  -1   4  -5    0.89    0.16
   1   4   5    0.73    0.10
   2  -4   5    2.33    0.14
   2  -4   5    2.16    0.19
  -2   4  -5    2.15    0.22
   2   4   5    2.51    0.16
   2   4   5    1.81    0.21
   3  -4   5    0.61    0.13
  -3  -4  -5    0.82    0.12
  -3   4  -5    0.55    0.16
   3   4   5    0.65    0.10
   4  -4   5   13.19    0.50
  -4  -4  -5   14.36    0.48
  -4   4  -5   12.70    0.56
   4   4   5   13.22    0.43
   5  -4   5    0.25    0.13
  -5  -4  -5    0.18    0.09
  -5   4  -5    0.25    0.15
   5   4   5    0.09    0.09
   6  -4   5   31.34    0.91
  -6  -4  -5   32.09    0.88
  -6   4  -5   30.82    1.03
   6   4   5   31.64    0.85
   7  -4   5    2.05    0.23
  -7  -4  -5    1.79    0.19
   7   4   5    1.93    0.19
  -7   4  -5    1.67    0.26
   8  -4   5    1.36    0.22
  -8  -4  -5    1.96    0.20
  -8   4  -5    1.48    0.26
   8   4   5    1.62    0.20
  -9  -4  -5   21.87    0.73
   9  -4   5   22.48    0.80
  -9   4  -5   22.94    0.90
   9   4   5   23.23    0.74
 -10  -4  -5    5.75    0.35
  10  -4   5    5.09    0.38
  10   4   5    5.52    0.36
 -10   4  -5    5.22    0.45
 -11  -4  -5   34.37    1.03
  11  -4   5   32.40    1.08
 -11   4  -5   35.73    1.25
  11   4   5   35.98    1.05
 -12  -4  -5    4.23    0.33
  12  -4   5    4.31    0.38
  12   4   5    4.27    0.36
 -12   4  -5    3.86    0.43
  13  -4   5    2.32    0.32
 -13  -4  -5    3.11    0.30
 -13   4  -5    2.82    0.42
  14  -4   5    1.03    0.28
 -14  -4  -5    0.74    0.20
 -14   4  -5    0.49    0.32
 -15  -4  -5    9.94    0.54
  15  -4   5    9.35    0.63
 -15   4  -5    9.74    0.75
 -16  -4  -5   19.18    0.79
 -16  -5   5    0.05    0.16
  16  -5  -5    0.18    0.33
  16   5  -5    0.14    0.22
  15  -5  -5   -0.05    0.26
 -15  -5   5   -0.01    0.13
  15   5  -5   -0.17    0.19
  14  -5  -5    0.77    0.28
 -14  -5   5    0.89    0.22
 -14   5   5    0.71    0.31
  14   5  -5    0.97    0.26
  13  -5  -5    1.85    0.32
 -13  -5   5    1.96    0.28
  13   5  -5    1.40    0.30
 -13   5   5    1.94    0.38
  12  -5  -5    3.11    0.35
 -12  -5   5    3.51    0.33
 -12   5   5    3.37    0.43
  12   5  -5    3.06    0.35
  11  -5  -5    3.64    0.34
 -11  -5   5    3.32    0.31
 -11   5   5    3.28    0.42
  11   5  -5    3.43    0.36
  10  -5  -5   17.12    0.66
 -10  -5   5   17.54    0.68
  10   5  -5   16.63    0.72
 -10   5   5   16.84    0.83
   9  -5  -5    0.18    0.15
  -9  -5   5    0.26    0.13
   9   5  -5    0.36    0.17
  -9   5   5    0.18    0.24
  -8  -5   5   34.98    1.02
   8  -5  -5   34.30    0.97
   8   5  -5   33.16    1.07
   7  -5  -5   13.08    0.49
  -7  -5   5   12.59    0.53
  -7   5   5   12.64    0.52
   7   5  -5   12.60    0.56
  -6  -5   5    1.34    0.19
   6  -5  -5    1.19    0.16
   6   5  -5    1.08    0.20
  -6   5   5    1.64    0.20
   5  -5  -5    8.78    0.35
  -5  -5   5    8.20    0.39
  -5   5   5    8.25    0.40
   5   5  -5    8.07    0.43
  -4  -5   5    8.92    0.39
   4  -5  -5    8.81    0.35
  -4  -5   5    8.20    0.41
  -4   5   5    8.66    0.42
   4   5  -5    9.28    0.36
  -3  -5   5   12.01    0.45
   3  -5  -5   11.77    0.40
  -3  -5   5   11.26    0.48
  -3   5   5   11.97    0.49
   3   5  -5   12.67    0.45
   2  -5  -5   58.55    1.32
  -2  -5   5   58.70    1.36
  -2  -5   5   57.73    1.44
  -2   5   5   56.96    1.44
   2   5  -5   59.41    1.48
  -1  -5   5   23.21    0.72
  -1  -5   5   22.59    0.63
   1  -5  -5   23.12    0.61
  -1   5   5   21.94    0.71
   1   5  -5   22.50    0.72
   0  -5  -5   56.68    1.25
   0  -5   5   55.40    1.25
   0  -5   5   55.63    1.38
   0   5  -5   56.83    1.47
   0   5   5   52.84    1.39
   1  -5   5    0.35    0.13
   1  -5   5    0.44    0.08
   1   5   5    0.46    0.12
   1   5   5    0.35    0.15
  -1   5  -5    0.26    0.14
   2  -5   5   -0.15    0.09
  -2   5  -5   -0.09    0.11
   2   5   5    0.04    0.09
   2   5   5   -0.29    0.11
  -3  -5  -5   43.20    1.11
   3  -5   5   42.26    1.15
  -3   5  -5   44.76    1.28
   3   5   5   44.06    1.07
   4  -5   5    0.17    0.11
  -4  -5  -5    0.22    0.10
  -4   5  -5    0.21    0.16
   4   5   5    0.22    0.10
   5  -5   5    6.43    0.37
  -5  -5  -5    6.26    0.34
  -5   5  -5    6.82    0.43
   5   5   5    6.93    0.34
   6  -5   5    3.46    0.29
  -6  -5  -5    3.75    0.27
  -6   5  -5    4.13    0.37
   6   5   5    3.56    0.26
  -7  -5  -5    0.43    0.13
   7  -5   5    0.31    0.15
   7   5   5    0.47    0.15
  -7   5  -5    0.36    0.19
   8  -5   5   12.71    0.57
  -8  -5  -5   13.44    0.54
   8   5   5   13.53    0.54
  -8   5  -5   13.56    0.68
   9  -5   5    3.76    0.33
  -9  -5  -5    3.38    0.28
  -9   5  -5    3.79    0.39
 -10  -5  -5    0.71    0.17
  10  -5   5    0.51    0.18
 -10   5  -5    0.38    0.24
 -11  -5  -5    2.24    0.25
  11  -5   5    2.16    0.30
 -11   5  -5    2.38    0.36
 -12  -5  -5    0.33    0.15
  12  -5   5    0.20    0.19
 -12   5  -5    0.66    0.30
  13  -5   5    4.68    0.43
 -13  -5  -5    4.84    0.38
 -13   5  -5    5.07    0.51
 -14  -5  -5   36.18    1.15
  14  -5   5   34.74    1.23
 -14   5  -5   35.48    1.40
 -15  -5  -5    3.93    0.37
 -15   5  -5    3.19    0.55
  16  -6  -5    0.70    0.38
  15  -6  -5    1.67    0.38
 -15  -6   5    2.37    0.32
 -15   6   5    2.20    0.49
  15   6  -5    2.17    0.38
 -14  -6   5    2.51    0.32
  14  -6  -5    1.89    0.35
  14   6  -5    2.52    0.37
 -14   6   5    2.35    0.43
  13  -6  -5    2.12    0.34
 -13  -6   5    2.03    0.30
  13   6  -5    1.93    0.34
 -13   6   5    1.44    0.38
 -12  -6   5    0.60    0.20
  12  -6  -5    0.47    0.22
 -12   6   5    0.19    0.29
  12   6  -5    0.65    0.23
  11  -6  -5   12.80    0.60
 -11  -6   5   12.73    0.61
 -11   6   5   12.26    0.78
  11   6  -5   13.42    0.66
 -10  -6   5    9.14    0.49
  10  -6  -5    8.60    0.47
 -10   6   5    8.00    0.65
  10   6  -5    8.52    0.53
  -9  -6   5    2.58    0.28
   9  -6  -5    2.62    0.27
   9   6  -5    2.27    0.32
  -9   6   5    3.34    0.43
  -8  -6   5   95.50    2.30
   8  -6  -5   98.33    2.25
   8   6  -5   97.97    2.42
  -7  -6   5   25.46    0.83
   7  -6  -5   25.71    0.79
   7   6  -5   25.96    0.91
   6  -6  -5    0.16    0.12
  -6  -6   5    0.09    0.11
   6   6  -5   -0.09    0.11
   5  -6  -5    6.82    0.35
  -5  -6   5    6.55    0.36
   5   6  -5    5.86    0.40
  -5   6   5    6.93    0.39
   4  -6  -5    3.94    0.27
  -4  -6   5    4.34    0.33
  -4  -6   5    3.72    0.27
  -4   6   5    4.01    0.32
  -3  -6   5    0.96    0.19
   3  -6  -5    0.96    0.14
  -3  -6   5    0.92    0.15
   3   6  -5    0.81    0.17
  -3   6   5    0.95    0.19
   2  -6  -5    1.15    0.15
  -2  -6   5    1.14    0.19
  -2  -6   5    0.95    0.14
  -2   6   5    0.79    0.18
   2   6  -5    0.98    0.18
  -1  -6   5    1.38    0.20
  -1  -6   5    1.51    0.15
   1  -6  -5    1.50    0.16
  -1   6   5    1.95    0.23
   1   6  -5    1.27    0.20
   0  -6   5    7.45    0.40
   0   6   5    7.24    0.41
   0   6  -5    8.31    0.43
   1  -6   5    2.21    0.24
   1   6   5    1.67    0.21
  -1   6  -5    2.01    0.24
   1   6   5    1.97    0.24
   2  -6   5    2.39    0.25
  -2   6  -5    2.14    0.25
   2   6   5    1.94    0.26
   2   6   5    2.34    0.21
   3  -6   5    4.50    0.33
  -3  -6  -5    4.43    0.29
  -3   6  -5    4.15    0.35
  -4  -6  -5   65.61    1.62
   4  -6   5   67.73    1.69
  -4   6  -5   67.94    1.86
   5  -6   5   15.22    0.61
  -5  -6  -5   13.94    0.54
  -5   6  -5   14.70    0.68
   6  -6   5    2.48    0.27
  -6  -6  -5    2.50    0.24
  -6   6  -5    2.69    0.32
   7  -6   5    2.44    0.28
  -7  -6  -5    2.51    0.24
  -7   6  -5    2.18    0.31
  -8  -6  -5    1.95    0.23
   8  -6   5    2.24    0.28
  -8   6  -5    1.43    0.29
   9  -6   5    0.85    0.22
  -9  -6  -5    0.87    0.18
  -9   6  -5    0.76    0.28
  10  -6   5    0.63    0.20
 -10  -6  -5    0.75    0.18
 -10   6  -5    0.71    0.28
 -11  -6  -5    6.89    0.43
  11  -6   5    6.98    0.48
 -11   6  -5    7.00    0.58
 -12  -6  -5    8.06    0.48
  12  -6   5    9.05    0.55
 -12   6  -5    8.31    0.64
 -13  -6  -5    0.09    0.15
  13  -6   5    0.02    0.19
 -13   6  -5    0.21    0.27
 -14  -6  -5    1.40    0.26
 -14   6  -5    0.91    0.38
  15  -7  -5    1.07    0.40
 -15   7   5    0.98    0.51
 -14  -7   5    0.06    0.17
  14  -7  -5   -0.13    0.24
  14   7  -5    0.33    0.24
 -14   7   5    0.15    0.31
 -13  -7   5    7.22    0.50
  13  -7  -5    6.54    0.51
 -13   7   5    6.61    0.64
  13   7  -5    6.86    0.53
  12  -7  -5    0.31    0.22
 -12  -7   5    0.42    0.20
  12   7  -5   -0.10    0.19
 -12   7   5   -0.38    0.27
  11  -7  -5    0.11    0.20
 -11  -7   5    0.46    0.19
  11   7  -5    0.40    0.22
 -11   7   5    0.14    0.30
  10  -7  -5   13.71    0.62
 -10  -7   5   13.92    0.64
  10   7  -5   14.63    0.72
 -10   7   5   13.51    0.86
   9  -7  -5    0.79    0.21
  -9  -7   5    0.58    0.19
   9   7  -5    1.07    0.27
  -9   7   5    0.83    0.37
   8  -7  -5    2.61    0.28
  -8  -7   5    3.03    0.30
  -8   7   5    3.66    0.49
   8   7  -5    2.59    0.33
  -7  -7   5    7.12    0.42
   7  -7  -5    8.06    0.43
   7   7  -5    7.22    0.48
  -6  -7   5    0.43    0.15
   6  -7  -5    0.30    0.14
   6   7  -5    0.16    0.16
   5  -7  -5    0.15    0.12
  -5  -7   5    0.24    0.13
   5   7  -5    0.13    0.17
  -4  -7   5    9.96    0.44
  -4  -7   5   10.01    0.51
  -4   7   5   10.00    0.50
  -3  -7   5   36.99    1.11
  -3  -7   5   36.51    0.99
  -3   7   5   37.09    1.08
  -2  -7   5    0.16    0.14
   2   7  -5   -0.12    0.14
  -2   7   5    0.34    0.16
  -1  -7   5   -0.29    0.10
  -1   7   5   -0.02    0.12
   1   7  -5    0.12    0.15
   0  -7   5    1.08    0.21
   0   7   5    1.48    0.23
   0   7  -5    1.11    0.21
   1  -7   5    2.55    0.27
  -1   7  -5    2.12    0.26
   1   7   5    2.75    0.29
   2  -7   5    0.57    0.18
  -2   7  -5    0.69    0.21
   2   7   5    0.02    0.18
   3  -7   5   15.38    0.65
  -3  -7  -5   16.51    0.59
  -3   7  -5   16.64    0.72
   4  -7   5   10.71    0.53
  -4  -7  -5   10.52    0.48
  -4   7  -5   11.67    0.60
   5  -7   5    2.86    0.30
  -5  -7  -5    2.99    0.26
  -5   7  -5    2.96    0.34
  -6  -7  -5    2.31    0.24
   6  -7   5    2.15    0.28
  -6   7  -5    1.82    0.30
  -7  -7  -5    2.68    0.26
   7  -7   5    2.05    0.28
  -7   7  -5    1.92    0.32
   8  -7   5    7.27    0.48
  -8  -7  -5    7.33    0.42
  -8   7  -5    7.79    0.56
   9  -7   5    3.42    0.36
  -9  -7  -5    4.12    0.34
  -9   7  -5    3.76    0.44
  10  -7   5    0.09    0.18
 -10  -7  -5    0.04    0.12
 -10   7  -5   -0.17    0.25
  11  -7   5   -0.08    0.16
 -11  -7  -5    0.02    0.11
 -11   7  -5   -0.04    0.26
  12  -7   5    2.77    0.38
 -12  -7  -5    2.95    0.32
 -12   7  -5    1.74    0.40
 -13  -8   5    0.02    0.17
 -13   8   5   -0.06    0.37
  13   8  -5    0.16    0.23
 -12  -8   5    1.18    0.25
 -12   8   5    0.06    0.37
  12   8  -5    0.80    0.29
 -11  -8   5    0.61    0.21
 -11   8   5    0.81    0.39
  11   8  -5    0.62    0.25
 -10  -8   5    4.50    0.39
 -10   8   5    4.51    0.58
  10   8  -5    4.89    0.47
  -9  -8   5   27.24    0.95
   9   8  -5   25.18    1.03
  -9   8   5   26.31    1.24
  -8  -8   5    4.26    0.36
  -8   8   5    5.03    0.59
   8   8  -5    4.88    0.45
  -7  -8   5    1.80    0.25
  -7   8   5    1.66    0.44
   7   8  -5    2.22    0.34
  -6  -8   5   13.80    0.59
   6   8  -5   13.84    0.71
  -5  -8   5    0.76    0.18
   5   8  -5    0.84    0.26
  -4  -8   5   11.22    0.49
  -4  -8   5   11.20    0.57
  -3  -8   5   24.63    0.88
  -2  -8   5    0.85    0.21
  -2   8   5    0.62    0.20
  -1  -8   5    2.73    0.30
  -1   8   5    2.66    0.29
   1   8  -5    2.74    0.30
   0  -8   5    8.77    0.50
   0   8  -5    9.28    0.51
   0   8   5    9.89    0.52
   1  -8   5    0.08    0.15
  -1   8  -5    0.10    0.17
   1   8   5    0.29    0.18
   2  -8   5    9.14    0.51
   2   8   5    9.38    0.54
  -2   8  -5    9.33    0.54
   3  -8   5   47.23    1.39
  -3   8  -5   48.22    1.48
   3   8   5   46.61    1.40
   4  -8   5    0.40    0.19
  -4  -8  -5    0.37    0.14
  -4   8  -5    0.24    0.21
   5  -8   5    2.92    0.33
  -5  -8  -5    2.32    0.26
  -5   8  -5    2.00    0.33
   6  -8   5    2.54    0.32
  -6  -8  -5    2.18    0.26
  -6   8  -5    2.21    0.36
   7  -8   5    5.72    0.45
  -7  -8  -5    5.49    0.39
  -7   8  -5    5.52    0.50
   8  -8   5    1.26    0.27
  -8  -8  -5    0.95    0.21
  -8   8  -5    1.12    0.30
  -9  -8  -5    0.10    0.14
   9  -8   5   -0.16    0.18
  -9   8  -5   -0.20    0.21
  10  -8   5    0.28    0.20
 -10  -8  -5    0.19    0.15
 -10   8  -5    0.45    0.30
  11  -8   5    0.21    0.22
 -11  -8  -5    0.09    0.15
 -11  -9   5    0.64    0.24
  11   9  -5    0.64    0.28
 -10  -9   5    0.23    0.19
  10   9  -5   -0.09    0.20
 -10   9   5    0.19    0.36
  -9  -9   5   -0.04    0.16
   9   9  -5    0.25    0.26
  -9   9   5    0.12    0.39
  -8  -9   5    4.15    0.36
  -8   9   5    3.27    0.55
   8   9  -5    3.62    0.44
  -7  -9   5    3.70    0.33
   7   9  -5    4.02    0.45
  -7   9   5    3.19    0.53
  -6  -9   5   -0.12    0.12
   6   9  -5    0.14    0.22
  -6   9   5   -0.71    0.30
   5   9  -5    2.94    0.41
   4   9  -5    0.40    0.28
  -3  -9   5    0.52    0.21
  -2  -9   5    1.36    0.27
  -1  -9   5    5.53    0.43
   0  -9   5    2.01    0.30
   0   9  -5    2.13    0.31
   0   9   5    2.19    0.32
   1  -9   5    0.21    0.18
  -1   9  -5    0.20    0.21
   1   9   5    0.34    0.23
   2  -9   5   -0.13    0.15
  -2   9  -5   -0.13    0.18
   2   9   5    0.00    0.22
   3  -9   5   -0.03    0.16
  -3   9  -5   -0.03    0.20
   3   9   5   -0.01    0.24
   4  -9   5   10.42    0.59
   4   9   5   11.68    0.69
  -4   9  -5   10.41    0.65
  -5  -9  -5    5.05    0.37
   5  -9   5    4.99    0.44
  -5   9  -5    4.52    0.46
   6  -9   5    0.05    0.18
  -6  -9  -5    0.40    0.16
  -6   9  -5    0.43    0.26
   7  -9   5    0.06    0.18
  -7  -9  -5    0.18    0.16
  -7   9  -5   -0.20    0.23
  -8  -9  -5    2.02    0.28
   8  -9   5    1.91    0.33
  -8   9  -5    2.09    0.39
   9  -9   5    2.82    0.38
  -9  -9  -5    2.94    0.32
  -9   9  -5    2.34    0.43
  -9 -10   5    0.18    0.21
   9  10  -5   -0.40    0.22
   8  10  -5    0.13    0.23
  -8  10   5   -0.42    0.34
   7  10  -5    0.14    0.23
  -7  10   5    0.53    0.44
   6  10  -5   -0.03    0.26
  -6  10   5    0.00    0.37
  -5  10   5   -0.10    0.37
   5  10  -5   -0.01    0.24
   4  10  -5   11.67    0.75
  -3 -10   5    3.70    0.40
  -2 -10   5    0.05    0.19
  -1 -10   5    1.36    0.29
   0 -10   5    0.26    0.21
   1 -10   5    3.41    0.39
   2 -10   5   10.16    0.61
   2  10   5   11.61    0.69
  -2  10  -5   11.66    0.68
   3 -10   5   11.60    0.66
  -3  10  -5   12.39    0.72
   3  10   5   11.59    0.73
   4 -10   5   15.21    0.76
   4  10   5   16.10    0.86
  -4  10  -5   16.50    0.84
   5 -10   5    0.13    0.20
   5  10   5    0.16    0.34
  -5  10  -5   -0.12    0.26
   6 -10   5    4.00    0.44
  -6  10  -5    3.61    0.46
   6  10   5    4.05    0.58
  -7 -10  -5    2.20    0.30
   5  11  -5    0.82    0.36
  -4  11   5    1.31    0.49
   4  11  -5    1.86    0.46
  -3 -11   5    0.70    0.28
  -3  11   5    1.40    0.47
  -2 -11   5    3.25    0.42
  -1 -11   5    0.02    0.22
   0 -11   5    2.01    0.35
   1 -11   5    0.69    0.26
   2 -11   5    0.15    0.22
  -3  11  -5    4.81    0.50
  -4  11  -5    0.45    0.29
   5  11   5   11.76    0.86
  18   0  -6    0.04    0.19
  17   0  -6   -0.14    0.20
 -16   0   6   10.82    0.57
  16   0  -6    9.41    0.59
  15   0  -6    0.11    0.17
 -15   0   6   -0.13    0.13
  14   0  -6   29.85    1.04
 -14   0   6   32.61    1.04
 -13   0   6   -0.05    0.11
  13   0  -6    0.15    0.15
  12   0  -6    1.17    0.22
 -12   0   6    1.18    0.20
  11   0  -6    0.15    0.13
 -11   0   6    0.01    0.13
  10   0  -6    6.66    0.38
 -10   0   6    7.33    0.42
  -9   0   6    0.02    0.13
   9   0  -6    0.11    0.09
   8   0  -6   37.88    1.02
  -8   0   6   39.36    1.09
  -7   0   6   -0.08    0.10
   7   0  -6   -0.12    0.07
   6   0  -6    8.43    0.35
  -6   0   6    8.98    0.41
   5   0  -6    0.13    0.07
  -5   0   6    0.10    0.11
   4   0  -6  150.94    3.11
  -4   0   6  151.22    3.24
  -3   0   6    0.07    0.08
   3   0  -6    0.00    0.05
  -2   0   6  146.57    3.09
   2   0  -6  144.57    2.96
  -1   0   6    0.06    0.04
  -1   0   6   -0.08    0.07
   0   0   6   34.82    0.89
   1   0   6   -0.06    0.04
   1   0   6    0.07    0.08
   2   0   6   67.35    1.52
   2   0   6   66.65    1.42
   3   0   6    0.10    0.08
   3   0   6    0.01    0.07
   4   0   6   31.60    0.82
   4   0   6   31.50    0.77
   5   0   6    0.13    0.10
   5   0   6    0.05    0.10
   6   0   6    6.83    0.32
   6   0   6    6.84    0.31
   7   0   6   -0.01    0.10
   7   0   6   -0.05    0.15
  -8   0  -6    0.23    0.09
   8   0   6    0.13    0.11
  -9   0  -6    0.01    0.09
   9   0   6    0.02    0.12
  10   0   6   67.93    1.68
 -10   0  -6   70.14    1.59
  11   0   6    0.05    0.12
  12   0   6    6.80    0.41
  13   0   6   -0.08    0.14
  14   0   6    0.53    0.20
  15   0   6    0.19    0.18
  16   0   6    3.28    0.38
  18  -1  -6   13.21    0.74
  18   1  -6   13.47    0.75
  17  -1  -6    0.02    0.22
 -17  -1   6    0.36    0.18
  17   1  -6   -0.19    0.16
 -16  -1   6    0.33    0.19
  16  -1  -6    0.21    0.20
  16   1  -6    0.09    0.21
  15  -1  -6    9.63    0.57
 -15  -1   6   10.05    0.55
  15   1  -6    9.40    0.56
  14  -1  -6   18.21    0.77
 -14  -1   6   18.81    0.76
 -14   1   6   18.69    0.73
  14   1  -6   20.29    0.81
  13  -1  -6    5.22    0.40
 -13  -1   6    5.55    0.40
  13   1  -6    4.96    0.39
 -13   1   6    6.07    0.39
 -12  -1   6   40.14    1.18
  12  -1  -6   37.91    1.14
 -12   1   6   39.54    1.16
  12   1  -6   39.88    1.19
 -11  -1   6   16.21    0.67
  11  -1  -6   18.13    0.66
  11   1  -6   18.45    0.69
 -11   1   6   17.71    0.68
  10  -1  -6    0.61    0.14
 -10  -1   6    0.57    0.17
 -10   1   6    0.96    0.21
 -10   1   6    0.66    0.17
  10   1  -6    0.79    0.18
   9  -1  -6    1.40    0.18
  -9  -1   6    1.47    0.22
  -9   1   6    1.38    0.21
   9   1  -6    1.17    0.19
  -8  -1   6   11.61    0.50
   8  -1  -6   10.71    0.43
  -8   1   6   11.25    0.49
   8   1  -6   11.78    0.47
   7  -1  -6    8.31    0.35
  -7  -1   6    8.33    0.41
   7   1  -6    8.01    0.37
  -7   1   6    7.36    0.39
  -6  -1   6   76.29    1.80
   6  -1  -6   74.97    1.68
  -6   1   6   74.63    1.79
   6   1  -6   78.62    1.74
  -5  -1   6    8.71    0.40
   5  -1  -6    8.35    0.31
  -5   1   6    8.41    0.40
   5   1  -6    8.63    0.35
  -4  -1   6    9.90    0.41
   4  -1  -6    9.39    0.31
   4   1  -6    9.70    0.35
  -4   1   6    9.51    0.41
   3  -1  -6    6.34    0.22
  -3  -1   6    6.24    0.32
   3   1  -6    6.89    0.28
  -3   1   6    6.36    0.33
  -2  -1   6   91.57    1.92
  -2  -1   6   90.40    2.03
   2  -1  -6   92.24    1.86
  -2   1   6   91.64    2.04
  -1  -1   6   -0.07    0.07
  -1  -1   6    0.10    0.06
  -1   1   6    0.00    0.08
   0  -1   6   44.76    1.02
   0  -1   6   46.49    1.10
   0   1   6   46.16    1.13
   1  -1   6   27.28    0.71
   1  -1   6   26.43    0.65
   1   1   6   26.09    0.73
   2  -1   6   11.72    0.40
   2  -1   6   11.81    0.36
   2   1   6   11.70    0.43
   2   1   6   11.63    0.31
  -2   1  -6   11.32    0.46
   3  -1   6    0.59    0.11
   3  -1   6    0.66    0.10
  -3   1  -6    0.43    0.13
   3   1   6    0.58    0.13
   3   1   6    0.62    0.08
   4  -1   6   33.10    0.83
   4  -1   6   32.98    0.82
  -4   1  -6   32.96    0.97
   4   1   6   33.69    0.78
   4   1   6   32.63    0.88
   5  -1   6    4.96    0.25
   5  -1   6    5.23    0.27
  -5   1  -6    4.88    0.34
   5   1   6    5.11    0.24
   5   1   6    4.88    0.30
   6  -1   6    0.10    0.10
   6  -1   6   -0.04    0.09
  -6  -1  -6   -0.01    0.06
  -6   1  -6   -0.06    0.13
   6   1   6    0.07    0.08
   7  -1   6    8.07    0.36
   7  -1   6    8.81    0.39
  -7  -1  -6    9.09    0.35
   7   1   6    8.77    0.36
  -7   1  -6    9.12    0.49
   8  -1   6    1.29    0.20
  -8  -1  -6    1.83    0.17
  -8   1  -6    1.50    0.24
   8   1   6    1.89    0.20
   9  -1   6   -0.28    0.13
  -9  -1  -6    0.07    0.08
   9   1   6   -0.08    0.10
  -9   1  -6    0.10    0.19
  10  -1   6   16.60    0.66
 -10  -1  -6   17.47    0.57
  10   1   6   17.35    0.62
 -10   1  -6   17.07    0.75
 -11  -1  -6   17.17    0.58
  11  -1   6   16.89    0.68
  11   1   6   17.21    0.65
 -11   1  -6   17.98    0.77
  12  -1   6    4.82    0.40
 -12   1  -6    4.34    0.41
  12   1   6    4.09    0.34
  13  -1   6   -0.06    0.23
  13   1   6    0.00    0.15
 -13   1  -6   -0.08    0.22
  14  -1   6   -0.34    0.24
  14   1   6    0.21    0.17
  15  -1   6    0.03    0.28
  15   1   6   -0.15    0.16
  16  -1   6    0.22    0.31
  16   1   6    0.25    0.21
 -18  -2   6   30.74    1.11
  18  -2  -6   31.79    1.19
  17  -2  -6   -0.10    0.19
 -17  -2   6    0.07    0.14
  17   2  -6    0.22    0.22
 -16  -2   6    1.95    0.28
  16  -2  -6    1.57    0.30
  16   2  -6    1.92    0.33
 -15  -2   6    0.38    0.17
  15  -2  -6    0.55    0.22
  15   2  -6    0.76    0.22
 -14  -2   6    0.44    0.17
  14  -2  -6    0.25    0.18
  14   2  -6    0.68    0.22
 -13  -2   6    2.84    0.29
  13  -2  -6    2.32    0.29
 -13   2   6    2.08    0.25
  13   2  -6    2.81    0.33
 -12  -2   6    0.14    0.14
  12  -2  -6    0.52    0.17
  12   2  -6    0.20    0.16
 -12   2   6    0.15    0.14
 -11  -2   6    5.32    0.38
  11  -2  -6    5.97    0.38
  11   2  -6    5.75    0.39
 -11   2   6    6.16    0.45
 -11   2   6    6.04    0.39
 -10  -2   6    1.43    0.22
  10  -2  -6    1.19    0.19
  10   2  -6    1.48    0.23
 -10   2   6    1.15    0.21
  -9  -2   6    1.80    0.23
   9  -2  -6    2.03    0.21
   9   2  -6    1.94    0.23
  -9   2   6    2.18    0.24
  -8  -2   6    1.07    0.19
   8  -2  -6    0.78    0.14
  -8   2   6    1.05    0.19
   8   2  -6    1.09    0.18
   7  -2  -6    0.15    0.09
  -7  -2   6    0.26    0.12
   7   2  -6    0.30    0.12
  -7   2   6    0.10    0.11
   6  -2  -6    9.96    0.35
  -6  -2   6    9.54    0.43
  -6   2   6    9.85    0.44
   6   2  -6    9.95    0.42
   5  -2  -6    2.66    0.17
  -5  -2   6    2.55    0.22
   5   2  -6    2.42    0.21
  -5   2   6    2.31    0.22
  -4  -2   6    4.51    0.29
   4  -2  -6    4.54    0.19
  -4   2   6    4.50    0.30
   4   2  -6    4.70    0.26
  -3  -2   6   27.31    0.79
   3  -2  -6   27.12    0.63
   3   2  -6   29.11    0.77
  -3   2   6   29.09    0.81
  -2  -2   6    4.97    0.24
  -2  -2   6    4.82    0.28
  -2   2   6    4.56    0.28
  -1  -2   6   22.27    0.64
  -1  -2   6   22.45    0.60
   1   2  -6   22.42    0.66
  -1   2   6   22.67    0.68
   0  -2   6   69.37    1.53
   0  -2   6   68.54    1.56
   0   2   6   70.98    1.61
   0   2  -6   69.29    1.70
   1  -2   6    9.64    0.35
   1  -2   6   10.30    0.35
  -1   2  -6    9.94    0.42
   1   2   6    9.09    0.39
   2  -2   6    9.49    0.35
   2  -2   6    9.83    0.34
   2   2   6    9.91    0.26
  -2   2  -6    8.86    0.41
   2   2   6   10.20    0.41
   3  -2   6   13.18    0.44
   3  -2   6   12.85    0.40
   3   2   6   11.85    0.46
   3   2   6   13.13    0.35
  -3   2  -6   12.14    0.51
   4  -2   6   17.44    0.49
   4  -2   6   16.69    0.52
  -4   2  -6   15.98    0.61
   4   2   6   17.60    0.46
   4   2   6   16.75    0.57
   5  -2   6    0.54    0.12
   5  -2   6    0.35    0.10
  -5  -2  -6    0.48    0.10
   5   2   6    0.57    0.10
  -5   2  -6    0.84    0.18
  -6  -2  -6    1.76    0.16
   6  -2   6    1.69    0.18
  -6   2  -6    1.88    0.24
   6   2   6    1.40    0.15
   7  -2   6    1.39    0.19
  -7  -2  -6    1.60    0.16
   7   2   6    1.67    0.18
  -7   2  -6    1.45    0.24
   8  -2   6    3.45    0.27
  -8  -2  -6    2.71    0.21
  -8   2  -6    2.53    0.31
   8   2   6    2.78    0.23
   9  -2   6    9.56    0.46
  -9  -2  -6    9.40    0.40
   9   2   6    9.80    0.44
  -9   2  -6    9.64    0.56
  10  -2   6   15.89    0.63
 -10  -2  -6   16.11    0.57
 -10   2  -6   16.54    0.75
  10   2   6   16.82    0.61
  11  -2   6    1.80    0.26
 -11  -2  -6    1.91    0.21
  11   2   6    2.12    0.24
 -11   2  -6    1.81    0.32
  12  -2   6    0.25    0.19
 -12  -2  -6    0.36    0.13
 -12   2  -6   -0.05    0.21
  12   2   6    0.22    0.18
  13  -2   6    1.37    0.28
 -13  -2  -6    2.00    0.23
 -13   2  -6    1.96    0.36
  13   2   6    2.15    0.28
  14  -2   6    0.87    0.27
  14   2   6    0.50    0.20
 -14   2  -6    0.49    0.28
  15  -2   6    1.03    0.31
  15   2   6    1.45    0.28
  16  -2   6    0.28    0.29
 -18  -3   6    1.37    0.28
  17  -3  -6    1.18    0.28
 -17  -3   6    0.85    0.23
  17   3  -6    0.79    0.28
  16  -3  -6    0.41    0.21
 -16  -3   6   -0.07    0.16
  16   3  -6    0.05    0.22
 -15  -3   6    3.15    0.33
  15  -3  -6    3.92    0.39
  15   3  -6    3.39    0.40
 -14  -3   6    0.93    0.21
  14  -3  -6    0.94    0.24
  14   3  -6    0.72    0.21
 -13  -3   6    0.75    0.20
  13  -3  -6    0.29    0.17
  13   3  -6    0.72    0.22
 -12  -3   6   36.48    1.12
  12  -3  -6   33.74    1.05
 -12   3   6   35.56    1.21
  12   3  -6   35.03    1.14
 -11  -3   6   10.97    0.53
  11  -3  -6   10.22    0.49
 -11   3   6   11.06    0.52
  11   3  -6   10.03    0.52
 -11   3   6   10.79    0.61
  10  -3  -6   -0.01    0.11
 -10  -3   6    0.12    0.13
 -10   3   6   -0.05    0.13
  10   3  -6    0.07    0.12
  -9  -3   6   11.65    0.53
   9  -3  -6   12.43    0.48
  -9   3   6   11.51    0.53
   9   3  -6   11.61    0.53
  -8  -3   6    3.84    0.31
   8  -3  -6    3.32    0.24
  -8   3   6    3.34    0.28
   8   3  -6    3.68    0.29
  -7  -3   6   52.47    1.35
   7  -3  -6   51.52    1.23
   7   3  -6   51.43    1.35
  -7   3   6   51.20    1.34
   6  -3  -6   10.52    0.37
  -6  -3   6    9.82    0.45
   6   3  -6    9.76    0.44
  -6   3   6    9.64    0.44
   5  -3  -6    9.60    0.33
  -5  -3   6   10.21    0.44
   5   3  -6    9.88    0.42
  -5   3   6    9.64    0.43
   4  -3  -6   36.16    0.85
  -4  -3   6   35.94    0.98
  -4   3   6   37.25    1.00
   4   3  -6   37.14    0.99
  -3  -3   6   86.59    1.92
   3  -3  -6   84.23    1.79
  -3  -3   6   87.13    1.96
   3   3  -6   88.42    2.02
  -3   3   6   86.82    1.99
   2  -3  -6   37.32    0.81
  -2  -3   6   36.55    0.96
  -2  -3   6   37.69    0.95
  -2   3   6   38.14    1.01
   2   3  -6   37.20    0.98
  -1  -3   6    4.96    0.27
  -1  -3   6    4.84    0.27
  -1   3   6    5.18    0.31
   1   3  -6    4.90    0.29
   0  -3   6    1.15    0.14
   0  -3   6    0.67    0.12
   0   3  -6    1.11    0.16
   0   3   6    1.07    0.16
   1  -3   6   25.14    0.70
   1  -3   6   25.96    0.68
  -1   3  -6   25.44    0.78
   1   3   6   25.46    0.76
   2  -3   6   28.89    0.73
   2  -3   6   30.75    0.80
   2   3   6   29.72    0.66
   2   3   6   28.49    0.83
  -2   3  -6   29.48    0.89
   3  -3   6    3.95    0.24
   3  -3   6    3.89    0.21
   3   3   6    3.83    0.17
  -3   3  -6    4.13    0.30
   3   3   6    3.68    0.27
   4  -3   6   16.04    0.53
  -4  -3  -6   15.08    0.49
  -4   3  -6   14.22    0.60
   4   3   6   15.52    0.44
   5  -3   6    1.65    0.18
  -5  -3  -6    1.53    0.17
  -5   3  -6    1.32    0.22
   5   3   6    1.62    0.15
  -6  -3  -6    0.29    0.11
   6  -3   6    0.54    0.14
   6   3   6    0.20    0.10
  -6   3  -6    0.37    0.17
  -7  -3  -6    0.37    0.11
   7  -3   6    0.38    0.14
   7   3   6    0.33    0.12
  -7   3  -6    0.57    0.20
  -8  -3  -6   14.54    0.54
   8  -3   6   16.18    0.60
   8   3   6   15.46    0.54
  -8   3  -6   15.19    0.69
  -9  -3  -6   23.13    0.72
   9  -3   6   22.72    0.77
   9   3   6   23.49    0.73
  -9   3  -6   21.67    0.89
 -10  -3  -6    1.57    0.20
  10  -3   6    1.46    0.24
 -10   3  -6    2.28    0.33
  10   3   6    1.46    0.21
 -11  -3  -6    0.23    0.13
  11  -3   6   -0.05    0.14
 -11   3  -6    0.06    0.23
  11   3   6    0.54    0.17
  12  -3   6    3.50    0.36
 -12  -3  -6    3.55    0.29
 -12   3  -6    3.50    0.42
  12   3   6    3.14    0.32
 -13  -3  -6    5.04    0.36
  13  -3   6    4.50    0.41
 -13   3  -6    4.62    0.48
  14  -3   6    9.29    0.60
 -14  -3  -6   10.24    0.51
 -14   3  -6    9.93    0.70
  15  -3   6    5.88    0.50
 -15   3  -6    6.51    0.62
  17  -4  -6   -0.38    0.22
 -17  -4   6    0.09    0.17
  16  -4  -6    0.03    0.21
 -16  -4   6    0.16    0.18
  16   4  -6    0.26    0.21
  15  -4  -6    0.16    0.19
 -15  -4   6    0.05    0.15
  15   4  -6    0.11    0.20
  14  -4  -6    2.25    0.31
 -14  -4   6    3.71    0.35
  14   4  -6    2.93    0.39
 -13  -4   6    4.10    0.36
  13  -4  -6    4.53    0.37
 -13   4   6    4.02    0.44
  13   4  -6    4.43    0.41
 -12  -4   6    7.00    0.44
  12  -4  -6    6.55    0.42
  12   4  -6    5.60    0.43
 -12   4   6    5.88    0.51
  11  -4  -6    7.98    0.43
 -11  -4   6    7.23    0.44
 -11   4   6    8.45    0.59
  11   4  -6    7.31    0.47
  10  -4  -6    3.01    0.27
 -10  -4   6    2.79    0.28
  10   4  -6    2.83    0.30
  -9  -4   6    0.03    0.12
   9  -4  -6    0.17    0.12
   9   4  -6    0.09    0.12
  -9   4   6   -0.03    0.15
  -8  -4   6    8.23    0.44
   8  -4  -6    8.23    0.41
  -8   4   6    8.37    0.44
   8   4  -6    8.28    0.45
   7  -4  -6   26.88    0.77
  -7  -4   6   27.97    0.86
  -7   4   6   26.87    0.84
   7   4  -6   26.84    0.87
   6  -4  -6    6.66    0.32
  -6  -4   6    6.48    0.37
  -6   4   6    6.77    0.38
   6   4  -6    6.73    0.38
  -5  -4   6    3.16    0.25
   5  -4  -6    2.63    0.20
  -5   4   6    2.73    0.25
   5   4  -6    2.73    0.25
   4  -4  -6   47.78    1.10
  -4  -4   6   47.73    1.23
   4   4  -6   50.85    1.20
  -4   4   6   48.33    1.26
   4   4  -6   46.71    1.26
  -3  -4   6   69.93    1.67
   3  -4  -6   70.80    1.53
  -3  -4   6   70.58    1.67
  -3   4   6   71.34    1.72
   3   4  -6   75.32    1.73
  -2  -4   6   21.06    0.64
   2  -4  -6   21.40    0.53
  -2  -4   6   20.86    0.66
  -2   4   6   21.29    0.69
   2   4  -6   21.75    0.66
  -1  -4   6   11.16    0.41
   1  -4  -6   11.29    0.32
  -1  -4   6   11.23    0.44
   1   4  -6   11.10    0.45
  -1   4   6   10.73    0.46
   0  -4   6    8.05    0.32
   0  -4   6    8.80    0.38
   0   4   6    8.08    0.39
   0   4  -6    8.36    0.39
   0   4   6    8.21    0.27
   1  -4   6   19.57    0.61
   1  -4   6   18.72    0.53
   1   4   6   17.77    0.63
  -1   4  -6   19.83    0.66
   1   4   6   19.13    0.48
   2  -4   6    0.68    0.10
   2  -4   6    0.59    0.13
   2   4   6    0.50    0.08
  -2   4  -6    0.57    0.15
   2   4   6    0.71    0.16
   3  -4   6   16.45    0.57
  -3   4  -6   16.27    0.63
   3   4   6   16.17    0.46
   3   4   6   16.82    0.61
   4  -4   6   13.73    0.51
  -4  -4  -6   12.69    0.47
   4   4   6   13.00    0.41
  -4   4  -6   12.76    0.57
   5  -4   6    0.13    0.12
  -5  -4  -6    0.15    0.10
  -5   4  -6    0.23    0.15
   5   4   6    0.22    0.09
   6  -4   6    1.85    0.22
  -6  -4  -6    1.61    0.18
  -6   4  -6    1.56    0.25
   6   4   6    1.98    0.18
   7  -4   6    7.48    0.41
  -7  -4  -6    7.57    0.37
   7   4   6    7.16    0.34
  -7   4  -6    7.00    0.47
  -8  -4  -6    7.18    0.37
   8  -4   6    6.86    0.40
  -8   4  -6    6.98    0.49
  -9  -4  -6   21.51    0.71
   9  -4   6   20.49    0.75
  -9   4  -6   21.27    0.88
 -10  -4  -6   16.71    0.63
  10  -4   6   16.67    0.68
 -10   4  -6   17.21    0.80
  11  -4   6   14.80    0.67
 -11  -4  -6   14.98    0.60
 -11   4  -6   15.49    0.78
 -12  -4  -6    3.22    0.29
  12  -4   6    2.84    0.34
 -12   4  -6    3.64    0.44
 -13  -4  -6    4.62    0.36
  13  -4   6    4.19    0.41
 -13   4  -6    3.98    0.47
 -14  -4  -6    1.03    0.22
  14  -4   6    1.93    0.32
 -14   4  -6    1.29    0.38
  15  -4   6    1.04    0.29
 -15  -4  -6    0.76    0.20
 -15   4  -6    0.50    0.38
 -16  -5   6    0.95    0.24
  16  -5  -6    0.98    0.39
  16   5  -6    0.73    0.26
 -15  -5   6   -0.14    0.14
  15  -5  -6    0.12    0.30
  15   5  -6    0.06    0.21
  14  -5  -6    1.30    0.32
 -14  -5   6    1.19    0.24
 -14   5   6    1.30    0.36
  14   5  -6    1.39    0.29
 -13  -5   6    5.66    0.43
  13  -5  -6    6.53    0.49
  13   5  -6    5.72    0.46
 -13   5   6    5.27    0.52
  12  -5  -6    0.16    0.20
 -12  -5   6    0.44    0.18
  12   5  -6    0.43    0.20
 -12   5   6    0.48    0.29
 -11  -5   6   -0.02    0.10
  11  -5  -6    0.16    0.17
  11   5  -6    0.27    0.17
 -11   5   6    0.08    0.27
 -10  -5   6    0.45    0.17
  10  -5  -6    0.47    0.18
 -10   5   6    0.56    0.28
  10   5  -6    0.20    0.16
  -9  -5   6    0.64    0.17
   9  -5  -6    0.59    0.17
   9   5  -6    0.53    0.18
   8  -5  -6    0.19    0.14
  -8  -5   6    0.55    0.16
   8   5  -6    0.56    0.17
  -8   5   6    0.58    0.18
  -7  -5   6    1.09    0.19
   7  -5  -6    1.29    0.18
   7   5  -6    1.29    0.23
  -7   5   6    1.68    0.22
   6  -5  -6   12.86    0.46
  -6  -5   6   12.13    0.51
   6   5  -6   12.44    0.55
  -6   5   6   12.06    0.53
   5  -5  -6    4.34    0.25
  -5  -5   6    4.59    0.31
  -5   5   6    4.08    0.32
   5   5  -6    4.67    0.34
   4  -5  -6   16.82    0.50
  -4  -5   6   15.93    0.59
  -4  -5   6   15.86    0.57
   4   5  -6   17.01    0.54
  -4   5   6   17.30    0.63
   3  -5  -6    1.03    0.12
  -3  -5   6    0.89    0.17
  -3  -5   6    0.89    0.16
  -3   5   6    0.70    0.17
   3   5  -6    0.95    0.15
  -2  -5   6   33.36    0.96
  -2  -5   6   34.38    0.90
   2  -5  -6   34.12    0.82
   2   5  -6   33.29    0.95
  -2   5   6   33.31    0.98
  -1  -5   6   21.38    0.63
  -1  -5   6   22.13    0.71
  -1   5   6   22.50    0.73
   1   5  -6   21.55    0.71
   0  -5   6    7.61    0.30
   0  -5   6    6.90    0.37
   0   5   6    6.85    0.38
   0   5  -6    7.26    0.39
   1  -5   6   16.70    0.60
  -1   5  -6   16.11    0.62
   1   5   6   16.75    0.62
   2  -5   6    1.66    0.21
   2   5   6    2.10    0.24
  -2   5  -6    1.88    0.23
   3  -5   6    0.88    0.17
  -3   5  -6    0.59    0.18
   3   5   6    0.71    0.19
  -4  -5  -6    0.51    0.13
   4  -5   6    0.64    0.15
  -4   5  -6    0.46    0.18
   5  -5   6    0.21    0.14
  -5  -5  -6    0.17    0.10
  -5   5  -6    0.11    0.15
   6  -5   6    3.72    0.31
  -6  -5  -6    3.93    0.28
  -6   5  -6    3.80    0.35
  -7  -5  -6   18.08    0.64
   7  -5   6   17.76    0.69
  -7   5  -6   19.15    0.79
   8  -5   6    0.49    0.17
  -8  -5  -6    0.34    0.14
  -8   5  -6    0.57    0.23
  -9  -5  -6    0.78    0.17
   9  -5   6    0.94    0.20
  -9   5  -6    0.78    0.27
 -10  -5  -6   -0.05    0.09
  10  -5   6   -0.07    0.15
 -10   5  -6   -0.16    0.20
  11  -5   6   -0.29    0.13
 -11  -5  -6    0.11    0.13
 -11   5  -6   -0.12    0.23
  12  -5   6    6.61    0.47
 -12  -5  -6    6.19    0.40
 -12   5  -6    5.88    0.54
  13  -5   6    0.74    0.22
 -13  -5  -6    0.34    0.17
 -13   5  -6    0.72    0.34
  14  -5   6    2.61    0.38
 -14  -5  -6    2.59    0.31
 -14   5  -6    2.95    0.48
  16  -6  -6    0.48    0.39
  15  -6  -6   -0.02    0.28
 -15  -6   6    0.11    0.16
 -15   6   6   -0.46    0.38
  15   6  -6   -0.10    0.20
 -14  -6   6    0.86    0.23
  14  -6  -6    0.49    0.29
  14   6  -6    1.25    0.31
 -14   6   6    0.48    0.36
 -13  -6   6    0.86    0.24
  13  -6  -6    0.65    0.25
 -13   6   6    0.41    0.33
  13   6  -6    0.37    0.18
 -12  -6   6    5.02    0.41
  12  -6  -6    5.19    0.42
  12   6  -6    4.61    0.44
 -12   6   6    5.81    0.56
  11  -6  -6    7.19    0.45
 -11  -6   6    7.76    0.47
  11   6  -6    6.89    0.48
 -11   6   6    6.52    0.60
 -10  -6   6    5.64    0.40
  10  -6  -6    5.40    0.38
 -10   6   6    5.53    0.54
  10   6  -6    5.28    0.43
   9  -6  -6   16.59    0.63
  -9  -6   6   15.50    0.65
   9   6  -6   15.87    0.72
  -8  -6   6    7.85    0.44
   8  -6  -6    8.23    0.42
   8   6  -6    8.07    0.49
  -7  -6   6    3.92    0.31
   7  -6  -6    3.23    0.26
   7   6  -6    3.64    0.35
   6  -6  -6    0.20    0.12
  -6  -6   6    0.16    0.13
  -6   6   6    0.23    0.16
   6   6  -6    0.08    0.14
  -5  -6   6    4.34    0.30
  -5   6   6    4.31    0.34
   5   6  -6    4.71    0.37
  -4  -6   6    7.47    0.42
  -4  -6   6    7.11    0.37
  -4   6   6    7.30    0.43
  -3  -6   6    5.23    0.35
  -3  -6   6    5.02    0.30
   3   6  -6    5.24    0.32
  -3   6   6    5.10    0.36
  -2  -6   6    0.70    0.16
  -2  -6   6    0.85    0.13
  -2   6   6    0.53    0.17
   2   6  -6    0.69    0.16
  -1  -6   6    3.94    0.31
  -1  -6   6    3.83    0.24
   1   6  -6    3.86    0.31
  -1   6   6    4.68    0.36
   0  -6   6    1.01    0.19
   0   6  -6    0.82    0.19
   0   6   6    0.88    0.18
   1  -6   6    1.34    0.21
   1   6   6    1.32    0.22
  -1   6  -6    1.34    0.22
   2  -6   6    4.59    0.33
   2   6   6    4.41    0.35
  -2   6  -6    4.59    0.35
   3  -6   6    7.04    0.41
   3   6   6    6.02    0.42
  -3   6  -6    6.70    0.44
   4  -6   6    0.05    0.12
  -4  -6  -6   -0.02    0.09
  -4   6  -6   -0.19    0.16
  -5  -6  -6    3.00    0.25
   5  -6   6    2.81    0.28
  -5   6  -6    2.63    0.32
   6  -6   6   25.27    0.84
  -6  -6  -6   23.85    0.78
  -6   6  -6   23.44    0.93
   7  -6   6    1.77    0.26
  -7  -6  -6    2.42    0.24
  -7   6  -6    2.12    0.32
   8  -6   6    4.51    0.37
  -8  -6  -6    3.92    0.31
  -8   6  -6    3.95    0.41
   9  -6   6   -0.31    0.13
  -9  -6  -6    0.04    0.12
  -9   6  -6   -0.17    0.19
  10  -6   6    0.26    0.18
 -10  -6  -6    0.59    0.17
 -10   6  -6    0.13    0.24
 -11  -6  -6    0.47    0.16
  11  -6   6    0.19    0.18
 -11   6  -6    0.26    0.28
 -12  -6  -6   -0.06    0.13
  12  -6   6   -0.13    0.16
 -12   6  -6   -0.55    0.26
  13  -6   6   -0.15    0.18
 -13  -6  -6    0.24    0.16
 -13   6  -6   -0.15    0.30
 -15   7   6    0.69    0.48
 -14  -7   6    0.04    0.16
 -14   7   6   -0.17    0.34
  14   7  -6    0.42    0.24
 -13  -7   6    2.96    0.35
 -13   7   6    2.63    0.50
  13   7  -6    2.79    0.41
 -12  -7   6    4.51    0.40
 -12   7   6    4.02    0.54
  12   7  -6    4.31    0.45
 -11  -7   6    0.92    0.22
 -11   7   6    0.89    0.39
  11   7  -6    0.46    0.21
 -10  -7   6   21.33    0.84
 -10   7   6   23.18    1.11
  10   7  -6   21.48    0.91
  -9  -7   6    1.00    0.20
   9   7  -6    0.92    0.24
  -9   7   6    0.79    0.38
  -8  -7   6   29.74    0.98
   8   7  -6   30.22    1.07
  -7  -7   6    2.79    0.28
   7   7  -6    3.25    0.35
  -6  -7   6    0.19    0.13
   6   7  -6    0.03    0.17
  -5  -7   6   15.22    0.60
   5   7  -6   16.05    0.71
  -4  -7   6   11.19    0.48
  -4  -7   6   10.85    0.54
  -4   7   6   11.97    0.56
  -3  -7   6   -0.09    0.13
  -3  -7   6    0.09    0.11
  -3   7   6   -0.01    0.15
  -2  -7   6    9.87    0.51
  -2   7   6   10.53    0.52
   2   7  -6   10.62    0.49
  -1  -7   6    0.07    0.15
   1   7  -6    0.00    0.16
  -1   7   6   -0.18    0.13
   0  -7   6    1.12    0.21
   0   7  -6    1.50    0.23
   0   7   6    1.71    0.24
   1  -7   6    0.00    0.12
   1   7   6   -0.07    0.14
  -1   7  -6    0.04    0.16
   2  -7   6   21.82    0.81
  -2   7  -6   23.35    0.86
   2   7   6   23.21    0.85
   3  -7   6   50.58    1.43
   3   7   6   50.29    1.44
  -3   7  -6   54.03    1.55
   4  -7   6    1.32    0.24
  -4   7  -6    1.12    0.25
   4   7   6    0.99    0.27
  -5  -7  -6    7.11    0.40
   5  -7   6    7.47    0.45
  -5   7  -6    6.90    0.49
   6  -7   6    0.21    0.17
  -6  -7  -6    0.05    0.12
  -6   7  -6    0.13    0.21
   7  -7   6    0.04    0.16
  -7  -7  -6   -0.11    0.11
  -7   7  -6    0.03    0.21
   8  -7   6    0.05    0.16
  -8  -7  -6    0.14    0.14
  -8   7  -6    0.24    0.22
  -9  -7  -6    0.98    0.21
   9  -7   6    0.71    0.23
  -9   7  -6    0.84    0.29
 -10  -7  -6    8.38    0.48
  10  -7   6    8.46    0.54
 -10   7  -6    8.01    0.63
 -11  -7  -6    2.07    0.27
  11  -7   6    2.05    0.33
 -11   7  -6    1.80    0.39
 -12  -7  -6    0.45    0.19
  12  -7   6    0.38    0.24
 -12   7  -6    0.25    0.30
 -13   8   6    9.67    0.83
 -12  -8   6    5.07    0.43
 -12   8   6    3.93    0.57
  12   8  -6    4.81    0.48
 -11  -8   6   15.05    0.71
  11   8  -6   14.43    0.78
 -11   8   6   14.61    0.97
 -10  -8   6    5.45    0.43
  10   8  -6    5.77    0.51
 -10   8   6    5.26    0.64
  -9  -8   6    3.28    0.33
  -9   8   6    3.88    0.58
   9   8  -6    2.91    0.40
  -8  -8   6    0.21    0.13
   8   8  -6    0.55    0.24
  -7  -8   6   23.69    0.85
   7   8  -6   25.65    1.00
  -6  -8   6   12.00    0.55
   6   8  -6   11.77    0.65
  -5  -8   6    1.19    0.21
   5   8  -6    1.19    0.30
  -4  -8   6   14.84    0.67
  -3  -8   6    0.06    0.16
  -2  -8   6    4.05    0.36
  -2   8   6    4.43    0.37
  -1  -8   6    1.44    0.26
  -1   8   6    1.66    0.27
   1   8  -6    1.76    0.26
   0  -8   6    9.34    0.52
   0   8   6    9.69    0.53
   0   8  -6    9.25    0.52
   1  -8   6   30.42    1.03
   1   8   6   31.61    1.06
  -1   8  -6   31.24    1.07
   2  -8   6    1.03    0.24
   2   8   6    1.21    0.27
  -2   8  -6    1.02    0.26
   3  -8   6   14.41    0.66
  -3   8  -6   13.97    0.69
   3   8   6   13.90    0.69
   4  -8   6    0.91    0.22
   4   8   6    0.57    0.27
  -4   8  -6    0.65    0.25
   5  -8   6    0.06    0.14
  -5   8  -6    0.08    0.21
   5   8   6   -0.29    0.25
   6  -8   6    3.75    0.37
  -6  -8  -6    3.72    0.32
  -6   8  -6    3.32    0.40
   7  -8   6    0.39    0.20
  -7  -8  -6    0.34    0.16
  -7   8  -6    0.55    0.26
  -8  -8  -6    1.50    0.24
   8  -8   6    1.39    0.29
  -8   8  -6    1.39    0.33
  -9  -8  -6    3.78    0.35
   9  -8   6    3.94    0.41
  -9   8  -6    3.63    0.45
 -10  -8  -6    0.49    0.18
  10  -8   6    0.01    0.20
 -10   8  -6    0.46    0.31
 -11  -9   6    7.52    0.53
  11   9  -6    6.16    0.57
 -10  -9   6   11.87    0.63
  10   9  -6   12.15    0.73
 -10   9   6   11.77    0.92
  -9  -9   6    1.48    0.27
   9   9  -6    1.40    0.32
  -9   9   6    1.32    0.48
  -8  -9   6    4.02    0.36
  -8   9   6    3.79    0.58
   8   9  -6    3.11    0.43
  -7  -9   6    1.96    0.27
   7   9  -6    1.77    0.35
   6   9  -6    0.95    0.26
   5   9  -6    7.55    0.59
  -4  -9   6    0.71    0.23
  -3  -9   6    9.43    0.56
  -2  -9   6    0.15    0.18
  -1  -9   6   12.81    0.66
  -1   9   6   13.80    0.68
   0  -9   6    7.55    0.51
   0   9   6    7.56    0.52
   1  -9   6    8.54    0.54
   1   9   6    8.37    0.55
  -1   9  -6    8.57    0.55
   2  -9   6    0.19    0.18
   2   9   6    0.29    0.25
  -2   9  -6   -0.05    0.20
   3  -9   6    1.82    0.31
   3   9   6    1.63    0.35
  -3   9  -6    1.32    0.31
   4  -9   6    0.62    0.23
   4   9   6    0.03    0.27
  -4   9  -6    0.05    0.23
   5  -9   6    2.93    0.36
   5   9   6    4.17    0.48
  -5   9  -6    3.41    0.42
   6  -9   6    0.05    0.18
   6   9   6   -0.14    0.33
  -6   9  -6   -0.22    0.22
  -7  -9  -6    0.50    0.19
   7  -9   6    0.68    0.25
  -7   9  -6    0.30    0.26
  -8  -9  -6    4.07    0.37
   8  -9   6    3.77    0.42
  -8   9  -6    3.30    0.45
  -9 -10   6   -0.13    0.21
   8  10  -6    0.13    0.25
   7  10  -6    1.02    0.33
  -7  10   6    0.85    0.47
   6  10  -6    5.14    0.54
  -6  10   6    6.09    0.69
   5  10  -6    9.28    0.69
   4  10  -6    4.02    0.51
  -3 -10   6   18.03    0.82
  -2 -10   6    0.38    0.26
  -1 -10   6   -0.07    0.19
   0 -10   6    1.08    0.30
   1 -10   6    0.52    0.24
   2 -10   6    0.16    0.22
   2  10   6    0.54    0.29
  -2  10  -6    0.20    0.25
   3 -10   6   21.53    0.93
  -3  10  -6   22.22    0.98
   3  10   6   21.45    0.98
   4 -10   6    0.57    0.25
  -4  10  -6    0.70    0.29
   4  10   6    0.62    0.34
   5 -10   6    1.66    0.33
   5  10   6    1.00    0.39
  -5  10  -6    1.31    0.35
  -6  10  -6    5.19    0.53
   6  10   6    6.09    0.61
  -3 -11   6    0.17    0.23
  -2 -11   6   14.05    0.77
  -1 -11   6    0.32    0.26
   0 -11   6    4.67    0.48
   4  11   6    1.63    0.44
  18   0  -7    0.03    0.22
  17   0  -7    0.59    0.26
 -16   0   7    0.16    0.16
  16   0  -7   -0.25    0.16
  15   0  -7    0.73    0.24
 -15   0   7    0.45    0.18
  14   0  -7    0.09    0.17
 -14   0   7    0.01    0.13
 -13   0   7    6.89    0.44
  13   0  -7    6.99    0.46
  12   0  -7   -0.09    0.12
 -12   0   7    0.12    0.15
 -11   0   7    9.93    0.51
  11   0  -7    9.00    0.46
  10   0  -7   -0.17    0.09
 -10   0   7    0.10    0.14
   9   0  -7    1.77    0.21
  -9   0   7    1.98    0.24
  -8   0   7   -0.14    0.11
   8   0  -7   -0.13    0.07
  -7   0   7    8.31    0.43
   7   0  -7    8.85    0.37
   6   0  -7    0.07    0.08
  -6   0   7    0.00    0.11
  -5   0   7    7.65    0.39
   5   0  -7    7.78    0.31
   4   0  -7    0.05    0.07
  -4   0   7    0.03    0.10
  -3   0   7  121.17    2.67
   3   0  -7  121.71    2.52
   2   0  -7    0.10    0.06
  -2   0   7    0.02    0.09
  -1   0   7   63.28    1.50
   0   0   7   -0.07    0.08
   0   0   7    0.01    0.05
   1   0   7   13.65    0.49
   1   0   7   13.49    0.36
   2   0   7    0.11    0.09
   2   0   7    0.01    0.06
   3   0   7   18.88    0.60
   3   0   7   18.93    0.50
   4   0   7    0.04    0.07
   4   0   7    0.04    0.10
   5   0   7    7.13    0.34
   5   0   7    6.81    0.30
   6   0   7    0.02    0.11
   6   0   7   -0.02    0.12
   7   0   7   11.66    0.48
   7   0   7   11.64    0.46
   8   0   7   -0.02    0.09
   8   0   7   -0.13    0.16
   9   0   7   17.38    0.62
   9   0   7   17.73    0.64
  10   0   7    0.01    0.12
  11   0   7   -0.08    0.13
  12   0   7    0.13    0.14
  13   0   7   15.48    0.67
  14   0   7   -0.02    0.16
  15   0   7    8.18    0.57
  16   0   7    0.26    0.35
 -18  -1   7    3.87    0.39
  18  -1  -7    4.02    0.46
  18   1  -7    4.42    0.47
  17  -1  -7    0.26    0.23
 -17  -1   7    0.18    0.18
  17   1  -7    0.60    0.28
 -16  -1   7    0.27    0.18
  16  -1  -7    0.53    0.24
  16   1  -7    0.34    0.23
  15  -1  -7   19.87    0.84
 -15  -1   7   22.06    0.86
  15   1  -7   21.64    0.89
 -15   1   7   21.81    0.83
 -14  -1   7    8.42    0.50
  14  -1  -7    7.51    0.48
 -14   1   7    7.73    0.47
  14   1  -7    6.88    0.49
 -13  -1   7   36.92    1.16
  13  -1  -7   35.44    1.12
  13   1  -7   36.28    1.15
 -13   1   7   36.85    1.14
  12  -1  -7   20.20    0.75
 -12  -1   7   20.67    0.79
  12   1  -7   20.47    0.78
 -12   1   7   21.32    0.78
 -11  -1   7    5.52    0.39
  11  -1  -7    4.15    0.32
  11   1  -7    4.95    0.36
 -11   1   7    5.22    0.38
 -10  -1   7    1.57    0.23
  10  -1  -7    1.94    0.22
 -10   1   7    1.30    0.23
  10   1  -7    1.62    0.23
  -9  -1   7    0.23    0.14
   9  -1  -7    0.23    0.11
  -9   1   7   -0.16    0.11
   9   1  -7    0.25    0.13
   8  -1  -7   13.61    0.50
  -8  -1   7   14.79    0.59
  -8   1   7   13.74    0.58
   8   1  -7   14.04    0.53
   7  -1  -7   27.44    0.75
  -7  -1   7   27.47    0.86
   7   1  -7   27.08    0.79
  -7   1   7   26.80    0.86
  -6  -1   7    4.39    0.32
   6  -1  -7    4.52    0.24
   6   1  -7    4.51    0.26
  -6   1   7    4.58    0.31
   5  -1  -7   34.90    0.83
  -5  -1   7   33.24    0.96
   5   1  -7   32.61    0.87
  -5   1   7   33.20    0.96
   4  -1  -7   34.55    0.82
  -4  -1   7   35.44    0.98
   4   1  -7   35.10    0.89
  -4   1   7   35.65    0.98
  -3  -1   7    3.13    0.25
   3  -1  -7    2.70    0.15
  -3   1   7    2.67    0.24
   3   1  -7    2.81    0.20
  -2  -1   7    5.55    0.31
  -2  -1   7    5.82    0.25
   2  -1  -7    5.31    0.19
  -2   1   7    5.65    0.32
  -1  -1   7  202.00    4.13
  -1  -1   7  203.61    4.26
  -1   1   7  208.49    4.29
   0  -1   7  114.06    2.43
   0  -1   7  108.16    2.31
   0   1   7  111.49    2.45
   1  -1   7   28.01    0.76
   1  -1   7   27.22    0.68
   1   1   7   26.92    0.78
   2  -1   7   23.10    0.61
   2  -1   7   23.94    0.68
   2   1   7   23.73    0.70
   3  -1   7   39.85    0.95
   3  -1   7   41.58    1.01
   3   1   7   39.49    1.03
  -3   1  -7   38.41    1.12
   4  -1   7   10.38    0.40
   4  -1   7   10.17    0.37
   4   1   7   10.44    0.43
   4   1   7    9.92    0.34
  -4   1  -7    9.98    0.47
   5  -1   7    4.61    0.27
   5  -1   7    5.03    0.27
  -5   1  -7    4.90    0.36
   5   1   7    5.06    0.24
   5   1   7    4.65    0.30
   6  -1   7   28.92    0.79
   6  -1   7   29.56    0.79
   6   1   7   27.82    0.83
   6   1   7   28.17    0.75
  -6   1  -7   27.60    0.93
   7  -1   7    0.83    0.16
   7  -1   7    0.86    0.17
   7   1   7    0.73    0.13
  -7   1  -7    0.89    0.22
   7   1   7    0.81    0.20
   8  -1   7    0.69    0.16
   8   1   7    0.52    0.13
   8   1   7    0.36    0.21
  -8   1  -7    0.34    0.20
  -9  -1  -7   16.83    0.55
   9  -1   7   16.57    0.62
   9   1   7   16.49    0.58
  -9   1  -7   16.44    0.73
 -10  -1  -7   25.03    0.73
  10  -1   7   23.18    0.80
 -10   1  -7   24.29    0.94
  10   1   7   25.26    0.78
 -11  -1  -7    9.12    0.41
  11  -1   7    8.32    0.48
  11   1   7    8.84    0.44
 -11   1  -7    8.70    0.57
  12  -1   7    5.37    0.43
  12   1   7    5.80    0.38
  13  -1   7    2.28    0.34
  13   1   7    2.00    0.28
  14  -1   7   -0.15    0.22
  14   1   7    0.17    0.17
  15  -1   7   -0.50    0.23
  16  -1   7    0.15    0.30
  18  -2  -7    0.55    0.26
 -18  -2   7    0.06    0.19
  17  -2  -7    8.15    0.56
 -17  -2   7    8.21    0.53
  17   2  -7    7.00    0.55
  16  -2  -7   15.61    0.74
 -16  -2   7   14.96    0.71
  16   2  -7   13.89    0.75
  15  -2  -7   10.93    0.60
 -15  -2   7   10.99    0.60
  15   2  -7   11.14    0.62
 -14  -2   7    2.51    0.30
  14  -2  -7    2.37    0.31
  14   2  -7    2.73    0.34
  13  -2  -7    1.93    0.27
 -13  -2   7    1.23    0.23
 -13   2   7    1.73    0.25
  13   2  -7    1.54    0.28
  12  -2  -7    6.25    0.40
 -12  -2   7    5.61    0.40
 -12   2   7    5.77    0.40
  12   2  -7    5.75    0.42
  11  -2  -7    8.87    0.45
 -11  -2   7    8.26    0.47
  11   2  -7    7.99    0.46
 -11   2   7    8.35    0.52
 -11   2   7    7.82    0.46
 -10  -2   7    9.98    0.51
  10  -2  -7    8.35    0.43
 -10   2   7    9.41    0.50
  10   2  -7    9.74    0.48
  -9  -2   7   34.73    1.05
   9  -2  -7   33.21    0.94
  -9   2   7   35.21    1.05
   9   2  -7   33.14    1.01
   8  -2  -7   16.08    0.54
  -8  -2   7   15.11    0.61
   8   2  -7   15.82    0.59
  -8   2   7   15.98    0.63
   7  -2  -7    0.50    0.11
  -7  -2   7    0.57    0.16
  -7   2   7    0.37    0.14
   7   2  -7    0.43    0.13
   6  -2  -7   13.57    0.43
  -6  -2   7   13.74    0.55
   6   2  -7   13.30    0.50
  -6   2   7   13.74    0.55
  -5  -2   7    3.89    0.29
   5  -2  -7    3.83    0.20
   5   2  -7    3.78    0.25
  -5   2   7    3.76    0.29
   4  -2  -7   63.73    1.38
  -4  -2   7   63.93    1.57
  -4   2   7   65.24    1.59
   4   2  -7   65.93    1.52
   3  -2  -7   74.83    1.56
  -3  -2   7   76.93    1.77
   3   2  -7   76.74    1.72
  -3   2   7   74.07    1.78
  -2  -2   7   46.01    1.17
  -2  -2   7   45.11    1.08
  -2   2   7   46.52    1.19
  -1  -2   7   28.74    0.81
  -1  -2   7   28.93    0.75
  -1   2   7   29.09    0.84
   0  -2   7   84.87    1.84
   0  -2   7   82.73    1.89
   0   2  -7   82.01    2.04
   0   2   7   87.62    1.95
   1  -2   7    1.02    0.13
   1  -2   7    0.93    0.12
  -1   2  -7    0.92    0.16
   1   2   7    0.86    0.15
   2  -2   7   37.49    0.92
   2  -2   7   37.83    0.93
   2   2   7   36.23    0.99
  -2   2  -7   36.31    1.06
   3  -2   7    1.60    0.15
   3  -2   7    1.55    0.15
   3   2   7    1.61    0.11
   3   2   7    1.61    0.19
  -3   2  -7    1.52    0.21
   4  -2   7    0.90    0.13
   4  -2   7    0.78    0.13
   4   2   7    0.88    0.10
   4   2   7    1.10    0.18
  -4   2  -7    0.87    0.19
   5  -2   7    1.15    0.16
   5  -2   7    1.03    0.14
   5   2   7    0.85    0.18
  -5   2  -7    1.00    0.20
   5   2   7    0.93    0.12
   6  -2   7    0.10    0.10
   6   2   7   -0.13    0.15
   6   2   7   -0.03    0.09
  -6   2  -7    0.13    0.16
   7  -2   7    2.29    0.22
  -7  -2  -7    1.70    0.18
   7   2   7    1.91    0.18
  -7   2  -7    1.63    0.25
  -8  -2  -7    0.06    0.10
   8  -2   7    0.25    0.14
   8   2   7    0.29    0.12
  -8   2  -7    0.38    0.20
   9  -2   7    0.94    0.20
  -9  -2  -7    0.99    0.16
   9   2   7    1.51    0.20
  -9   2  -7    0.94    0.26
  10  -2   7   14.29    0.61
 -10  -2  -7   15.23    0.55
 -10   2  -7   14.02    0.72
  10   2   7   14.15    0.56
 -11  -2  -7    4.91    0.32
  11  -2   7    4.38    0.36
 -11   2  -7    4.52    0.44
  11   2   7    4.35    0.33
  12  -2   7    0.11    0.18
 -12  -2  -7    0.06    0.12
 -12   2  -7    0.02    0.27
  13  -2   7    3.98    0.39
 -13   2  -7    4.16    0.44
  14  -2   7    0.35    0.24
 -14   2  -7    0.35    0.28
  15  -2   7    0.01    0.24
 -17  -3   7   -0.09    0.16
  17  -3  -7    0.32    0.23
  17   3  -7    0.27    0.21
 -16  -3   7   13.18    0.68
  16  -3  -7   12.92    0.69
  16   3  -7   12.99    0.73
  15  -3  -7    3.35    0.37
 -15  -3   7    3.56    0.35
  15   3  -7    2.42    0.37
  14  -3  -7    0.40    0.21
 -14  -3   7    0.61    0.20
  14   3  -7    0.42    0.24
  13  -3  -7    0.01    0.15
 -13  -3   7   -0.15    0.12
  13   3  -7    0.05    0.16
  12  -3  -7   11.70    0.53
 -12  -3   7   11.51    0.58
 -12   3   7   11.67    0.68
 -12   3   7   11.32    0.55
  12   3  -7   11.67    0.60
 -11  -3   7    4.11    0.35
  11  -3  -7    4.62    0.33
  11   3  -7    4.49    0.36
 -11   3   7    3.95    0.34
 -11   3   7    4.23    0.43
  10  -3  -7    1.59    0.20
 -10  -3   7    1.06    0.21
  10   3  -7    1.20    0.23
 -10   3   7    1.20    0.22
   9  -3  -7   11.47    0.46
  -9  -3   7   12.06    0.56
  -9   3   7   11.92    0.55
   9   3  -7   11.53    0.53
  -8  -3   7   31.56    0.97
   8  -3  -7   31.33    0.85
  -8   3   7   31.61    0.98
   8   3  -7   30.93    0.96
   7  -3  -7   80.23    1.81
  -7  -3   7   82.30    1.98
  -7   3   7   81.57    1.97
   7   3  -7   81.41    1.96
  -6  -3   7   22.20    0.74
   6  -3  -7   21.65    0.60
   6   3  -7   23.20    0.73
  -6   3   7   22.25    0.75
   5  -3  -7    5.81    0.24
  -5  -3   7    5.83    0.35
   5   3  -7    5.68    0.32
  -5   3   7    5.37    0.34
   4  -3  -7    0.34    0.08
  -4  -3   7    0.15    0.12
   4   3  -7    0.10    0.10
  -4   3   7    0.22    0.12
  -3  -3   7    9.61    0.41
   3  -3  -7    9.08    0.27
  -3  -3   7    8.35    0.36
  -3   3   7    8.48    0.42
  -2  -3   7    0.00    0.09
  -2  -3   7    0.06    0.09
   2   3  -7    0.34    0.12
  -2   3   7    0.02    0.09
  -1  -3   7   28.40    0.79
  -1  -3   7   29.19    0.78
  -1   3   7   28.04    0.85
   1   3  -7   28.83    0.83
   0  -3   7   12.23    0.44
   0  -3   7   11.94    0.44
   0   3  -7   12.43    0.48
   0   3   7   11.85    0.49
   1  -3   7    0.13    0.09
   1  -3   7    0.09    0.09
   1   3   7    0.19    0.11
  -1   3  -7    0.01    0.11
   2  -3   7    1.79    0.16
   2  -3   7    1.92    0.18
  -2   3  -7    2.05    0.22
   2   3   7    1.83    0.21
   3  -3   7   22.24    0.62
   3  -3   7   22.83    0.67
   3   3   7   23.39    0.54
  -3   3  -7   22.06    0.78
   3   3   7   22.90    0.73
   4  -3   7   17.51    0.57
   4   3   7   16.26    0.60
   4   3   7   16.62    0.45
  -4   3  -7   15.52    0.64
   5  -3   7    3.59    0.26
   5   3   7    3.15    0.20
  -5   3  -7    2.76    0.29
   5   3   7    2.68    0.27
  -6  -3  -7    0.60    0.12
   6  -3   7    0.32    0.13
   6   3   7    0.60    0.12
  -6   3  -7    0.34    0.19
   7  -3   7   10.86    0.48
  -7  -3  -7   10.54    0.44
  -7   3  -7   11.18    0.58
   7   3   7   10.93    0.41
   8  -3   7   21.14    0.72
  -8  -3  -7   20.45    0.67
  -8   3  -7   21.07    0.85
  -9  -3  -7   20.03    0.67
   9  -3   7   19.83    0.72
  -9   3  -7   18.94    0.83
  10  -3   7    9.59    0.49
 -10  -3  -7    8.67    0.43
 -10   3  -7   10.02    0.62
 -11  -3  -7   -0.02    0.10
  11  -3   7   -0.04    0.15
 -11   3  -7    0.02    0.24
  12  -3   7   15.01    0.68
 -12  -3  -7   14.53    0.60
 -12   3  -7   15.83    0.81
  13  -3   7    0.86    0.26
 -13  -3  -7    0.78    0.19
 -13   3  -7    0.51    0.31
  14  -3   7   13.24    0.70
 -14   3  -7   14.83    0.85
  15  -3   7    1.24    0.32
 -15   3  -7    0.28    0.38
 -17  -4   7    0.07    0.17
  17  -4  -7    0.00    0.27
  16  -4  -7    7.28    0.53
 -16  -4   7    6.76    0.49
  16   4  -7    5.36    0.51
 -15  -4   7    0.21    0.18
  15  -4  -7   -0.09    0.18
  15   4  -7    0.05    0.20
  14  -4  -7    0.28    0.19
 -14  -4   7    0.04    0.14
  14   4  -7    0.15    0.20
 -13  -4   7    3.07    0.33
  13  -4  -7    2.68    0.31
 -13   4   7    3.35    0.41
  13   4  -7    3.20    0.37
 -12  -4   7    1.93    0.26
  12  -4  -7    1.84    0.25
 -12   4   7    0.85    0.33
  12   4  -7    1.53    0.28
 -11  -4   7    3.86    0.34
  11  -4  -7    3.83    0.31
  11   4  -7    3.50    0.35
 -11   4   7    3.94    0.45
 -10  -4   7    0.52    0.18
  10  -4  -7    0.28    0.13
 -10   4   7    0.31    0.18
  10   4  -7    0.35    0.15
   9  -4  -7   12.69    0.51
  -9  -4   7   12.05    0.57
  -9   4   7   13.02    0.59
   9   4  -7   12.99    0.59
   8  -4  -7   29.39    0.85
  -8  -4   7   29.96    0.95
  -8   4   7   30.65    0.96
   8   4  -7   28.85    0.95
   7  -4  -7    8.94    0.39
  -7  -4   7    8.50    0.45
  -7   4   7    9.15    0.46
   7   4  -7    7.48    0.42
  -6  -4   7    0.35    0.15
   6  -4  -7    0.23    0.11
   6   4  -7   -0.01    0.11
  -6   4   7    0.32    0.14
   5  -4  -7   10.59    0.37
  -5  -4   7   11.91    0.50
   5   4  -7   11.95    0.51
  -5   4   7   11.12    0.51
  -4  -4   7    0.05    0.11
   4  -4  -7    0.02    0.07
   4   4  -7   -0.03    0.10
  -4   4   7    0.18    0.12
   4   4  -7    0.01    0.13
  -3  -4   7   26.15    0.80
  -3  -4   7   27.13    0.80
   3  -4  -7   27.19    0.65
   3   4  -7   27.43    0.78
  -3   4   7   26.49    0.84
  -2  -4   7   22.36    0.67
  -2  -4   7   21.36    0.68
  -2   4   7   22.04    0.74
   2   4  -7   21.42    0.68
  -1  -4   7   32.80    0.90
  -1  -4   7   32.79    0.88
  -1   4   7   32.00    0.95
   1   4  -7   33.10    0.95
   0  -4   7    9.02    0.40
   0  -4   7    8.54    0.36
   0   4  -7    8.75    0.42
   0   4   7    8.78    0.43
   1  -4   7    7.85    0.37
   1  -4   7    7.10    0.31
  -1   4  -7    7.22    0.40
   1   4   7    7.48    0.39
   2  -4   7    5.60    0.32
   2   4   7    5.97    0.36
  -2   4  -7    5.62    0.37
   3  -4   7    4.89    0.31
   3   4   7    4.37    0.32
  -3   4  -7    4.52    0.35
   4  -4   7    1.70    0.20
   4   4   7    1.41    0.22
  -4   4  -7    1.93    0.25
   5  -4   7    0.86    0.17
   5   4   7    0.44    0.21
  -5   4  -7    0.67    0.20
   6  -4   7    1.98    0.23
  -6  -4  -7    2.32    0.21
  -6   4  -7    2.27    0.29
  -7  -4  -7   10.41    0.46
   7  -4   7   11.62    0.51
  -7   4  -7   11.60    0.61
  -8  -4  -7    0.99    0.17
   8  -4   7    1.07    0.20
  -8   4  -7    1.37    0.27
  -9  -4  -7   16.96    0.62
   9  -4   7   15.79    0.66
  -9   4  -7   17.17    0.80
  10  -4   7    6.62    0.44
 -10  -4  -7    7.08    0.40
 -10   4  -7    6.55    0.54
  11  -4   7   19.11    0.78
 -11  -4  -7   20.00    0.73
 -11   4  -7   21.25    0.94
 -12  -4  -7    0.51    0.17
  12  -4   7    0.53    0.21
 -12   4  -7    0.64    0.29
  13  -4   7    2.70    0.35
 -13  -4  -7    2.64    0.29
 -13   4  -7    2.38    0.43
 -14  -4  -7    2.00    0.27
  14  -4   7    2.72    0.37
 -14   4  -7    2.14    0.42
 -15  -4  -7    6.79    0.47
 -15   4  -7    5.87    0.63
 -16  -5   7    0.56    0.21
  16  -5  -7    1.20    0.41
  16   5  -7    0.31    0.25
  15  -5  -7    0.60    0.34
 -15  -5   7    0.25    0.17
  15   5  -7   -0.04    0.18
 -14  -5   7    0.06    0.16
  14  -5  -7    0.15    0.27
 -14   5   7   -0.03    0.28
  14   5  -7    0.21    0.20
 -13  -5   7   13.83    0.67
  13  -5  -7   14.46    0.71
 -13   5   7   15.33    0.87
  13   5  -7   14.02    0.73
 -12  -5   7    2.32    0.29
  12  -5  -7    2.10    0.30
  12   5  -7    2.36    0.33
 -12   5   7    2.30    0.43
 -11  -5   7    8.47    0.49
  11  -5  -7    8.48    0.49
  11   5  -7    7.61    0.50
 -11   5   7    9.01    0.68
  10  -5  -7    6.10    0.40
 -10  -5   7    5.07    0.39
  10   5  -7    5.47    0.42
   9  -5  -7    0.49    0.17
  -9  -5   7    0.23    0.14
   9   5  -7    0.13    0.13
  -8  -5   7    0.27    0.15
   8  -5  -7    0.29    0.14
   8   5  -7    0.65    0.17
  -8   5   7    0.49    0.18
   7  -5  -7    6.66    0.34
  -7  -5   7    6.48    0.40
   7   5  -7    7.30    0.43
  -7   5   7    7.47    0.43
  -6  -5   7    3.58    0.29
   6   5  -7    3.63    0.32
  -6   5   7    3.54    0.31
  -5  -5   7    6.12    0.37
  -5   5   7    6.27    0.39
   5   5  -7    6.18    0.39
  -4  -5   7    0.16    0.12
  -4  -5   7    0.07    0.11
  -4   5   7   -0.17    0.10
  -3  -5   7    7.94    0.38
  -3  -5   7    8.43    0.41
  -3   5   7    8.66    0.44
   3   5  -7    7.93    0.39
  -2  -5   7    0.20    0.10
  -2  -5   7    0.04    0.10
  -2   5   7    0.11    0.12
   2   5  -7    0.15    0.13
  -1  -5   7    2.37    0.24
  -1  -5   7    2.18    0.19
  -1   5   7    2.57    0.26
   1   5  -7    2.07    0.23
   0  -5   7   18.82    0.57
   0  -5   7   19.13    0.66
   0   5   7   18.10    0.68
   0   5  -7   19.64    0.68
   1  -5   7   47.58    1.24
   1   5   7   44.60    1.27
  -1   5  -7   47.58    1.32
   2  -5   7   11.48    0.49
   2   5   7   10.12    0.50
  -2   5  -7   11.42    0.53
   3  -5   7   21.39    0.72
   3   5   7   21.11    0.76
  -3   5  -7   20.97    0.78
   4  -5   7    0.81    0.18
  -4   5  -7    0.72    0.20
   4   5   7    0.54    0.19
   5  -5   7    8.34    0.43
  -5   5  -7    8.13    0.50
   5   5   7    7.95    0.49
   6  -5   7   17.80    0.66
  -6  -5  -7   17.88    0.63
  -6   5  -7   16.38    0.74
  -7  -5  -7   -0.12    0.09
   7  -5   7   -0.02    0.12
  -7   5  -7   -0.07    0.18
   8  -5   7   10.39    0.52
  -8  -5  -7    9.41    0.46
  -8   5  -7    9.57    0.60
  -9  -5  -7    6.40    0.39
   9  -5   7    6.12    0.42
  -9   5  -7    6.16    0.51
  10  -5   7    0.29    0.16
 -10  -5  -7    0.08    0.12
 -10   5  -7   -0.04    0.23
  11  -5   7    0.17    0.17
 -11  -5  -7    0.13    0.13
 -11   5  -7    0.27    0.27
  12  -5   7   -0.10    0.15
 -12  -5  -7    0.10    0.15
 -12   5  -7    0.24    0.28
 -13  -5  -7    0.32    0.17
  13  -5   7    0.59    0.24
 -13   5  -7    0.43    0.32
 -14  -5  -7    0.07    0.16
 -15  -6   7    3.97    0.42
  15   6  -7    4.35    0.48
 -14  -6   7    5.38    0.45
 -14   6   7    4.57    0.59
  14   6  -7    5.24    0.49
 -13  -6   7    5.32    0.43
 -13   6   7    4.99    0.57
  13   6  -7    5.89    0.51
 -12  -6   7    2.04    0.29
 -12   6   7    1.50    0.43
  12   6  -7    1.07    0.27
 -11  -6   7    0.01    0.14
  11   6  -7    0.18    0.18
 -11   6   7    0.08    0.31
 -10  -6   7    0.94    0.21
  10   6  -7    0.58    0.23
  -9  -6   7   10.69    0.55
   9   6  -7   11.44    0.61
  -8  -6   7    5.88    0.39
   8   6  -7    5.52    0.42
  -7  -6   7    1.40    0.22
   7   6  -7    1.15    0.25
  -7   6   7    1.64    0.26
  -6  -6   7    1.99    0.23
   6   6  -7    1.79    0.27
  -6   6   7    1.69    0.25
  -5  -6   7   25.18    0.81
  -5   6   7   24.65    0.86
   5   6  -7   25.65    0.90
  -4  -6   7    0.13    0.13
  -4  -6   7   -0.10    0.12
  -4   6   7    0.48    0.18
  -3  -6   7   45.02    1.17
  -3  -6   7   43.60    1.23
  -3   6   7   45.11    1.27
  -2  -6   7   27.49    0.88
  -2  -6   7   26.26    0.77
  -2   6   7   26.61    0.89
   2   6  -7   27.08    0.85
  -1  -6   7    0.99    0.20
   1   6  -7    0.92    0.19
  -1   6   7    0.77    0.19
   0  -6   7    1.81    0.23
   0   6   7    1.37    0.22
   0   6  -7    1.99    0.24
   1  -6   7    0.47    0.16
  -1   6  -7    0.43    0.18
   1   6   7    0.23    0.15
   2  -6   7    2.23    0.26
   2   6   7    2.31    0.27
  -2   6  -7    1.78    0.26
   3  -6   7    8.14    0.45
   3   6   7    8.78    0.50
  -3   6  -7    8.25    0.49
   4  -6   7    1.11    0.21
   4   6   7    0.82    0.22
  -4   6  -7    1.06    0.23
   5  -6   7    0.34    0.16
  -5   6  -7   -0.14    0.14
   5   6   7   -0.15    0.20
  -6  -6  -7    0.11    0.11
   6  -6   7    0.33    0.14
  -6   6  -7   -0.01    0.18
   7  -6   7    0.14    0.16
  -7  -6  -7    0.07    0.11
  -7   6  -7    0.14    0.20
   8  -6   7    0.28    0.18
  -8  -6  -7    0.27    0.16
  -8   6  -7    0.53    0.25
   9  -6   7    2.63    0.32
  -9  -6  -7    2.47    0.27
  -9   6  -7    2.49    0.37
  10  -6   7    2.53    0.33
 -10  -6  -7    2.23    0.27
 -10   6  -7    1.96    0.37
  11  -6   7    0.19    0.19
 -11  -6  -7    0.53    0.18
 -11   6  -7    0.21    0.30
 -12  -6  -7    0.02    0.15
  12  -6   7    0.20    0.20
 -12   6  -7   -0.04    0.26
 -13  -6  -7    0.41    0.19
 -14  -7   7    2.46    0.34
  14   7  -7    2.61    0.40
 -14   7   7    2.57    0.53
 -13  -7   7    1.01    0.25
  13   7  -7    0.48    0.24
 -13   7   7    0.44    0.38
 -12  -7   7    0.33    0.19
 -12   7   7    0.24    0.37
  12   7  -7    0.52    0.21
 -11  -7   7    0.08    0.15
 -11   7   7    0.11    0.34
  11   7  -7   -0.03    0.18
 -10  -7   7    0.67    0.21
  10   7  -7    0.54    0.22
 -10   7   7    0.61    0.40
  -9  -7   7    3.44    0.33
   9   7  -7    3.12    0.38
  -8  -7   7   -0.05    0.12
   8   7  -7   -0.05    0.15
  -7  -7   7   24.85    0.85
   7   7  -7   24.24    0.94
  -6  -7   7    5.08    0.35
   6   7  -7    5.07    0.43
  -5  -7   7    0.09    0.12
  -5   7   7    0.04    0.15
   5   7  -7   -0.04    0.16
  -4  -7   7    1.01    0.17
  -4  -7   7    1.23    0.23
  -4   7   7    1.07    0.23
  -3  -7   7    5.97    0.42
  -3   7   7    6.97    0.45
  -2  -7   7   11.80    0.57
  -2   7   7   12.90    0.60
  -1  -7   7   -0.15    0.12
   1   7  -7    0.25    0.15
  -1   7   7    0.16    0.15
   0  -7   7   27.02    0.91
   0   7   7   26.55    0.92
   0   7  -7   27.07    0.93
   1  -7   7    4.03    0.34
   1   7   7    4.42    0.37
  -1   7  -7    4.51    0.37
   2  -7   7   12.91    0.60
  -2   7  -7   12.65    0.62
   2   7   7   13.93    0.65
   3  -7   7    5.71    0.41
   3   7   7    5.54    0.44
  -3   7  -7    5.17    0.43
   4  -7   7    2.31    0.29
  -4   7  -7    2.35    0.31
   4   7   7    2.39    0.34
   5  -7   7   13.23    0.62
  -5   7  -7   13.95    0.70
   5   7   7   13.26    0.68
   6  -7   7    0.30    0.18
   6   7   7    0.55    0.28
  -6   7  -7    0.62    0.25
   7  -7   7    1.34    0.26
  -7  -7  -7    1.44    0.22
  -7   7  -7    1.70    0.31
  -8  -7  -7    0.36    0.16
   8  -7   7    0.36    0.18
  -8   7  -7    0.18    0.24
   9  -7   7    0.54    0.21
  -9  -7  -7    0.87    0.20
  -9   7  -7    1.28    0.32
 -10  -7  -7    0.66    0.18
  10  -7   7    0.66    0.23
 -10   7  -7    0.80    0.32
 -11  -7  -7    0.06    0.14
  11  -7   7   -0.20    0.17
 -11   7  -7   -0.03    0.25
 -12  -8   7    0.82    0.23
 -12   8   7    1.23    0.45
  12   8  -7    1.47    0.33
 -11  -8   7   10.92    0.61
 -11   8   7    9.27    0.83
  11   8  -7   10.23    0.66
 -10  -8   7    0.88    0.23
  10   8  -7    0.73    0.26
 -10   8   7    0.68    0.43
  -9  -8   7    0.61    0.20
   9   8  -7    0.32    0.21
  -8  -8   7    0.18    0.15
   8   8  -7   -0.11    0.16
  -7  -8   7    1.09    0.22
   7   8  -7    1.99    0.34
  -6  -8   7    2.04    0.26
   6   8  -7    1.75    0.32
   5   8  -7   11.97    0.68
  -4  -8   7    6.94    0.46
  -3  -8   7    6.33    0.45
  -3   8   7    6.90    0.48
  -2  -8   7    0.17    0.17
  -2   8   7    0.21    0.20
  -1  -8   7   18.88    0.78
  -1   8   7   20.97    0.82
   0  -8   7    1.32    0.26
   0   8   7    1.10    0.25
   0   8  -7    1.53    0.26
   1  -8   7    2.45    0.30
  -1   8  -7    2.20    0.30
   1   8   7    2.76    0.33
   2  -8   7   10.87    0.57
  -2   8  -7   10.87    0.60
   2   8   7   11.25    0.62
   3  -8   7    0.11    0.18
   3   8   7    0.48    0.22
  -3   8  -7   -0.03    0.20
   4  -8   7   -0.05    0.15
   4   8   7    0.17    0.24
  -4   8  -7   -0.25    0.19
   5  -8   7    3.02    0.34
   5   8   7    3.17    0.41
  -5   8  -7    3.51    0.39
   6  -8   7    0.88    0.23
  -6   8  -7    0.82    0.29
   6   8   7    0.59    0.31
   7  -8   7    2.41    0.33
  -7   8  -7    2.03    0.36
   7   8   7    2.14    0.43
   8  -8   7    2.74    0.35
  -8  -8  -7    2.77    0.31
  -8   8  -7    1.88    0.36
   9  -8   7    0.24    0.21
  -9  -8  -7    0.21    0.16
  -9   8  -7    0.09    0.26
  10  -8   7    0.99    0.28
 -11  -9   7    3.85    0.41
 -10  -9   7    2.55    0.33
  10   9  -7    2.10    0.39
 -10   9   7    3.75    0.62
  -9  -9   7    1.00    0.25
   9   9  -7    1.22    0.32
  -9   9   7    1.10    0.47
  -8  -9   7    1.06    0.24
   8   9  -7    1.48    0.31
   7   9  -7    1.21    0.34
   6   9  -7    5.90    0.54
   5   9  -7    0.24    0.26
  -4  -9   7   44.83    1.40
  -3  -9   7    8.35    0.53
  -2  -9   7    3.23    0.37
  -1  -9   7    1.88    0.31
  -1   9   7    1.95    0.33
   0  -9   7    3.50    0.38
   0   9   7    3.29    0.40
   1  -9   7    6.85    0.49
  -1   9  -7    6.39    0.50
   1   9   7    7.60    0.53
   2  -9   7    2.18    0.32
  -2   9  -7    1.79    0.32
   2   9   7    2.24    0.34
   3  -9   7    0.47    0.21
   3   9   7    0.67    0.29
  -3   9  -7    0.56    0.25
   4  -9   7    7.24    0.51
  -4   9  -7    8.13    0.58
   4   9   7    6.89    0.57
   5  -9   7    9.38    0.59
   5   9   7    8.83    0.67
  -5   9  -7    9.25    0.64
   6  -9   7   24.38    1.00
  -6   9  -7   24.30    1.06
   6   9   7   26.59    1.11
   7  -9   7    4.73    0.45
   7   9   7    5.17    0.58
  -7   9  -7    5.25    0.51
  -8   9  -7    1.89    0.39
   8   9   7    1.52    0.49
   7  10  -7    6.17    0.59
  -7  10   7    6.07    0.72
   6  10  -7    0.44    0.30
   5  10  -7    4.59    0.53
   4  10  -7   15.49    0.87
  -3 -10   7    0.75    0.27
  -2 -10   7    2.64    0.38
  -1 -10   7    0.15    0.21
   0 -10   7    4.79    0.46
   1 -10   7    0.40    0.24
   1  10   7    0.79    0.31
   2 -10   7    0.99    0.27
   2  10   7    0.84    0.31
  -2  10  -7    0.32    0.27
   3 -10   7    0.15    0.22
  -3  10  -7   -0.30    0.24
   3  10   7    0.04    0.27
   4 -10   7   16.58    0.82
  -4  10  -7   18.31    0.89
   4  10   7   17.44    0.91
  -5  10  -7    5.69    0.54
   5  10   7    6.28    0.60
   3  11   7   12.03    0.80
  18   0  -8    0.15    0.24
  17   0  -8    0.12    0.21
 -17   0   8   -0.07    0.16
 -16   0   8    9.29    0.57
  16   0  -8   10.20    0.61
 -15   0   8   -0.06    0.13
  15   0  -8   -0.22    0.15
  14   0  -8    1.09    0.25
 -14   0   8    1.15    0.23
  13   0  -8   -0.01    0.15
 -13   0   8    0.02    0.14
  12   0  -8   66.04    1.74
 -12   0   8   67.68    1.78
 -11   0   8   -0.04    0.14
  11   0  -8    0.07    0.11
 -10   0   8    0.35    0.18
  10   0  -8    0.64    0.16
  -9   0   8    0.03    0.15
   9   0  -8    0.10    0.10
   8   0  -8   27.38    0.81
  -8   0   8   28.44    0.92
  -7   0   8    0.07    0.13
   7   0  -8   -0.07    0.07
   6   0  -8   17.79    0.55
  -6   0   8   15.89    0.63
   5   0  -8    0.03    0.07
  -5   0   8    0.14    0.12
   4   0  -8  247.72    5.01
  -4   0   8  246.73    5.19
   3   0  -8   -0.13    0.05
  -3   0   8    0.01    0.10
   2   0  -8   46.58    1.09
  -2   0   8   52.35    1.28
  -1   0   8    0.02    0.10
  -1   0   8    0.03    0.06
   0   0   8   28.52    0.83
   1   0   8   -0.09    0.05
   1   0   8    0.11    0.11
   2   0   8   73.57    1.72
   2   0   8   74.16    1.57
   3   0   8   -0.11    0.06
   3   0   8    0.02    0.10
   4   0   8   49.26    1.15
   4   0   8   51.06    1.26
   5   0   8    0.00    0.09
   5   0   8   -0.06    0.11
   6   0   8   -0.09    0.12
   6   0   8    0.27    0.12
   7   0   8   -0.17    0.11
   7   0   8    0.05    0.14
   8   0   8   27.24    0.85
   8   0   8   27.10    0.81
   9   0   8   -0.18    0.14
  10   0   8    3.62    0.32
  11   0   8   -0.37    0.18
  12   0   8   -0.59    0.19
  13   0   8   -0.34    0.22
  14   0   8   12.42    0.68
  18  -1  -8    0.12    0.23
 -18  -1   8    0.08    0.17
  17  -1  -8    0.36    0.21
 -17  -1   8    0.48    0.22
  17   1  -8    0.32    0.23
  16  -1  -8    0.07    0.18
 -16  -1   8    0.46    0.19
  16   1  -8   -0.18    0.17
  15  -1  -8    0.34    0.20
 -15  -1   8    0.51    0.20
 -15   1   8    0.37    0.19
  15   1  -8    0.32    0.21
 -14  -1   8   10.69    0.58
  14  -1  -8   11.71    0.60
  14   1  -8   11.57    0.60
 -14   1   8   11.11    0.59
  13  -1  -8    7.72    0.47
 -13  -1   8    8.49    0.51
  13   1  -8    8.07    0.49
 -13   1   8    8.95    0.52
  12  -1  -8   -0.01    0.12
 -12  -1   8    0.24    0.16
 -12   1   8   -0.06    0.13
  12   1  -8    0.21    0.15
 -11  -1   8    0.19    0.15
  11  -1  -8    0.22    0.14
 -11   1   8    0.48    0.19
  11   1  -8    0.24    0.15
  10  -1  -8    8.37    0.42
 -10  -1   8    8.64    0.49
 -10   1   8    8.50    0.49
  10   1  -8    8.28    0.44
   9  -1  -8   25.45    0.78
  -9  -1   8   24.28    0.85
  -9   1   8   26.06    0.88
   9   1  -8   24.83    0.80
   8  -1  -8    5.07    0.29
  -8  -1   8    4.76    0.37
  -8   1   8    4.79    0.36
   8   1  -8    4.68    0.31
   7  -1  -8   23.77    0.68
  -7  -1   8   23.24    0.80
   7   1  -8   23.16    0.73
  -7   1   8   24.08    0.81
  -6  -1   8    8.02    0.43
   6  -1  -8    8.38    0.33
  -6   1   8    8.33    0.43
   6   1  -8    8.13    0.36
  -5  -1   8    1.84    0.22
   5  -1  -8    2.02    0.15
   5   1  -8    2.14    0.18
  -5   1   8    2.05    0.23
  -4  -1   8    8.18    0.41
   4  -1  -8    7.95    0.28
  -4   1   8    8.56    0.42
   4   1  -8    7.07    0.32
   3  -1  -8  127.61    2.61
  -3  -1   8  126.33    2.83
   3   1  -8  126.78    2.70
  -3   1   8  131.00    2.85
   2  -1  -8  113.04    2.29
  -2  -1   8  116.89    2.52
  -2  -1   8  110.06    2.35
  -2   1   8  110.32    2.53
  -1  -1   8    1.48    0.18
  -1  -1   8    1.43    0.13
  -1   1   8    1.65    0.20
   0  -1   8    3.64    0.20
   0  -1   8    4.02    0.27
   0   1   8    3.91    0.28
   1  -1   8    2.88    0.24
   1  -1   8    2.99    0.19
   1   1   8    3.53    0.27
   2  -1   8    0.19    0.10
   2  -1   8    0.29    0.08
   2   1   8    0.29    0.12
   2   1   8    0.18    0.06
   3  -1   8    6.49    0.28
   3  -1   8    6.50    0.33
   3   1   8    6.41    0.35
   4  -1   8   30.94    0.83
   4  -1   8   28.25    0.76
   4   1   8   28.69    0.85
   4   1   8   29.79    0.72
   5  -1   8   10.66    0.44
   5  -1   8   10.99    0.41
   5   1   8   10.48    0.38
   5   1   8   10.83    0.47
   6  -1   8   18.36    0.59
   6   1   8   18.51    0.56
   6   1   8   18.68    0.66
   7  -1   8    0.27    0.12
   7   1   8    0.01    0.15
   7   1   8    0.26    0.11
  -7   1  -8    0.08    0.18
   8  -1   8    0.31    0.14
   8   1   8    0.09    0.12
   8   1   8    0.21    0.19
   9  -1   8    0.97    0.19
   9   1   8    0.84    0.17
   9   1   8    1.01    0.26
  10  -1   8    3.21    0.29
  10   1   8    3.02    0.26
  10   1   8    3.41    0.36
  11  -1   8   13.56    0.60
  11   1   8   13.81    0.57
  12  -1   8    9.92    0.54
  13  -1   8   -0.27    0.19
  14  -1   8    2.80    0.36
  15  -1   8    0.70    0.29
  16  -1   8    1.45    0.37
 -18  -2   8   16.91    0.81
  18  -2  -8   18.06    0.87
  17  -2  -8   15.41    0.79
 -17  -2   8   15.65    0.76
  17   2  -8   14.64    0.79
 -16  -2   8    3.18    0.36
  16  -2  -8    3.51    0.40
  16   2  -8    2.80    0.39
 -15  -2   8    0.39    0.18
  15  -2  -8    0.72    0.23
  15   2  -8    0.63    0.24
 -14  -2   8    8.57    0.54
  14  -2  -8    8.40    0.51
  14   2  -8    8.97    0.55
 -14   2   8    9.53    0.55
 -13  -2   8    2.10    0.28
  13  -2  -8    1.97    0.28
  13   2  -8    1.62    0.28
 -13   2   8    1.59    0.26
 -12  -2   8   39.79    1.25
  12  -2  -8   40.80    1.19
 -12   2   8   41.77    1.25
  12   2  -8   41.12    1.25
  11  -2  -8    0.03    0.13
 -11  -2   8    0.00    0.13
  11   2  -8    0.21    0.14
 -11   2   8    0.43    0.18
  10  -2  -8    8.89    0.43
 -10  -2   8    9.18    0.50
 -10   2   8    9.24    0.51
  10   2  -8    8.34    0.46
  -9  -2   8    1.47    0.23
   9  -2  -8    1.32    0.18
   9   2  -8    1.07    0.19
  -9   2   8    1.41    0.24
   8  -2  -8   18.14    0.59
  -8  -2   8   18.32    0.70
  -8   2   8   19.15    0.71
   8   2  -8   17.90    0.65
   7  -2  -8   74.46    1.70
  -7  -2   8   76.67    1.88
  -7   2   8   77.02    1.90
   7   2  -8   76.75    1.82
   6  -2  -8    0.11    0.07
  -6  -2   8   -0.06    0.12
   6   2  -8    0.22    0.11
  -6   2   8   -0.17    0.09
   5  -2  -8    9.48    0.32
  -5  -2   8    9.91    0.47
  -5   2   8    9.30    0.46
   5   2  -8    9.15    0.40
   4  -2  -8   29.15    0.69
  -4  -2   8   28.54    0.89
  -4   2   8   28.76    0.90
   4   2  -8   31.73    0.84
  -3  -2   8   26.65    0.82
  -3   2   8   26.93    0.84
   3   2  -8   27.28    0.76
  -2  -2   8  157.23    3.26
  -2  -2   8  159.08    3.37
  -2   2   8  152.02    3.39
  -1  -2   8    0.01    0.08
  -1  -2   8    0.09    0.11
  -1   2   8   -0.04    0.10
   0  -2   8   70.83    1.70
   0  -2   8   73.46    1.63
   0   2   8   75.16    1.77
   1  -2   8    0.19    0.10
   1  -2   8    0.15    0.09
  -1   2  -8   -0.02    0.12
   1   2   8    0.18    0.11
   2  -2   8    1.47    0.15
   2  -2   8    1.59    0.17
  -2   2  -8    1.90    0.22
   2   2   8    1.92    0.22
   3  -2   8    1.36    0.16
   3  -2   8    1.58    0.17
  -3   2  -8    1.47    0.21
   3   2   8    1.66    0.13
   3   2   8    1.74    0.21
   4  -2   8    0.10    0.10
   4  -2   8    0.26    0.11
  -4   2  -8   -0.02    0.15
   4   2   8    0.11    0.07
   4   2   8    0.17    0.12
   5  -2   8   10.83    0.42
   5   2   8   10.18    0.47
   5   2   8   10.95    0.36
  -5   2  -8   10.71    0.54
   6  -2   8    0.33    0.12
   6   2   8    0.39    0.11
   6   2   8    0.27    0.16
  -6   2  -8    0.00    0.18
   7  -2   8    1.04    0.18
  -7   2  -8    1.13    0.24
   7   2   8    1.03    0.22
   8  -2   8    4.15    0.31
   8   2   8    3.31    0.34
  -8   2  -8    3.72    0.37
   9  -2   8    6.46    0.38
  -9   2  -8    6.29    0.50
   9   2   8    6.82    0.49
  10  -2   8    6.82    0.42
  10   2   8    7.38    0.53
 -10   2  -8    7.40    0.54
  11  -2   8    1.73    0.26
 -11   2  -8    1.61    0.32
  11   2   8    1.86    0.38
  12  -2   8    1.39    0.28
 -12   2  -8    1.18    0.32
  13  -2   8   -0.21    0.17
 -13   2  -8   -0.26    0.25
  14  -2   8    2.83    0.37
  15  -2   8    0.37    0.25
 -17  -3   8    6.15    0.49
  17  -3  -8    6.09    0.52
  17   3  -8    6.07    0.53
 -16  -3   8   10.05    0.61
  16  -3  -8   11.12    0.65
  16   3  -8    9.96    0.65
  15  -3  -8    5.48    0.45
 -15  -3   8    6.36    0.47
  15   3  -8    5.49    0.49
 -14  -3   8    2.25    0.31
  14  -3  -8    1.85    0.29
  14   3  -8    2.49    0.35
  13  -3  -8   36.13    1.10
 -13  -3   8   35.12    1.17
  13   3  -8   34.99    1.18
 -12  -3   8    9.48    0.53
  12  -3  -8    9.41    0.49
  12   3  -8    9.04    0.53
 -12   3   8   10.13    0.65
 -12   3   8    9.96    0.54
 -11  -3   8    3.70    0.34
  11  -3  -8    4.01    0.31
  11   3  -8    3.93    0.36
 -11   3   8    4.07    0.36
  10  -3  -8    1.37    0.20
 -10  -3   8    1.38    0.24
  10   3  -8    1.34    0.24
 -10   3   8    1.44    0.24
  -9  -3   8   24.92    0.87
   9  -3  -8   24.32    0.74
  -9   3   8   23.96    0.85
   9   3  -8   23.95    0.83
   8  -3  -8    4.51    0.26
  -8  -3   8    3.87    0.33
  -8   3   8    3.95    0.34
   8   3  -8    3.53    0.30
  -7  -3   8    4.23    0.34
   7  -3  -8    4.17    0.24
  -7   3   8    3.83    0.32
   7   3  -8    4.85    0.32
  -6  -3   8   10.59    0.50
   6  -3  -8   10.40    0.36
  -6   3   8   10.40    0.50
   6   3  -8   10.43    0.46
  -5  -3   8    0.20    0.13
   5  -3  -8    0.31    0.08
  -5   3   8    0.35    0.14
   5   3  -8    0.31    0.12
  -4  -3   8    1.20    0.19
   4  -3  -8    1.72    0.13
   4   3  -8    1.61    0.20
  -4   3   8    1.63    0.22
  -3  -3   8   34.04    0.91
  -3  -3   8   35.29    0.98
  -3   3   8   34.09    1.01
  -2  -3   8   24.98    0.77
  -2  -3   8   25.51    0.73
  -2   3   8   24.97    0.81
  -1  -3   8   36.70    0.98
  -1  -3   8   36.17    0.94
  -1   3   8   35.47    1.03
   1   3  -8   35.95    1.02
   0  -3   8   26.41    0.77
   0  -3   8   27.10    0.76
   0   3   8   27.58    0.85
   0   3  -8   26.72    0.84
   1  -3   8   14.65    0.51
   1  -3   8   14.16    0.50
  -1   3  -8   14.41    0.57
   1   3   8   15.35    0.58
   2  -3   8    0.05    0.09
   2  -3   8    0.00    0.09
  -2   3  -8   -0.05    0.12
   2   3   8    0.06    0.11
   3  -3   8   15.89    0.55
   3   3   8   16.31    0.61
  -3   3  -8   16.63    0.65
   4  -3   8   13.20    0.50
  -4   3  -8   13.00    0.59
   4   3   8   13.88    0.56
   5  -3   8   19.88    0.65
  -5   3  -8   18.88    0.76
   5   3   8   20.15    0.72
   6  -3   8    0.22    0.13
  -6   3  -8    0.25    0.19
   6   3   8    0.09    0.19
   7  -3   8   23.87    0.76
   7   3   8   22.56    0.82
  -7   3  -8   22.44    0.88
   8  -3   8    6.26    0.38
  -8   3  -8    6.98    0.50
   8   3   8    7.03    0.49
   9  -3   8    0.14    0.14
  -9  -3  -8    0.00    0.09
  -9   3  -8    0.08    0.21
 -10  -3  -8   -0.10    0.10
  10  -3   8   -0.16    0.13
 -10   3  -8    0.35    0.25
 -11  -3  -8    6.53    0.38
  11  -3   8    6.44    0.44
 -11   3  -8    6.20    0.54
  12  -3   8    5.01    0.41
 -12  -3  -8    5.01    0.36
 -12   3  -8    5.22    0.49
 -13  -3  -8    0.40    0.16
  13  -3   8    0.39    0.22
 -13   3  -8    0.23    0.29
  14  -3   8    1.98    0.32
 -14   3  -8    1.76    0.42
  15  -3   8    0.79    0.29
 -15   3  -8    0.90    0.44
  17  -4  -8    0.12    0.25
  16  -4  -8    0.32    0.24
 -16  -4   8    0.43    0.20
  16   4  -8    0.46    0.24
 -15  -4   8    7.71    0.53
  15  -4  -8    7.50    0.51
  15   4  -8    8.00    0.58
  14  -4  -8    6.76    0.46
 -14  -4   8    6.24    0.46
  14   4  -8    5.77    0.50
  13  -4  -8    0.06    0.15
 -13  -4   8    0.14    0.16
  13   4  -8    0.01    0.16
  12  -4  -8   18.19    0.69
 -12  -4   8   15.87    0.72
  12   4  -8   15.59    0.73
 -12   4   8   17.86    0.90
  11  -4  -8   -0.02    0.12
 -11  -4   8    0.06    0.13
  11   4  -8   -0.11    0.12
  10  -4  -8    6.71    0.38
 -10  -4   8    6.26    0.43
  10   4  -8    7.71    0.46
 -10   4   8    6.51    0.44
  -9  -4   8   91.44    2.25
   9  -4  -8   90.32    2.09
   9   4  -8   88.27    2.25
  -9   4   8   96.52    2.27
  -8  -4   8   90.02    2.22
   8  -4  -8   92.04    2.05
   8   4  -8   88.98    2.22
  -8   4   8   92.81    2.24
   7  -4  -8   10.96    0.43
  -7  -4   8   10.82    0.52
   7   4  -8   10.57    0.51
  -7   4   8   10.86    0.53
  -6  -4   8    0.00    0.12
   6   4  -8    0.07    0.11
  -6   4   8    0.12    0.14
  -5  -4   8    2.12    0.24
  -5   4   8    2.12    0.25
   5   4  -8    1.60    0.22
  -4  -4   8    7.67    0.40
   4   4  -8    7.96    0.42
  -4   4   8    7.45    0.42
  -3  -4   8    1.02    0.17
  -3  -4   8    0.55    0.14
   3   4  -8    0.86    0.16
  -3   4   8    0.81    0.19
  -2  -4   8    3.88    0.28
  -2  -4   8    3.69    0.28
  -2   4   8    3.81    0.31
   2   4  -8    4.00    0.31
  -1  -4   8   12.23    0.48
  -1  -4   8   12.26    0.47
  -1   4   8   10.85    0.51
   1   4  -8   11.78    0.49
   0  -4   8   15.66    0.54
   0  -4   8   16.42    0.58
   0   4  -8   16.24    0.62
   0   4   8   17.14    0.65
   1  -4   8   15.09    0.55
   1  -4   8   15.51    0.51
  -1   4  -8   15.01    0.60
   1   4   8   14.80    0.60
   2  -4   8    1.00    0.17
   2   4   8    0.63    0.17
  -2   4  -8    0.78    0.20
   3  -4   8   55.16    1.39
  -3   4  -8   55.91    1.56
   3   4   8   56.17    1.48
   4  -4   8   31.04    0.89
  -4   4  -8   28.63    1.00
   4   4   8   29.50    0.94
   5  -4   8   15.19    0.59
   5   4   8   16.39    0.66
  -5   4  -8   16.04    0.70
   6  -4   8   14.10    0.57
   6   4   8   13.63    0.62
  -6   4  -8   14.29    0.67
   7  -4   8    0.28    0.15
   7   4   8    0.10    0.21
  -7   4  -8    0.49    0.21
   8  -4   8    5.37    0.37
  -8  -4  -8    6.23    0.36
   8   4   8    5.90    0.48
  -8   4  -8    6.36    0.50
   9  -4   8    4.76    0.36
  -9  -4  -8    4.38    0.32
  -9   4  -8    4.43    0.44
 -10  -4  -8   30.63    0.94
  10  -4   8   28.51    0.98
 -10   4  -8   29.79    1.15
  11  -4   8    9.11    0.53
 -11  -4  -8    8.72    0.47
 -11   4  -8    8.76    0.63
 -12  -4  -8    0.04    0.12
  12  -4   8    0.01    0.18
 -12   4  -8    0.03    0.26
 -13  -4  -8    1.30    0.24
  13  -4   8    1.60    0.30
 -13   4  -8    1.47    0.38
  14  -4   8    1.56    0.31
 -14  -4  -8    1.36    0.25
 -14   4  -8    1.00    0.42
 -15  -5   8    4.74    0.43
  15   5  -8    4.12    0.45
 -14  -5   8   -0.10    0.14
  14   5  -8    0.35    0.20
 -13  -5   8   14.90    0.73
  13   5  -8   16.06    0.78
 -13   5   8   16.34    0.93
 -12  -5   8    0.08    0.15
  12   5  -8    0.37    0.19
 -12   5   8    0.72    0.37
 -11  -5   8   16.06    0.71
  11   5  -8   15.86    0.73
 -10  -5   8    0.39    0.17
  10   5  -8    0.87    0.24
  -9  -5   8    1.58    0.24
  -9   5   8    2.43    0.29
   9   5  -8    1.88    0.29
  -8  -5   8    5.30    0.37
   8   5  -8    6.39    0.42
  -8   5   8    5.12    0.38
  -7  -5   8   12.57    0.57
  -7   5   8   12.27    0.57
   7   5  -8   11.11    0.56
  -6  -5   8    3.30    0.29
   6   5  -8    3.06    0.30
  -6   5   8    3.19    0.32
  -5  -5   8    0.51    0.16
   5   5  -8    0.79    0.19
  -5   5   8    0.14    0.15
  -4  -5   8    3.61    0.29
  -4  -5   8    3.89    0.31
  -4   5   8    4.33    0.35
  -3  -5   8   14.87    0.58
  -3  -5   8   14.89    0.57
  -3   5   8   14.74    0.63
   3   5  -8   15.41    0.57
  -2  -5   8    6.38    0.35
  -2  -5   8    6.32    0.37
   2   5  -8    6.48    0.38
  -2   5   8    6.42    0.41
  -1  -5   8    1.11    0.17
  -1  -5   8    1.07    0.20
   1   5  -8    1.36    0.21
  -1   5   8    1.15    0.21
   0  -5   8   20.06    0.68
   0   5  -8   18.34    0.70
   0   5   8   19.61    0.72
   1  -5   8    7.66    0.41
  -1   5  -8    8.28    0.46
   1   5   8    7.95    0.44
   2  -5   8    4.14    0.32
  -2   5  -8    4.28    0.36
   2   5   8    3.71    0.33
   3  -5   8   34.67    1.01
   3   5   8   33.58    1.07
  -3   5  -8   35.33    1.12
   4  -5   8    2.72    0.27
  -4   5  -8    3.12    0.32
   4   5   8    2.13    0.28
   5  -5   8    7.23    0.41
  -5   5  -8    7.59    0.49
   5   5   8    6.44    0.45
   6  -5   8    1.75    0.23
   6   5   8    1.14    0.27
  -6   5  -8    0.97    0.26
   7  -5   8    0.93    0.20
   7   5   8    1.42    0.31
  -7   5  -8    0.63    0.24
   8  -5   8   -0.24    0.13
  -8  -5  -8    0.10    0.11
  -8   5  -8    0.30    0.23
   8   5   8    0.00    0.29
  -9  -5  -8    8.96    0.47
   9  -5   8    9.17    0.52
  -9   5  -8   10.00    0.64
 -10  -5  -8    0.03    0.12
  10  -5   8    0.10    0.16
 -10   5  -8    0.02    0.26
 -11  -5  -8    1.11    0.21
  11  -5   8    0.64    0.22
 -11   5  -8    0.85    0.33
  12  -5   8    3.22    0.37
 -12  -5  -8    2.58    0.29
 -12   5  -8    2.73    0.45
 -13  -5  -8    2.42    0.29
  13  -5   8    1.52    0.31
 -13   5  -8    1.92    0.44
 -14  -6   8    6.31    0.49
 -14   6   8    6.57    0.67
  14   6  -8    7.35    0.56
 -13  -6   8    1.65    0.28
  13   6  -8    1.97    0.34
 -13   6   8    1.80    0.46
 -12  -6   8    2.40    0.31
  12   6  -8    2.51    0.36
 -12   6   8    1.98    0.46
 -11  -6   8    0.43    0.18
  11   6  -8    0.81    0.25
 -10  -6   8   10.02    0.55
  10   6  -8   10.07    0.59
  -9  -6   8   33.17    1.08
   9   6  -8   34.20    1.16
  -8  -6   8    8.28    0.47
   8   6  -8    8.48    0.52
  -7  -6   8   12.80    0.58
  -7   6   8   13.78    0.62
   7   6  -8   12.84    0.63
  -6  -6   8   17.61    0.68
   6   6  -8   17.77    0.75
  -6   6   8   18.69    0.74
  -5  -6   8    3.19    0.28
  -5   6   8    3.08    0.31
   5   6  -8    2.89    0.33
  -4  -6   8    1.95    0.25
  -4  -6   8    2.22    0.23
  -4   6   8    2.39    0.29
  -3  -6   8   11.40    0.53
  -3  -6   8   11.00    0.47
  -3   6   8   10.61    0.54
  -2  -6   8    3.01    0.24
  -2  -6   8    3.14    0.30
   2   6  -8    3.67    0.30
  -2   6   8    2.50    0.30
  -1  -6   8   19.60    0.73
   1   6  -8   19.96    0.74
  -1   6   8   19.99    0.77
   0  -6   8   30.05    0.96
   0   6  -8   31.24    1.01
   0   6   8   32.84    1.02
   1  -6   8    1.79    0.25
   1   6   8    2.20    0.27
  -1   6  -8    1.63    0.24
   2  -6   8    0.04    0.12
  -2   6  -8    0.04    0.15
   2   6   8    0.12    0.14
   3  -6   8   10.46    0.51
   3   6   8    9.84    0.55
  -3   6  -8   10.22    0.55
   4  -6   8    9.02    0.48
   4   6   8    8.88    0.52
  -4   6  -8    8.95    0.53
   5  -6   8    2.46    0.29
   5   6   8    2.88    0.35
  -5   6  -8    2.59    0.32
   6  -6   8    0.10    0.14
   6   6   8    0.06    0.22
  -6   6  -8    0.25    0.19
   7  -6   8    4.61    0.37
  -7   6  -8    4.04    0.42
   7   6   8    4.10    0.45
   8  -6   8    2.69    0.32
  -8   6  -8    2.97    0.39
   8   6   8    3.10    0.45
   9  -6   8    5.41    0.42
  -9  -6  -8    5.60    0.38
  -9   6  -8    5.41    0.51
 -10  -6  -8    0.86    0.20
  10  -6   8    1.00    0.25
 -10   6  -8    0.76    0.32
 -11  -6  -8    5.46    0.39
  11  -6   8    4.15    0.41
 -11   6  -8    4.52    0.51
  12  -6   8    3.60    0.41
 -12  -6  -8    4.34    0.37
 -12   6  -8    3.70    0.51
 -14   7   8    0.12    0.46
 -13  -7   8    0.29    0.20
  13   7  -8    0.39    0.25
 -13   7   8    0.28    0.42
 -12  -7   8    1.13    0.25
  12   7  -8    0.52    0.24
 -12   7   8    1.22    0.46
 -11  -7   8    4.75    0.40
 -11   7   8    5.95    0.66
  11   7  -8    4.85    0.46
 -10  -7   8    2.74    0.32
  10   7  -8    3.12    0.39
  -9  -7   8    5.39    0.40
   9   7  -8    5.66    0.48
  -8  -7   8    4.29    0.35
   8   7  -8    4.23    0.42
  -7  -7   8    1.37    0.22
   7   7  -8    1.02    0.26
  -6  -7   8    0.09    0.13
   6   7  -8    0.03    0.17
  -5  -7   8   10.42    0.49
   5   7  -8   10.20    0.60
  -5   7   8   11.31    0.57
  -4  -7   8    1.55    0.21
  -4  -7   8    1.88    0.26
  -4   7   8    1.41    0.26
  -3  -7   8    6.76    0.43
  -3   7   8    6.60    0.45
  -2  -7   8    0.48    0.18
  -2   7   8    0.58    0.19
  -1  -7   8    4.04    0.35
   1   7  -8    4.05    0.35
  -1   7   8    4.05    0.37
   0  -7   8    0.16    0.14
   0   7   8    0.27    0.17
   0   7  -8   -0.14    0.15
   1  -7   8    1.97    0.27
  -1   7  -8    2.43    0.30
   1   7   8    2.34    0.31
   2  -7   8    4.39    0.37
  -2   7  -8    4.46    0.40
   2   7   8    5.31    0.42
   3  -7   8    2.12    0.28
  -3   7  -8    1.98    0.29
   3   7   8    1.75    0.30
   4  -7   8   12.86    0.62
   4   7   8   12.56    0.66
  -4   7  -8   13.43    0.67
   5  -7   8    0.98    0.24
   5   7   8    1.37    0.30
  -5   7  -8    1.15    0.26
   6  -7   8   -0.02    0.17
  -6   7  -8    0.13    0.20
   6   7   8    0.18    0.25
   7  -7   8   10.96    0.60
  -7   7  -8   10.63    0.66
   7   7   8    9.73    0.66
   8  -7   8    4.81    0.42
   8   7   8    4.91    0.54
  -8   7  -8    4.34    0.45
   9  -7   8   -0.05    0.18
   9   7   8   -0.15    0.38
  -9   7  -8    0.05    0.26
  10  -7   8    0.06    0.19
 -10  -7  -8    0.18    0.16
  10   7   8    0.53    0.43
 -10   7  -8    0.08    0.28
  11  -7   8    0.83    0.29
 -11  -7  -8    0.82    0.21
 -12  -8   8    2.55    0.35
  12   8  -8    2.19    0.38
 -12   8   8    1.84    0.56
 -11  -8   8    2.90    0.34
  11   8  -8    2.65    0.40
 -11   8   8    2.47    0.57
 -10  -8   8    3.00    0.33
  10   8  -8    3.21    0.43
 -10   8   8    2.52    0.57
  -9  -8   8    7.66    0.50
   9   8  -8    8.29    0.58
  -8  -8   8    0.21    0.16
   8   8  -8    0.16    0.20
  -7  -8   8    5.49    0.40
   7   8  -8    4.83    0.46
  -6  -8   8    7.77    0.45
   6   8  -8    7.84    0.56
   5   8  -8    0.56    0.26
  -4  -8   8    0.13    0.18
  -3  -8   8    3.55    0.36
  -3   8   8    4.29    0.39
  -2  -8   8    0.24    0.18
  -2   8   8    0.15    0.19
  -1  -8   8    0.72    0.22
  -1   8   8    0.46    0.22
   0  -8   8    0.14    0.16
   0   8  -8   -0.04    0.17
   0   8   8    0.09    0.18
   1  -8   8    5.15    0.41
   1   8   8    4.69    0.42
  -1   8  -8    4.02    0.37
   2  -8   8    0.55    0.20
   2   8   8    0.65    0.23
  -2   8  -8    0.23    0.20
   3  -8   8   -0.01    0.15
  -3   8  -8   -0.30    0.18
   3   8   8    0.40    0.23
   4  -8   8    0.99    0.24
  -4   8  -8    0.63    0.25
   4   8   8    1.30    0.30
   5  -8   8    0.17    0.20
   5   8   8   -0.01    0.23
  -5   8  -8    0.00    0.22
   6  -8   8    0.87    0.24
   6   8   8    0.56    0.30
  -6   8  -8    0.71    0.28
   7  -8   8    4.87    0.44
   7   8   8    5.01    0.52
  -7   8  -8    4.57    0.46
   8  -8   8    3.56    0.40
  -8   8  -8    2.91    0.42
   8   8   8    3.41    0.51
   9  -8   8    0.03    0.20
   9   8   8    0.33    0.42
  -9   8  -8    0.11    0.27
 -11  -9   8    1.67    0.31
 -10  -9   8    7.26    0.53
  10   9  -8    7.81    0.61
  -9  -9   8    1.01    0.24
   9   9  -8    1.19    0.33
  -8  -9   8    3.73    0.37
   8   9  -8    3.11    0.43
   7   9  -8    0.78    0.27
   6   9  -8    6.34    0.56
   5   9  -8    6.41    0.57
  -4  -9   8    0.14    0.19
  -3  -9   8    0.54    0.22
  -2  -9   8    3.24    0.38
  -2   9   8    3.72    0.42
  -1  -9   8    0.06    0.18
  -1   9   8    0.37    0.25
   0  -9   8    0.06    0.19
   0   9   8    0.34    0.23
   1  -9   8    2.53    0.35
  -1   9  -8    2.59    0.34
   1   9   8    3.44    0.43
   2  -9   8   10.27    0.60
   2   9   8    9.19    0.61
  -2   9  -8    9.80    0.60
   3  -9   8    0.26    0.19
   3   9   8   -0.19    0.21
  -3   9  -8   -0.10    0.21
   4  -9   8   -0.14    0.14
  -4   9  -8   -0.18    0.22
   4   9   8    0.13    0.28
   5  -9   8    1.21    0.29
   5   9   8    1.19    0.37
  -5   9  -8    0.74    0.28
   6  -9   8    2.46    0.36
   6   9   8    1.99    0.43
  -6   9  -8    1.49    0.35
   7  -9   8    4.93    0.47
  -7   9  -8    6.80    0.59
   7   9   8    6.70    0.63
   6  10  -8    2.84    0.46
   5  10  -8    9.30    0.72
   4  10  -8    7.44    0.65
  -3 -10   8    1.01    0.28
  -2 -10   8    7.61    0.55
  -1 -10   8    0.24    0.20
   0 -10   8    2.38    0.36
   1 -10   8    0.23    0.20
   1  10   8    0.55    0.30
   2 -10   8    0.13    0.19
   2  10   8   -0.02    0.24
   3 -10   8   13.45    0.73
  -3  10  -8   12.04    0.71
   4  10   8    0.66    0.32
  -4  10  -8    0.11    0.26
  -5  10  -8    7.48    0.61
  18   0  -9    0.11    0.22
  17   0  -9    0.20    0.19
 -17   0   9   -0.08    0.18
 -16   0   9    0.01    0.15
  16   0  -9   -0.11    0.17
  15   0  -9    0.45    0.21
 -15   0   9    0.43    0.20
  14   0  -9   -0.11    0.14
 -14   0   9    0.09    0.15
 -13   0   9   16.09    0.73
  13   0  -9   17.27    0.72
  12   0  -9    0.14    0.14
 -12   0   9   -0.11    0.13
  11   0  -9   17.29    0.67
 -11   0   9   15.84    0.70
 -10   0   9    0.11    0.15
  10   0  -9   -0.04    0.11
  -9   0   9    1.43    0.25
   9   0  -9    1.63    0.20
   8   0  -9   -0.09    0.09
  -8   0   9   -0.20    0.12
  -7   0   9   84.96    2.09
   7   0  -9   84.37    1.92
   6   0  -9   -0.07    0.08
  -6   0   9    0.04    0.12
  -5   0   9   34.16    1.04
   5   0  -9   35.84    0.90
  -4   0   9    0.02    0.11
   4   0  -9   -0.08    0.06
   3   0  -9    8.62    0.32
  -3   0   9    8.75    0.44
   2   0  -9    0.03    0.08
  -2   0   9   -0.02    0.10
  -1   0   9   48.57    1.08
  -1   0   9   49.69    1.30
   0   0   9    0.03    0.10
   0   0   9   -0.01    0.06
   1   0   9   46.00    1.21
   2   0   9   -0.01    0.11
   2   0   9    0.03    0.07
   3   0   9  100.15    2.15
   3   0   9  104.00    2.33
   4   0   9    0.11    0.08
   4   0   9    0.12    0.12
   5   0   9    3.43    0.29
   5   0   9    3.74    0.24
   6   0   9    0.03    0.13
   6   0   9    0.03    0.11
   7   0   9    0.13    0.15
   7   0   9    0.70    0.16
   8   0   9   -0.07    0.13
   9   0   9    0.15    0.14
  10   0   9   -0.17    0.14
  11   0   9   14.78    0.63
 -18  -1   9    0.99    0.27
  18  -1  -9    1.23    0.33
  17  -1  -9    0.93    0.31
 -17  -1   9    0.85    0.25
  17   1  -9    0.56    0.23
  16  -1  -9   -0.14    0.18
 -16  -1   9    0.09    0.18
 -16   1   9    0.23    0.17
  16   1  -9    0.09    0.18
  15  -1  -9    5.87    0.46
 -15  -1   9    6.20    0.46
 -15   1   9    5.23    0.44
  15   1  -9    5.19    0.46
  14  -1  -9    4.16    0.38
 -14  -1   9    4.08    0.38
  14   1  -9    4.26    0.39
 -14   1   9    3.49    0.36
  13  -1  -9    0.15    0.16
 -13  -1   9   -0.06    0.14
 -13   1   9    0.08    0.16
  13   1  -9    0.11    0.16
  12  -1  -9    6.58    0.42
 -12  -1   9    6.94    0.48
 -12   1   9    6.28    0.44
  12   1  -9    6.66    0.43
  11  -1  -9   22.12    0.76
 -11  -1   9   20.63    0.83
 -11   1   9   22.99    0.86
  11   1  -9   22.48    0.80
  10  -1  -9    0.50    0.16
 -10  -1   9    0.52    0.20
 -10   1   9    0.63    0.22
  10   1  -9    0.99    0.20
  -9  -1   9   74.91    1.92
   9  -1  -9   75.96    1.78
   9   1  -9   73.49    1.82
  -9   1   9   74.82    1.93
   8  -1  -9    9.37    0.40
  -8  -1   9    9.48    0.51
  -8   1   9    9.18    0.50
   8   1  -9    9.95    0.45
  -7  -1   9    3.89    0.33
   7  -1  -9    3.56    0.24
   7   1  -9    3.75    0.26
  -7   1   9    3.71    0.33
   6  -1  -9    0.11    0.08
  -6  -1   9    0.22    0.15
   6   1  -9   -0.01    0.08
  -6   1   9    0.07    0.13
  -5  -1   9    3.07    0.28
   5  -1  -9    3.45    0.20
   5   1  -9    2.69    0.21
  -5   1   9    3.17    0.29
  -4  -1   9    2.93    0.27
   4  -1  -9    3.57    0.18
   4   1  -9    3.07    0.22
  -4   1   9    3.29    0.29
   3  -1  -9   33.57    0.77
  -3  -1   9   34.23    0.99
  -3   1   9   32.40    0.99
   3   1  -9   33.83    0.87
  -2  -1   9    1.67    0.15
  -2  -1   9    1.54    0.20
  -2   1   9    1.38    0.21
  -1  -1   9   85.46    1.98
  -1  -1   9   83.85    1.81
  -1   1   9   83.38    2.00
   0  -1   9   11.93    0.49
   0  -1   9   11.55    0.38
   0   1   9   12.18    0.51
   1  -1   9    6.14    0.27
   1  -1   9    6.76    0.37
   1   1   9    6.19    0.36
   2  -1   9   17.49    0.60
   2  -1   9   16.20    0.49
   2   1   9   16.73    0.62
   3  -1   9   19.33    0.64
   3  -1   9   19.56    0.57
   3   1   9   19.25    0.68
   4  -1   9    2.19    0.23
   4  -1   9    1.85    0.18
   4   1   9    2.04    0.23
   4   1   9    2.22    0.17
   5  -1   9    2.07    0.19
   5  -1   9    1.37    0.20
   5   1   9    2.01    0.24
   5   1   9    2.07    0.17
   6  -1   9    1.83    0.20
   6  -1   9    1.78    0.22
   6   1   9    2.00    0.19
   6   1   9    2.15    0.25
   7  -1   9    0.75    0.17
   7   1   9    0.78    0.22
   8  -1   9    0.85    0.17
   8   1   9    0.23    0.21
   9  -1   9    5.50    0.35
   9   1   9    5.40    0.43
  10  -1   9    2.68    0.29
  11  -1   9   -0.24    0.14
  12  -1   9    1.16    0.26
  13  -1   9    2.31    0.33
 -18  -2   9    0.28    0.21
  18  -2  -9    0.08    0.26
 -17  -2   9    4.17    0.44
  17  -2  -9    3.21    0.41
  17   2  -9    4.26    0.46
 -16  -2   9   19.96    0.87
  16  -2  -9   18.94    0.83
  16   2  -9   18.13    0.85
  15  -2  -9    7.13    0.49
 -15  -2   9    6.58    0.49
  15   2  -9    7.32    0.52
  14  -2  -9    2.30    0.32
 -14  -2   9    3.54    0.36
 -14   2   9    2.38    0.33
  14   2  -9    2.35    0.33
  13  -2  -9    1.22    0.24
 -13  -2   9    1.21    0.25
 -13   2   9    0.82    0.23
  13   2  -9    1.55    0.28
 -12  -2   9    0.30    0.16
  12  -2  -9    0.51    0.18
 -12   2   9    0.74    0.22
  12   2  -9    0.59    0.20
  11  -2  -9    4.67    0.34
 -11  -2   9    3.68    0.36
 -11   2   9    4.01    0.37
  11   2  -9    4.65    0.36
 -10  -2   9   44.48    1.32
  10  -2  -9   44.76    1.19
 -10   2   9   45.02    1.33
  10   2  -9   43.19    1.26
  -9  -2   9    0.83    0.20
   9  -2  -9    0.67    0.15
   9   2  -9    1.02    0.20
  -9   2   9    0.47    0.19
   8  -2  -9   13.18    0.48
  -8  -2   9   13.39    0.60
  -8   2   9   13.34    0.61
   8   2  -9   13.05    0.54
  -7  -2   9    9.28    0.50
   7  -2  -9    9.27    0.37
   7   2  -9    9.25    0.44
  -7   2   9   10.09    0.52
  -6  -2   9    5.05    0.36
   6  -2  -9    4.54    0.23
   6   2  -9    4.59    0.30
  -6   2   9    4.42    0.35
  -5  -2   9    5.62    0.38
   5  -2  -9    5.69    0.24
  -5   2   9    6.08    0.38
   5   2  -9    5.68    0.32
   4  -2  -9   10.41    0.31
  -4  -2   9   10.51    0.49
   4   2  -9   10.34    0.43
  -4   2   9   10.38    0.50
  -3  -2   9   80.66    1.94
   3   2  -9   84.56    1.87
  -3   2   9   78.23    1.96
  -2  -2   9   14.15    0.56
  -2  -2   9   14.94    0.48
  -2   2   9   13.75    0.58
  -1  -2   9  100.53    2.20
  -1  -2   9  100.61    2.31
  -1   2   9  103.31    2.37
   0  -2   9   17.81    0.62
   0  -2   9   18.37    0.56
   0   2   9   18.79    0.67
   1  -2   9    5.17    0.27
   1  -2   9    5.58    0.32
   1   2   9    6.13    0.37
   2  -2   9    0.27    0.10
   2  -2   9    0.45    0.13
   2   2   9    0.59    0.16
   3  -2   9    9.92    0.40
   3  -2   9   10.09    0.43
   3   2   9   10.67    0.48
  -3   2  -9    9.77    0.50
   4  -2   9   13.80    0.49
   4   2   9   13.56    0.56
  -4   2  -9   12.69    0.60
   5  -2   9   14.89    0.53
   5   2   9   13.62    0.58
  -5   2  -9   13.26    0.64
   6  -2   9    2.48    0.23
  -6   2  -9    2.15    0.30
   6   2   9    1.99    0.26
   7  -2   9   11.50    0.49
   7   2   9   11.69    0.56
  -7   2  -9   11.99    0.63
   8  -2   9    0.13    0.13
  -8   2  -9   -0.05    0.20
   8   2   9    0.21    0.21
   9  -2   9    3.27    0.29
   9   2   9    2.67    0.36
  -9   2  -9    2.78    0.37
  10  -2   9    0.23    0.16
 -10   2  -9    0.94    0.29
  10   2   9    0.72    0.29
  11  -2   9    1.92    0.27
  11   2   9    2.28    0.41
 -11   2  -9    2.95    0.39
  12  -2   9    0.51    0.20
  13  -2   9    0.07    0.19
  14  -2   9    0.29    0.22
  15  -2   9    1.14    0.29
 -17  -3   9    0.36    0.21
  17  -3  -9   -0.05    0.23
  17   3  -9   -0.36    0.18
  16  -3  -9    1.01    0.28
 -16  -3   9    0.83    0.25
  16   3  -9    0.56    0.25
  15  -3  -9    3.25    0.37
 -15  -3   9    3.81    0.39
  15   3  -9    3.47    0.42
 -14  -3   9    0.33    0.20
  14  -3  -9   -0.08    0.16
  14   3  -9   -0.17    0.15
  13  -3  -9   20.80    0.77
 -13  -3   9   19.75    0.83
  13   3  -9   18.94    0.83
 -13   3   9   20.64    0.84
 -12  -3   9   17.34    0.76
  12  -3  -9   17.69    0.68
  12   3  -9   17.03    0.75
 -12   3   9   19.11    0.78
  11  -3  -9    0.86    0.18
 -11  -3   9    0.67    0.21
  11   3  -9    0.70    0.21
 -11   3   9    1.15    0.24
 -10  -3   9    2.65    0.31
  10  -3  -9    3.06    0.26
  10   3  -9    2.91    0.31
 -10   3   9    2.90    0.33
   9  -3  -9    9.39    0.42
  -9  -3   9   10.19    0.54
  -9   3   9    9.74    0.53
   9   3  -9    9.74    0.50
  -8  -3   9    0.53    0.19
   8  -3  -9    0.45    0.12
   8   3  -9    0.60    0.16
  -8   3   9    0.65    0.18
  -7  -3   9    0.20    0.15
  -7   3   9    0.11    0.15
   7   3  -9    0.16    0.11
  -6  -3   9    0.44    0.17
   6   3  -9    0.16    0.13
  -6   3   9    0.28    0.16
  -5  -3   9    3.77    0.31
  -5   3   9    4.20    0.34
   5   3  -9    4.69    0.31
  -4  -3   9   -0.05    0.12
   4   3  -9    0.04    0.10
  -4   3   9   -0.16    0.10
  -3  -3   9    0.15    0.14
  -3  -3   9    0.16    0.11
  -3   3   9    0.04    0.12
  -2  -3   9   64.38    1.54
  -2  -3   9   65.91    1.62
  -2   3   9   67.21    1.69
  -1  -3   9    0.37    0.15
  -1  -3   9    0.69    0.14
  -1   3   9    0.57    0.17
   0  -3   9   16.36    0.56
   0  -3   9   17.07    0.59
   0   3  -9   16.86    0.63
   0   3   9   16.40    0.64
   1  -3   9   12.16    0.48
   1  -3   9   11.91    0.46
   1   3   9   12.66    0.55
  -1   3  -9   12.77    0.55
   2  -3   9    5.60    0.31
   2  -3   9    5.22    0.30
  -2   3  -9    5.12    0.38
   2   3   9    4.62    0.35
   3  -3   9   12.08    0.48
   3   3   9   12.28    0.54
  -3   3  -9   11.90    0.57
   4  -3   9    1.45    0.19
   4   3   9    1.53    0.23
  -4   3  -9    1.75    0.26
   5  -3   9   12.48    0.50
   5   3   9   12.33    0.57
  -5   3  -9   11.97    0.61
   6  -3   9    6.70    0.37
   6   3   9    6.94    0.44
  -6   3  -9    6.51    0.48
   7  -3   9    7.04    0.39
  -7   3  -9    6.21    0.49
   7   3   9    6.62    0.46
   8  -3   9    6.96    0.40
   8   3   9    5.60    0.45
  -8   3  -9    6.34    0.51
   9  -3   9    7.76    0.44
  -9   3  -9    8.04    0.56
   9   3   9    7.86    0.55
  10  -3   9   15.25    0.65
  10   3   9   15.45    0.75
 -10   3  -9   15.70    0.81
  11  -3   9    1.31    0.25
 -11   3  -9    0.48    0.29
  11   3   9    1.44    0.39
  12  -3   9   -0.17    0.16
 -12   3  -9    0.32    0.29
  12   3   9    0.70    0.40
  13  -3   9    1.36    0.29
 -13   3  -9    0.68    0.33
  14  -3   9    0.02    0.20
 -14   3  -9   -0.03    0.32
 -16  -4   9    1.93    0.31
  16   4  -9    1.85    0.36
 -15  -4   9    2.29    0.33
  15   4  -9    2.63    0.40
 -14  -4   9    6.97    0.50
  14   4  -9    6.60    0.52
 -13  -4   9    1.88    0.28
  13   4  -9    1.10    0.29
 -12  -4   9    0.35    0.18
  12   4  -9    0.72    0.22
 -11  -4   9    3.58    0.35
  11   4  -9    3.13    0.35
 -11   4   9    2.73    0.33
 -10  -4   9    6.14    0.43
  10   4  -9    4.95    0.39
 -10   4   9    5.52    0.42
  -9  -4   9   28.88    0.98
  -9   4   9   28.01    0.98
   9   4  -9   26.15    0.93
  -8  -4   9   29.05    0.97
   8   4  -9   27.91    0.95
  -8   4   9   28.29    0.97
  -7  -4   9   18.29    0.72
   7   4  -9   18.05    0.69
  -7   4   9   16.93    0.71
  -6  -4   9   37.22    1.14
   6   4  -9   38.88    1.14
  -6   4   9   40.28    1.19
  -5  -4   9    0.05    0.13
   5   4  -9    0.03    0.12
  -5   4   9   -0.26    0.11
  -4  -4   9    0.25    0.15
  -4   4   9    0.45    0.18
   4   4  -9    0.41    0.18
  -3  -4   9    0.57    0.16
  -3  -4   9    0.59    0.16
  -3   4   9    0.80    0.19
  -2  -4   9    1.58    0.22
  -2  -4   9    1.85    0.21
  -2   4   9    1.87    0.25
   2   4  -9    2.21    0.23
  -1  -4   9    6.52    0.36
  -1  -4   9    6.13    0.35
  -1   4   9    5.36    0.38
   1   4  -9    6.16    0.39
   0  -4   9    0.29    0.14
   0  -4   9    0.39    0.14
   0   4  -9    0.28    0.16
   0   4   9    0.23    0.15
   1  -4   9    0.37    0.14
  -1   4  -9    0.31    0.17
   1   4   9   -0.04    0.11
   2  -4   9   12.44    0.50
  -2   4  -9   12.26    0.57
   2   4   9   11.70    0.54
   3  -4   9    1.81    0.22
  -3   4  -9    1.29    0.24
   3   4   9    1.92    0.26
   4  -4   9    8.74    0.43
  -4   4  -9    8.55    0.50
   4   4   9    9.53    0.50
   5  -4   9    4.30    0.32
  -5   4  -9    4.73    0.40
   5   4   9    3.40    0.34
   6  -4   9    9.16    0.46
  -6   4  -9    9.52    0.56
   6   4   9   10.10    0.54
   7  -4   9    0.21    0.14
   7   4   9    0.30    0.24
  -7   4  -9    0.46    0.23
   8  -4   9    6.90    0.43
   8   4   9    6.80    0.52
  -8   4  -9    7.74    0.54
   9  -4   9    6.84    0.43
   9   4   9    7.05    0.55
  -9   4  -9    6.82    0.56
  10  -4   9    0.16    0.17
  10   4   9    0.11    0.32
 -10   4  -9    0.17    0.26
  11  -4   9    0.31    0.18
 -11   4  -9    0.25    0.29
  11   4   9    0.41    0.38
  12  -4   9    1.34    0.28
 -12   4  -9    0.62    0.34
  12   4   9    1.64    0.47
  13  -4   9   -0.15    0.17
 -13   4  -9   -0.22    0.29
  13   4   9    1.20    0.54
 -15  -5   9    0.18    0.18
  15   5  -9    0.09    0.19
 -14  -5   9    0.12    0.15
  14   5  -9    0.07    0.20
 -13  -5   9    3.66    0.38
 -13   5   9    3.93    0.53
  13   5  -9    3.31    0.40
 -12  -5   9   21.82    0.88
  12   5  -9   19.94    0.89
 -11  -5   9   13.30    0.65
  11   5  -9   11.22    0.62
 -10  -5   9    9.57    0.54
  10   5  -9    9.09    0.54
  -9  -5   9    4.13    0.36
  -9   5   9    4.52    0.39
   9   5  -9    3.59    0.36
  -8  -5   9    0.68    0.19
  -8   5   9    0.78    0.21
   8   5  -9    0.21    0.15
  -7  -5   9    2.85    0.30
   7   5  -9    2.70    0.31
  -7   5   9    2.81    0.31
  -6  -5   9   31.16    0.98
   6   5  -9   29.81    0.99
  -6   5   9   29.98    1.02
  -5  -5   9    4.06    0.33
   5   5  -9    4.05    0.35
  -5   5   9    4.11    0.36
  -4  -5   9    0.24    0.13
  -4  -5   9   -0.17    0.12
  -4   5   9    0.35    0.16
  -3  -5   9    3.25    0.28
  -3  -5   9    3.02    0.28
   3   5  -9    3.30    0.28
  -3   5   9    3.88    0.34
  -2  -5   9   25.77    0.81
  -2  -5   9   26.41    0.84
   2   5  -9   25.96    0.84
  -2   5   9   25.37    0.89
  -1  -5   9    4.14    0.30
  -1  -5   9    4.26    0.33
   1   5  -9    4.51    0.36
  -1   5   9    4.64    0.36
   0  -5   9    5.80    0.37
   0   5   9    5.93    0.41
   0   5  -9    5.89    0.41
   1  -5   9    0.57    0.17
  -1   5  -9    0.50    0.19
   1   5   9    0.87    0.21
   2  -5   9   10.91    0.51
   2   5   9   11.71    0.56
  -2   5  -9   10.93    0.56
   3  -5   9    6.00    0.38
  -3   5  -9    6.02    0.44
   3   5   9    6.16    0.42
   4  -5   9   13.83    0.58
   4   5   9   12.55    0.62
  -4   5  -9   13.90    0.66
   5  -5   9   13.90    0.59
  -5   5  -9   13.56    0.67
   5   5   9   12.88    0.64
   6  -5   9    5.06    0.37
   6   5   9    5.39    0.44
  -6   5  -9    5.63    0.46
   7  -5   9    4.99    0.37
   7   5   9    4.90    0.46
  -7   5  -9    4.58    0.43
   8  -5   9    4.73    0.37
  -8   5  -9    4.73    0.45
   8   5   9    4.05    0.45
   9  -5   9    0.05    0.17
   9   5   9   -0.53    0.27
  -9   5  -9   -0.25    0.25
  10  -5   9    1.79    0.29
  10   5   9    2.95    0.47
 -10   5  -9    2.34    0.41
  11  -5   9    8.44    0.55
 -11   5  -9    9.34    0.69
  11   5   9    9.94    0.74
  12  -5   9    3.24    0.37
 -12   5  -9    2.94    0.46
  12   5   9    4.16    0.63
  13   5   9    1.76    0.62
 -14  -6   9    3.74    0.39
 -14   6   9    3.89    0.62
  14   6  -9    2.93    0.40
 -13  -6   9    2.04    0.31
 -13   6   9    2.71    0.53
  13   6  -9    1.98    0.35
 -12  -6   9    2.09    0.31
 -12   6   9    1.27    0.47
  12   6  -9    1.29    0.29
 -11  -6   9    2.24    0.30
  11   6  -9    1.90    0.33
 -10  -6   9    1.95    0.28
  10   6  -9    2.20    0.34
  -9  -6   9    5.17    0.40
   9   6  -9    5.18    0.45
  -8  -6   9    0.00    0.14
   8   6  -9    0.48    0.19
  -8   6   9    0.28    0.20
  -7  -6   9    0.36    0.17
  -7   6   9    0.60    0.21
   7   6  -9    0.40    0.20
  -6  -6   9   12.57    0.57
  -6   6   9   11.90    0.61
   6   6  -9   12.92    0.64
  -5  -6   9    0.80    0.19
   5   6  -9    0.75    0.23
  -5   6   9    0.59    0.20
  -4  -6   9    1.27    0.21
  -4  -6   9    1.63    0.25
  -4   6   9    1.74    0.27
  -3  -6   9    5.79    0.36
  -3  -6   9    5.49    0.38
  -3   6   9    5.94    0.42
  -2  -6   9    1.35    0.23
   2   6  -9    1.32    0.23
  -2   6   9    1.60    0.27
  -1  -6   9   15.98    0.65
  -1   6   9   15.01    0.68
   1   6  -9   17.21    0.67
   0  -6   9    0.09    0.14
   0   6   9    0.15    0.15
   0   6  -9   -0.03    0.16
   1  -6   9   13.61    0.59
   1   6   9   13.81    0.65
  -1   6  -9   13.38    0.62
   2  -6   9    0.76    0.19
  -2   6  -9    1.10    0.24
   2   6   9    0.83    0.23
   3  -6   9   -0.09    0.11
  -3   6  -9    0.25    0.20
   3   6   9    0.13    0.18
   4  -6   9    1.36    0.24
   4   6   9    1.77    0.30
  -4   6  -9    1.85    0.29
   5  -6   9    4.97    0.38
   5   6   9    5.09    0.44
  -5   6  -9    5.63    0.46
   6  -6   9    0.75    0.20
   6   6   9    0.77    0.28
  -6   6  -9    0.94    0.27
   7  -6   9    3.11    0.34
  -7   6  -9    3.37    0.40
   7   6   9    3.54    0.44
   8  -6   9    0.24    0.20
  -8   6  -9    0.02    0.23
   8   6   9   -0.08    0.30
   9  -6   9    0.11    0.18
  -9   6  -9    0.50    0.30
   9   6   9    0.28    0.35
  10  -6   9    0.14    0.18
  10   6   9   -0.06    0.38
 -10   6  -9   -0.28    0.26
  11  -6   9    1.57    0.30
  11   6   9    2.08    0.51
 -11   6  -9    1.90    0.41
 -14   7   9    0.63    0.54
 -13  -7   9    8.12    0.55
  13   7  -9    7.68    0.58
 -13   7   9    8.86    0.79
 -12  -7   9    3.63    0.38
  12   7  -9    2.51    0.38
 -12   7   9    4.16    0.62
 -11  -7   9    0.51    0.19
  11   7  -9    0.08    0.23
 -10  -7   9    0.31    0.16
  10   7  -9    0.64    0.25
  -9  -7   9    0.75    0.21
   9   7  -9    1.11    0.30
  -8  -7   9    4.07    0.36
   8   7  -9    2.99    0.37
  -7  -7   9    2.18    0.27
   7   7  -9    1.85    0.33
  -6  -7   9    9.28    0.49
  -6   7   9    9.44    0.55
   6   7  -9    9.42    0.59
  -5  -7   9    5.09    0.35
  -5   7   9    5.88    0.45
   5   7  -9    5.36    0.47
  -4  -7   9    2.25    0.29
  -4   7   9    2.41    0.32
  -3  -7   9    2.92    0.31
  -3   7   9    2.91    0.35
  -2  -7   9    0.27    0.16
  -2   7   9   -0.06    0.16
  -1  -7   9    7.06    0.45
   1   7  -9    6.22    0.43
  -1   7   9    6.54    0.46
   0  -7   9    1.16    0.23
   0   7  -9    1.22    0.24
   0   7   9    0.84    0.25
   1  -7   9    0.40    0.17
  -1   7  -9    0.24    0.19
   1   7   9    0.25    0.19
   2  -7   9   11.79    0.59
  -2   7  -9   12.60    0.63
   2   7   9   11.67    0.63
   3  -7   9   13.62    0.64
   3   7   9   12.74    0.67
  -3   7  -9   12.38    0.65
   4  -7   9    3.34    0.35
  -4   7  -9    3.00    0.36
   4   7   9    3.65    0.39
   5  -7   9    8.02    0.50
   5   7   9    7.73    0.56
  -5   7  -9    8.48    0.58
   6  -7   9    0.26    0.19
  -6   7  -9   -0.33    0.20
   6   7   9   -0.24    0.21
   7  -7   9    0.25    0.17
   7   7   9    0.27    0.31
  -7   7  -9    0.12    0.25
   8  -7   9    0.26    0.19
   8   7   9   -0.37    0.31
  -8   7  -9    0.43    0.26
   9  -7   9    0.02    0.16
  -9   7  -9   -0.02    0.24
   9   7   9    0.32    0.37
  10  -7   9    0.01    0.19
  10   7   9   -0.07    0.41
 -10   7  -9   -0.11    0.25
 -12  -8   9   -0.11    0.18
 -12   8   9   -0.37    0.48
 -11  -8   9    1.64    0.29
 -11   8   9    2.16    0.56
  11   8  -9    1.48    0.35
 -10  -8   9   -0.08    0.16
  10   8  -9   -0.26    0.19
  -9  -8   9    5.36    0.42
   9   8  -9    6.14    0.53
  -8  -8   9    2.89    0.31
   8   8  -9    2.49    0.38
  -7  -8   9   -0.02    0.13
   7   8  -9   -0.20    0.20
   6   8  -9    1.45    0.32
   5   8  -9    1.90    0.37
  -4  -8   9    0.01    0.16
  -4   8   9    0.19    0.21
  -3  -8   9    3.92    0.38
  -3   8   9    4.21    0.42
  -2  -8   9    1.75    0.29
  -2   8   9    2.16    0.33
  -1  -8   9    3.59    0.36
  -1   8   9    3.65    0.39
   0  -8   9    0.88    0.24
   0   8   9    1.57    0.32
   0   8  -9    1.52    0.28
   1  -8   9    5.51    0.44
  -1   8  -9    5.50    0.46
   1   8   9    5.30    0.46
   2  -8   9    0.44    0.20
  -2   8  -9    0.36    0.23
   2   8   9    0.63    0.24
   3  -8   9    0.43    0.19
  -3   8  -9    0.13    0.24
   3   8   9    0.67    0.28
   4  -8   9    4.36    0.41
   4   8   9    3.67    0.43
  -4   8  -9    3.78    0.41
   5  -8   9    3.02    0.37
  -5   8  -9    2.31    0.36
   5   8   9    2.72    0.41
   6  -8   9    5.12    0.44
   6   8   9    6.47    0.56
  -6   8  -9    5.88    0.52
   7  -8   9    0.68    0.24
  -7   8  -9    0.53    0.29
   7   8   9    0.87    0.36
   8  -8   9    2.92    0.38
  -8   8  -9    2.00    0.39
   8   8   9    2.53    0.48
 -10  -9   9    1.14    0.29
  -9  -9   9    0.77    0.24
   9   9  -9    0.44    0.25
   8   9  -9   -0.20    0.23
   7   9  -9   17.18    0.87
   6   9  -9    0.11    0.23
   5   9  -9    5.38    0.54
  -4  -9   9    0.82    0.26
  -3  -9   9   -0.01    0.18
  -2  -9   9    4.55    0.42
  -2   9   9    4.13    0.44
  -1  -9   9    2.88    0.36
  -1   9   9    2.83    0.38
   0  -9   9    2.67    0.35
   0   9   9    2.69    0.40
   1  -9   9    0.94    0.26
   1   9   9    1.18    0.30
   2  -9   9    0.46    0.21
  -2   9  -9    0.55    0.24
   2   9   9    0.49    0.27
   3  -9   9    1.32    0.28
  -3   9  -9    1.03    0.29
   3   9   9    1.29    0.35
   4  -9   9    0.85    0.27
   4   9   9    0.47    0.30
  -4   9  -9    0.99    0.29
   5  -9   9    1.27    0.32
   5   9   9    2.03    0.41
  -5   9  -9    1.14    0.33
   6  -9   9    0.07    0.21
   6   9   9    0.01    0.30
  -6   9  -9   -0.23    0.27
   5  10  -9    3.28    0.51
   4  10  -9   14.90    0.89
  -3 -10   9    3.38    0.41
  -2 -10   9    6.75    0.53
  -1 -10   9    1.26    0.29
   0 -10   9    0.40    0.23
   0  10   9    0.56    0.29
   1 -10   9    1.28    0.29
   1  10   9    0.79    0.35
   2 -10   9    6.18    0.51
   2  10   9    5.46    0.56
  -3  10  -9   -0.25    0.25
   3  10   9    0.40    0.30
  -4  10  -9   -0.06    0.26
 -17   0  10   -0.08    0.16
  17   0 -10   -0.25    0.18
  16   0 -10    9.90    0.60
 -16   0  10    9.46    0.60
 -15   0  10    0.02    0.16
  15   0 -10   -0.09    0.15
 -14   0  10   13.72    0.70
  14   0 -10   13.32    0.66
  13   0 -10   -0.05    0.15
 -13   0  10   -0.06    0.16
  12   0 -10    4.89    0.36
 -12   0  10    3.51    0.37
 -11   0  10   -0.07    0.15
  11   0 -10   -0.19    0.11
 -10   0  10    0.45    0.20
  10   0 -10    0.63    0.18
  -9   0  10    0.14    0.16
   9   0 -10    0.03    0.11
   8   0 -10    1.94    0.21
  -8   0  10    2.05    0.28
  -7   0  10    0.05    0.14
   7   0 -10   -0.02    0.09
   6   0 -10    1.15    0.15
  -6   0  10    1.34    0.23
  -5   0  10   -0.04    0.11
   5   0 -10    0.11    0.08
   4   0 -10   63.71    1.43
  -4   0  10   61.64    1.62
   3   0 -10    0.00    0.07
  -3   0  10   -0.08    0.12
   2   0 -10    9.90    0.35
  -2   0  10   11.02    0.50
  -1   0  10    0.02    0.12
  -1   0  10   -0.09    0.06
   0   0  10   11.90    0.52
   1   0  10   -0.02    0.07
   1   0  10    0.27    0.12
   2   0  10    1.24    0.20
   2   0  10    1.09    0.12
   3   0  10    0.11    0.08
   3   0  10   -0.04    0.12
   4   0  10    2.15    0.26
   4   0  10    2.15    0.18
   5   0  10    0.04    0.10
   5   0  10   -0.25    0.13
   6   0  10    0.16    0.17
   6   0  10    0.31    0.12
   7   0  10    0.09    0.18
 -18  -1  10    0.37    0.24
  17  -1 -10   -0.12    0.21
 -17  -1  10    0.31    0.20
  17   1 -10    0.40    0.23
  16  -1 -10    3.28    0.39
 -16  -1  10    3.16    0.37
 -16   1  10    3.30    0.38
  16   1 -10    3.10    0.39
  15  -1 -10   -0.06    0.16
 -15  -1  10   -0.14    0.15
  15   1 -10   -0.17    0.16
 -15   1  10    0.00    0.16
 -14  -1  10    1.26    0.26
  14  -1 -10    0.97    0.24
 -14   1  10    1.07    0.26
  14   1 -10    1.05    0.25
  13  -1 -10    0.20    0.15
 -13  -1  10   -0.07    0.17
  13   1 -10    0.20    0.17
 -13   1  10    0.04    0.17
 -12  -1  10    5.11    0.42
  12  -1 -10    4.76    0.37
  12   1 -10    4.71    0.38
 -12   1  10    4.66    0.41
 -11  -1  10    9.18    0.55
  11  -1 -10   10.70    0.50
  11   1 -10    9.79    0.52
 -11   1  10   10.65    0.59
  10  -1 -10   71.10    1.75
 -10  -1  10   71.95    1.91
 -10   1  10   70.26    1.90
  10   1 -10   74.36    1.82
  -9  -1  10   12.73    0.63
   9  -1 -10   13.24    0.52
   9   1 -10   13.18    0.55
  -9   1  10   13.07    0.64
  -8  -1  10    0.25    0.17
   8  -1 -10    0.31    0.12
   8   1 -10    0.27    0.13
  -8   1  10    0.04    0.15
  -7  -1  10   23.07    0.84
   7  -1 -10   22.81    0.68
   7   1 -10   23.48    0.73
  -7   1  10   22.02    0.83
  -6  -1  10    0.35    0.17
   6  -1 -10    0.24    0.09
  -6   1  10    0.21    0.15
   6   1 -10    0.34    0.13
  -5  -1  10    8.16    0.45
   5  -1 -10    7.30    0.30
   5   1 -10    8.19    0.36
  -5   1  10    7.44    0.44
  -4  -1  10   12.28    0.56
   4  -1 -10   13.48    0.40
   4   1 -10   12.31    0.45
  -4   1  10   11.64    0.55
  -3  -1  10   16.82    0.65
  -3   1  10   17.01    0.66
   3   1 -10   16.13    0.53
  -2  -1  10    0.12    0.11
  -2  -1  10   -0.06    0.07
  -2   1  10   -0.04    0.11
  -1  -1  10    0.04    0.08
  -1  -1  10    0.01    0.11
  -1   1  10    0.15    0.13
   0  -1  10   10.75    0.38
   0  -1  10   10.43    0.48
   0   1  10   11.68    0.52
   1  -1  10    1.64    0.21
   1  -1  10    1.95    0.16
   1   1  10    1.95    0.24
   2  -1  10    0.59    0.11
   2  -1  10    0.72    0.17
   2   1  10    0.63    0.18
   3  -1  10    6.50    0.38
   3  -1  10    6.06    0.30
   3   1  10    6.39    0.40
   4  -1  10    9.47    0.38
   4  -1  10    9.61    0.45
   4   1  10    9.06    0.48
   5  -1  10    7.79    0.41
   5  -1  10    7.39    0.35
   5   1  10    7.15    0.44
   6  -1  10    1.01    0.17
   6   1  10    1.22    0.24
   7  -1  10    0.18    0.12
   7   1  10    0.19    0.19
   8  -1  10    0.56    0.15
   8   1  10    0.45    0.23
   9  -1  10    0.33    0.15
  10  -1  10    3.03    0.29
  17  -2 -10    4.50    0.47
 -17  -2  10    4.50    0.45
  17   2 -10    5.14    0.50
 -16  -2  10    1.10    0.26
  16  -2 -10    0.61    0.26
  16   2 -10    0.85    0.24
  15  -2 -10    2.32    0.33
 -15  -2  10    2.16    0.31
 -15   2  10    2.06    0.32
  15   2 -10    2.37    0.35
 -14  -2  10    6.78    0.50
  14  -2 -10    6.83    0.47
  14   2 -10    6.94    0.50
 -14   2  10    7.15    0.51
  13  -2 -10    0.48    0.19
 -13  -2  10    0.27    0.18
  13   2 -10    0.60    0.21
 -13   2  10    0.17    0.19
  12  -2 -10    1.15    0.22
 -12  -2  10    1.31    0.26
 -12   2  10    0.98    0.25
  12   2 -10    0.96    0.23
 -11  -2  10   29.81    1.06
  11  -2 -10   31.14    0.95
  11   2 -10   29.87    1.01
 -11   2  10   32.11    1.09
  10  -2 -10    4.42    0.32
 -10  -2  10    5.27    0.41
 -10   2  10    5.06    0.42
  10   2 -10    4.43    0.35
  -9  -2  10    6.22    0.44
   9  -2 -10    5.70    0.34
   9   2 -10    6.48    0.40
  -9   2  10    6.22    0.45
   8  -2 -10    5.53    0.30
  -8  -2  10    5.42    0.41
   8   2 -10    4.87    0.33
  -8   2  10    5.27    0.40
  -7  -2  10   17.03    0.71
  -7   2  10   17.52    0.73
   7   2 -10   18.32    0.65
  -6  -2  10    4.63    0.37
   6   2 -10    4.03    0.29
  -6   2  10    3.90    0.34
  -5  -2  10   74.06    1.87
   5   2 -10   74.88    1.76
  -5   2  10   72.50    1.87
  -4  -2  10    4.44    0.34
  -4   2  10    3.87    0.34
   4   2 -10    3.84    0.28
  -3  -2  10    2.10    0.25
  -3   2  10    2.14    0.26
   3   2 -10    2.01    0.22
  -2  -2  10   20.68    0.62
  -2  -2  10   20.52    0.72
  -2   2  10   20.10    0.75
  -1  -2  10   15.02    0.59
  -1  -2  10   14.99    0.51
  -1   2  10   16.80    0.64
   0  -2  10   36.76    0.94
   0  -2  10   36.82    1.04
   0   2  10   37.06    1.10
   1  -2  10   21.21    0.63
   1  -2  10   21.63    0.72
   1   2  10   20.95    0.76
   2  -2  10    5.51    0.34
   2  -2  10    5.92    0.31
   2   2  10    6.67    0.40
   3  -2  10    2.13    0.20
   3  -2  10    2.34    0.23
   3   2  10    2.50    0.28
   4  -2  10    7.86    0.36
   4   2  10    8.40    0.46
   5  -2  10    3.40    0.27
   5   2  10    3.45    0.33
   6  -2  10    1.74    0.20
   6   2  10    1.63    0.27
   7  -2  10    6.42    0.36
   7   2  10    6.95    0.46
   8  -2  10    0.13    0.13
   8   2  10    0.01    0.21
   9  -2  10    2.63    0.27
   9   2  10    1.97    0.34
  10  -2  10    0.87    0.21
  10   2  10    0.65    0.30
  11  -2  10    0.38    0.19
  12  -2  10    0.23    0.21
  13  -2  10    0.29    0.20
 -16  -3  10   -0.04    0.16
  16   3 -10    0.45    0.25
 -15  -3  10   -0.05    0.15
  15   3 -10   -0.01    0.20
 -14  -3  10    0.14    0.15
  14   3 -10    0.33    0.22
 -13  -3  10    0.24    0.18
  13   3 -10   -0.10    0.18
 -13   3  10    0.20    0.19
 -12  -3  10    0.72    0.22
  12   3 -10    0.62    0.21
 -12   3  10    0.16    0.18
 -11  -3  10    5.25    0.43
 -11   3  10    4.62    0.41
  11   3 -10    4.61    0.39
 -10  -3  10   16.66    0.73
  10   3 -10   16.07    0.69
 -10   3  10   18.17    0.77
  -9  -3  10    7.05    0.47
  -9   3  10    7.01    0.47
   9   3 -10    7.66    0.45
  -8  -3  10   13.92    0.65
  -8   3  10   14.53    0.68
   8   3 -10   15.15    0.62
  -7  -3  10   14.08    0.64
  -7   3  10   14.53    0.65
   7   3 -10   14.41    0.60
  -6  -3  10   20.02    0.77
   6   3 -10   20.72    0.72
  -6   3  10   21.03    0.80
  -5  -3  10    2.06    0.27
  -5   3  10    2.15    0.28
   5   3 -10    2.03    0.23
  -4  -3  10   11.00    0.53
  -4   3  10   11.06    0.55
   4   3 -10   10.82    0.48
  -3  -3  10    7.50    0.37
  -3  -3  10    6.83    0.41
  -3   3  10    7.26    0.44
  -2  -3  10   15.35    0.55
  -2  -3  10   16.67    0.63
  -2   3  10   16.90    0.67
  -1  -3  10   12.75    0.54
  -1  -3  10   13.48    0.50
  -1   3  10   12.52    0.58
   0  -3  10   11.91    0.50
   0  -3  10   11.41    0.46
   0   3  10   11.83    0.56
   1  -3  10    2.42    0.24
   1  -3  10    2.25    0.21
  -1   3 -10    2.78    0.29
   1   3  10    2.03    0.26
   2  -3  10   12.32    0.48
  -2   3 -10   11.75    0.58
   2   3  10   12.93    0.58
   3  -3  10    0.48    0.15
   3   3  10    0.60    0.20
  -3   3 -10    0.61    0.21
   4  -3  10    0.14    0.11
   4   3  10    0.08    0.15
  -4   3 -10    0.00    0.17
   5  -3  10   25.79    0.80
   5   3  10   25.96    0.91
  -5   3 -10   25.83    0.96
   6  -3  10    1.79    0.22
  -6   3 -10    0.97    0.27
   6   3  10    1.32    0.27
   7  -3  10    4.48    0.32
  -7   3 -10    4.49    0.42
   7   3  10    4.03    0.40
   8  -3  10   42.66    1.21
  -8   3 -10   41.97    1.42
   8   3  10   45.04    1.35
   9  -3  10    0.79    0.21
   9   3  10    0.55    0.29
  -9   3 -10    1.12    0.31
  10  -3  10    3.73    0.34
  10   3  10    2.82    0.42
 -10   3 -10    3.10    0.42
  11  -3  10    0.86    0.22
  11   3  10    0.90    0.36
 -11   3 -10    1.00    0.33
  12  -3  10    5.08    0.42
 -12   3 -10    5.79    0.54
  13  -3  10    1.62    0.30
 -13   3 -10    2.28    0.45
  14  -3  10    2.51    0.36
 -16  -4  10    3.40    0.39
  16   4 -10    2.63    0.40
 -15  -4  10    0.11    0.17
  15   4 -10    0.03    0.23
 -14  -4  10    0.24    0.20
  14   4 -10   -0.04    0.19
 -13  -4  10   18.38    0.82
  13   4 -10   18.73    0.84
 -12  -4  10   24.03    0.93
  12   4 -10   23.13    0.93
 -11  -4  10    7.00    0.49
  11   4 -10    7.22    0.48
 -11   4  10    6.55    0.49
 -10  -4  10    1.14    0.24
 -10   4  10    1.28    0.27
  10   4 -10    1.44    0.26
  -9  -4  10    2.00    0.28
   9   4 -10    2.03    0.27
  -9   4  10    2.29    0.31
  -8  -4  10    1.49    0.25
  -8   4  10    0.80    0.21
   8   4 -10    1.35    0.23
  -7  -4  10   12.38    0.60
   7   4 -10   12.99    0.58
  -7   4  10   12.58    0.62
  -6  -4  10    6.99    0.44
  -6   4  10    5.77    0.43
   6   4 -10    7.50    0.43
  -5  -4  10   19.14    0.73
  -5   4  10   19.31    0.77
   5   4 -10   19.55    0.72
  -4  -4  10    5.91    0.39
   4   4 -10    6.03    0.40
  -4   4  10    5.82    0.41
  -3  -4  10    2.06    0.22
  -3  -4  10    1.41    0.22
  -3   4  10    1.45    0.24
  -2  -4  10    0.14    0.13
  -2  -4  10    0.13    0.15
  -2   4  10    0.21    0.15
  -1  -4  10    0.08    0.13
  -1  -4  10    0.07    0.13
  -1   4  10    0.06    0.16
   1   4 -10   -0.17    0.15
   0  -4  10   48.42    1.27
   0  -4  10   47.21    1.26
   0   4  10   50.12    1.40
   0   4 -10   49.08    1.39
   1  -4  10   86.01    1.99
   1   4  10   84.60    2.12
  -1   4 -10   83.13    2.19
   2  -4  10   73.33    1.76
  -2   4 -10   74.06    1.96
   2   4  10   69.73    1.85
   3  -4  10   29.67    0.90
  -3   4 -10   30.06    1.04
   3   4  10   29.86    1.00
   4  -4  10   10.79    0.49
   4   4  10    9.97    0.54
  -4   4 -10   10.12    0.58
   5  -4  10    0.03    0.12
   5   4  10    0.42    0.21
  -5   4 -10    0.10    0.20
   6  -4  10   20.24    0.72
  -6   4 -10   20.20    0.85
   6   4  10   19.04    0.80
   7  -4  10    2.08    0.26
  -7   4 -10    2.26    0.34
   7   4  10    2.23    0.36
   8  -4  10   33.64    1.05
   8   4  10   32.28    1.13
  -8   4 -10   33.15    1.22
   9  -4  10    0.13    0.15
   9   4  10   -0.01    0.28
  -9   4 -10   -0.05    0.23
  10  -4  10    2.22    0.30
  10   4  10    1.77    0.40
 -10   4 -10    2.05    0.39
  11  -4  10   20.52    0.84
  11   4  10   21.78    1.01
 -11   4 -10   23.51    1.05
  12  -4  10   -0.13    0.17
  12   4  10   -0.07    0.44
 -12   4 -10    0.13    0.30
  13  -4  10    7.16    0.51
  13   4  10    7.13    0.79
 -15  -5  10   54.69    1.68
  15   5 -10   51.84    1.69
 -14  -5  10    1.08    0.27
  14   5 -10    0.81    0.26
 -13  -5  10    3.16    0.37
 -13   5  10    5.33    0.61
  13   5 -10    3.40    0.41
 -12  -5  10    0.46    0.22
  12   5 -10    0.57    0.24
 -11  -5  10    0.04    0.16
  11   5 -10    0.04    0.17
 -10  -5  10   11.76    0.62
 -10   5  10   13.01    0.66
  10   5 -10   11.70    0.63
  -9  -5  10    6.21    0.44
  -9   5  10    6.38    0.48
   9   5 -10    6.18    0.45
  -8  -5  10    0.03    0.14
  -8   5  10    0.07    0.17
   8   5 -10    0.12    0.14
  -7  -5  10    9.90    0.53
   7   5 -10    9.55    0.53
  -7   5  10    9.63    0.55
  -6  -5  10    1.22    0.23
   6   5 -10    1.89    0.27
  -6   5  10    1.79    0.28
  -5  -5  10   17.36    0.70
  -5   5  10   18.81    0.77
   5   5 -10   17.82    0.73
  -4  -5  10   15.04    0.62
  -4  -5  10   15.89    0.64
  -4   5  10   16.74    0.71
  -3  -5  10  113.30    2.62
  -3  -5  10  112.67    2.62
   3   5 -10  115.57    2.76
  -3   5  10  114.72    2.75
  -2  -5  10   18.35    0.66
  -2  -5  10   18.61    0.68
  -2   5  10   18.15    0.75
   2   5 -10   18.04    0.69
  -1  -5  10    0.33    0.14
   1   5 -10    0.17    0.18
  -1   5  10    0.96    0.22
   0  -5  10    2.03    0.25
   0   5  10    2.26    0.30
   0   5 -10    2.58    0.29
   1  -5  10   53.97    1.42
  -1   5 -10   53.67    1.53
   1   5  10   52.59    1.50
   2  -5  10  117.70    2.64
   2   5  10  110.37    2.72
  -2   5 -10  114.38    2.88
   3  -5  10   61.39    1.59
  -3   5 -10   60.99    1.74
   3   5  10   60.62    1.69
   4  -5  10    4.17    0.34
  -4   5 -10    4.13    0.38
   4   5  10    3.62    0.37
   5  -5  10    0.85    0.20
  -5   5 -10    0.40    0.21
   5   5  10    0.88    0.26
   6  -5  10    0.64    0.18
  -6   5 -10    0.99    0.28
   6   5  10    1.39    0.31
   7  -5  10   19.98    0.78
  -7   5 -10   19.74    0.89
   7   5  10   21.22    0.89
   8  -5  10    0.40    0.19
  -8   5 -10    0.78    0.30
   8   5  10    0.89    0.33
   9  -5  10    4.51    0.39
  -9   5 -10    4.26    0.47
   9   5  10    3.67    0.47
  10  -5  10    2.03    0.31
 -10   5 -10    1.27    0.36
  10   5  10    1.88    0.44
  11  -5  10    2.27    0.33
  11   5  10    2.31    0.52
 -11   5 -10    2.00    0.41
  12  -5  10   -0.06    0.20
  12   5  10    0.20    0.52
 -14  -6  10    3.41    0.39
  14   6 -10    2.76    0.40
 -13  -6  10    0.66    0.23
 -13   6  10    0.63    0.47
  13   6 -10    0.82    0.27
 -12  -6  10    6.71    0.49
  12   6 -10    6.23    0.52
 -11  -6  10    0.70    0.22
  11   6 -10    0.63    0.23
 -10  -6  10    0.64    0.22
  10   6 -10    0.73    0.24
  -9  -6  10    5.20    0.42
   9   6 -10    4.95    0.45
  -8  -6  10    0.79    0.21
  -8   6  10    0.73    0.24
   8   6 -10    0.74    0.24
  -7  -6  10    0.79    0.20
  -7   6  10    0.72    0.24
   7   6 -10    0.83    0.24
  -6  -6  10   18.41    0.74
  -6   6  10   19.02    0.81
   6   6 -10   18.48    0.80
  -5  -6  10   50.71    1.39
   5   6 -10   50.04    1.48
  -5   6  10   49.92    1.48
  -4  -6  10    3.89    0.34
  -4  -6  10    4.35    0.34
  -4   6  10    3.74    0.38
  -3  -6  10   18.83    0.73
  -3   6  10   19.02    0.80
  -2  -6  10    7.58    0.45
  -2   6  10    7.93    0.51
   2   6 -10    7.57    0.45
  -1  -6  10    2.98    0.30
   1   6 -10    2.38    0.29
  -1   6  10    3.22    0.36
   0  -6  10    4.98    0.38
   0   6  10    4.22    0.40
   0   6 -10    5.29    0.39
   1  -6  10   57.83    1.55
  -1   6 -10   58.62    1.66
   1   6  10   56.13    1.62
   2  -6  10    0.13    0.15
  -2   6 -10    0.02    0.17
   2   6  10    0.15    0.19
   3  -6  10    2.46    0.29
   3   6  10    2.14    0.31
  -3   6 -10    1.96    0.30
   4  -6  10    3.64    0.33
  -4   6 -10    2.82    0.35
   4   6  10    3.42    0.38
   5  -6  10    0.44    0.18
   5   6  10    0.43    0.25
  -5   6 -10    0.81    0.26
   6  -6  10    7.69    0.48
   6   6  10    6.56    0.55
  -6   6 -10    7.63    0.55
   7  -6  10    0.17    0.16
   7   6  10    0.12    0.27
  -7   6 -10   -0.18    0.19
   8  -6  10    2.05    0.30
  -8   6 -10    1.22    0.32
   8   6  10    1.38    0.37
   9  -6  10    1.11    0.26
  -9   6 -10    0.55    0.28
   9   6  10    0.74    0.39
  10  -6  10   13.88    0.70
  10   6  10   13.16    0.85
  11  -6  10    0.14    0.20
  11   6  10   -0.01    0.46
 -13  -7  10    1.79    0.31
 -13   7  10    2.94    0.64
 -12  -7  10    0.00    0.16
  12   7 -10    0.28    0.20
 -11  -7  10    2.18    0.31
  11   7 -10    2.77    0.40
 -10  -7  10    5.00    0.42
  10   7 -10    5.02    0.49
  -9  -7  10    0.13    0.17
   9   7 -10    0.37    0.23
  -8  -7  10    1.44    0.25
   8   7 -10    1.16    0.31
  -7  -7  10    7.97    0.48
   7   7 -10    8.52    0.56
  -6  -7  10    1.73    0.25
   6   7 -10    2.37    0.36
  -6   7  10    1.76    0.31
  -5  -7  10    2.35    0.27
   5   7 -10    1.58    0.34
  -5   7  10    2.17    0.33
  -4  -7  10   22.57    0.86
  -4   7  10   23.48    0.92
  -3  -7  10   21.84    0.85
  -3   7  10   23.14    0.92
  -2  -7  10    6.07    0.43
  -2   7  10    5.74    0.46
  -1  -7  10   36.05    1.15
   1   7 -10   37.23    1.17
  -1   7  10   35.69    1.22
   0  -7  10    0.83    0.23
   0   7  10    1.58    0.29
   0   7 -10    1.22    0.25
   1  -7  10    2.35    0.31
   1   7  10    2.74    0.36
  -1   7 -10    2.64    0.33
   2  -7  10    0.24    0.16
  -2   7 -10   -0.03    0.19
   2   7  10    0.28    0.19
   3  -7  10    5.77    0.43
  -3   7 -10    4.63    0.43
   3   7  10    4.92    0.45
   4  -7  10    1.14    0.26
  -4   7 -10    1.13    0.29
   4   7  10    0.99    0.29
   5  -7  10    0.08    0.16
   5   7  10   -0.01    0.21
  -5   7 -10    0.08    0.22
   6  -7  10    3.90    0.39
   6   7  10    3.56    0.44
  -6   7 -10    3.21    0.41
   7  -7  10    2.82    0.35
  -7   7 -10    2.41    0.40
   7   7  10    2.11    0.41
   8  -7  10    8.01    0.53
   8   7  10    7.95    0.66
  -8   7 -10    7.45    0.61
   9  -7  10   12.42    0.69
   9   7  10   12.28    0.82
 -11  -8  10    1.79    0.29
  11   8 -10    1.39    0.34
 -10  -8  10   -0.02    0.17
  10   8 -10    0.31    0.23
  -9  -8  10    0.61    0.20
   9   8 -10    0.84    0.29
  -8  -8  10    1.14    0.23
   8   8 -10    1.10    0.32
   7   8 -10    2.27    0.38
   6   8 -10    2.61    0.40
   5   8 -10    4.73    0.49
  -4  -8  10    2.24    0.31
  -4   8  10    2.25    0.35
  -3  -8  10    0.12    0.18
  -3   8  10    0.75    0.26
  -2  -8  10    3.64    0.37
  -2   8  10    4.44    0.44
  -1  -8  10    0.30    0.17
  -1   8  10    0.73    0.25
   0  -8  10    2.12    0.32
   0   8  10    2.16    0.36
   1  -8  10    0.97    0.24
  -1   8 -10    1.49    0.30
   1   8  10    2.19    0.36
   2  -8  10    0.04    0.17
   2   8  10    0.39    0.24
  -2   8 -10   -0.30    0.21
   3  -8  10    1.61    0.30
  -3   8 -10    2.01    0.34
   3   8  10    1.57    0.34
   4  -8  10    8.82    0.56
   4   8  10    8.12    0.60
  -4   8 -10    8.99    0.61
   5  -8  10   -0.11    0.17
  -5   8 -10   -0.24    0.25
   5   8  10   -0.06    0.24
   6  -8  10    2.18    0.34
  -6   8 -10    2.09    0.37
   6   8  10    2.08    0.39
   7  -8  10    0.65    0.26
  -7   8 -10    0.49    0.30
   7   8  10    0.21    0.32
 -10  -9  10   -0.27    0.21
   8   9 -10    4.16    0.49
   7   9 -10    0.00    0.25
   6   9 -10    0.04    0.25
   5   9 -10    0.16    0.29
  -4  -9  10    8.92    0.57
  -3  -9  10    4.52    0.42
  -2  -9  10    0.37    0.20
  -2   9  10    0.22    0.25
  -1  -9  10    0.61    0.23
  -1   9  10    1.06    0.32
   0  -9  10    7.92    0.54
   0   9  10    8.87    0.63
   1  -9  10    0.00    0.18
   1   9  10   -0.21    0.24
   2  -9  10    0.19    0.18
   2   9  10    0.07    0.26
  -2   9 -10    0.06    0.25
   3  -9  10    0.64    0.25
  -3   9 -10    0.10    0.25
   3   9  10    1.26    0.36
   4  -9  10   -0.08    0.20
   4   9  10    0.02    0.26
  -4   9 -10    0.00    0.24
   5  -9  10    0.05    0.21
  -5   9 -10   -0.23    0.24
   5   9  10   -0.24    0.27
   0  10  10    2.32    0.40
   1  10  10    0.36    0.29
   2  10  10    0.23    0.29
 -18   0  11    0.08    0.20
  17   0 -11    0.12    0.23
 -17   0  11   -0.23    0.16
  16   0 -11   -0.06    0.20
 -16   0  11   -0.07    0.15
 -15   0  11    0.14    0.19
  15   0 -11    0.10    0.17
  14   0 -11    0.41    0.19
 -14   0  11   -0.08    0.16
  13   0 -11   16.25    0.71
 -13   0  11   16.64    0.78
 -12   0  11    0.28    0.18
  12   0 -11   -0.06    0.14
 -11   0  11    6.87    0.50
  11   0 -11    6.82    0.43
 -10   0  11    0.03    0.16
  10   0 -11   -0.09    0.13
  -9   0  11   69.55    1.90
   9   0 -11   71.99    1.73
   8   0 -11    0.10    0.11
  -8   0  11    0.09    0.16
   7   0 -11   16.68    0.56
  -7   0  11   15.24    0.69
   6   0 -11    0.03    0.09
  -6   0  11    0.11    0.14
  -5   0  11   33.46    1.08
   5   0 -11   34.00    0.88
   4   0 -11    0.04    0.09
  -4   0  11   -0.08    0.13
  -3   0  11    6.49    0.42
  -2   0  11    0.22    0.14
  -1   0  11   13.64    0.60
   0   0  11   -0.12    0.11
   1   0  11    9.69    0.49
   2   0  11    0.19    0.16
   3   0  11   29.47    0.94
   4   0  11   -0.07    0.13
   5   0  11   15.92    0.65
   6   0  11   -0.22    0.15
  17  -1 -11   -0.22    0.23
 -17  -1  11    0.15    0.21
  17   1 -11    0.02    0.24
  16  -1 -11    0.87    0.27
 -16  -1  11    0.92    0.26
  16   1 -11    0.99    0.28
 -16   1  11    1.62    0.30
  15  -1 -11    6.19    0.47
 -15  -1  11    6.49    0.50
 -15   1  11    5.99    0.49
  15   1 -11    6.17    0.48
  14  -1 -11    3.03    0.34
 -14  -1  11    3.86    0.41
  14   1 -11    3.47    0.37
 -14   1  11    3.49    0.40
 -13  -1  11    8.61    0.57
  13  -1 -11    9.64    0.52
  13   1 -11   10.00    0.55
 -13   1  11    9.03    0.57
 -12  -1  11    4.70    0.42
  12  -1 -11    5.15    0.37
 -12   1  11    6.08    0.48
  12   1 -11    4.69    0.39
  11  -1 -11    2.43    0.27
 -11  -1  11    1.94    0.29
  11   1 -11    2.35    0.29
 -11   1  11    2.03    0.32
 -10  -1  11    2.16    0.31
  10  -1 -11    2.34    0.25
  10   1 -11    2.73    0.28
 -10   1  11    1.97    0.31
   9  -1 -11   38.48    1.07
  -9  -1  11   38.77    1.26
   9   1 -11   40.01    1.13
  -9   1  11   40.63    1.28
  -8  -1  11    0.47    0.20
   8  -1 -11    0.43    0.13
   8   1 -11    0.45    0.16
  -8   1  11    0.53    0.20
  -7  -1  11    6.23    0.45
  -7   1  11    6.64    0.46
   7   1 -11    7.15    0.37
  -6  -1  11   10.59    0.56
   6   1 -11   10.33    0.44
  -6   1  11   10.53    0.56
  -5  -1  11    0.01    0.13
  -5   1  11   -0.10    0.12
   5   1 -11   -0.12    0.08
  -4  -1  11   17.69    0.71
   4   1 -11   18.01    0.57
  -4   1  11   16.96    0.70
  -3  -1  11   40.43    1.19
  -3   1  11   40.00    1.20
   3   1 -11   40.03    1.02
  -2  -1  11    1.72    0.24
  -2   1  11    2.01    0.26
  -1  -1  11   11.10    0.52
  -1   1  11   11.67    0.55
   0  -1  11    1.91    0.24
   0  -1  11    2.13    0.18
   0   1  11    1.76    0.25
   1  -1  11    7.27    0.32
   1  -1  11    7.44    0.42
   1   1  11    7.16    0.43
   2  -1  11    0.00    0.09
   2  -1  11    0.12    0.12
   2   1  11    0.20    0.14
   3  -1  11    0.19    0.11
   3  -1  11    0.24    0.16
   3   1  11    0.35    0.15
   4  -1  11    3.89    0.26
   4  -1  11    3.80    0.31
   4   1  11    3.61    0.33
   5  -1  11    0.65    0.15
   5   1  11    0.22    0.18
   6   1  11   27.79    0.94
   7   1  11    1.53    0.28
   8   1  11    3.35    0.36
 -17  -2  11    1.14    0.29
  17   2 -11    1.13    0.35
 -16  -2  11    0.81    0.26
  16   2 -11    0.77    0.26
 -15  -2  11    2.56    0.35
  15   2 -11    3.06    0.39
 -15   2  11    2.79    0.37
 -14  -2  11   19.05    0.86
  14   2 -11   19.65    0.85
 -14   2  11   20.38    0.88
 -13  -2  11    0.92    0.26
 -13   2  11    1.28    0.27
  13   2 -11    0.68    0.25
 -12  -2  11    9.24    0.58
 -12   2  11    8.47    0.57
  12   2 -11    9.18    0.53
 -11  -2  11   12.31    0.65
 -11   2  11   12.52    0.66
  11   2 -11   12.88    0.61
 -10  -2  11    0.95    0.25
 -10   2  11    0.86    0.25
  10   2 -11    1.01    0.22
  -9  -2  11   13.56    0.66
   9   2 -11   13.22    0.58
  -9   2  11   12.90    0.65
  -8  -2  11    4.61    0.40
  -8   2  11    5.02    0.41
   8   2 -11    5.03    0.34
  -7  -2  11    0.31    0.19
  -7   2  11    0.17    0.17
   7   2 -11    0.42    0.15
  -6  -2  11    5.63    0.42
  -6   2  11    5.17    0.41
   6   2 -11    5.42    0.34
  -5  -2  11    0.24    0.16
  -5   2  11    0.26    0.16
   5   2 -11    0.30    0.12
  -4  -2  11    1.20    0.23
   4   2 -11    1.17    0.19
  -4   2  11    1.86    0.27
  -3  -2  11    7.75    0.45
  -3   2  11    6.14    0.43
   3   2 -11    7.72    0.39
  -2  -2  11   86.57    1.95
  -2  -2  11   86.88    2.12
  -2   2  11   89.01    2.17
  -1  -2  11   13.47    0.48
  -1  -2  11   12.91    0.57
  -1   2  11   12.99    0.59
   0  -2  11    0.07    0.10
   0  -2  11    0.24    0.15
   0   2  11    0.07    0.14
   1  -2  11    0.29    0.13
   1  -2  11    0.16    0.14
   1   2  11    0.18    0.14
   2  -2  11   29.38    0.82
   2  -2  11   29.18    0.90
   3  -2  11    2.84    0.23
   3  -2  11    3.07    0.27
   3   2  11    2.89    0.31
   4  -2  11   -0.11    0.11
   4   2  11    0.17    0.18
   5  -2  11    0.04    0.11
   5   2  11   -0.01    0.17
   6  -2  11   18.18    0.64
   6   2  11   18.61    0.75
   7  -2  11   -0.20    0.10
   7   2  11   -0.21    0.21
   8  -2  11   25.35    0.82
   8   2  11   25.23    0.94
   9  -2  11    1.93    0.25
   9   2  11    2.00    0.34
 -16  -3  11    1.28    0.30
  16   3 -11    1.05    0.30
 -15  -3  11    2.15    0.33
  15   3 -11    1.37    0.32
 -14  -3  11    1.23    0.27
  14   3 -11    1.15    0.29
 -13  -3  11    3.43    0.38
  13   3 -11    2.86    0.36
 -13   3  11    3.46    0.40
 -12  -3  11    4.37    0.41
  12   3 -11    4.83    0.42
 -12   3  11    4.55    0.43
 -11  -3  11   14.58    0.72
 -11   3  11   15.34    0.74
  11   3 -11   14.71    0.68
 -10  -3  11    1.37    0.27
 -10   3  11    0.82    0.25
  10   3 -11    1.33    0.25
  -9  -3  11   11.07    0.60
  -9   3  11   10.18    0.58
   9   3 -11   10.75    0.54
  -8  -3  11   39.69    1.26
  -8   3  11   43.44    1.32
   8   3 -11   40.54    1.20
  -7  -3  11    6.22    0.44
   7   3 -11    5.88    0.39
  -7   3  11    5.90    0.45
  -6  -3  11    2.33    0.30
   6   3 -11    2.36    0.26
  -6   3  11    2.78    0.33
  -5  -3  11   19.23    0.75
  -5   3  11   18.86    0.78
   5   3 -11   19.48    0.70
  -4  -3  11    1.57    0.25
  -4   3  11    0.81    0.22
   4   3 -11    1.39    0.21
  -3  -3  11   12.70    0.58
  -3  -3  11   13.27    0.50
  -3   3  11   11.18    0.58
  -2  -3  11   15.68    0.56
  -2  -3  11   15.46    0.63
  -2   3  11   14.15    0.65
  -1  -3  11   17.73    0.67
  -1  -3  11   18.71    0.62
  -1   3  11   16.20    0.70
   0  -3  11    5.03    0.35
   0  -3  11    3.96    0.30
   0   3  11    4.72    0.38
   1  -3  11  121.51    2.68
   1  -3  11  121.26    2.74
   1   3  11  121.74    2.86
   2  -3  11    6.58    0.36
   2   3  11    5.69    0.42
   3  -3  11   11.02    0.47
   3   3  11   11.06    0.57
   4  -3  11   71.95    1.72
   4   3  11   72.73    1.87
  -4   3 -11   69.78    1.98
   5  -3  11    1.52    0.22
  -5   3 -11    1.91    0.30
   5   3  11    2.39    0.32
   6  -3  11    9.43    0.46
  -6   3 -11    9.38    0.60
   6   3  11   10.19    0.57
   7  -3  11    0.31    0.16
   7   3  11    0.05    0.23
  -7   3 -11   -0.15    0.20
   8  -3  11   -0.12    0.13
   8   3  11   -0.03    0.25
  -8   3 -11    0.24    0.26
   9  -3  11    0.20    0.16
   9   3  11    0.29    0.27
  -9   3 -11    0.08    0.27
  10  -3  11    1.16    0.24
 -10   3 -11    0.88    0.33
  10   3  11    0.61    0.33
  11  -3  11    1.83    0.28
  11   3  11    1.23    0.42
  12  -3  11    0.18    0.18
 -15  -4  11    1.96    0.33
  15   4 -11    2.01    0.36
 -14  -4  11    3.56    0.39
  14   4 -11    3.34    0.40
 -13  -4  11    9.14    0.59
  13   4 -11    8.88    0.57
 -12  -4  11   18.85    0.85
 -12   4  11   19.81    0.87
  12   4 -11   18.86    0.83
 -11  -4  11   -0.03    0.16
  11   4 -11    0.19    0.17
 -11   4  11   -0.09    0.18
 -10  -4  11    1.56    0.27
 -10   4  11    1.20    0.27
  10   4 -11    1.45    0.27
  -9  -4  11    3.70    0.36
  -9   4  11    3.78    0.39
   9   4 -11    3.31    0.34
  -8  -4  11   32.09    1.10
  -8   4  11   33.50    1.14
   8   4 -11   33.06    1.08
  -7  -4  11   13.96    0.65
   7   4 -11   14.16    0.63
  -7   4  11   14.59    0.69
  -6  -4  11    1.73    0.26
  -6   4  11    2.31    0.31
   6   4 -11    1.60    0.24
  -5  -4  11    0.06    0.15
   5   4 -11    0.22    0.16
  -5   4  11    0.33    0.17
  -4  -4  11    4.67    0.38
  -4   4  11    5.13    0.41
   4   4 -11    5.44    0.40
  -3  -4  11    6.24    0.42
  -3  -4  11    6.31    0.37
  -3   4  11    5.36    0.42
  -2  -4  11   10.89    0.53
  -2  -4  11   10.59    0.48
  -2   4  11   10.86    0.58
  -1  -4  11    6.01    0.37
  -1  -4  11    6.17    0.39
  -1   4  11    6.00    0.43
   0  -4  11   23.34    0.75
   0   4 -11   21.55    0.82
   0   4  11   20.06    0.82
   1  -4  11    0.24    0.14
   1   4  11    0.08    0.16
  -1   4 -11    0.60    0.22
   2  -4  11   42.93    1.18
   2   4  11   43.01    1.31
  -2   4 -11   41.93    1.32
   3  -4  11    1.98    0.23
  -3   4 -11    1.55    0.27
   3   4  11    2.12    0.30
   4  -4  11   14.48    0.58
   4   4  11   13.72    0.67
  -4   4 -11   13.71    0.69
   5  -4  11    3.88    0.32
  -5   4 -11    3.73    0.38
   5   4  11    3.22    0.37
   6  -4  11    0.22    0.16
   6   4  11   -0.02    0.21
  -6   4 -11   -0.11    0.20
   7  -4  11    0.49    0.16
  -7   4 -11    0.33    0.26
   7   4  11    0.30    0.26
   8  -4  11    6.85    0.43
   8   4  11    7.55    0.56
  -8   4 -11    6.23    0.55
   9  -4  11    0.13    0.18
  -9   4 -11    0.30    0.27
   9   4  11    0.09    0.28
  10  -4  11    1.15    0.26
  10   4  11    0.69    0.38
 -10   4 -11    0.85    0.33
  11  -4  11    1.00    0.25
 -11   4 -11    0.42    0.30
  11   4  11    1.26    0.47
  12  -4  11    0.26    0.20
  12   4  11   -0.81    0.46
  15   5 -11   -0.08    0.21
 -14  -5  11    6.59    0.52
  14   5 -11    6.40    0.54
 -13  -5  11   10.13    0.62
  13   5 -11   10.28    0.64
 -12  -5  11    0.58    0.21
  12   5 -11    0.54    0.22
 -11  -5  11    0.62    0.22
  11   5 -11    0.49    0.21
 -10  -5  11    5.34    0.43
  10   5 -11    4.23    0.41
 -10   5  11    5.29    0.46
  -9  -5  11    4.94    0.42
  -9   5  11    5.80    0.47
   9   5 -11    4.84    0.42
  -8  -5  11    3.80    0.37
   8   5 -11    3.41    0.35
  -8   5  11    3.36    0.38
  -7  -5  11    0.91    0.23
  -7   5  11    0.79    0.25
   7   5 -11    0.71    0.22
  -6  -5  11   31.42    1.04
  -6   5  11   31.74    1.11
   6   5 -11   30.89    1.04
  -5  -5  11    1.67    0.26
  -5   5  11    1.63    0.29
   5   5 -11    1.63    0.28
  -4  -5  11    0.41    0.18
  -4  -5  11    0.53    0.18
  -4   5  11    0.33    0.20
  -3  -5  11   -0.02    0.13
  -3  -5  11    0.10    0.13
  -3   5  11    0.09    0.14
  -2  -5  11   16.15    0.63
  -2  -5  11   15.08    0.61
   2   5 -11   15.67    0.65
  -2   5  11   14.76    0.70
  -1  -5  11    3.55    0.31
  -1   5  11    3.58    0.37
   1   5 -11    3.44    0.32
   0  -5  11   13.64    0.58
   0   5 -11   12.97    0.62
   0   5  11   13.15    0.66
   1  -5  11    1.73    0.24
  -1   5 -11    1.97    0.28
   1   5  11    1.77    0.30
   2  -5  11   19.08    0.72
   2   5  11   20.09    0.83
  -2   5 -11   19.00    0.81
   3  -5  11    6.92    0.43
   3   5  11    6.36    0.48
  -3   5 -11    7.31    0.51
   4  -5  11    9.61    0.50
  -4   5 -11   10.80    0.61
   4   5  11    9.50    0.58
   5  -5  11    0.31    0.15
   5   5  11    0.28    0.23
  -5   5 -11    0.04    0.21
   6  -5  11    0.34    0.18
  -6   5 -11    0.37    0.24
   6   5  11    0.51    0.29
   7  -5  11    0.68    0.22
  -7   5 -11    0.74    0.29
   7   5  11    0.60    0.30
   8  -5  11    3.10    0.33
  -8   5 -11    1.94    0.37
   8   5  11    1.91    0.40
   9  -5  11    1.36    0.26
  -9   5 -11    0.71    0.33
   9   5  11    1.19    0.39
  10  -5  11    1.26    0.28
 -10   5 -11    0.40    0.33
  10   5  11    0.93    0.41
  11  -5  11   -0.19    0.17
  11   5  11   -0.09    0.41
 -13  -6  11    3.33    0.39
  13   6 -11    3.27    0.43
 -12  -6  11    5.14    0.45
  12   6 -11    3.67    0.43
 -11  -6  11    2.03    0.31
  11   6 -11    2.05    0.35
 -10  -6  11    0.07    0.15
  10   6 -11    0.38    0.21
  -9  -6  11   -0.13    0.13
   9   6 -11   -0.07    0.18
  -8  -6  11    2.59    0.31
   8   6 -11    2.79    0.37
  -8   6  11    3.39    0.38
  -7  -6  11   -0.02    0.14
   7   6 -11    0.05    0.20
  -7   6  11   -0.13    0.19
  -6  -6  11    0.35    0.17
  -6   6  11    0.91    0.27
   6   6 -11    1.10    0.27
  -5  -6  11    0.89    0.21
   5   6 -11    1.42    0.30
  -5   6  11    0.41    0.21
  -4  -6  11   21.07    0.78
  -4  -6  11   20.56    0.78
  -4   6  11   21.68    0.88
  -3  -6  11    7.44    0.45
  -3   6  11    6.35    0.50
  -2  -6  11    4.76    0.37
  -2   6  11    4.75    0.43
  -1  -6  11    6.89    0.44
   1   6 -11    7.21    0.47
  -1   6  11    6.55    0.49
   0  -6  11    1.80    0.27
   0   6  11    1.97    0.33
   0   6 -11    1.44    0.25
   1  -6  11    0.22    0.15
  -1   6 -11    0.16    0.21
   1   6  11    0.23    0.19
   2  -6  11   15.97    0.68
   2   6  11   13.83    0.71
  -2   6 -11   14.80    0.70
   3  -6  11    1.18    0.24
   3   6  11    1.23    0.28
  -3   6 -11    0.95    0.26
   4  -6  11   -0.12    0.13
   4   6  11    0.06    0.23
  -4   6 -11    0.05    0.22
   5  -6  11    0.73    0.20
  -5   6 -11    1.22    0.28
   5   6  11    1.12    0.31
   6  -6  11    0.11    0.18
   6   6  11    0.49    0.31
  -6   6 -11    0.60    0.27
   7  -6  11    7.02    0.48
   7   6  11    7.27    0.60
  -7   6 -11    6.85    0.57
   8  -6  11    9.64    0.56
   8   6  11    7.14    0.62
  -8   6 -11    7.55    0.60
   9  -6  11   -0.12    0.17
   9   6  11   -0.15    0.35
  -9   6 -11   -0.34    0.24
  10  -6  11    1.76    0.32
  10   6  11    1.62    0.49
 -13   7  11    0.99    0.56
 -12  -7  11    0.27    0.19
  12   7 -11    0.65    0.25
 -11  -7  11   -0.01    0.16
  11   7 -11   -0.08    0.18
 -10  -7  11    1.70    0.28
  10   7 -11    1.41    0.32
  -9  -7  11    4.00    0.38
   9   7 -11    3.37    0.42
  -8  -7  11    1.47    0.25
   8   7 -11    1.75    0.34
  -7  -7  11    0.09    0.17
  -7   7  11    0.13    0.22
   7   7 -11    0.13    0.21
  -6  -7  11    0.26    0.18
   6   7 -11    0.35    0.25
  -6   7  11    0.80    0.27
   5   7 -11    0.04    0.23
  -5   7  11   -0.01    0.18
  -4  -7  11    0.41    0.19
  -4   7  11    0.49    0.24
  -3  -7  11    9.75    0.55
  -3   7  11   10.57    0.63
  -2  -7  11    0.25    0.17
  -2   7  11    0.11    0.20
  -1  -7  11    1.28    0.25
  -1   7  11    0.99    0.27
   0  -7  11    0.41    0.17
   0   7  11   -0.06    0.19
   0   7 -11   -0.37    0.18
   1  -7  11    1.65    0.28
  -1   7 -11    1.64    0.28
   1   7  11    1.33    0.30
   2  -7  11    1.76    0.29
  -2   7 -11    1.78    0.30
   2   7  11    2.15    0.34
   3  -7  11    3.38    0.36
  -3   7 -11    3.07    0.37
   3   7  11    2.57    0.37
   4  -7  11    2.65    0.34
   4   7  11    2.46    0.37
  -4   7 -11    1.95    0.34
   5  -7  11    0.24    0.20
   5   7  11   -0.22    0.23
  -5   7 -11   -0.06    0.23
   6  -7  11    1.55    0.29
   6   7  11    1.46    0.37
  -6   7 -11    0.93    0.30
   7  -7  11    0.00    0.18
  -7   7 -11   -0.40    0.22
   7   7  11    0.37    0.33
   8  -7  11    1.68    0.31
  -8   7 -11    2.19    0.40
   8   7  11    1.52    0.43
   9  -7  11    0.09    0.20
 -11  -8  11    0.14    0.20
 -10  -8  11    0.14    0.20
  10   8 -11   -0.06    0.22
  -9  -8  11    0.31    0.20
   9   8 -11    0.11    0.24
  -8  -8  11    0.07    0.17
   8   8 -11   -0.18    0.20
   7   8 -11    0.68    0.28
   6   8 -11    0.50    0.31
  -5   8  11    0.81    0.30
   5   8 -11    1.03    0.30
  -4  -8  11    6.17    0.46
  -4   8  11    3.95    0.45
  -3  -8  11    3.47    0.37
  -3   8  11    3.40    0.43
  -2  -8  11    5.04    0.43
  -2   8  11    4.98    0.49
  -1  -8  11    0.14    0.16
  -1   8  11   -0.10    0.21
   0  -8  11    0.78    0.25
   0   8  11    1.06    0.29
   1  -8  11    1.88    0.31
  -1   8 -11    1.20    0.30
   1   8  11    1.08    0.28
   2  -8  11   -0.06    0.15
   2   8  11    0.19    0.24
  -2   8 -11   -0.26    0.21
   3  -8  11   -0.14    0.16
  -3   8 -11   -0.26    0.23
   3   8  11    0.19    0.24
   4  -8  11    2.94    0.37
   4   8  11    1.81    0.36
  -4   8 -11    2.18    0.38
   5  -8  11    0.57    0.25
   5   8  11    0.40    0.29
  -5   8 -11    0.26    0.26
   6  -8  11    0.00    0.21
   6   8  11   -0.50    0.25
  -6   8 -11    0.02    0.26
   7   9 -11    0.70    0.33
   6   9 -11   -0.05    0.26
   5   9 -11    2.43    0.43
   4   9 -11    3.41    0.51
  -3  -9  11    1.93    0.33
  -3   9  11    2.59    0.41
  -2  -9  11    1.35    0.30
  -2   9  11    1.35    0.34
  -1  -9  11    3.80    0.41
  -1   9  11    3.95    0.47
   0  -9  11    0.22    0.22
   0   9  11    0.01    0.24
   1  -9  11    0.35    0.20
   1   9  11    0.11    0.26
   2  -9  11    2.71    0.38
   2   9  11    2.60    0.42
   3  -9  11    3.00    0.39
   3   9  11    2.27    0.41
  -3   9 -11    2.90    0.40
   4   9  11    2.10    0.41
  -4   9 -11    1.78    0.36
  -1  10  11    1.09    0.33
   0  10  11    3.87    0.49
  17   0 -12    0.03    0.27
 -17   0  12    0.11    0.20
 -16   0  12    0.39    0.21
  16   0 -12    0.54    0.26
  15   0 -12    0.06    0.17
 -15   0  12   -0.14    0.16
  14   0 -12    0.11    0.16
 -14   0  12    0.57    0.23
  13   0 -12    0.03    0.16
 -13   0  12   -0.04    0.18
  12   0 -12   43.94    1.31
 -12   0  12   47.12    1.47
 -11   0  12   -0.10    0.18
  11   0 -12   -0.10    0.14
  10   0 -12   95.41    2.22
 -10   0  12   90.99    2.40
  -9   0  12   -0.03    0.16
   9   0 -12    0.17    0.13
  -8   0  12   40.71    1.32
   8   0 -12   42.35    1.13
  -7   0  12   -0.14    0.16
  -6   0  12   11.21    0.59
  -5   0  12   -0.03    0.14
  -4   0  12    3.34    0.33
  -3   0  12   -0.13    0.13
  -2   0  12    1.56    0.25
  -1   0  12    0.12    0.13
   0   0  12    6.42    0.42
   1   0  12    0.00    0.14
   2   0  12   28.96    0.96
   3   0  12    0.05    0.16
   4   0  12    0.25    0.18
   5   0  12    0.08    0.18
   6   0  12    1.40    0.28
 -17  -1  12    5.11    0.48
  17   1 -12    5.03    0.50
 -17   1  12    4.68    0.47
 -16  -1  12    0.20    0.19
 -16   1  12    0.12    0.21
  16   1 -12    0.07    0.21
 -15  -1  12    1.28    0.29
  15   1 -12    0.95    0.28
 -15   1  12    1.34    0.31
 -14  -1  12    2.87    0.38
  14   1 -12    2.43    0.33
 -14   1  12    2.27    0.35
 -13  -1  12    0.09    0.18
 -13   1  12    0.20    0.19
  13   1 -12    0.14    0.15
 -12  -1  12    2.06    0.32
  12   1 -12    1.81    0.28
 -12   1  12    1.81    0.32
 -11  -1  12   -0.06    0.16
  11   1 -12    0.05    0.15
 -11   1  12   -0.11    0.17
 -10  -1  12    2.26    0.33
 -10   1  12    1.49    0.30
  10   1 -12    2.37    0.27
  -9  -1  12   23.23    0.92
   9   1 -12   22.16    0.78
  -9   1  12   22.48    0.91
  -8  -1  12   51.44    1.54
   8   1 -12   53.69    1.39
  -8   1  12   52.01    1.55
  -7  -1  12    0.66    0.22
  -7   1  12    0.71    0.23
   7   1 -12    0.60    0.16
  -6  -1  12   24.81    0.92
   6   1 -12   24.79    0.77
  -6   1  12   24.90    0.93
  -5  -1  12   26.74    0.95
   5   1 -12   25.99    0.78
  -5   1  12   26.65    0.95
  -4  -1  12    5.63    0.41
  -4   1  12    6.16    0.43
   4   1 -12    5.59    0.31
  -3  -1  12   21.11    0.79
  -3   1  12   19.24    0.78
   3   1 -12   20.30    0.63
  -2  -1  12    6.19    0.41
  -2   1  12    5.97    0.43
  -1  -1  12    3.05    0.23
  -1  -1  12    2.53    0.29
  -1   1  12    2.80    0.30
   0  -1  12    4.38    0.35
   0   1  12    4.62    0.37
   1  -1  12   16.10    0.67
   1   1  12   17.20    0.70
   2  -1  12   19.49    0.75
   2   1  12   20.55    0.78
   3  -1  12    1.68    0.26
   3   1  12    1.79    0.28
   4  -1  12    0.15    0.17
   4   1  12   -0.17    0.16
   5   1  12    1.10    0.26
   6   1  12    3.67    0.38
   7   1  12    5.46    0.43
 -16  -2  12    0.01    0.17
  16   2 -12   -0.19    0.18
 -15  -2  12   -0.11    0.15
  15   2 -12    0.09    0.20
 -15   2  12    0.22    0.22
 -14  -2  12    0.19    0.20
  14   2 -12   -0.15    0.18
 -14   2  12    0.66    0.25
 -13  -2  12   12.88    0.70
 -13   2  12   13.51    0.73
  13   2 -12   12.00    0.65
 -12  -2  12    0.67    0.24
  12   2 -12    1.02    0.24
 -12   2  12    1.04    0.27
 -11  -2  12    4.55    0.42
 -11   2  12    4.04    0.42
  11   2 -12    4.27    0.38
 -10  -2  12    9.45    0.57
 -10   2  12    9.45    0.59
  10   2 -12    9.41    0.51
  -9  -2  12   47.35    1.43
   9   2 -12   46.01    1.31
  -9   2  12   44.87    1.43
  -8  -2  12   28.66    1.03
  -8   2  12   27.27    1.03
   8   2 -12   30.13    0.93
  -7  -2  12   29.85    1.04
   7   2 -12   28.50    0.90
  -7   2  12   28.90    1.05
  -6  -2  12    4.55    0.39
  -6   2  12    4.62    0.40
   6   2 -12    4.10    0.31
  -5  -2  12   32.42    1.08
  -5   2  12   30.72    1.07
   5   2 -12   33.59    0.96
  -4  -2  12    2.28    0.29
   4   2 -12    1.91    0.23
  -4   2  12    1.94    0.29
  -3  -2  12    1.19    0.24
   3   2 -12    1.37    0.21
  -3   2  12    1.36    0.27
  -2  -2  12    2.95    0.23
  -2  -2  12    2.65    0.30
  -2   2  12    2.35    0.31
  -1  -2  12   27.16    0.77
  -1  -2  12   25.29    0.90
  -1   2  12   27.82    0.96
   0  -2  12   -0.12    0.10
   0  -2  12   -0.02    0.13
   0   2  12    0.16    0.16
   1  -2  12    7.68    0.38
   1  -2  12    8.02    0.45
   1   2  12    7.56    0.47
   2  -2  12   42.06    1.19
   2  -2  12   40.63    1.07
   2   2  12   40.73    1.25
   3  -2  12    0.95    0.17
   3   2  12    1.09    0.25
   4  -2  12    2.21    0.22
   4   2  12    2.31    0.32
   5  -2  12    7.21    0.38
   5   2  12    6.82    0.48
   6   2  12    7.41    0.52
   7   2  12   21.37    0.87
   8   2  12    2.45    0.36
   9   2  12    0.00    0.26
  16   3 -12    1.45    0.34
 -15  -3  12    0.68    0.24
  15   3 -12   -0.02    0.18
 -14  -3  12   13.58    0.74
 -14   3  12   14.17    0.77
  14   3 -12   13.37    0.72
 -13  -3  12    7.41    0.54
 -13   3  12    8.26    0.59
  13   3 -12    7.55    0.53
 -12  -3  12   10.56    0.64
 -12   3  12   11.46    0.67
  12   3 -12   11.35    0.61
 -11  -3  12    0.64    0.23
  11   3 -12   -0.01    0.15
 -11   3  12   -0.04    0.22
 -10  -3  12   -0.02    0.17
  10   3 -12    0.26    0.16
 -10   3  12    0.10    0.18
  -9  -3  12    2.11    0.31
  -9   3  12    1.47    0.30
   9   3 -12    1.97    0.27
  -8  -3  12    0.05    0.16
  -8   3  12    0.05    0.18
   8   3 -12    0.23    0.14
  -7  -3  12    0.85    0.23
  -7   3  12    1.53    0.28
   7   3 -12    1.55    0.24
  -6  -3  12    0.42    0.18
  -6   3  12    0.10    0.17
   6   3 -12    0.08    0.13
  -5  -3  12   35.22    1.13
  -5   3  12   33.52    1.15
   5   3 -12   35.40    1.04
  -4  -3  12    1.34    0.26
  -4   3  12    1.10    0.25
   4   3 -12    1.46    0.23
  -3  -3  12   90.19    2.24
  -3  -3  12   92.85    2.11
  -3   3  12   91.80    2.32
  -2  -3  12   46.96    1.34
  -2  -3  12   46.94    1.21
  -2   3  12   45.74    1.39
  -1  -3  12   44.38    1.26
  -1  -3  12   44.64    1.16
  -1   3  12   40.50    1.30
   0  -3  12   23.79    0.84
   0  -3  12   25.51    0.77
   0   3  12   23.35    0.90
   1  -3  12    0.72    0.17
   1   3  12    1.18    0.25
   2  -3  12    0.10    0.13
   2   3  12   -0.04    0.15
   3  -3  12    4.08    0.30
   3   3  12    3.84    0.38
   4  -3  12   49.80    1.31
   4   3  12   51.16    1.50
   5  -3  12   36.33    1.05
   5   3  12   36.56    1.20
   6  -3  12    0.58    0.18
   6   3  12    0.97    0.28
   7  -3  12    7.32    0.42
   7   3  12    7.11    0.54
   8  -3  12    2.08    0.27
   8   3  12    1.02    0.32
   9   3  12   15.39    0.79
  10   3  12    1.02    0.37
 -15  -4  12    0.59    0.25
  15   4 -12    0.67    0.26
 -14  -4  12    3.92    0.42
  14   4 -12    3.97    0.44
 -13  -4  12    0.07    0.21
  13   4 -12    0.37    0.19
 -12  -4  12   11.84    0.67
  12   4 -12   10.29    0.61
 -12   4  12   10.36    0.66
 -11  -4  12    0.59    0.23
 -11   4  12    0.20    0.20
  11   4 -12    0.34    0.19
 -10  -4  12    0.81    0.26
 -10   4  12    0.84    0.26
  10   4 -12    0.97    0.26
  -9  -4  12    1.94    0.31
   9   4 -12    1.75    0.29
  -9   4  12    1.65    0.31
  -8  -4  12   18.36    0.79
   8   4 -12   19.62    0.79
  -8   4  12   20.39    0.86
  -7  -4  12   12.56    0.64
  -7   4  12   14.12    0.70
   7   4 -12   13.28    0.62
  -6  -4  12    4.71    0.38
   6   4 -12    4.28    0.36
  -6   4  12    4.28    0.41
  -5  -4  12    3.48    0.34
  -5   4  12    3.94    0.40
   5   4 -12    4.54    0.37
  -4  -4  12   12.67    0.61
  -4   4  12   12.24    0.65
   4   4 -12   14.24    0.62
  -3  -4  12    2.54    0.26
  -3  -4  12    2.59    0.30
  -3   4  12    2.06    0.31
  -2  -4  12   12.13    0.57
  -2  -4  12   11.97    0.52
  -2   4  12   10.38    0.58
  -1  -4  12   21.40    0.77
  -1  -4  12   21.29    0.73
  -1   4  12   20.56    0.85
   0  -4  12    8.69    0.44
   0   4  12    7.97    0.52
   1  -4  12   10.58    0.49
   1   4  12   10.01    0.58
   2  -4  12    2.34    0.26
   2   4  12    1.59    0.29
   3  -4  12   11.06    0.51
  -3   4 -12   10.32    0.60
   3   4  12   11.00    0.62
   4  -4  12    5.50    0.38
   4   4  12    6.44    0.50
  -4   4 -12    5.27    0.45
   5  -4  12   19.34    0.72
  -5   4 -12   18.72    0.85
   5   4  12   18.29    0.82
   6  -4  12   -0.07    0.14
  -6   4 -12    0.02    0.22
   6   4  12   -0.36    0.21
   7  -4  12    2.53    0.30
  -7   4 -12    3.26    0.41
   7   4  12    3.57    0.43
   8  -4  12    0.31    0.17
  -8   4 -12    0.02    0.27
   8   4  12    0.61    0.30
   9  -4  12   10.44    0.57
   9   4  12    9.80    0.69
  -9   4 -12   12.54    0.77
  10  -4  12    0.41    0.21
 -10   4 -12   -0.07    0.27
  10   4  12   -0.18    0.33
  11  -4  12    2.18    0.32
  11   4  12    1.49    0.49
 -14  -5  12    1.57    0.31
  14   5 -12    1.06    0.26
 -13  -5  12    0.29    0.20
  13   5 -12   -0.08    0.18
 -12  -5  12    0.11    0.18
  12   5 -12    0.16    0.19
 -11  -5  12   15.40    0.75
 -11   5  12   15.48    0.79
  11   5 -12   13.97    0.72
 -10  -5  12   -0.15    0.15
 -10   5  12   -0.13    0.18
  10   5 -12   -0.04    0.17
  -9  -5  12    2.73    0.34
   9   5 -12    2.36    0.33
  -9   5  12    2.27    0.35
  -8  -5  12   12.85    0.66
  -8   5  12   12.76    0.69
   8   5 -12   12.59    0.64
  -7  -5  12   26.43    0.97
  -7   5  12   26.60    1.02
   7   5 -12   26.42    0.97
  -6  -5  12    1.10    0.24
   6   5 -12    1.22    0.26
  -6   5  12    0.68    0.24
  -5  -5  12   35.86    1.15
  -5   5  12   37.81    1.26
   5   5 -12   37.65    1.19
  -4  -5  12    2.10    0.27
   4   5 -12    1.91    0.32
  -4   5  12    2.47    0.34
  -3  -5  12    8.56    0.46
  -3  -5  12    7.68    0.46
  -3   5  12    7.79    0.54
  -2  -5  12    7.64    0.44
  -2   5  12    6.35    0.48
  -1  -5  12   13.65    0.59
  -1   5  12   12.52    0.67
   0  -5  12    0.31    0.18
   0   5 -12    0.42    0.21
   0   5  12    0.78    0.23
   1  -5  12    0.47    0.18
   1   5  12    0.39    0.23
  -1   5 -12   -0.02    0.19
   2  -5  12    2.21    0.27
  -2   5 -12    1.95    0.29
   2   5  12    2.10    0.34
   3  -5  12   39.31    1.17
   3   5  12   37.60    1.28
  -3   5 -12   39.47    1.30
   4  -5  12   18.07    0.72
  -4   5 -12   16.87    0.80
   4   5  12   18.93    0.83
   5  -5  12   10.02    0.53
   5   5  12    9.50    0.62
  -5   5 -12   10.89    0.65
   6  -5  12   -0.11    0.14
  -6   5 -12   -0.16    0.22
   6   5  12   -0.27    0.24
   7  -5  12    7.03    0.46
  -7   5 -12    5.34    0.50
   7   5  12    5.51    0.53
   8  -5  12    1.03    0.25
   8   5  12    1.11    0.35
  -8   5 -12    1.64    0.36
   9  -5  12    0.71    0.21
  -9   5 -12    0.96    0.33
   9   5  12    0.79    0.37
  10  -5  12    0.03    0.17
  10   5  12   -0.42    0.37
  11  -5  12    3.44    0.39
 -13  -6  12    3.30    0.39
  13   6 -12    3.39    0.43
 -12  -6  12    0.82    0.25
  12   6 -12    0.82    0.26
 -11  -6  12    2.06    0.31
  11   6 -12    2.08    0.36
 -10  -6  12    1.12    0.26
  10   6 -12    0.51    0.24
  -9  -6  12    1.20    0.26
  -9   6  12    1.30    0.32
   9   6 -12    1.22    0.29
  -8  -6  12   12.50    0.63
   8   6 -12   10.84    0.64
  -8   6  12   13.76    0.73
  -7  -6  12    3.77    0.37
   7   6 -12    3.87    0.40
  -7   6  12    2.83    0.38
  -6  -6  12    5.72    0.43
   6   6 -12    5.25    0.46
  -6   6  12    3.93    0.43
  -5  -6  12    8.94    0.51
  -5   6  12    8.07    0.56
   5   6 -12    8.19    0.56
  -4  -6  12   36.87    1.15
  -4   6  12   36.97    1.28
  -3  -6  12    0.96    0.23
  -3   6  12    1.12    0.27
  -2  -6  12   22.78    0.83
  -2   6  12   21.73    0.93
  -1  -6  12    7.96    0.48
   1   6 -12    8.27    0.52
  -1   6  12    7.08    0.53
   0  -6  12   16.09    0.69
   0   6 -12   16.09    0.73
   0   6  12   16.06    0.78
   1  -6  12   11.21    0.56
   1   6  12   10.37    0.61
  -1   6 -12    9.67    0.58
   2  -6  12    2.78    0.32
   2   6  12    2.31    0.36
  -2   6 -12    2.55    0.34
   3  -6  12    0.28    0.19
   3   6  12    0.38    0.23
  -3   6 -12    0.13    0.21
   4  -6  12    0.14    0.18
  -4   6 -12   -0.01    0.21
   4   6  12    0.13    0.23
   5  -6  12    0.18    0.19
  -5   6 -12    0.45    0.27
   5   6  12    0.02    0.22
   6  -6  12    0.19    0.17
   6   6  12    0.09    0.28
  -6   6 -12   -0.12    0.23
   7  -6  12    5.01    0.43
   7   6  12    5.34    0.55
  -7   6 -12    4.57    0.50
   8  -6  12    0.14    0.18
  -8   6 -12   -0.08    0.25
   8   6  12   -0.21    0.29
   9  -6  12    0.52    0.24
   9   6  12    0.02    0.36
 -12  -7  12    1.92    0.33
 -11  -7  12    0.38    0.19
  11   7 -12    0.22    0.23
 -10  -7  12    1.27    0.28
  10   7 -12    1.39    0.35
  -9  -7  12    2.71    0.34
   9   7 -12    2.12    0.37
  -8  -7  12    0.15    0.16
   8   7 -12    0.07    0.21
  -7  -7  12    0.78    0.21
  -7   7  12    0.87    0.27
   7   7 -12    0.70    0.27
   6   7 -12   -0.03    0.19
  -6   7  12    0.06    0.21
   5   7 -12    2.17    0.37
  -5   7  12    1.76    0.35
  -4  -7  12    4.45    0.39
  -4   7  12    4.35    0.46
  -3  -7  12    0.10    0.18
  -3   7  12    0.19    0.23
  -2  -7  12    0.17    0.18
  -2   7  12    0.32    0.24
  -1  -7  12    1.99    0.30
  -1   7  12    3.04    0.39
   0  -7  12    1.18    0.26
   0   7 -12    0.59    0.25
   0   7  12    0.45    0.24
   1  -7  12    0.04    0.15
  -1   7 -12    0.01    0.21
   1   7  12    0.14    0.22
   2  -7  12    0.13    0.18
  -2   7 -12    0.19    0.22
   2   7  12    0.36    0.23
   3  -7  12    0.43    0.20
  -3   7 -12    0.12    0.23
   3   7  12   -0.24    0.21
   4  -7  12    3.24    0.37
   4   7  12    2.67    0.39
  -4   7 -12    2.92    0.38
   5  -7  12    2.94    0.37
  -5   7 -12    3.10    0.42
   5   7  12    3.00    0.41
   6  -7  12    3.77    0.40
   6   7  12    2.92    0.46
  -6   7 -12    3.70    0.45
   7  -7  12    2.57    0.35
   7   7  12    1.32    0.41
  -7   7 -12    1.23    0.37
   8  -7  12    0.09    0.20
 -10  -8  12    1.42    0.29
  -9  -8  12    0.30    0.21
   9   8 -12    0.11    0.23
   8   8 -12    0.89    0.29
   7   8 -12    0.11    0.25
   6   8 -12    0.13    0.28
  -5   8  12   -0.23    0.21
   5   8 -12   -0.08    0.29
  -4  -8  12    0.09    0.18
  -4   8  12    0.05    0.22
  -3  -8  12   -0.06    0.17
  -3   8  12    0.09    0.22
  -2  -8  12    1.86    0.31
  -2   8  12    0.78    0.28
  -1  -8  12    3.72    0.39
  -1   8  12    2.89    0.41
   0  -8  12    2.56    0.35
   0   8  12    2.76    0.42
   1  -8  12    0.22    0.21
   1   8  12    0.21    0.26
   2  -8  12    1.01    0.28
   2   8  12    0.60    0.29
  -2   8 -12    0.56    0.28
   3  -8  12    0.54    0.23
   3   8  12    0.41    0.27
  -3   8 -12   -0.19    0.24
   4  -8  12    0.33    0.23
  -4   8 -12    0.62    0.30
   4   8  12    0.86    0.31
   5  -8  12    2.87    0.39
   5   8  12    3.36    0.45
  -5   8 -12    3.24    0.45
   5   9 -12    1.27    0.40
   4   9 -12    0.63    0.35
  -3  -9  12    1.00    0.27
  -3   9  12    1.30    0.36
  -2  -9  12    0.62    0.25
  -2   9  12    0.01    0.27
  -1  -9  12    0.15    0.21
  -1   9  12    0.32    0.28
   0  -9  12    0.85    0.28
   0   9  12    1.89    0.39
   1  -9  12    4.52    0.46
   1   9  12    4.74    0.52
   2  -9  12    1.35    0.31
   2   9  12    1.42    0.39
  -3   9 -12    0.58    0.31
 -16   0  13    0.21    0.22
 -15   0  13    8.96    0.63
 -14   0  13   -0.05    0.18
 -13   0  13    1.92    0.34
 -12   0  13   -0.17    0.18
 -11   0  13    0.12    0.21
 -10   0  13    0.07    0.19
  -9   0  13    2.86    0.36
  -8   0  13    0.09    0.18
  -7   0  13   17.82    0.79
  -6   0  13   -0.13    0.15
  -5   0  13    6.06    0.45
  -4   0  13    0.13    0.15
  -3   0  13    0.38    0.19
  -2   0  13    0.04    0.15
  -1   0  13    2.67    0.31
   0   0  13   -0.23    0.13
   1   0  13    0.35    0.19
   2   0  13    0.02    0.16
   3   0  13   63.74    1.72
   4   0  13    0.29    0.20
   5   0  13    2.17    0.31
  17   1 -13    7.26    0.61
 -17   1  13    6.76    0.56
 -16  -1  13    0.11    0.21
 -16   1  13   -0.68    0.17
  16   1 -13   -0.25    0.20
 -15  -1  13    0.36    0.22
 -15   1  13    0.28    0.23
  15   1 -13    0.34    0.22
 -14  -1  13    1.22    0.29
 -14   1  13    0.54    0.25
  14   1 -13    0.42    0.20
 -13  -1  13    0.98    0.28
  13   1 -13    1.09    0.26
 -13   1  13    1.74    0.33
 -12  -1  13   -0.13    0.16
  12   1 -13    0.14    0.16
 -12   1  13    0.22    0.23
 -11  -1  13   13.66    0.73
 -11   1  13   14.49    0.75
  11   1 -13   15.16    0.66
 -10  -1  13    3.10    0.37
  10   1 -13    2.40    0.28
 -10   1  13    2.23    0.34
  -9  -1  13    5.05    0.45
   9   1 -13    4.60    0.35
  -9   1  13    5.64    0.46
  -8  -1  13   15.53    0.74
  -8   1  13   15.23    0.74
  -7  -1  13   23.11    0.91
  -7   1  13   20.00    0.87
  -6  -1  13    8.61    0.53
  -6   1  13    7.83    0.53
  -5  -1  13    0.76    0.23
  -5   1  13    0.56    0.22
  -4  -1  13    7.28    0.48
  -4   1  13    6.33    0.45
  -3  -1  13    0.10    0.16
  -3   1  13    0.03    0.14
  -2  -1  13    2.80    0.32
  -2   1  13    2.31    0.32
  -1  -1  13    0.57    0.20
  -1   1  13    0.63    0.21
   0  -1  13   10.99    0.55
   0   1  13   10.36    0.56
   1  -1  13   12.47    0.60
   1   1  13   13.04    0.63
   2  -1  13    6.64    0.44
   2   1  13    5.71    0.43
   3  -1  13   26.33    0.93
   3   1  13   27.05    0.97
   4   1  13    0.62    0.24
   5   1  13    0.06    0.20
   6   1  13    0.99    0.28
   7   1  13    2.13    0.33
 -16   2  13    1.16    0.31
  16   2 -13    1.07    0.33
 -15  -2  13    0.29    0.23
 -15   2  13    0.18    0.21
  15   2 -13    0.69    0.28
 -14  -2  13    2.25    0.35
  14   2 -13    3.17    0.39
 -14   2  13    2.69    0.40
 -13  -2  13    0.03    0.19
 -13   2  13    0.24    0.23
  13   2 -13   -0.17    0.17
 -12  -2  13    3.92    0.43
  12   2 -13    4.18    0.39
 -12   2  13    3.79    0.43
 -11  -2  13    0.82    0.27
 -11   2  13    0.70    0.26
  11   2 -13    0.69    0.20
 -10  -2  13   16.33    0.78
 -10   2  13   14.99    0.77
  10   2 -13   16.06    0.68
  -9  -2  13    2.22    0.34
   9   2 -13    2.91    0.30
  -9   2  13    2.01    0.33
  -8  -2  13    2.47    0.34
   8   2 -13    1.96    0.26
  -8   2  13    1.91    0.31
  -7  -2  13   30.50    1.08
  -7   2  13   29.30    1.09
   7   2 -13   31.08    0.95
  -6  -2  13    5.02    0.42
   6   2 -13    5.95    0.37
  -6   2  13    5.46    0.45
  -5  -2  13    4.33    0.39
  -5   2  13    5.37    0.44
   5   2 -13    4.72    0.33
  -4  -2  13   17.35    0.75
  -4   2  13   16.56    0.76
   4   2 -13   17.34    0.63
  -3  -2  13   98.45    2.39
  -3   2  13   94.04    2.43
   3   2 -13   94.45    2.20
  -2  -2  13   86.28    1.96
  -2  -2  13   85.15    2.17
  -2   2  13   88.62    2.25
  -1  -2  13   56.37    1.38
  -1  -2  13   56.85    1.58
  -1   2  13   58.11    1.63
   0  -2  13    8.88    0.51
   0   2  13    9.74    0.56
   1  -2  13    8.49    0.49
   1   2  13    8.06    0.51
   2  -2  13    4.82    0.39
   2   2  13    4.38    0.41
   3   2  13   22.72    0.89
   4   2  13    1.01    0.27
   5   2  13    1.73    0.33
   6   2  13    4.31    0.42
   7   2  13    4.45    0.45
   8   2  13   12.37    0.71
 -15  -3  13    1.32    0.31
  15   3 -13    1.61    0.32
 -14  -3  13    0.85    0.26
  14   3 -13    0.67    0.26
 -14   3  13    0.68    0.28
 -13  -3  13    6.50    0.53
 -13   3  13    6.56    0.55
  13   3 -13    7.75    0.54
 -12  -3  13    2.67    0.37
 -12   3  13    2.03    0.37
  12   3 -13    2.53    0.33
 -11  -3  13    0.27    0.21
 -11   3  13   -0.06    0.19
  11   3 -13    0.16    0.17
 -10  -3  13   26.36    1.04
  10   3 -13   26.14    0.95
 -10   3  13   28.42    1.08
  -9  -3  13    9.29    0.58
   9   3 -13    9.19    0.51
  -9   3  13    9.59    0.61
  -8  -3  13   -0.09    0.16
   8   3 -13   -0.10    0.13
  -8   3  13    0.65    0.22
  -7  -3  13    2.36    0.32
   7   3 -13    1.74    0.26
  -7   3  13    1.09    0.29
  -6  -3  13    1.46    0.27
  -6   3  13    1.76    0.30
   6   3 -13    1.73    0.25
  -5  -3  13   19.95    0.81
   5   3 -13   20.18    0.74
  -5   3  13   18.00    0.82
  -4  -3  13   54.86    1.55
  -4   3  13   54.24    1.61
   4   3 -13   52.93    1.44
  -3  -3  13    2.97    0.34
  -3   3  13    2.47    0.33
  -2  -3  13   20.84    0.69
  -2  -3  13   20.35    0.80
  -2   3  13   18.69    0.82
  -1  -3  13    7.26    0.47
  -1  -3  13    7.48    0.39
  -1   3  13    7.13    0.50
   0  -3  13   17.76    0.63
   0  -3  13   18.14    0.73
   0   3  13   16.72    0.77
   1  -3  13   15.59    0.58
   1   3  13   15.36    0.73
   2  -3  13    1.20    0.19
   2   3  13    1.43    0.30
   3  -3  13   21.04    0.72
   3   3  13   21.38    0.88
   4  -3  13    4.58    0.33
   4   3  13    4.87    0.45
   5   3  13    4.35    0.44
   6   3  13    0.38    0.26
   7   3  13    0.17    0.27
   8   3  13    3.11    0.44
   9   3  13    0.12    0.33
  10   3  13    9.69    0.74
  15   4 -13    0.20    0.25
 -14  -4  13   -0.07    0.17
  14   4 -13    0.13    0.23
 -13  -4  13    0.48    0.26
 -13   4  13   -0.06    0.22
  13   4 -13    0.05    0.19
 -12  -4  13    0.70    0.26
  12   4 -13    0.65    0.23
 -12   4  13    0.58    0.29
 -11  -4  13    0.42    0.20
  11   4 -13    0.01    0.18
 -11   4  13    0.48    0.26
 -10  -4  13    6.01    0.49
 -10   4  13    6.30    0.52
  10   4 -13    5.86    0.45
  -9  -4  13    4.21    0.41
  -9   4  13    4.57    0.46
   9   4 -13    3.52    0.36
  -8  -4  13    2.93    0.36
   8   4 -13    2.66    0.32
  -8   4  13    2.63    0.36
  -7  -4  13    4.15    0.39
  -7   4  13    3.74    0.40
   7   4 -13    4.03    0.37
  -6  -4  13    6.56    0.46
   6   4 -13    6.79    0.47
  -6   4  13    5.51    0.47
  -5  -4  13    5.88    0.45
   5   4 -13    6.36    0.44
  -5   4  13    6.84    0.51
  -4  -4  13    9.94    0.56
   4   4 -13   10.34    0.55
  -4   4  13    9.70    0.59
  -3  -4  13    0.27    0.14
  -3  -4  13    0.10    0.16
  -3   4  13    0.29    0.20
  -2  -4  13    1.21    0.20
  -2  -4  13    0.88    0.23
  -2   4  13    0.82    0.25
  -1  -4  13    0.02    0.13
  -1   4  13    0.31    0.18
   0  -4  13   -0.18    0.12
   0   4  13   -0.26    0.17
   1  -4  13   49.20    1.32
   1   4  13   48.55    1.50
   2  -4  13    4.21    0.33
   2   4  13    3.25    0.40
   3  -4  13    6.69    0.42
   3   4  13    7.14    0.53
   4  -4  13    7.58    0.44
   4   4  13    6.34    0.53
   5  -4  13    0.73    0.21
   5   4  13    0.62    0.25
   6  -4  13    2.36    0.29
   6   4  13    2.36    0.39
   7  -4  13    2.28    0.29
   7   4  13    3.01    0.41
   8   4  13    3.18    0.46
   9   4  13    1.42    0.40
  10   4  13    0.13    0.44
  11   4  13   -0.91    0.48
  14   5 -13    2.17    0.38
 -13  -5  13    0.47    0.23
  13   5 -13   -0.05    0.22
 -12  -5  13    0.12    0.21
  12   5 -13    0.04    0.19
 -11  -5  13    9.41    0.61
  11   5 -13    8.73    0.58
 -11   5  13    9.21    0.64
 -10  -5  13    1.40    0.29
  10   5 -13    1.07    0.27
 -10   5  13    1.80    0.35
  -9  -5  13    0.44    0.22
  -9   5  13    0.30    0.25
   9   5 -13    0.41    0.22
  -8  -5  13    4.20    0.41
   8   5 -13    4.80    0.42
  -8   5  13    5.27    0.49
  -7  -5  13   22.88    0.91
  -7   5  13   23.64    0.98
   7   5 -13   22.61    0.90
  -6  -5  13    0.21    0.19
  -6   5  13    0.18    0.20
   6   5 -13    0.16    0.18
  -5  -5  13    3.41    0.34
  -5   5  13    3.43    0.40
   5   5 -13    3.23    0.38
  -4  -5  13    1.47    0.25
   4   5 -13    1.70    0.31
  -4   5  13    1.45    0.30
  -3  -5  13    4.88    0.37
  -3   5  13    4.57    0.45
  -2  -5  13    3.80    0.33
  -2   5  13    3.48    0.39
  -1  -5  13    0.17    0.16
  -1   5  13    0.05    0.19
   0  -5  13    0.24    0.16
   0   5  13    0.02    0.21
   1  -5  13    0.02    0.14
   1   5  13    0.19    0.22
   2  -5  13    8.82    0.48
  -2   5 -13    7.61    0.55
   2   5  13    7.19    0.55
   3  -5  13    1.52    0.25
  -3   5 -13    1.39    0.31
   3   5  13    1.17    0.29
   4  -5  13    0.00    0.14
  -4   5 -13   -0.18    0.19
   4   5  13    0.01    0.24
   5  -5  13    8.92    0.51
   5   5  13    8.46    0.61
  -5   5 -13    9.65    0.64
   6  -5  13    1.98    0.29
  -6   5 -13    2.49    0.38
   6   5  13    2.14    0.38
   7  -5  13    0.05    0.17
  -7   5 -13    0.30    0.28
   7   5  13    0.03    0.27
   8  -5  13    4.23    0.40
   8   5  13    3.62    0.49
  -8   5 -13    4.88    0.51
   9  -5  13    0.42    0.23
   9   5  13    0.25    0.38
  10  -5  13   -0.18    0.19
 -12  -6  13    2.44    0.35
  12   6 -13    2.13    0.36
 -11  -6  13    5.96    0.48
  11   6 -13    4.70    0.47
 -10  -6  13    0.65    0.25
  10   6 -13    0.46    0.24
  -9  -6  13    2.55    0.34
  -9   6  13    2.41    0.39
   9   6 -13    2.70    0.38
  -8  -6  13    1.32    0.27
   8   6 -13    1.11    0.27
  -8   6  13    1.43    0.32
  -7  -6  13   10.11    0.60
   7   6 -13   11.51    0.66
  -7   6  13   10.39    0.67
  -6  -6  13    1.58    0.27
  -6   6  13    0.94    0.28
   6   6 -13    1.20    0.31
  -5  -6  13   -0.01    0.15
  -5   6  13    0.35    0.24
   5   6 -13    0.30    0.25
   4   6 -13    2.04    0.36
  -4   6  13    1.97    0.35
  -3  -6  13    0.48    0.17
  -3   6  13    1.23    0.31
  -2  -6  13   -0.09    0.14
  -2   6  13   -0.30    0.17
  -1  -6  13    0.17    0.17
  -1   6  13   -0.02    0.20
   0  -6  13    3.40    0.35
   0   6  13    3.19    0.41
   0   6 -13    2.85    0.37
   1  -6  13    0.10    0.18
   1   6  13    0.26    0.22
  -1   6 -13   -0.14    0.19
   2  -6  13    0.21    0.16
   2   6  13    0.35    0.23
  -2   6 -13   -0.15    0.22
   3  -6  13   -0.03    0.17
  -3   6 -13    0.10    0.23
   3   6  13    0.03    0.23
   4  -6  13    2.41    0.32
   4   6  13    2.02    0.39
  -4   6 -13    2.54    0.38
   5  -6  13    0.83    0.24
   5   6  13    1.11    0.31
  -5   6 -13    0.63    0.29
   6  -6  13    0.30    0.22
   6   6  13    0.59    0.28
  -6   6 -13    0.20    0.27
   7  -6  13    6.83    0.50
  -7   6 -13    6.93    0.61
   7   6  13    6.27    0.58
   8  -6  13    3.87    0.40
   8   6  13    1.77    0.42
   9  -6  13    1.68    0.32
 -11  -7  13   -0.14    0.17
  11   7 -13    0.22    0.27
 -10  -7  13    5.58    0.48
  10   7 -13    6.36    0.54
  -9  -7  13    1.03    0.26
   9   7 -13    0.84    0.27
  -8  -7  13    0.24    0.19
  -8   7  13    0.02    0.25
   8   7 -13    0.37    0.23
  -7   7  13    3.23    0.42
   7   7 -13    2.44    0.40
  -6   7  13    0.80    0.29
   6   7 -13    0.82    0.31
   5   7 -13    0.22    0.27
  -5   7  13   -0.10    0.22
   4   7 -13    0.37    0.30
  -4   7  13    0.21    0.24
  -3  -7  13    5.35    0.43
  -3   7  13    5.65    0.52
  -2  -7  13    0.34    0.20
  -2   7  13    0.05    0.23
  -1  -7  13    3.58    0.38
  -1   7  13    3.44    0.44
   0  -7  13   -0.07    0.16
   0   7  13   -0.09    0.20
   1  -7  13    1.22    0.24
   1   7  13    1.28    0.32
  -1   7 -13    1.15    0.30
   2  -7  13    0.66    0.23
   2   7  13    0.29    0.27
  -2   7 -13    0.45    0.26
   3  -7  13   -0.12    0.19
   3   7  13   -0.02    0.21
  -3   7 -13   -0.18    0.24
   4  -7  13    1.11    0.28
   4   7  13    1.34    0.34
  -4   7 -13    1.13    0.32
   5  -7  13    4.56    0.44
  -5   7 -13    4.24    0.47
   5   7  13    3.06    0.45
   6  -7  13    0.88    0.29
   6   7  13    0.79    0.35
  -6   7 -13    1.39    0.38
   7  -7  13    0.29    0.23
 -10  -8  13    3.73    0.44
   8   8 -13    0.13    0.25
   7   8 -13   -0.13    0.23
  -6   8  13    2.85    0.43
   6   8 -13    2.28    0.44
   5   8 -13    1.57    0.38
  -5   8  13    1.29    0.33
  -4   8  13    2.84    0.44
   4   8 -13    4.64    0.53
  -3  -8  13    3.72    0.40
  -3   8  13    3.92    0.46
  -2  -8  13    0.18    0.19
  -2   8  13    0.09    0.25
  -1  -8  13    0.03    0.21
  -1   8  13    0.08    0.24
   0  -8  13    2.90    0.37
   0   8  13    1.97    0.39
   1  -8  13    3.98    0.42
   1   8  13    3.62    0.48
   2  -8  13    2.87    0.38
   2   8  13    2.45    0.41
  -2   8 -13    2.17    0.37
   3  -8  13    4.74    0.46
   3   8  13    4.78    0.53
  -3   8 -13    4.81    0.49
   4  -8  13    3.48    0.41
  -4   8 -13    3.36    0.44
  -4   9  13    0.82    0.35
  -3   9  13    5.39    0.57
  -2   9  13    1.16    0.35
  -1   9  13   16.71    0.92
   0   9  13    0.66    0.31
 -16   0  14    8.76    0.65
 -15   0  14   -0.18    0.18
 -14   0  14   -0.04    0.20
 -13   0  14    0.21    0.23
 -12   0  14    3.65    0.44
 -11   0  14    0.07    0.22
 -10   0  14   14.37    0.76
  -9   0  14    0.15    0.20
  -8   0  14    3.62    0.40
  -7   0  14    0.25    0.21
  -6   0  14    0.64    0.24
  -5   0  14    0.10    0.17
  -4   0  14   16.60    0.76
  -3   0  14    0.09    0.17
  -2   0  14    1.02    0.26
  -1   0  14    0.01    0.15
   0   0  14   17.42    0.77
   1   0  14   -0.01    0.16
   2   0  14   70.43    1.90
   3   0  14    0.04    0.19
   4   0  14    1.66    0.29
 -16   1  14    1.91    0.36
 -15  -1  14    0.68    0.29
 -15   1  14    0.30    0.27
 -14  -1  14    1.60    0.33
 -14   1  14    1.12    0.33
 -13  -1  14    0.36    0.23
 -13   1  14    0.73    0.27
 -12  -1  14    3.82    0.43
 -12   1  14    4.16    0.47
 -11  -1  14    4.32    0.46
 -11   1  14    5.29    0.50
 -10  -1  14   19.46    0.89
 -10   1  14   18.56    0.89
  -9  -1  14    2.40    0.35
  -9   1  14    2.22    0.35
  -8  -1  14    1.71    0.32
  -8   1  14    0.84    0.28
  -7  -1  14    2.39    0.36
  -7   1  14    2.82    0.36
  -6  -1  14    0.90    0.25
  -6   1  14    1.10    0.28
  -5  -1  14    2.62    0.34
  -5   1  14    2.23    0.33
  -4  -1  14   31.62    1.09
  -4   1  14   30.20    1.10
  -3  -1  14   -0.03    0.16
  -3   1  14    0.08    0.19
  -2  -1  14    3.53    0.36
  -2   1  14    3.18    0.37
  -1  -1  14    8.09    0.52
  -1   1  14    8.07    0.52
   0  -1  14   19.82    0.81
   0   1  14   20.20    0.84
   1  -1  14    5.10    0.41
   1   1  14    5.76    0.46
   2  -1  14   -0.09    0.15
   2   1  14   -0.15    0.18
   3  -1  14    0.47    0.23
   3   1  14    0.05    0.20
   4   1  14    0.32    0.22
   5   1  14    4.25    0.42
   6   1  14    2.72    0.38
  16   2 -14    0.45    0.28
 -16   2  14    0.23    0.26
 -15  -2  14    8.99    0.64
 -15   2  14    8.36    0.63
  15   2 -14    7.71    0.58
 -14  -2  14   -0.13    0.18
 -14   2  14    0.15    0.23
  14   2 -14    0.00    0.20
 -13  -2  14    0.48    0.25
  13   2 -14   -0.02    0.19
 -13   2  14    0.35    0.27
 -12  -2  14    5.92    0.52
  12   2 -14    6.29    0.47
 -12   2  14    6.21    0.54
 -11  -2  14    2.35    0.35
 -11   2  14    1.36    0.32
  11   2 -14    1.19    0.26
 -10  -2  14    1.87    0.33
 -10   2  14    2.31    0.36
  10   2 -14    2.63    0.31
  -9  -2  14    1.85    0.33
  -9   2  14    3.50    0.41
  -8  -2  14    3.63    0.41
  -8   2  14    3.44    0.40
  -7  -2  14    2.58    0.35
  -7   2  14    2.05    0.34
  -6  -2  14   14.85    0.73
  -6   2  14   15.12    0.75
  -5  -2  14   10.87    0.62
  -5   2  14   10.80    0.63
  -4  -2  14    5.26    0.43
  -4   2  14    4.48    0.43
  -3  -2  14    2.97    0.35
  -3   2  14    2.62    0.37
  -2  -2  14   39.99    1.27
  -2   2  14   40.23    1.32
  -1  -2  14   24.36    0.92
  -1   2  14   24.07    0.95
   0  -2  14   27.71    0.98
   0   2  14   28.20    1.04
   1  -2  14   20.30    0.80
   1   2  14   18.88    0.83
   2   2  14    2.04    0.33
   3   2  14    0.03    0.21
   4   2  14    0.98    0.29
   5   2  14    4.57    0.45
   6   2  14   12.53    0.70
   7   2  14    0.14    0.27
   8   2  14   17.15    0.86
 -15   3  14    2.30    0.42
  15   3 -14    2.30    0.41
 -14  -3  14    0.61    0.26
 -14   3  14    0.27    0.25
  14   3 -14    0.63    0.28
 -13  -3  14   -0.13    0.19
  13   3 -14   -0.23    0.18
 -13   3  14    0.08    0.24
 -12  -3  14    5.94    0.52
 -12   3  14    5.19    0.52
  12   3 -14    4.66    0.43
 -11  -3  14   18.60    0.87
  11   3 -14   15.59    0.74
 -11   3  14   17.51    0.88
 -10  -3  14    0.24    0.22
  10   3 -14    0.69    0.20
 -10   3  14    0.23    0.24
  -9  -3  14    0.12    0.20
  -9   3  14   -0.02    0.20
   9   3 -14    0.02    0.15
  -8  -3  14    0.47    0.22
   8   3 -14    0.40    0.18
  -8   3  14    0.70    0.26
  -7  -3  14    3.03    0.37
  -7   3  14    3.35    0.41
   7   3 -14    3.30    0.32
  -6  -3  14    1.69    0.32
   6   3 -14    2.09    0.27
  -6   3  14    2.08    0.34
  -5  -3  14   -0.07    0.17
  -5   3  14   -0.10    0.16
   5   3 -14    0.03    0.16
  -4  -3  14    0.24    0.19
  -4   3  14    0.13    0.19
   4   3 -14   -0.15    0.16
  -3  -3  14    5.52    0.45
  -3   3  14    6.59    0.51
   3   3 -14    6.61    0.44
  -2  -3  14    5.83    0.45
  -2  -3  14    5.35    0.34
  -2   3  14    5.55    0.47
  -1  -3  14    4.25    0.38
  -1   3  14    4.14    0.42
   0   3  14    6.22    0.49
   1   3  14    4.47    0.44
   2   3  14    0.99    0.28
   3   3  14   11.36    0.66
   4   3  14    3.77    0.44
   5   3  14    0.82    0.28
   6   3  14    1.67    0.36
   7   3  14   -0.08    0.26
   8   3  14   11.62    0.75
   9   3  14   -0.04    0.34
  14   4 -14    3.09    0.42
 -13  -4  14    7.44    0.57
 -13   4  14    8.09    0.62
  13   4 -14    7.63    0.56
 -12  -4  14   13.82    0.77
 -12   4  14   15.34    0.84
  12   4 -14   14.56    0.75
 -11  -4  14   30.02    1.18
  11   4 -14   31.29    1.12
 -11   4  14   33.16    1.25
 -10  -4  14    5.62    0.49
 -10   4  14    6.46    0.55
  10   4 -14    5.45    0.45
  -9  -4  14    2.23    0.33
   9   4 -14    1.79    0.28
  -9   4  14    2.17    0.37
  -8  -4  14   -0.01    0.16
  -8   4  14   -0.18    0.20
   8   4 -14   -0.04    0.16
  -7  -4  14    6.80    0.50
   7   4 -14    6.77    0.47
  -7   4  14    6.84    0.54
  -6  -4  14    3.32    0.37
  -6   4  14    3.03    0.39
   6   4 -14    2.70    0.33
  -5  -4  14    0.04    0.17
  -5   4  14    0.05    0.21
   5   4 -14    0.28    0.20
  -4  -4  14   -0.14    0.17
  -4   4  14    0.15    0.19
   4   4 -14    0.22    0.20
  -3  -4  14    6.46    0.40
  -3  -4  14    6.56    0.47
  -3   4  14    6.10    0.50
  -2  -4  14    0.40    0.19
  -2  -4  14    0.31    0.17
  -2   4  14    0.03    0.18
  -1  -4  14   16.40    0.64
  -1   4  14   15.52    0.78
   0  -4  14   23.32    0.79
   0   4  14   21.27    0.93
   1  -4  14    6.14    0.39
   1   4  14    5.15    0.48
   2  -4  14   14.69    0.61
   2   4  14   13.49    0.74
   3  -4  14    7.00    0.43
   3   4  14    6.34    0.54
   4   4  14    7.36    0.59
   5   4  14    1.80    0.37
   6   4  14    3.28    0.45
   7   4  14    0.53    0.36
   8   4  14    0.24    0.33
   9   4  14   -0.02    0.38
  10   4  14    0.04    0.47
 -13  -5  14    1.47    0.32
  13   5 -14    1.97    0.38
 -12  -5  14    0.63    0.26
  12   5 -14    0.64    0.25
 -11  -5  14    0.51    0.26
 -11   5  14    0.70    0.31
  11   5 -14    0.72    0.25
 -10  -5  14   -0.07    0.18
 -10   5  14   -0.28    0.20
  10   5 -14    0.03    0.19
  -9  -5  14    1.59    0.30
   9   5 -14    0.91    0.26
  -9   5  14    1.08    0.33
  -8  -5  14    0.31    0.22
   8   5 -14    0.40    0.20
  -8   5  14    0.61    0.27
  -7  -5  14    0.04    0.19
  -7   5  14   -0.22    0.20
   7   5 -14   -0.27    0.14
  -6  -5  14    7.53    0.52
   6   5 -14    8.07    0.54
  -6   5  14    8.60    0.60
  -5  -5  14   -0.35    0.14
   5   5 -14   -0.18    0.20
  -5   5  14    0.17    0.23
  -4  -5  14    2.35    0.30
   4   5 -14    1.70    0.33
  -4   5  14    1.59    0.33
  -3  -5  14   -0.21    0.14
  -3   5  14   -0.15    0.19
  -2  -5  14    1.55    0.25
  -2   5  14    2.40    0.37
  -1  -5  14    1.53    0.26
  -1   5  14    1.03    0.29
   0  -5  14    2.06    0.28
   0   5  14    2.26    0.37
   1  -5  14    0.41    0.18
   1   5  14    0.51    0.26
   2  -5  14   11.35    0.58
   2   5  14   11.26    0.70
   3  -5  14   26.33    0.92
   3   5  14   25.38    1.07
   4  -5  14    0.13    0.17
   4   5  14    0.14    0.25
   5  -5  14    0.06    0.17
   5   5  14    0.17    0.28
   6  -5  14    0.10    0.18
   6   5  14   -0.28    0.26
   7   5  14   -0.12    0.27
   8   5  14    0.00    0.32
 -12  -6  14    3.44    0.41
  12   6 -14    3.38    0.43
 -11  -6  14   -0.18    0.17
  11   6 -14    0.03    0.23
 -10  -6  14    0.31    0.23
 -10   6  14    0.34    0.28
  10   6 -14    0.06    0.21
  -9  -6  14    0.44    0.24
  -9   6  14    0.36    0.28
   9   6 -14    0.30    0.21
  -8  -6  14    2.88    0.37
   8   6 -14    3.28    0.41
  -8   6  14    3.91    0.46
  -7  -6  14    4.49    0.42
  -7   6  14    5.12    0.52
   7   6 -14    5.55    0.50
  -6  -6  14    0.45    0.21
   6   6 -14    0.14    0.22
  -6   6  14    0.62    0.27
  -5   6  14    0.70    0.30
   5   6 -14    1.11    0.32
   4   6 -14    2.28    0.38
  -4   6  14    1.33    0.31
  -3  -6  14    0.07    0.17
  -3   6  14    0.17    0.24
  -2  -6  14    1.90    0.29
  -2   6  14    2.42    0.39
  -1  -6  14    0.97    0.25
  -1   6  14    0.42    0.27
   0  -6  14   -0.06    0.17
   0   6  14   -0.16    0.19
   1  -6  14    1.21    0.26
   1   6  14    1.27    0.33
   2  -6  14    0.95    0.25
   2   6  14    0.69    0.30
   3  -6  14    0.79    0.24
  -3   6 -14    1.06    0.31
   3   6  14    0.57    0.30
   4  -6  14    0.45    0.20
   4   6  14   -0.12    0.26
  -4   6 -14   -0.41    0.22
   5  -6  14   17.79    0.79
  -5   6 -14   16.33    0.87
   5   6  14   16.41    0.89
   6  -6  14    1.43    0.30
   6   6  14    1.00    0.37
  -6   6 -14    1.03    0.36
   7  -6  14    0.73    0.25
   8  -6  14    0.20    0.19
 -10  -7  14   10.55    0.65
  10   7 -14   11.03    0.71
  -9  -7  14    0.55    0.24
   9   7 -14    0.50    0.28
  -8  -7  14    0.00    0.19
   8   7 -14   -0.18    0.22
  -8   7  14    0.20    0.27
  -7   7  14    6.11    0.57
   7   7 -14    6.09    0.55
  -6   7  14    0.46    0.29
   6   7 -14    1.58    0.36
   5   7 -14    6.66    0.59
  -5   7  14    6.36    0.58
  -4   7  14    3.57    0.47
   4   7 -14    4.98    0.53
  -3  -7  14    0.47    0.21
  -3   7  14    0.09    0.25
  -2  -7  14   11.72    0.63
  -2   7  14   10.00    0.70
  -1  -7  14    7.20    0.50
  -1   7  14    6.23    0.57
   0  -7  14    2.32    0.34
   0   7  14    2.66    0.42
   1  -7  14    0.56    0.24
  -1   7 -14    0.61    0.28
   1   7  14    0.48    0.28
   2  -7  14    0.10    0.17
   2   7  14    0.39    0.27
  -2   7 -14    0.29    0.26
   3  -7  14    0.04    0.17
   3   7  14    0.20    0.27
  -3   7 -14    0.17    0.26
   4  -7  14    9.24    0.59
   4   7  14    9.24    0.69
  -4   7 -14    9.04    0.67
   5  -7  14    0.03    0.19
  -5   7 -14    0.65    0.31
   6  -7  14    2.97    0.41
   7   8 -14    0.23    0.32
  -6   8  14    4.53    0.52
   6   8 -14    4.75    0.55
   5   8 -14    6.49    0.62
  -5   8  14    5.19    0.55
   4   8 -14    2.26    0.48
  -4   8  14    1.45    0.37
  -3  -8  14    0.42    0.21
  -3   8  14    0.53    0.30
  -2  -8  14    3.09    0.38
  -2   8  14    3.14    0.45
  -1  -8  14    3.25    0.39
  -1   8  14    2.53    0.43
   0  -8  14    0.57    0.26
   0   8  14    1.13    0.38
[truncated: 27,553 more chars]
