# Supplementary material for: Iridium-Catalyzed Regio- and Diastereoselective Synthesis of C-Substituted Piperazines
Source: ACS Catal. 2023 Feb 16;13(5):3148–52. doi: 10.1021/acscatal.2c05895 (PMC9990149; doi:10.1021/acscatal.2c05895)
Supplement: Supplementary file 4 — cs2c05895_si_004.cif [file cs2c05895_si_004.cif]

 
data_jal8vs

_audit_creation_method            'SHELXL-2016/6'
_shelx_SHELXL_version_number      '2016/6'
_chemical_name_systematic         ?
_chemical_name_common             ?
_chemical_melting_point           ?
_chemical_formula_moiety          'C22 H20 N4 O2'
_chemical_formula_sum             'C22 H20 N4 O2' 
_chemical_formula_weight          372.42

loop_
 _atom_type_symbol
 _atom_type_description
 _atom_type_scat_dispersion_real
 _atom_type_scat_dispersion_imag
 _atom_type_scat_source
 'C'  'C'   0.0033   0.0016
 'International Tables Vol C Tables 4.2.6.8 and 6.1.1.4'
 'H'  'H'   0.0000   0.0000
 'International Tables Vol C Tables 4.2.6.8 and 6.1.1.4'
 'N'  'N'   0.0061   0.0033
 'International Tables Vol C Tables 4.2.6.8 and 6.1.1.4'
 'O'  'O'   0.0106   0.0060
 'International Tables Vol C Tables 4.2.6.8 and 6.1.1.4'
 
_space_group_crystal_system       orthorhombic
_space_group_IT_number            18
_space_group_name_H-M_alt         'P 21 21 2'
_space_group_name_Hall            'P 2 2ab'
 
_shelx_space_group_comment
;
The symmetry employed for this shelxl refinement is uniquely defined
by the following loop, which should always be used as a source of
symmetry information in preference to the above space-group names.
They are only intended as comments.
;
 
loop_
 _space_group_symop_operation_xyz
 'x, y, z'
 '-x, -y, z'
 '-x+1/2, y+1/2, -z'
 'x+1/2, -y+1/2, -z'
 
_cell_length_a                    13.9644(4)
_cell_length_b                    7.0646(2)
_cell_length_c                    9.3213(3)
_cell_angle_alpha                 90
_cell_angle_beta                  90
_cell_angle_gamma                 90
_cell_volume                      919.57(5)
_cell_formula_units_Z             2
_cell_measurement_temperature     100(2)
_cell_measurement_reflns_used     8263
_cell_measurement_theta_min       4.61
_cell_measurement_theta_max       28.21
 
_exptl_crystal_description        'irregular block'
_exptl_crystal_colour             yellow
_exptl_crystal_density_meas       ?
_exptl_crystal_density_method     ?
_exptl_crystal_density_diffrn     1.345          
_exptl_crystal_F_000              392
_exptl_transmission_factor_min    ?
_exptl_transmission_factor_max    ?
_exptl_crystal_size_max           0.180
_exptl_crystal_size_mid           0.180
_exptl_crystal_size_min           0.060
_exptl_absorpt_coefficient_mu     0.089
_shelx_estimated_absorpt_T_min    0.984
_shelx_estimated_absorpt_T_max    0.995
_exptl_absorpt_correction_type    multi-scan
_exptl_absorpt_correction_T_min   0.8663  
_exptl_absorpt_correction_T_max   0.9593
_exptl_absorpt_process_details    
; 
 SADABS-2016/2 - Bruker AXS area detector scaling and absorption correction 
; 
_exptl_absorpt_special_details    ?
_diffrn_ambient_temperature       100(2)
_diffrn_radiation_wavelength      0.71073
_diffrn_radiation_type            MoK\a
_diffrn_source                    'microfocus sealed tube'
_diffrn_radiation_monochromator   'multilayer mirrors'
_diffrn_measurement_device        '\k-geometry diffractometer'
_diffrn_measurement_device_type   'Bruker D8 VENTURE'
_diffrn_measurement_method        '\f and \w scans'
_diffrn_detector                  'CPAD Area Detector'
_diffrn_detector_area_resol_mean  7.39
_diffrn_detector_type             'Bruker PHOTON II'
_diffrn_reflns_number             15376
_diffrn_reflns_av_unetI/netI      0.0213
_diffrn_reflns_av_R_equivalents   0.0384
_diffrn_reflns_limit_h_min        -18
_diffrn_reflns_limit_h_max        14
_diffrn_reflns_limit_k_min        -9
_diffrn_reflns_limit_k_max        9
_diffrn_reflns_limit_l_min        -12
_diffrn_reflns_limit_l_max        12
_diffrn_reflns_theta_min          2.185
_diffrn_reflns_theta_max          28.291
_diffrn_reflns_theta_full         25.242
_diffrn_measured_fraction_theta_max   1.000
_diffrn_measured_fraction_theta_full  1.000
_diffrn_reflns_Laue_measured_fraction_max    1.000
_diffrn_reflns_Laue_measured_fraction_full   1.000
_diffrn_reflns_point_group_measured_fraction_max   0.998
_diffrn_reflns_point_group_measured_fraction_full  0.997
_reflns_number_total              2290
_reflns_number_gt                 2230
_reflns_threshold_expression      'I > 2\s(I)'
_reflns_Friedel_coverage          0.700
_reflns_Friedel_fraction_max      0.995
_reflns_Friedel_fraction_full     0.993
 
_reflns_special_details
;
 Reflections were merged by SHELXL according to the crystal
 class for the calculation of statistics and refinement.
 
 _reflns_Friedel_fraction is defined as the number of unique
 Friedel pairs measured divided by the number that would be
 possible theoretically, ignoring centric projections and
 systematic absences.
;
 
_computing_data_collection        'APEX4 v2021-10.0 (Bruker AXS)'
_computing_cell_refinement        'SAINT V8.40B (Bruker AXS)'
_computing_data_reduction         'SAINT V8.40B (Bruker AXS)'
_computing_structure_solution     'SHELXT-2014/5 (Sheldrick, 2014)'
_computing_structure_refinement   'SHELXL-2016/6 (Sheldrick, 2016)'
_computing_molecular_graphics    
;
ORTEP3 for Windows - L. J. Farrugia, 
J. Appl. Crystallogr. 1997, 30, 565.
;
_computing_publication_material   ?
_refine_special_details           ?
_refine_ls_structure_factor_coef  Fsqd
_refine_ls_matrix_type            full
_refine_ls_weighting_scheme       calc
_refine_ls_weighting_details
'w=1/[\s^2^(Fo^2^)+(0.0442P)^2^+0.1625P] where P=(Fo^2^+2Fc^2^)/3'
_atom_sites_solution_primary      direct
_atom_sites_solution_secondary    difmap
_atom_sites_solution_hydrogens    difmap
_refine_ls_hydrogen_treatment     refall
_refine_ls_extinction_method      none
_refine_ls_extinction_coef        .
_refine_ls_abs_structure_details
;
 Flack x determined using 903 quotients [(I+)-(I-)]/[(I+)+(I-)]
 (Parsons, Flack and Wagner, Acta Cryst. B69 (2013) 249-259).
;
_refine_ls_abs_structure_Flack    -0.2(4)
_chemical_absolute_configuration  ad
_refine_ls_number_reflns          2290
_refine_ls_number_parameters      167
_refine_ls_number_restraints      0
_refine_ls_R_factor_all           0.0300
_refine_ls_R_factor_gt            0.0292
_refine_ls_wR_factor_ref          0.0780
_refine_ls_wR_factor_gt           0.0771
_refine_ls_goodness_of_fit_ref    1.058
_refine_ls_restrained_S_all       1.058
_refine_ls_shift/su_max           0.000
_refine_ls_shift/su_mean          0.000
 
loop_
 _atom_site_label
 _atom_site_type_symbol
 _atom_site_fract_x
 _atom_site_fract_y
 _atom_site_fract_z
 _atom_site_U_iso_or_equiv
 _atom_site_adp_type
 _atom_site_occupancy
 _atom_site_site_symmetry_order  
 _atom_site_calc_flag
 _atom_site_refinement_flags_posn
 _atom_site_refinement_flags_adp
 _atom_site_refinement_flags_occupancy
 _atom_site_disorder_assembly
 _atom_site_disorder_group
O O 0.61349(7) 0.81632(16) -0.12512(11) 0.0207(2) Uani 1 1 d . . . . .
N1 N 0.44197(8) 0.82923(17) 0.17364(12) 0.0159(2) Uani 1 1 d . . . . .
N3 N 0.33859(9) 0.8955(2) 0.42711(13) 0.0216(3) Uani 1 1 d . . . . .
C2 C 0.49049(9) 0.89178(19) 0.30451(14) 0.0155(3) Uani 1 1 d . . . . .
C6 C 0.48598(9) 0.89302(19) 0.03982(14) 0.0154(3) Uani 1 1 d . . . . .
C7 C 0.43053(10) 0.83991(19) 0.43326(15) 0.0170(3) Uani 1 1 d . . . . .
C8 C 0.46912(11) 0.7499(2) 0.55239(16) 0.0209(3) Uani 1 1 d . . . . .
C9 C 0.41070(11) 0.7162(2) 0.67020(16) 0.0233(3) Uani 1 1 d . . . . .
C10 C 0.31611(11) 0.7744(2) 0.66557(16) 0.0243(3) Uani 1 1 d . . . . .
C11 C 0.28369(11) 0.8635(2) 0.54314(18) 0.0253(3) Uani 1 1 d . . . . .
C12 C 0.57062(9) 0.77175(19) 0.00303(15) 0.0169(3) Uani 1 1 d . . . . .
C13 C 0.61350(10) 0.6185(2) 0.06176(16) 0.0199(3) Uani 1 1 d . . . . .
C14 C 0.68797(11) 0.5632(2) -0.03589(18) 0.0231(3) Uani 1 1 d . . . . .
C15 C 0.68465(10) 0.6851(2) -0.14607(16) 0.0230(3) Uani 1 1 d . . . . .
H1N H 0.3811(13) 0.871(3) 0.1778(18) 0.014(4) Uiso 1 1 d . . . . .
H2 H 0.5500(13) 0.829(3) 0.313(2) 0.021(4) Uiso 1 1 d . . . . .
H6 H 0.4423(12) 0.873(2) -0.0326(18) 0.013(4) Uiso 1 1 d . . . . .
H8 H 0.5362(14) 0.713(3) 0.5516(19) 0.024(5) Uiso 1 1 d . . . . .
H9 H 0.4365(15) 0.655(3) 0.755(2) 0.035(6) Uiso 1 1 d . . . . .
H10 H 0.2760(16) 0.755(3) 0.747(2) 0.033(5) Uiso 1 1 d . . . . .
H11 H 0.2142(14) 0.900(3) 0.533(2) 0.027(5) Uiso 1 1 d . . . . .
H13 H 0.5953(16) 0.557(3) 0.146(2) 0.033(5) Uiso 1 1 d . . . . .
H14 H 0.7291(16) 0.456(3) -0.027(2) 0.034(6) Uiso 1 1 d . . . . .
H15 H 0.7193(14) 0.698(3) -0.235(2) 0.020(4) Uiso 1 1 d . . . . .
 
loop_
 _atom_site_aniso_label
 _atom_site_aniso_U_11
 _atom_site_aniso_U_22
 _atom_site_aniso_U_33
 _atom_site_aniso_U_23
 _atom_site_aniso_U_13
 _atom_site_aniso_U_12
O 0.0179(5) 0.0270(5) 0.0171(5) -0.0001(4) 0.0021(4) 0.0045(4)
N1 0.0139(5) 0.0185(5) 0.0155(5) -0.0011(4) 0.0011(4) -0.0018(4)
N3 0.0172(5) 0.0282(6) 0.0192(5) 0.0027(5) 0.0012(5) -0.0002(5)
C2 0.0145(5) 0.0169(6) 0.0152(5) 0.0000(5) 0.0001(5) -0.0004(5)
C6 0.0141(6) 0.0175(6) 0.0147(5) -0.0011(5) -0.0005(5) 0.0005(5)
C7 0.0179(6) 0.0164(6) 0.0166(6) -0.0012(5) 0.0006(5) -0.0026(5)
C8 0.0202(6) 0.0220(6) 0.0205(6) 0.0016(6) -0.0008(5) -0.0007(5)
C9 0.0290(7) 0.0239(7) 0.0169(6) 0.0033(6) -0.0003(6) -0.0034(6)
C10 0.0265(7) 0.0273(8) 0.0192(6) -0.0001(6) 0.0059(6) -0.0048(6)
C11 0.0192(7) 0.0323(8) 0.0243(8) 0.0014(6) 0.0044(5) -0.0011(6)
C12 0.0158(6) 0.0190(6) 0.0161(6) -0.0026(5) 0.0002(5) -0.0021(5)
C13 0.0196(6) 0.0175(6) 0.0226(6) -0.0012(5) -0.0001(5) 0.0005(5)
C14 0.0190(6) 0.0214(6) 0.0289(7) -0.0072(6) -0.0012(6) 0.0030(5)
C15 0.0157(6) 0.0307(7) 0.0226(7) -0.0077(6) 0.0007(5) 0.0035(6)
 
_geom_special_details
;
 All esds (except the esd in the dihedral angle between two l.s. planes)
 are estimated using the full covariance matrix.  The cell esds are taken
 into account individually in the estimation of esds in distances, angles
 and torsion angles; correlations between esds in cell parameters are only
 used when they are defined by crystal symmetry.  An approximate (isotropic)
 treatment of cell esds is used for estimating esds involving l.s. planes.
;
 
loop_
 _geom_bond_atom_site_label_1
 _geom_bond_atom_site_label_2
 _geom_bond_distance
 _geom_bond_site_symmetry_2
 _geom_bond_publ_flag
O C12 1.3728(16) . ?
O C15 1.3730(18) . ?
N1 C6 1.4618(16) . ?
N1 C2 1.4637(16) . ?
N1 H1N 0.900(18) . ?
N3 C7 1.3437(18) . ?
N3 C11 1.3448(19) . ?
C2 C7 1.5086(18) . ?
C2 C2 1.552(3) 2_675 ?
C2 H2 0.947(18) . ?
C6 C12 1.4995(18) . ?
C6 C6 1.561(3) 2_675 ?
C6 H6 0.920(17) . ?
C7 C8 1.3884(19) . ?
C8 C9 1.3886(19) . ?
C8 H8 0.972(19) . ?
C9 C10 1.384(2) . ?
C9 H9 0.97(2) . ?
C10 C11 1.380(2) . ?
C10 H10 0.95(2) . ?
C11 H11 1.01(2) . ?
C12 C13 1.353(2) . ?
C13 C14 1.436(2) . ?
C13 H13 0.94(2) . ?
C14 C15 1.341(2) . ?
C14 H14 0.95(2) . ?
C15 H15 0.961(19) . ?
 
loop_
 _geom_angle_atom_site_label_1
 _geom_angle_atom_site_label_2
 _geom_angle_atom_site_label_3
 _geom_angle
 _geom_angle_site_symmetry_1
 _geom_angle_site_symmetry_3
 _geom_angle_publ_flag
C12 O C15 106.52(11) . . ?
C6 N1 C2 115.05(10) . . ?
C6 N1 H1N 109.5(11) . . ?
C2 N1 H1N 107.7(11) . . ?
C7 N3 C11 117.47(13) . . ?
N1 C2 C7 109.43(11) . . ?
N1 C2 C2 112.12(9) . 2_675 ?
C7 C2 C2 109.53(9) . 2_675 ?
N1 C2 H2 109.5(11) . . ?
C7 C2 H2 107.9(11) . . ?
C2 C2 H2 108.3(12) 2_675 . ?
N1 C6 C12 110.52(11) . . ?
N1 C6 C6 113.82(8) . 2_675 ?
C12 C6 C6 110.82(13) . 2_675 ?
N1 C6 H6 107.5(10) . . ?
C12 C6 H6 105.6(11) . . ?
C6 C6 H6 108.2(11) 2_675 . ?
N3 C7 C8 122.60(13) . . ?
N3 C7 C2 115.18(12) . . ?
C8 C7 C2 122.14(12) . . ?
C7 C8 C9 118.88(13) . . ?
C7 C8 H8 119.3(11) . . ?
C9 C8 H8 121.8(11) . . ?
C10 C9 C8 119.02(14) . . ?
C10 C9 H9 120.8(12) . . ?
C8 C9 H9 120.2(12) . . ?
C11 C10 C9 118.32(14) . . ?
C11 C10 H10 122.0(13) . . ?
C9 C10 H10 119.7(13) . . ?
N3 C11 C10 123.69(14) . . ?
N3 C11 H11 115.5(12) . . ?
C10 C11 H11 120.7(12) . . ?
C13 C12 O 110.04(12) . . ?
C13 C12 C6 135.52(13) . . ?
O C12 C6 114.31(12) . . ?
C12 C13 C14 106.36(13) . . ?
C12 C13 H13 126.3(13) . . ?
C14 C13 H13 127.2(13) . . ?
C15 C14 C13 106.60(13) . . ?
C15 C14 H14 126.5(14) . . ?
C13 C14 H14 126.8(14) . . ?
C14 C15 O 110.47(13) . . ?
C14 C15 H15 134.5(12) . . ?
O C15 H15 115.0(12) . . ?
 
_refine_diff_density_max    0.252
_refine_diff_density_min   -0.163
_refine_diff_density_rms    0.036

_shelx_res_file
;
TITL jal8vs in P2(1)2(1)2
    shelx.res
    created by SHELXL-2016/6 at 15:55:44 on 20-Oct-2022
CELL  0.71073  13.9644   7.0646   9.3213   90.000   90.000   90.000
ZERR     2.00   0.0004   0.0002   0.0003    0.000    0.000    0.000
LATT  -1
SYMM  - X, - Y,   Z
SYMM  1/2 - X, 1/2 + Y, - Z
SYMM  1/2 + X, 1/2 - Y, - Z
SFAC  C    H    N    O
UNIT  44 40 8 4
MERG   2
FMAP   2
PLAN   20
SIZE     0.060   0.180   0.180
ACTA
BOND   $H
LIST   4
WPDB  -2
L.S.  10
TEMP  -173.15
WGHT    0.044200    0.162500
FVAR       0.32346
O     4    0.613494    0.816323   -0.125122    11.00000    0.01787    0.02702 =
         0.01710   -0.00011    0.00213    0.00448
N1    3    0.441969    0.829232    0.173637    11.00000    0.01386    0.01849 =
         0.01546   -0.00114    0.00105   -0.00182
N3    3    0.338588    0.895462    0.427107    11.00000    0.01722    0.02821 =
         0.01924    0.00267    0.00119   -0.00018
C2    1    0.490494    0.891775    0.304508    11.00000    0.01448    0.01687 =
         0.01521   -0.00001    0.00009   -0.00042
C6    1    0.485984    0.893017    0.039820    11.00000    0.01409    0.01748 =
         0.01466   -0.00107   -0.00049    0.00049
C7    1    0.430527    0.839914    0.433256    11.00000    0.01788    0.01635 =
         0.01663   -0.00122    0.00056   -0.00257
C8    1    0.469119    0.749948    0.552388    11.00000    0.02024    0.02202 =
         0.02050    0.00163   -0.00084   -0.00074
C9    1    0.410700    0.716245    0.670197    11.00000    0.02902    0.02386 =
         0.01689    0.00330   -0.00030   -0.00344
C10   1    0.316112    0.774422    0.665571    11.00000    0.02650    0.02726 =
         0.01925   -0.00012    0.00589   -0.00485
C11   1    0.283689    0.863501    0.543137    11.00000    0.01922    0.03226 =
         0.02433    0.00139    0.00439   -0.00108
C12   1    0.570624    0.771749    0.003029    11.00000    0.01577    0.01897 =
         0.01606   -0.00256    0.00018   -0.00213
C13   1    0.613500    0.618545    0.061763    11.00000    0.01964    0.01750 =
         0.02255   -0.00121   -0.00013    0.00053
C14   1    0.687972    0.563216   -0.035890    11.00000    0.01898    0.02137 =
         0.02887   -0.00722   -0.00125    0.00299
C15   1    0.684646    0.685063   -0.146071    11.00000    0.01568    0.03067 =
         0.02259   -0.00769    0.00073    0.00353
H1N   2    0.381092    0.870580    0.177756    11.00000    0.01405
H2    2    0.550041    0.828703    0.312969    11.00000    0.02102
H6    2    0.442301    0.873325   -0.032589    11.00000    0.01341
H8    2    0.536218    0.713359    0.551627    11.00000    0.02438
H9    2    0.436528    0.654722    0.755135    11.00000    0.03510
H10   2    0.276038    0.755091    0.746565    11.00000    0.03288
H11   2    0.214169    0.899820    0.532898    11.00000    0.02745
H13   2    0.595279    0.557125    0.146426    11.00000    0.03286
H14   2    0.729078    0.456169   -0.027391    11.00000    0.03406
H15   2    0.719285    0.697939   -0.234659    11.00000    0.02016
HKLF    4


REM  jal8vs in P2(1)2(1)2
REM R1 =  0.0292 for    2230 Fo > 4sig(Fo)  and  0.0300 for all    2290 data
REM    167 parameters refined using      0 restraints

END

WGHT      0.0441      0.1630

REM Highest difference peak  0.252,  deepest hole -0.163,  1-sigma level  0.036
Q1    1   0.5000  1.0000  0.0475  10.50000  0.05    0.25
Q2    1   0.6563  0.5915  0.0210  11.00000  0.05    0.22
Q3    1   0.5000  1.0000  0.3030  10.50000  0.05    0.22
Q4    1   0.4602  0.8692  0.3689  11.00000  0.05    0.19
Q5    1   0.3163  0.9369  0.3542  11.00000  0.05    0.17
Q6    1   0.4442  0.7583  0.4835  11.00000  0.05    0.16
Q7    1   0.4537  0.8140  0.5019  11.00000  0.05    0.16
Q8    1   0.4398  0.7536  0.6110  11.00000  0.05    0.16
Q9    1   0.5262  0.8187  0.0165  11.00000  0.05    0.15
Q10   1   0.3110  0.8680  0.6165  11.00000  0.05    0.14
Q11   1   0.4652  0.8729  0.1115  11.00000  0.05    0.14
Q12   1   0.4636  0.8759  0.2374  11.00000  0.05    0.13
Q13   1   0.7030  0.6478 -0.0705  11.00000  0.05    0.13
Q14   1   0.5782  0.6767  0.0273  11.00000  0.05    0.12
Q15   1   0.3111  0.8754  0.4862  11.00000  0.05    0.11
Q16   1   0.5959  0.8146 -0.0517  11.00000  0.05    0.11
Q17   1   0.6000  0.7320  0.0554  11.00000  0.05    0.11
Q18   1   0.3788  0.8394  0.4266  11.00000  0.05    0.11
Q19   1   0.6636  0.5965 -0.1059  11.00000  0.05    0.10
Q20   1   0.6463  0.5860 -0.3419  11.00000  0.05    0.10
;
_shelx_res_checksum   87159

_shelx_hkl_file
;
   0   1   0    0.01    0.02
   0  -1   0   -0.01    0.02
   0  -1   0    0.00    0.02
   0   1   0    0.01    0.02
   0   2   0  919.26   36.68
   0   2   0  905.99   29.35
   0  -2   0  847.01   35.38
   0  -2   0  916.10   29.47
   0   3   0   -0.01    0.05
   0  -3   0   -0.06    0.05
   0  -3   0    0.00    0.05
   0  -3   0   -0.02    0.04
   0   3   0    0.00    0.05
   0   3   0   -0.03    0.04
   0   4   0   91.29    3.00
   0  -5   0    0.18    0.09
   0   5   0    0.14    0.07
   0  -5   0    0.24    0.08
   0  -5   0    0.30    0.11
   0   5   0    0.17    0.08
   0   5   0    0.15    0.08
   0  -6   0    5.53    0.40
   0   6   0    5.49    0.35
   0   6   0    4.35    0.32
   0   6   0    5.21    0.32
   0  -6   0    5.39    0.31
   0  -6   0    4.37    0.37
   0   7   0    0.38    0.13
   0   7   0    0.59    0.14
   0  -7   0    0.78    0.20
   0   7   0    0.33    0.12
   0  -8   0    3.05    0.40
   0   8   0    2.83    0.33
   0   8   0    2.55    0.30
   0   9   0    0.11    0.12
   0   0   1   39.45    1.68
   0   0  -1   39.28    1.67
   0   0   1   38.71    3.23
   0   1  -1  158.54    5.98
   0   1  -1  149.90    9.56
   0  -1   1  148.21    9.46
   0  -1   1  147.56    5.93
   0   1   1  168.48    5.75
   0  -1  -1  161.39    8.59
   0  -1  -1  172.24    5.78
   0   1   1  186.45    8.94
   0   2   1   24.24    0.85
   0   2  -1   25.20    0.88
   0   2  -1   24.53    0.88
   0  -2   1   25.29    0.85
   0   2   1   25.54    0.85
   0   2  -1   24.71    0.85
   0  -2   1   26.25    0.89
   0  -2  -1   24.04    0.85
   0   3  -1   74.46    4.13
   0  -3  -1   75.75   10.09
   0  -3  -1   73.02    4.51
   0  -3   1   69.82    4.16
   0   3   1   70.56   11.15
   0  -3   1  101.68   13.48
   0   3  -1  110.87   15.09
   0   4  -1    1.21    0.14
   0   4  -1    1.49    0.17
   0  -4  -1    1.34    0.17
   0  -4   1    1.30    0.18
   0  -4   1    1.33    0.22
   0  -4  -1    1.23    0.14
   0   4   1    1.09    0.13
   0  -4  -1    1.42    0.18
   0  -4   1    1.03    0.16
   0   4   1    1.12    0.14
   0   4   1    1.57    0.17
   0   4  -1    0.90    0.14
   0   5  -1    1.12    0.17
   0  -5  -1    0.90    0.16
   0  -5   1    1.19    0.21
   0   5   1    1.12    0.16
   0   5   1    0.83    0.14
   0   5   1    1.36    0.18
   0  -5  -1    0.83    0.17
   0   5  -1    1.06    0.15
   0   5  -1    1.16    0.21
   0  -5   1    1.81    0.24
   0  -5  -1    0.99    0.14
   0  -5   1    1.05    0.15
   0  -6  -1    0.66    0.17
   0   6   1    0.54    0.12
   0  -6  -1    0.52    0.16
   0   6   1    0.67    0.14
   0  -6   1    0.47    0.12
   0  -6   1    0.59    0.16
   0   6  -1    0.70    0.14
   0   6   1    0.68    0.13
   0   6  -1    0.66    0.14
   0   6  -1    0.45    0.13
   0   7  -1    0.05    0.08
   0  -7  -1   -0.06    0.10
   0   7   1   -0.02    0.09
   0   7   1    0.04    0.09
   0   7   1   -0.09    0.07
   0  -7  -1   -0.06    0.09
   0   7  -1   -0.06    0.10
   0   8   1   10.69    0.81
   0  -8  -1    9.37    0.64
   0   8   1    8.43    0.52
   0   8   1    8.31    0.51
   0   8  -1    9.36    0.52
   0   8  -1    9.09    0.55
   0   9  -1   -0.04    0.07
   0  -9  -1    0.07    0.14
   0   9   1   -0.03    0.08
   0   0   2  509.78   21.54
   0   0   2  482.62   16.78
   0   0  -2  537.16   22.09
   0   0  -2  513.12   16.77
   0   1   2   31.17    1.77
   0   1  -2   27.38    1.90
   0   1  -2   41.16    7.13
   0  -1  -2   29.70    1.71
   0  -1   2   30.39    1.99
   0  -1   2   33.83    6.68
   0  -1  -2   37.69    5.73
   0   1   2   36.67    5.21
   0  -2   2   10.85    0.42
   0  -2  -2   10.79    0.42
   0   2  -2   11.02    0.42
   0   2  -2   12.22    0.47
   0   2   2   11.54    0.42
   0   2   2   10.16    0.42
   0  -3  -2   17.91    0.67
   0   3   2   16.97    0.64
   0   3  -2   17.15    0.70
   0   3  -2   17.30    0.69
   0  -3  -2   17.68    0.66
   0   3  -2   17.27    0.64
   0   3   2   17.04    0.65
   0   4   2   17.61    0.69
   0   4  -2   18.88    0.76
   0  -4  -2   18.78    0.74
   0  -4  -2   18.11    0.74
   0   4   2   18.67    0.71
   0   4  -2   16.89    0.73
   0   4   2   17.66    0.69
   0   4  -2   18.61    0.70
   0  -4   2   17.73    0.70
   0   5  -2    3.47    0.24
   0   5   2    3.69    0.27
   0   5  -2    3.79    0.28
   0  -5   2    3.28    0.24
   0   5   2    3.38    0.24
   0   5   2    3.57    0.24
   0   5  -2    3.45    0.27
   0  -5  -2    3.67    0.28
   0  -6   2   16.65    0.90
   0  -6  -2   14.99    0.76
   0   6   2   16.72    0.71
   0   6   2   17.33    0.73
   0  -6  -2   15.26    0.77
   0   6  -2   16.07    0.76
   0   6  -2   17.39    0.76
   0   6   2   16.78    0.71
   0   6  -2   17.36    0.72
   0   7   2    0.41    0.13
   0  -7  -2    0.41    0.17
   0   7   2    0.20    0.11
   0   7  -2    0.42    0.13
   0  -7  -2    0.20    0.14
   0   7  -2    0.48    0.16
   0   7   2    0.20    0.10
   0   7  -2    0.34    0.14
   0   8   2    7.43    0.57
   0   8  -2    7.15    0.44
   0  -8  -2    7.48    0.59
   0   8   2    6.46    0.51
   0   8   2    7.77    0.47
   0  -8  -2    7.23    0.56
   0  -9  -2    2.32    0.40
   0   9   2    2.88    0.34
   0   9  -2    2.17    0.29
   0  -9  -2    2.39    0.38
   0   0   3   10.07    0.41
   0   0   3    9.96    0.37
   0   0  -3    9.91    0.36
   0   0  -3    9.78    0.39
   0   0  -3   10.02    0.39
   0   0   3    9.40    0.40
   0   1  -3    4.01    0.18
   0  -1  -3    4.07    0.20
   0   1   3    3.90    0.20
   0  -1   3    3.60    0.18
   0   1  -3    3.75    0.22
   0   1   3    4.02    0.18
   0  -1  -3    3.93    0.20
   0   1   3    3.97    0.20
   0   1  -3    3.81    0.22
   0  -2   3   14.42    0.54
   0  -2  -3   13.87    0.53
   0   2   3   14.33    0.52
   0   2  -3   13.97    0.52
   0   2   3   13.47    0.54
   0   2   3   14.84    0.54
   0  -2  -3   13.36    0.52
   0   3   3   11.66    0.49
   0   3   3   11.41    0.48
   0  -3   3   11.93    0.49
   0   3  -3   12.15    0.48
   0  -3  -3   11.99    0.49
   0   3  -3   11.81    0.54
   0  -3  -3   11.60    0.49
   0   3  -3   10.93    0.52
   0   4  -3   16.64    0.71
   0   4   3   16.50    0.64
   0  -4  -3   16.69    0.67
   0   4  -3   16.20    0.64
   0  -4   3   14.41    0.64
   0   4   3   16.22    0.65
   0   4   3   17.42    0.66
   0  -4  -3   15.56    0.67
   0   5   3    3.63    0.26
   0   5   3    3.35    0.24
   0   5  -3    3.30    0.29
   0   5  -3    3.63    0.30
   0  -5  -3    3.30    0.28
   0   5   3    3.76    0.25
   0  -5  -3    3.97    0.29
   0  -5   3    3.79    0.26
   0   5  -3    3.32    0.24
   0   6  -3   79.02    2.78
   0   6   3   85.60    2.81
   0   6   3   81.72    2.79
   0  -6  -3   82.62    2.87
   0   6  -3   84.20    2.87
   0   6   3   79.81    2.80
   0   6  -3   82.68    2.87
   0  -6  -3   87.00    2.90
   0   7   3    1.47    0.21
   0  -7  -3    1.29    0.24
   0  -7  -3    1.17    0.23
   0   7   3    0.96    0.17
   0   7  -3    1.45    0.21
   0   7   3    0.78    0.16
   0   7  -3    1.03    0.20
   0   7  -3    1.10    0.22
   0  -8  -3    8.83    0.63
   0   8   3    9.64    0.64
   0   8  -3    9.44    0.52
   0  -8  -3    8.49    0.62
   0   8   3   10.54    0.56
   0   9   3    1.69    0.27
   0   9  -3    1.58    0.24
   0  -9  -3    1.65    0.33
   0  -9  -3    1.52    0.31
   0   0  -4    5.41    0.27
   0   0  -4    5.11    0.22
   0   0  -4    5.20    0.27
   0   0   4    5.11    0.28
   0   0   4    4.98    0.28
   0   0   4    5.29    0.24
   0   1  -4    0.22    0.08
   0  -1   4    0.13    0.05
   0  -1   4    0.12    0.08
   0   1   4    0.29    0.08
   0   1  -4    0.24    0.08
   0  -1   4    0.32    0.10
   0   1   4    0.22    0.06
   0  -1  -4    0.24    0.07
   0   1   4    0.34    0.09
   0  -1  -4    0.09    0.05
   0   1  -4    0.22    0.05
   0   2  -4   36.42    1.32
   0  -2  -4   37.75    1.26
   0   2  -4   35.87    1.31
   0   2  -4   36.76    1.23
   0   2   4   36.00    1.27
   0  -2  -4   36.10    1.25
   0   2   4   36.57    1.23
   0   2   4   36.64    1.27
   0  -2   4   36.41    1.26
   0   3   4   52.89    1.77
   0   3   4   51.61    1.77
   0  -3   4   50.93    1.83
   0  -3  -4   52.37    1.76
   0  -3  -4   51.80    1.76
   0   3  -4   52.63    1.74
   0   4   4   -0.01    0.06
   0   4   4    0.12    0.06
   0   4  -4    0.19    0.07
   0  -4  -4    0.02    0.06
   0   4   4    0.05    0.05
   0   4  -4    0.17    0.09
   0  -4  -4    0.07    0.06
   0   4  -4    0.13    0.09
   0  -4   4    0.01    0.05
   0   5   4   12.04    0.57
   0   5   4   12.51    0.57
   0   5   4   11.92    0.54
   0   5  -4   13.07    0.64
   0   5  -4   11.40    0.61
   0  -5   4   11.98    0.56
   0  -5  -4   12.28    0.60
   0  -5  -4   12.01    0.58
   0   5  -4   11.43    0.53
   0   6  -4   24.03    1.07
   0   6   4   25.21    1.01
   0   6   4   25.21    1.00
   0   6  -4   25.21    0.98
   0  -6  -4   25.40    1.06
   0   6   4   25.96    1.03
   0  -6   4   24.26    1.06
   0  -6  -4   24.34    1.06
   0   7   4    4.60    0.34
   0   7  -4    3.95    0.30
   0   7  -4    3.43    0.38
   0  -7  -4    4.38    0.39
   0   7   4    3.65    0.33
   0  -7  -4    4.13    0.38
   0   7   4    4.19    0.33
   0  -8  -4    9.73    0.73
   0  -8  -4    9.64    0.65
   0   8  -4    8.83    0.51
   0   8   4    9.67    0.56
   0   8   4    9.94    0.59
   0   0   5    1.34    0.14
   0   0  -5    1.40    0.11
   0   0  -5    1.12    0.14
   0   0  -5    1.07    0.14
   0   0   5    1.08    0.15
   0   0   5    0.93    0.14
   0   1  -5   10.84    0.49
   0   1  -5   10.69    0.42
   0  -1   5   11.12    0.52
   0  -1   5   10.55    0.45
   0  -1  -5   11.32    0.46
   0   1  -5   10.76    0.49
   0  -1   5   10.10    0.51
   0   1   5   10.36    0.49
   0   1   5   11.04    0.44
   0   1   5   10.85    0.49
   0  -1  -5   10.79    0.46
   0  -2  -5    1.58    0.14
   0   2   5    1.28    0.13
   0   2  -5    1.22    0.11
   0   2   5    1.89    0.20
   0   2  -5    1.31    0.18
   0   2  -5    1.79    0.22
   0  -2   5    1.49    0.16
   0  -2  -5    1.78    0.15
   0   2   5    1.58    0.18
   0   3  -5    5.51    0.36
   0   3   5    4.94    0.31
   0   3   5    4.97    0.30
   0  -3   5    5.19    0.30
   0   3  -5    4.86    0.34
   0   3  -5    4.67    0.26
   0   3   5    5.56    0.28
   0  -3  -5    5.37    0.30
   0  -3  -5    4.97    0.28
   0   4   5    0.28    0.11
   0   4   5    0.20    0.08
   0   4  -5    0.18    0.12
   0  -4  -5    0.20    0.09
   0   4  -5    0.05    0.09
   0   4   5    0.14    0.07
   0  -4   5    0.15    0.08
   0   4  -5    0.23    0.11
   0   4  -5    0.17    0.07
   0  -5  -5    2.70    0.26
   0  -5   5    2.79    0.25
   0   5   5    2.94    0.26
   0   5   5    3.20    0.25
   0   5  -5    2.60    0.31
   0   5   5    2.64    0.24
   0   5  -5    3.17    0.35
   0   5   5    2.80    0.22
   0  -5  -5    2.45    0.33
   0   5  -5    2.89    0.22
   0   6  -5    0.12    0.11
   0   6   5    0.06    0.08
   0   6  -5   -0.06    0.06
   0   6  -5    0.15    0.12
   0  -6  -5    0.16    0.11
   0   6   5    0.06    0.10
   0  -6  -5    0.16    0.11
   0  -6   5   -0.11    0.06
   0   6   5    0.03    0.08
   0   7   5    4.42    0.36
   0   7   5    4.58    0.35
   0   7  -5    3.63    0.29
   0  -7  -5    4.01    0.38
   0  -7  -5    4.64    0.40
   0   8  -5    0.46    0.14
   0   8   5    0.07    0.14
   0  -8  -5    0.23    0.16
   0   8   5    0.14    0.11
   0  -8  -5    0.40    0.27
   0   0  -6   55.01    1.86
   0   0   6   50.60    2.00
   0   0  -6   53.37    1.77
   0   0   6   56.35    1.92
   0   0   6   54.24    1.91
   0   0  -6   55.32    1.86
   0   1   6    6.46    0.31
   0   1  -6    5.62    0.34
   0  -1   6    6.07    0.37
   0  -1  -6    6.05    0.32
   0  -1  -6    5.87    0.32
   0   1  -6    5.43    0.34
   0  -1   6    5.39    0.30
   0   1   6    5.34    0.34
   0  -1   6    6.51    0.39
   0   1   6    6.65    0.37
   0   1  -6    6.24    0.27
   0  -2  -6   48.98    1.72
   0   2   6   51.85    1.79
   0   2  -6   51.33    1.68
   0   2  -6   49.53    1.80
   0  -2   6   49.66    1.74
   0  -2  -6   49.61    1.73
   0   2   6   51.44    1.79
   0   2  -6   50.38    1.80
   0   2   6   51.52    1.72
   0   3  -6    0.17    0.10
   0  -3  -6    0.18    0.08
   0   3   6    0.14    0.07
   0   3   6    0.17    0.09
   0   3  -6    0.14    0.06
   0  -3   6    0.11    0.08
   0  -3  -6    0.21    0.09
   0   3  -6    0.04    0.09
   0   3   6    0.29    0.11
   0  -4   6   30.70    1.19
   0  -4  -6   31.79    1.18
   0   4   6   32.60    1.27
   0   4  -6   30.25    1.11
   0   4  -6   30.69    1.26
   0   4   6   31.65    1.21
   0   4   6   32.07    1.15
   0   4  -6   29.97    1.28
   0   4  -6   31.76    1.28
   0  -4  -6   31.51    1.18
   0   5   6    1.22    0.21
   0   5   6    0.99    0.15
   0  -5  -6    1.36    0.20
   0   5  -6    1.22    0.23
   0   5  -6    0.71    0.19
   0   5  -6    0.96    0.14
   0  -5   6    1.27    0.20
   0   5  -6    1.04    0.23
   0   5   6    1.11    0.18
   0  -6  -6   -0.07    0.08
   0   6   6    0.01    0.10
   0   6  -6    0.07    0.08
   0   6  -6    0.14    0.12
   0   6   6    0.05    0.09
   0   6   6    0.01    0.08
   0  -6  -6    0.10    0.11
   0   6  -6   -0.14    0.06
   0   7  -6    1.06    0.18
   0   7   6    1.44    0.25
   0  -7  -6    1.00    0.22
   0   7   6    0.56    0.15
   0   7   6    1.14    0.22
   0  -7  -6    1.08    0.24
   0  -8  -6    3.28    0.42
   0   8   6    3.65    0.42
   0   8  -6    3.75    0.30
   0   8   6    3.51    0.46
   0  -8  -6    4.58    0.51
   0   0   7  144.74    4.78
   0  -1   7   28.71    1.16
   0  -1  -7   28.58    1.07
   0   1   7   27.91    1.04
   0   1  -7   28.71    0.99
   0   1   7   28.31    1.13
   0   1  -7   29.06    1.10
   0  -1   7   29.42    1.16
   0  -1  -7   27.68    1.06
   0   1   7   26.93    1.12
   0  -1   7   28.54    1.05
   0   1  -7   27.35    1.09
   0   2   7   20.41    0.80
   0  -2  -7   20.08    0.81
   0   2  -7   20.98    0.89
   0   2  -7   20.61    0.75
   0   2  -7   20.39    0.88
   0  -2   7   20.36    0.83
   0  -2  -7   20.85    0.83
   0   2   7   20.70    0.88
   0   2   7   21.94    0.90
   0   3  -7   13.85    0.69
   0  -3  -7   13.86    0.61
   0   3  -7   13.37    0.55
   0   3   7   14.44    0.67
   0   3   7   13.50    0.59
   0   3   7   13.37    0.66
   0  -3   7   13.64    0.63
   0  -3  -7   13.42    0.60
   0   3  -7   14.32    0.70
   0   4   7    1.24    0.21
   0   4  -7    1.49    0.17
   0   4   7    1.21    0.21
   0  -4  -7    1.09    0.18
   0   4  -7    1.36    0.25
   0   4   7    1.24    0.19
   0  -4  -7    1.12    0.18
   0   4  -7    1.49    0.26
   0   5  -7    1.43    0.34
   0   5   7    1.59    0.25
   0  -5  -7    1.14    0.20
   0   5   7    1.07    0.18
   0  -5   7    1.01    0.21
   0   5  -7    1.59    0.28
   0   5   7    0.96    0.20
   0   5  -7    1.71    0.19
   0   5  -7    1.37    0.25
   0  -5  -7    1.17    0.20
   0   5  -7    1.29    0.24
   0  -6  -7    1.07    0.22
   0   6   7    1.31    0.22
   0   6  -7    1.25    0.28
   0   6  -7    1.24    0.27
   0   6   7    1.19    0.24
   0  -6  -7    1.13    0.21
   0   6   7    1.05    0.22
   0   6  -7    1.42    0.18
   0   7  -7    4.35    0.30
   0   7   7    4.36    0.40
   0   7  -7    4.66    0.54
   0   7  -7    5.71    0.61
   0   7   7    4.55    0.37
   0  -7  -7    4.88    0.43
   0   7   7    4.81    0.42
   0  -7  -7    4.63    0.41
   0   0  -8   80.38    2.80
   0   0   8   82.67    2.90
   0   0   8   83.45    2.90
   0   0  -8   82.55    2.80
   0   0   8   84.46    2.78
   0   1   8   42.79    1.61
   0  -1  -8   42.45    1.52
   0  -1   8   41.94    1.51
   0  -1   8   44.49    1.65
   0  -1  -8   41.73    1.52
   0   1  -8   39.67    1.54
   0   1   8   41.76    1.50
   0  -1   8   41.10    1.63
   0   1  -8   42.04    1.42
   0   1  -8   41.03    1.54
   0   1   8   42.93    1.61
   0  -2   8    0.04    0.09
   0  -2  -8    0.04    0.07
   0   2   8    0.01    0.07
   0   2  -8    0.02    0.05
   0   2   8    0.01    0.09
   0   2   8   -0.04    0.09
   0  -2  -8    0.10    0.09
   0   2  -8    0.01    0.08
   0   2  -8    0.05    0.08
   0  -3   8   16.82    0.85
   0   3  -8   17.39    0.90
   0   3   8   17.64    0.82
   0  -3  -8   17.11    0.73
   0  -3  -8   17.29    0.75
   0   3   8   18.79    0.85
   0   3  -8   16.18    0.81
   0   3  -8   16.34    0.65
   0   3   8   17.99    0.74
   0   4  -8   28.07    1.22
   0   4  -8   28.82    1.23
   0   4   8   27.05    1.18
   0   4  -8   28.22    1.01
   0  -4  -8   29.06    1.12
   0  -4   8   27.04    1.13
   0   4   8   27.66    1.18
   0  -4  -8   29.05    1.12
   0   5  -8    3.36    0.41
   0  -5  -8    2.02    0.27
   0   5  -8    2.52    0.20
   0   5   8    3.06    0.36
   0   5  -8    3.33    0.42
   0   5   8    2.24    0.30
   0  -5  -8    3.24    0.30
   0  -6  -8    4.53    0.38
   0   6   8    4.62    0.36
   0   6  -8    4.89    0.54
   0   6  -8    4.39    0.28
   0  -6  -8    4.51    0.39
   0   6   8    4.79    0.41
   0   6  -8    5.45    0.58
   0   7  -8    0.11    0.14
   0   7   8    0.01    0.10
   0  -7  -8   -0.01    0.13
   0   7  -8   -0.07    0.11
   0   7   8    0.12    0.16
   0  -7  -8   -0.15    0.10
   0   7  -8    0.07    0.08
   0   0   9   35.67    1.45
   0   0  -9   34.75    1.34
   0   0   9   34.62    1.45
   0   0  -9   35.97    1.35
   0   1   9    2.86    0.25
   0  -1  -9    2.68    0.25
   0   1  -9    2.87    0.27
   0   1   9    2.24    0.31
   0  -1   9    2.90    0.26
   0  -1   9    2.23    0.32
   0   1  -9    3.07    0.32
   0   1   9    3.06    0.36
   0  -1  -9    2.87    0.25
   0  -2   9   42.64    1.59
   0   2  -9   41.27    1.44
   0   2   9   43.07    1.56
   0  -2  -9   45.15    1.59
   0   2   9   40.59    1.67
   0   2  -9   44.57    1.73
   0   2  -9   42.49    1.63
   0  -2  -9   41.43    1.55
   0   2   9   44.14    1.69
   0   3   9   11.87    0.67
   0   3   9   12.13    0.68
   0   3  -9   11.05    0.64
   0   3  -9   11.04    0.64
   0   3  -9   11.92    0.48
   0  -3  -9   11.69    0.58
   0  -3  -9   13.12    0.61
   0   4  -9   21.75    1.02
   0   4  -9   20.58    0.80
   0  -4  -9   22.37    0.94
   0   4  -9   22.29    1.03
   0   4   9   21.47    1.02
   0  -4  -9   20.88    0.92
   0   4   9   23.68    1.15
   0  -5  -9    0.27    0.13
   0   5  -9    0.18    0.16
   0   5   9    0.05    0.12
   0   5   9    0.15    0.14
   0   5  -9    0.02    0.06
   0  -5  -9    0.07    0.10
   0   5  -9    0.11    0.13
   0   6   9    1.95    0.39
   0   6   9    2.82    0.40
   0  -6  -9    2.08    0.31
   0   6   9    2.36    0.36
   0  -6  -9    2.74    0.35
   0   6  -9    2.54    0.20
   0   6  -9    2.95    0.40
   0   6  -9    2.65    0.40
   0   0 -10   39.52    1.47
   0   0 -10   37.17    1.47
   0   0  10   38.90    1.60
   0   0  10   37.64    1.59
   0   1  10   11.38    0.70
   0  -1  10   13.02    0.75
   0   1 -10   11.86    0.63
   0  -1 -10   12.29    0.61
   0   1 -10   12.74    0.64
   0   1  10   11.51    0.71
   0  -1 -10   12.04    0.60
   0   2  10    2.85    0.39
   0   2  10    3.31    0.40
   0  -2 -10    3.52    0.29
   0  -2 -10    3.04    0.28
   0   2 -10    3.36    0.37
   0   2 -10    3.57    0.38
   0   3  10   -0.07    0.09
   0  -3 -10    0.06    0.09
   0   3  10    0.10    0.13
   0   3 -10    0.01    0.06
   0   3 -10    0.11    0.12
   0   3 -10   -0.05    0.10
   0  -3 -10    0.01    0.08
   0   4 -10    1.83    0.30
   0   4 -10    1.81    0.30
   0   4  10    1.44    0.28
   0  -4 -10    1.74    0.26
   0   4  10    2.18    0.34
   0   4 -10    1.74    0.14
   0   5 -10   16.60    0.90
   0   5 -10   16.79    0.63
   0   5  10   16.23    0.91
   0   5 -10   17.94    1.07
   0   5  10   16.64    0.93
   0  -5 -10   15.49    0.80
   0  -5 -10   17.42    0.83
   0   0 -11    6.00    0.41
   0   0  11    5.48    0.50
   0   0 -11    5.82    0.41
   0   0  11    6.76    0.54
   0   1  11    0.26    0.16
   0   1 -11    0.21    0.12
   0  -1 -11    0.15    0.10
   0   1 -11    0.00    0.09
   0  -1 -11    0.25    0.12
   0   1  11    0.23    0.16
   0   2  11    2.25    0.37
   0   2 -11    2.14    0.30
   0  -2 -11    2.29    0.29
   0  -2 -11    2.37    0.28
   0   2 -11    1.72    0.27
   0  -3 -11   10.35    0.57
   0   3  11    9.79    0.68
   0   3 -11    9.84    0.62
   0   3  11    9.60    0.67
   0   3 -11    9.95    0.62
   0  -3 -11   10.34    0.56
   0   4  11    5.71    0.51
   0   4  11    5.52    0.86
   0   4 -11    4.47    0.42
   0   4 -11    4.15    0.47
   0  -4 -11    4.61    0.37
   0  -4 -11    3.56    0.34
   0   0 -12    0.16    0.12
   0   0  12    0.01    0.14
   0   0  12   -0.13    0.10
   0   0 -12    0.07    0.10
   0   1  12    2.56    0.41
   0   1 -12    1.88    0.29
   0  -1 -12    2.14    0.28
   0  -1 -12    1.77    0.26
   0   1  12    1.89    0.37
   0   1 -12    2.63    0.33
   0   2  12    8.25    0.65
   0   2  12    7.19    0.61
   0   2 -12    6.89    0.50
   0  -2 -12    7.44    0.48
   0   2 -12    8.30    0.54
  -1  -1   0  295.91   12.46
   1  -1   0  273.76    9.70
   1   1   0  303.23    9.63
  -1   1   0  287.41   13.31
  -1  -1   0  292.94    9.61
   1  -1   0  270.72   12.95
   1   1   0  279.48   12.46
  -1   1   0  287.61    9.71
   1   2   0  587.10   18.74
   1   2   0  577.07   25.20
  -1   2   0  575.74   18.86
   1  -2   0  539.84   24.99
  -1  -2   0  553.04   18.77
  -1   2   0  516.00   25.34
   1  -2   0  555.02   18.92
  -1  -2   0  539.65   24.27
   1  -3   0  262.25   17.48
  -1  -3   0  244.43   16.45
   1  -3   0  262.82   11.31
   1   3   0  280.28   10.35
   1   3   0  274.31   18.58
  -1   3   0  267.29   10.42
  -1  -3   0  260.88   10.37
  -1   3   0  298.32   19.74
   1   4   0    5.85    0.29
   1  -4   0    6.00    0.35
   1   4   0    5.21    0.30
  -1  -4   0    5.47    0.33
   1   4   0    6.10    0.31
  -1  -4   0    5.67    0.29
  -1  -4   0    5.76    0.34
  -1   4   0    5.40    0.31
   1  -4   0    5.70    0.28
  -1   4   0    5.34    0.31
   1  -4   0    5.46    0.33
  -1   4   0    5.41    0.29
  -1   5   0    0.16    0.09
  -1  -5   0    0.04    0.06
   1  -5   0    0.05    0.08
  -1   5   0    0.13    0.07
   1   5   0    0.17    0.07
  -1  -5   0    0.15    0.09
  -1  -5   0    0.32    0.11
   1   5   0    0.26    0.09
   1   5   0    0.18    0.08
   1  -5   0    0.22    0.08
   1  -6   0   11.03    0.51
   1  -6   0   10.98    0.61
   1  -6   0   10.57    0.61
   1   6   0   11.49    0.53
   1   6   0   11.67    0.55
  -1  -6   0   11.13    0.61
  -1   6   0   11.70    0.56
  -1   6   0   10.03    0.52
  -1   6   0   11.31    0.56
  -1  -6   0   10.79    0.51
  -1  -6   0   10.93    0.61
   1   6   0   10.18    0.53
  -1   7   0    2.38    0.28
   1   7   0    2.92    0.31
  -1   7   0    2.06    0.27
   1  -7   0    2.21    0.31
  -1  -7   0    2.08    0.31
   1   7   0    2.87    0.25
  -1  -7   0    2.01    0.29
  -1  -8   0   -0.03    0.11
   1   8   0    0.13    0.10
  -1   8   0   -0.06    0.06
   1   8   0    0.00    0.09
  -1  -8   0    0.01    0.13
   1  -8   0    0.18    0.13
  -1   8   0    0.06    0.10
  -1   8   0    0.00    0.13
   1   9   0    0.28    0.13
  -1  -9   0    0.27    0.17
  -1   9   0    0.25    0.12
  -1   0  -1   17.32    1.05
  -1   0   1   16.64    0.84
   1   0   1   18.69    3.01
  -1   0   1   18.80    1.90
   1   0   1   19.64    1.11
   1   0  -1   20.84    2.53
   1   0  -1   18.28    0.85
  -1   0  -1   19.89    3.23
   1   1  -1   33.00    5.30
  -1   1   1   26.96    1.40
  -1  -1  -1   28.15    1.49
  -1   1   1   24.96    3.51
   1  -1   1   27.72    4.97
  -1  -1  -1   31.17    4.25
   1  -1   1   26.77    4.88
  -1  -1   1   30.70    4.67
   1  -1  -1   27.11    1.41
   1   1   1   36.04    4.63
   1   1   1   29.56    1.52
  -1   1  -1   27.28    1.69
  -1   1  -1   25.47    1.64
  -1  -1   1   22.84    1.45
   1   2  -1  111.33    4.77
   1  -2   1  101.83   10.18
   1  -2   1  103.06    4.92
  -1   2   1  117.00    4.65
  -1  -2  -1  111.46    4.66
  -1  -2  -1  104.56    8.45
   1   2  -1  108.02    9.68
  -1   2   1  100.17    8.60
  -1   2  -1  110.77    5.09
  -1  -2   1  122.88   10.02
   1  -2  -1  120.24    8.80
   1  -2  -1  115.42    4.81
   1   2   1  114.28    4.71
   1   2   1  119.94    9.12
  -1   2  -1  100.53   10.02
  -1  -2   1  108.24    4.90
  -1  -3  -1   21.50    0.80
   1   3  -1   21.83    0.80
   1   3  -1   22.09    0.80
  -1  -3  -1   21.47    0.80
  -1  -3  -1   22.06    0.77
   1   3  -1   21.03    0.77
  -1   3   1   22.07    0.77
  -1   3   1   21.96    0.79
  -1  -3   1   21.71    0.77
  -1  -3   1   20.35    0.81
   1   3   1   21.58    0.77
  -1   3  -1   22.30    0.82
   1  -3  -1   21.82    0.81
   1  -3  -1   20.73    0.80
   1   3   1   21.78    0.78
  -1  -3   1   20.49    0.81
   1   3   1   21.57    0.76
  -1   3  -1   22.61    0.82
  -1   4   1   88.15   14.96
   1   4  -1  144.67   19.69
  -1   4   1  109.94    5.55
   1  -4   1  110.24   16.16
   1  -4   1  101.22    5.92
   1   4  -1  115.42    5.77
  -1  -4  -1   91.02   13.32
  -1  -4  -1  106.65    5.72
   1  -4  -1  106.20    5.81
  -1   4  -1  127.68   19.35
  -1  -4   1  140.08   17.46
   1  -4  -1  120.14   12.79
   1   4   1  117.44    5.64
  -1   4  -1  104.54    5.77
   1   4   1  138.50   17.22
  -1  -4   1   99.73    5.83
  -1   5   1   36.51    1.31
   1   5  -1   36.88    1.29
  -1  -5  -1   35.43    1.36
   1   5  -1   34.81    1.32
   1   5  -1   36.59    1.33
   1  -5   1   37.14    1.29
  -1   5   1   34.85    1.31
   1  -5   1   37.14    1.40
  -1  -5  -1   36.12    1.28
  -1   5   1   35.89    1.30
  -1  -5  -1   37.44    1.37
  -1  -5   1   34.59    1.28
  -1   5  -1   36.62    1.34
  -1  -5   1   36.69    1.38
   1  -5  -1   37.81    1.37
  -1   5  -1   35.43    1.34
   1  -5  -1   37.11    1.38
   1   5   1   35.25    1.35
  -1   5  -1   35.76    1.30
  -1  -5   1   35.90    1.39
   1   5   1   35.54    1.29
   1   5   1   36.90    1.30
  -1  -6  -1    2.94    0.32
  -1   6   1    2.45    0.26
  -1  -6  -1    2.46    0.22
  -1   6   1    2.60    0.23
  -1  -6  -1    2.62    0.31
   1   6  -1    2.68    0.25
   1   6  -1    2.71    0.25
   1   6  -1    3.00    0.24
  -1   6   1    2.88    0.25
   1  -6   1    2.36    0.22
  -1  -6   1    2.45    0.31
  -1  -6   1    2.80    0.23
   1   6   1    2.78    0.24
   1  -6  -1    2.85    0.33
  -1   6  -1    2.63    0.23
   1  -6  -1    2.03    0.26
   1   6   1    2.82    0.24
  -1   6  -1    3.00    0.31
  -1   6  -1    2.29    0.28
   1   6   1    2.61    0.23
  -1  -6   1    2.18    0.28
  -1   7   1   14.60    0.68
  -1  -7  -1   13.66    0.75
  -1   7   1   13.38    0.66
   1   7  -1   13.51    0.67
   1   7  -1   13.41    0.67
  -1   7   1   13.90    0.66
  -1  -7  -1   13.48    0.74
   1   7  -1   15.04    0.66
  -1   7  -1   14.11    0.66
   1   7   1   13.22    0.63
  -1   7  -1   13.89    0.68
   1  -7  -1   13.26    0.74
  -1   7  -1   13.44    0.68
  -1  -7   1   13.83    0.75
   1  -7  -1   13.48    0.75
   1   7   1   12.90    0.64
   1   7   1   13.13    0.67
  -1  -8  -1    2.25    0.34
  -1   8   1    1.98    0.27
   1   8  -1    2.10    0.37
   1   8  -1    2.20    0.27
  -1   8   1    2.31    0.30
  -1   8   1    1.39    0.22
  -1  -8  -1    2.44    0.37
   1  -8  -1    2.24    0.36
   1   8   1    2.35    0.30
  -1   8  -1    1.83    0.26
   1   8   1    2.28    0.29
   1  -8  -1    1.62    0.29
  -1   8  -1    2.02    0.30
  -1  -9  -1    3.78    0.51
   1   9  -1    3.53    0.32
  -1  -9  -1    3.81    0.49
  -1   9   1    2.90    0.35
  -1   9  -1    3.77    0.34
   1   9   1    3.58    0.37
   1  -9  -1    2.85    0.41
  -1   0   2    6.25    0.25
  -1   0  -2    6.15    0.26
   1   0   2    6.26    0.27
   1   0   2    6.32    0.24
  -1   0   2    5.89    0.25
  -1   0   2    6.47    0.22
   1  -1   2  241.89    9.45
   1   1  -2  238.84    9.14
  -1   1   2  275.86    8.97
  -1  -1  -2  267.04   14.12
   1  -1   2  262.64   15.76
  -1   1   2  231.86   12.42
  -1  -1  -2  276.47    9.22
  -1  -1   2  260.09   14.68
  -1   1  -2  253.49   15.55
   1   1   2  270.09   13.99
  -1  -1   2  253.46    9.32
   1  -1  -2  266.60    9.00
   1   1   2  275.40    9.31
  -1   1  -2  242.51    9.50
  -1  -2  -2  137.97   10.64
   1   2  -2  139.37    6.08
   1  -2   2  141.21   13.20
   1  -2   2  134.15   12.50
  -1  -2  -2  150.78    5.90
  -1   2   2  127.86   10.04
  -1   2   2  145.51    5.73
   1  -2  -2  147.56    5.71
   1   2   2  155.06   10.99
   1   2   2  154.17    5.81
  -1   2  -2  133.12    6.13
   1  -2  -2  132.96    9.96
  -1  -2   2  124.31    5.85
  -1   2  -2  132.24    6.14
  -1  -2   2  124.28   11.15
   1   3  -2   82.24    2.71
  -1   4   2   38.45    1.31
   1  -4   2   38.48    1.32
  -1   4   2   38.71    1.32
   1   4  -2   37.13    1.31
  -1   4   2   37.90    1.32
  -1  -4  -2   37.92    1.42
   1   4  -2   35.52    1.42
  -1  -4  -2   37.96    1.36
   1   4  -2   38.54    1.37
  -1   4  -2   38.82    1.43
  -1  -4   2   39.58    1.41
  -1   4  -2   39.27    1.37
   1  -4  -2   40.84    1.41
   1   4   2   38.49    1.37
   1   4   2   39.86    1.36
   1   4   2   39.08    1.37
   1  -4  -2   39.45    1.41
  -1   4  -2   39.46    1.43
   1   5  -2    2.06    0.23
  -1  -5  -2    2.99    0.25
  -1  -5  -2    1.82    0.22
  -1   5   2    2.41    0.21
  -1   5   2    2.35    0.20
   1   5  -2    2.11    0.24
   1  -5   2    2.14    0.19
  -1   5   2    2.56    0.20
   1   5  -2    2.19    0.19
  -1  -5   2    2.13    0.23
   1   5   2    2.64    0.20
  -1   5  -2    2.00    0.25
   1   5   2    2.09    0.19
  -1   5  -2    2.76    0.28
   1   5   2    2.45    0.20
   1  -5  -2    2.28    0.26
   1  -5  -2    2.61    0.24
  -1   5  -2    1.99    0.22
   1  -6   2   16.83    0.72
   1   6  -2   16.58    0.76
  -1   6   2   16.63    0.73
   1   6  -2   16.13    0.70
  -1   6   2   16.58    0.72
   1   6  -2   16.34    0.75
  -1  -6  -2   17.61    0.80
  -1  -6  -2   17.85    0.80
  -1   6   2   17.23    0.74
  -1   6  -2   16.96    0.77
  -1   6  -2   17.98    0.74
   1   6   2   16.90    0.72
   1   6   2   16.18    0.71
   1  -6  -2   17.92    0.82
  -1   6  -2   16.65    0.78
  -1  -6   2   16.93    0.72
   1   6   2   16.69    0.73
   1  -6  -2   15.09    0.77
  -1  -7  -2    9.55    0.61
  -1   7   2   10.29    0.54
   1   7  -2   10.28    0.52
   1   7  -2   10.33    0.57
  -1   7   2   10.12    0.55
   1  -7   2   10.99    0.59
  -1  -7  -2   10.07    0.61
  -1   7   2   10.55    0.55
   1  -7  -2    9.97    0.62
   1  -7  -2    9.36    0.60
  -1   7  -2   11.15    0.67
  -1   7  -2    9.33    0.56
   1   7   2   10.16    0.53
   1   7   2    9.48    0.53
  -1   7  -2   10.35    0.53
  -1  -8  -2    4.56    0.51
  -1   8   2    4.22    0.35
   1   8  -2    4.29    0.33
  -1  -8  -2    5.07    0.45
  -1   8   2    4.45    0.36
  -1   8   2    4.53    0.36
   1  -8  -2    3.68    0.45
  -1   8  -2    4.46    0.34
  -1   8  -2    4.37    0.37
   1   8   2    3.67    0.33
   1   8   2    4.51    0.35
   1  -8  -2    4.81    0.45
  -1  -9  -2    2.21    0.38
  -1   9   2    2.71    0.32
   1   9  -2    2.67    0.31
  -1  -9  -2    3.08    0.43
   1   9   2    2.96    0.33
  -1   9  -2    1.88    0.28
   1  -9  -2    2.46    0.41
   1  -9  -2    2.38    0.41
   1   0   3    0.41    0.08
  -1   0   3    0.33    0.06
   1   0  -3    0.22    0.05
  -1   0  -3    0.34    0.07
   1   0   3    0.22    0.06
  -1   0  -3    0.15    0.05
   1   0   3    0.26    0.05
  -1   0  -3    0.14    0.04
  -1   0   3    0.37    0.05
  -1   1   3   24.25    0.83
  -1  -1  -3   23.72    0.80
  -1  -1  -3   24.09    0.83
   1   1  -3   23.74    0.85
  -1  -1  -3   23.86    0.83
   1   1  -3   23.43    0.78
  -1   1   3   23.75    0.82
   1  -1   3   23.77    0.82
   1   1  -3   23.87    0.85
   1  -1   3   23.24    0.87
   1   1   3   23.17    0.84
  -1   1  -3   23.78    0.87
  -1  -1   3   23.44    0.80
   1  -1  -3   23.79    0.81
   1   1   3   23.43    0.84
  -1   1  -3   23.71    0.81
   1  -1  -3   23.52    0.81
   1   1   3   24.21    0.81
   1   2  -3   41.59    1.34
  -1   2   3   39.87    1.37
   1  -2   3   41.55    1.38
   1   2   3   41.20    1.40
   1   2   3   41.16    1.40
  -1  -2   3   41.77    1.38
   1   3  -3   18.61    0.75
   1   3  -3   18.78    0.75
  -1   3   3   18.10    0.70
  -1  -3  -3   19.57    0.71
  -1   3   3   18.67    0.70
  -1  -3  -3   19.34    0.72
   1  -3   3   18.80    0.71
   1   3  -3   18.45    0.68
   1   3   3   18.07    0.69
  -1   3  -3   18.23    0.77
   1   3   3   19.81    0.70
   1   3   3   18.53    0.71
  -1   3  -3   18.42    0.71
   1  -3  -3   19.71    0.72
  -1  -3   3   19.02    0.71
   1  -3  -3   19.10    0.72
   1   3   3   18.94    0.72
  -1   4   3   51.90    1.78
  -1   4   3   50.71    1.77
   1   4  -3   53.50    1.85
   1   4  -3   54.04    1.77
  -1   4   3   52.90    1.79
   1   4  -3   53.48    1.84
  -1  -4  -3   53.49    1.82
   1  -4   3   51.03    1.79
  -1  -4  -3   52.90    1.82
   1   4   3   49.71    1.75
  -1  -4   3   49.08    1.77
  -1   4  -3   50.97    1.84
   1   4   3   52.30    1.78
  -1   4  -3   51.72    1.86
   1   4   3   52.03    1.78
  -1   4  -3   55.29    1.78
   1  -4  -3   53.90    1.80
   1  -4  -3   53.10    1.81
   1   5  -3   16.08    0.73
  -1  -5  -3   15.40    0.71
   1   5  -3   16.01    0.72
  -1   5   3   16.32    0.68
   1  -5   3   16.48    0.69
  -1   5   3   16.24    0.67
  -1  -5  -3   15.92    0.72
  -1   5   3   16.59    0.69
   1   5  -3   16.98    0.66
  -1   5  -3   16.13    0.74
  -1   5  -3   16.96    0.76
   1  -5  -3   16.85    0.73
  -1   5  -3   17.12    0.69
  -1  -5   3   16.00    0.68
   1  -5  -3   17.39    0.75
   1   5   3   15.78    0.69
   1   5   3   15.10    0.67
   1   5   3   16.70    0.70
  -1   6   3    0.73    0.23
   1   6  -3    0.58    0.16
   1   6  -3    0.76    0.14
  -1  -6  -3    0.57    0.16
  -1  -6  -3    0.79    0.18
  -1   6   3    0.61    0.14
   1   6  -3    0.70    0.16
  -1   6   3    0.50    0.13
   1   6   3    0.65    0.15
  -1   6  -3    0.61    0.16
   1   6   3    0.52    0.12
  -1  -6   3    0.78    0.18
   1  -6  -3    0.73    0.18
  -1   6  -3    0.75    0.17
  -1   6  -3    0.61    0.13
   1  -6  -3    0.55    0.17
   1   6   3    0.72    0.15
   1   7  -3    4.95    0.37
   1   7  -3    4.18    0.30
  -1  -7  -3    3.62    0.41
  -1   7   3    3.49    0.30
  -1  -7  -3    4.66    0.39
  -1   7   3    3.64    0.31
   1   7  -3    4.02    0.35
  -1   7   3    4.27    0.33
  -1   7  -3    3.59    0.30
   1  -7  -3    4.43    0.39
   1  -7  -3    4.08    0.44
   1   7   3    3.83    0.44
  -1   7  -3    4.05    0.36
   1   7   3    3.79    0.31
  -1   7  -3    4.71    0.52
   1   7   3    4.48    0.33
  -1  -8  -3    1.85    0.30
  -1   8   3    1.52    0.24
  -1   8   3    2.23    0.29
  -1   8   3    1.68    0.25
  -1  -8  -3    1.91    0.34
   1   8   3    1.61    0.23
   1   8   3    1.76    0.26
   1  -8  -3    1.54    0.31
  -1   8  -3    1.87    0.26
   1  -8  -3    2.17    0.34
  -1  -9  -3   15.89    0.95
  -1  -9  -3   19.68    1.03
   1   9  -3   17.61    0.79
  -1   9   3   13.75    0.97
   1   9   3   17.56    0.84
   1  -9  -3   16.12    0.95
  -1   9  -3   15.11    0.78
   1  -9  -3   17.85    1.00
  -1   0  -4    0.13    0.07
  -1   0  -4    0.14    0.06
   1   0   4    0.07    0.07
   1   0   4    0.08    0.05
  -1   0   4    0.05    0.06
   1   0  -4    0.17    0.06
  -1   0   4    0.09    0.04
   1   0   4    0.05    0.06
   1   0  -4    0.05    0.05
  -1   0  -4    0.09    0.04
  -1   0   4    0.13    0.06
  -1   1   4   96.04    4.62
  -1   1   4   95.08    9.28
   1  -1   4   99.47    5.18
  -1  -1  -4   98.12    4.64
  -1  -1  -4   87.98   12.50
   1  -1   4   70.95   12.56
   1   1  -4   89.67    4.65
  -1  -1   4   83.85    4.65
   1   1   4  108.41   10.53
   1   1   4   91.34    4.73
  -1   1  -4   87.73    4.82
  -1  -1   4   90.29   12.47
  -1   1  -4   98.58   14.59
   1  -1  -4  106.80    4.52
   1  -1  -4   97.83   12.78
  -1   2   4    8.94    0.40
  -1  -2  -4    9.37    0.40
  -1  -2  -4    9.06    0.40
  -1   2   4    8.93    0.40
   1   2  -4    8.51    0.43
   1   2  -4   10.00    0.45
   1   2  -4    9.19    0.35
   1   2   4    8.38    0.40
  -1   2  -4    8.72    0.44
   1   2   4    8.39    0.36
   1   2   4    8.38    0.39
   1  -2  -4    8.53    0.37
  -1   2  -4    8.67    0.37
  -1   2  -4    8.99    0.44
   1  -2  -4    8.35    0.37
  -1  -2   4    8.84    0.37
   1   3  -4    9.74    0.47
   1   3  -4    9.32    0.39
   1  -3   4    9.05    0.43
  -1   3   4    9.03    0.42
  -1  -3  -4    9.71    0.43
  -1   3   4    9.10    0.42
  -1  -3  -4    9.85    0.43
   1  -3  -4    9.44    0.42
  -1  -3   4    9.19    0.42
  -1   3  -4    9.28    0.41
   1   3   4    9.69    0.44
   1  -3  -4    9.82    0.43
   1   3   4    9.41    0.40
   1   3   4    9.48    0.44
   1  -4   4    2.65    0.21
   1   4  -4    1.99    0.24
  -1  -4  -4    2.19    0.20
   1   4  -4    2.49    0.23
  -1   4   4    2.23    0.19
   1   4  -4    2.26    0.17
  -1  -4  -4    2.43    0.21
  -1   4   4    2.41    0.19
  -1   4   4    2.15    0.19
  -1   4  -4    2.91    0.31
  -1   4  -4    2.92    0.31
   1   4   4    2.07    0.18
  -1   4  -4    2.45    0.19
  -1  -4   4    2.36    0.20
   1   4   4    2.53    0.19
   1   4   4    2.38    0.21
   1   4   4    2.62    0.21
   1  -4  -4    2.35    0.21
   1  -4  -4    2.56    0.21
  -1  -5  -4    3.41    0.28
  -1   5   4    3.36    0.27
   1  -5   4    3.96    0.28
   1   5  -4    3.21    0.29
   1   5  -4    3.53    0.30
  -1  -5  -4    3.84    0.29
   1   5  -4    3.40    0.23
  -1   5   4    3.81    0.26
  -1   5   4    3.87    0.26
  -1   5  -4    3.92    0.33
   1   5   4    3.70    0.25
  -1   5  -4    3.96    0.27
  -1  -5   4    3.20    0.26
   1   5   4    3.75    0.28
   1   5   4    3.66    0.26
   1  -5  -4    3.81    0.29
  -1   5  -4    2.54    0.30
   1  -5  -4    3.77    0.29
  -1   6   4   21.82    0.94
  -1  -6  -4   23.38    1.01
  -1   6   4   24.47    1.05
   1   6  -4   21.79    0.99
   1   6  -4   21.98    0.89
  -1   6   4   24.59    1.15
   1   6  -4   23.64    1.00
  -1  -6  -4   23.68    1.00
   1  -6  -4   24.18    1.01
   1   6   4   23.16    0.95
   1  -6  -4   24.41    1.01
  -1   6  -4   21.23    0.99
  -1   6  -4   22.04    0.91
  -1   6  -4   22.72    1.02
   1   6   4   22.72    0.92
   1   6   4   23.06    0.95
  -1  -6   4   21.97    0.93
   1   7  -4    1.49    0.28
  -1  -7  -4    1.31    0.26
  -1   7   4    1.28    0.20
  -1  -7  -4    1.37    0.26
   1   7  -4    1.56    0.21
  -1   7   4    1.46    0.23
  -1   7   4    1.33    0.23
  -1   7  -4    0.85    0.17
  -1   7  -4    0.99    0.22
   1   7   4    1.32    0.22
   1  -7  -4    1.59    0.28
   1   7   4    1.35    0.22
   1   7   4    1.33    0.23
   1  -7  -4    1.42    0.25
  -1   8   4   20.54    0.93
  -1  -8  -4   18.25    0.97
  -1  -8  -4   20.43    1.02
  -1   8   4   19.86    0.90
   1   8  -4   18.41    0.82
  -1   8   4   18.94    0.90
   1   8   4   19.44    0.93
   1   8   4   19.96    0.91
   1  -8  -4   21.55    1.04
  -1   8  -4   18.62    0.87
   1  -8  -4   20.89    1.04
   1   0   5   52.71    1.83
  -1   0   5   53.78    1.74
  -1   0   5   51.19    1.81
   1   0  -5   52.74    1.77
  -1   0   5   54.61    1.82
  -1   0  -5   51.03    1.79
   1   0   5   52.70    1.76
   1   0  -5   51.76    1.77
  -1   0  -5   54.82    1.80
   1   0   5   51.47    1.83
   1   1  -5    8.62    0.43
  -1   1   5    9.66    0.44
  -1  -1  -5    9.62    0.43
   1  -1   5    9.84    0.42
   1  -1   5    9.84    0.48
   1   1  -5    9.50    0.44
  -1  -1  -5    9.40    0.38
  -1  -1  -5    9.58    0.43
   1   1  -5    9.80    0.36
  -1   1   5    9.74    0.44
   1  -1   5    8.92    0.47
  -1   1   5    9.16    0.39
  -1   1  -5    9.89    0.47
  -1  -1   5   10.14    0.47
   1  -1  -5    9.38    0.41
   1  -1  -5    9.29    0.41
   1   1   5    9.99    0.41
  -1  -1   5    9.74    0.40
  -1  -1   5    9.77    0.47
   1   1   5    9.69    0.46
  -1   1  -5    9.06    0.45
  -1   1  -5    9.28    0.39
   1   1   5    9.35    0.45
   1   2  -5   16.05    0.67
  -1   2   5   15.46    0.64
  -1   2   5   15.54    0.64
   1   2  -5   15.25    0.56
  -1   2   5   16.10    0.60
   1  -2   5   15.45    0.65
  -1  -2  -5   15.96    0.63
  -1  -2  -5   15.96    0.63
   1   2  -5   16.10    0.67
  -1  -2   5   15.71    0.62
  -1   2  -5   16.21    0.70
   1  -2  -5   15.81    0.61
   1   2   5   15.22    0.66
  -1   2  -5   16.06    0.60
   1   2   5   14.62    0.65
   1  -2  -5   15.65    0.61
  -1   2  -5   16.86    0.70
   1   2   5   15.81    0.61
  -1   3   5    7.13    0.38
   1   3  -5    7.23    0.42
  -1   3   5    7.91    0.39
   1   3  -5    7.39    0.32
  -1   3   5    6.96    0.34
  -1  -3  -5    7.43    0.36
   1   3  -5    7.56    0.43
   1  -3   5    6.67    0.37
  -1  -3  -5    7.43    0.37
  -1  -3   5    6.66    0.36
   1   3   5    7.31    0.35
   1  -3  -5    7.78    0.37
  -1   3  -5    7.52    0.44
   1  -3  -5    7.47    0.37
  -1   3  -5    7.35    0.35
   1   3   5    7.46    0.40
  -1   3  -5    7.47    0.44
   1   3   5    7.34    0.39
   1  -4   5   15.07    0.65
  -1   4   5   14.61    0.61
   1   4  -5   14.80    0.70
  -1  -4  -5   14.80    0.65
   1   4  -5   16.21    0.59
   1   4  -5   16.28    0.71
  -1   4   5   14.05    0.64
  -1  -4  -5   14.54    0.64
  -1   4   5   14.56    0.65
   1   4   5   15.34    0.63
   1   4   5   15.68    0.68
   1  -4  -5   15.78    0.67
   1  -4  -5   15.18    0.66
  -1   4  -5   15.85    0.75
  -1   4  -5   15.34    0.75
  -1   4  -5   15.38    0.64
  -1  -4   5   15.83    0.67
   1   5  -5   24.67    0.91
  -1  -5  -5   23.37    0.98
   1   5  -5   23.14    1.02
  -1   5   5   24.33    0.95
  -1   5   5   24.22    0.97
  -1   5   5   24.15    0.98
   1   5  -5   24.52    1.03
  -1  -5  -5   25.16    1.00
   1  -5   5   24.89    0.98
   1   5   5   24.40    1.01
  -1  -5   5   25.25    0.99
   1  -5  -5   25.66    1.02
  -1   5  -5   24.35    1.08
  -1   5  -5   26.23    0.97
  -1   5  -5   25.85    1.08
   1  -5  -5   23.60    1.00
   1   5   5   24.36    1.00
   1   5   5   24.47    0.97
   1   6  -5    0.66    0.18
   1   6  -5    0.70    0.17
  -1   6   5    0.50    0.13
   1   6  -5    0.47    0.12
  -1  -6  -5    0.61    0.16
  -1   6   5    0.61    0.14
  -1   6   5    0.54    0.15
  -1  -6  -5    0.73    0.18
   1   6   5    0.56    0.15
   1  -6  -5    0.47    0.15
   1   6   5    0.87    0.19
  -1   6  -5    0.27    0.14
  -1   6  -5    0.70    0.14
   1   6   5    0.83    0.17
  -1  -6   5    0.66    0.16
   1  -6  -5    0.41    0.15
  -1   6  -5    0.52    0.27
   1   7  -5    1.95    0.22
  -1   7   5    1.59    0.25
  -1   7   5    1.19    0.21
  -1  -7  -5    1.32    0.26
  -1  -7  -5    2.22    0.34
  -1   7   5    1.57    0.22
   1   7   5    1.67    0.27
  -1   7  -5    1.65    0.27
   1   7   5    1.47    0.24
   1   7   5    1.50    0.24
   1  -7  -5    1.63    0.28
   1  -7  -5    1.48    0.28
  -1  -8  -5    0.57    0.20
   1   8  -5    0.57    0.14
  -1   8   5    0.52    0.16
  -1  -8  -5    0.40    0.17
  -1   8   5    0.24    0.15
   1  -8  -5    0.40    0.19
   1  -8  -5    0.71    0.22
   1   8   5    0.52    0.16
   1   8   5    0.37    0.15
  -1   8  -5    0.36    0.13
  -1   0   6   44.52    1.58
  -1   0  -6   43.55    1.47
   1   0  -6   42.64    1.52
   1   0   6   44.52    1.60
  -1   0  -6   43.75    1.55
  -1   0   6   43.64    1.57
   1   0   6   43.36    1.60
  -1   0   6   43.65    1.49
   1   0  -6   45.21    1.53
  -1   0  -6   42.62    1.54
   1   0   6   44.49    1.51
  -1  -1  -6    6.49    0.35
  -1  -1  -6    6.88    0.35
   1   1  -6    7.03    0.28
   1  -1   6    6.58    0.41
   1  -1   6    6.90    0.41
  -1   1   6    6.41    0.34
  -1   1   6    6.81    0.38
   1  -1   6    6.26    0.34
   1   1  -6    7.15    0.37
   1   1  -6    6.79    0.37
  -1   1   6    6.90    0.38
  -1  -1   6    6.30    0.39
  -1   1  -6    6.39    0.38
  -1  -1   6    6.91    0.40
   1  -1  -6    6.75    0.34
   1   1   6    7.20    0.40
   1   1   6    7.55    0.41
  -1  -1   6    7.29    0.34
  -1   1  -6    7.21    0.39
   1   1   6    6.62    0.34
   1  -1  -6    7.32    0.35
  -1   1  -6    7.05    0.32
   1   2  -6   33.36    1.13
  -1   2   6   34.47    1.25
  -1   2   6   33.59    1.25
  -1  -2  -6   33.80    1.22
  -1   2   6   33.61    1.18
   1  -2   6   32.57    1.22
   1   2  -6   33.08    1.26
   1   2  -6   33.91    1.26
  -1  -2  -6   35.51    1.23
   1   2   6   32.14    1.26
  -1   2  -6   33.61    1.29
   1   2   6   32.96    1.26
   1   2   6   34.71    1.20
   1  -2  -6   34.15    1.20
  -1  -2   6   34.00    1.21
  -1   2  -6   32.76    1.17
  -1   2  -6   33.88    1.29
   1  -2  -6   34.51    1.20
  -1  -3  -6    6.21    0.34
  -1   3   6    6.10    0.36
   1   3  -6    6.09    0.28
  -1  -3  -6    5.97    0.38
   1   3  -6    5.81    0.38
   1   3  -6    5.53    0.38
  -1   3   6    6.20    0.32
  -1   3   6    5.79    0.35
   1  -3   6    5.35    0.33
   1   3   6    6.44    0.38
   1   3   6    5.52    0.35
  -1   3  -6    5.87    0.40
  -1  -3   6    5.49    0.33
   1   3   6    5.56    0.32
  -1   3  -6    5.32    0.38
  -1   3  -6    6.01    0.31
   1  -3  -6    6.37    0.33
   1  -3  -6    6.11    0.33
  -1  -4  -6    3.44    0.26
  -1   4   6    3.27    0.27
   1   4  -6    3.44    0.31
  -1   4   6    3.38    0.27
  -1  -4  -6    3.66    0.27
   1  -4   6    3.76    0.28
   1   4  -6    3.38    0.31
   1   4  -6    3.53    0.32
  -1   4   6    3.56    0.24
   1   4  -6    3.37    0.21
   1   4  -6    2.85    0.33
  -1   4  -6    3.15    0.24
   1  -4  -6    3.78    0.28
   1   4   6    3.88    0.30
   1   4   6    3.72    0.30
  -1   4  -6    3.75    0.40
  -1  -4   6    3.57    0.27
  -1   4  -6    4.31    0.36
   1  -4  -6    4.37    0.29
   1   5  -6    3.88    0.36
  -1   5   6    3.77    0.31
  -1   5   6    4.69    0.34
   1   5  -6    3.77    0.34
   1   5  -6    4.43    0.26
  -1  -5  -6    4.69    0.33
   1  -5   6    4.28    0.32
   1   5  -6    4.50    0.38
  -1   5   6    4.13    0.28
  -1  -5  -6    3.71    0.31
  -1   5  -6    3.86    0.27
   1   5   6    3.59    0.31
   1  -5  -6    3.79    0.30
  -1   5  -6    4.14    0.38
   1  -5  -6    4.14    0.32
  -1   5  -6    4.23    0.38
   1   5   6    3.42    0.31
  -1   5  -6    3.90    0.36
  -1   5  -6    4.62    0.39
  -1  -5   6    3.86    0.31
  -1  -6  -6    4.63    0.37
  -1   6   6    5.08    0.35
   1   6  -6    4.48    0.28
  -1  -6  -6    5.21    0.39
  -1   6   6    4.73    0.37
  -1   6   6    4.50    0.36
  -1   6  -6    4.71    0.31
   1   6   6    5.04    0.38
   1  -6  -6    4.80    0.38
   1   6   6    4.76    0.34
  -1   6  -6    4.65    0.43
   1  -6  -6    4.70    0.38
   1   6   6    4.65    0.37
  -1   6  -6    4.45    0.41
  -1  -7  -6    0.67    0.19
  -1   7   6    0.28    0.13
  -1   7   6    0.30    0.16
  -1  -7  -6    0.75    0.20
   1   7  -6    0.71    0.14
  -1   7   6    0.87    0.20
   1  -7  -6    0.78    0.20
   1   7   6    0.55    0.15
   1   7   6    0.75    0.20
   1  -7  -6    0.76    0.20
   1   7   6    0.33    0.14
  -1   8   6    1.83    0.34
  -1  -8  -6    2.06    0.36
  -1  -8  -6    1.45    0.29
  -1   8   6    1.37    0.25
   1   8  -6    1.66    0.21
   1  -8  -6    2.03    0.36
  -1   8  -6    2.01    0.26
   1  -8  -6    1.82    0.32
   1   0  -7   21.30    0.86
  -1   0  -7   21.00    0.80
  -1   0   7   22.93    0.94
  -1   0  -7   22.58    0.89
   1   0   7   21.28    0.85
  -1   0   7   22.78    0.94
   1   0   7   23.43    0.96
  -1   0  -7   22.43    0.89
  -1   0   7   21.49    0.84
   1   0  -7   23.13    0.87
   1   0   7   21.58    0.94
   1  -1   7   41.55    1.51
   1  -1   7   42.95    1.63
   1   1  -7   43.09    1.54
   1   1  -7   42.74    1.54
  -1   1   7   44.28    1.58
  -1   1   7   43.39    1.49
  -1  -1  -7   42.73    1.53
   1  -1   7   41.86    1.62
  -1  -1  -7   42.94    1.53
  -1   1   7   42.34    1.57
   1   1   7   42.73    1.59
   1  -1  -7   41.43    1.50
   1  -1  -7   43.31    1.50
  -1  -1   7   41.96    1.59
  -1   1  -7   43.49    1.56
  -1  -1   7   44.70    1.61
  -1  -1   7   42.30    1.49
  -1   1  -7   41.96    1.44
   1   1   7   41.91    1.59
   1   1   7   42.76    1.50
  -1   1  -7   41.92    1.56
   1  -2   7    5.10    0.32
   1   2  -7    4.71    0.33
  -1  -2  -7    4.67    0.31
  -1  -2  -7    4.10    0.28
   1   2  -7    5.01    0.34
  -1   2   7    5.19    0.29
  -1   2   7    4.71    0.33
  -1   2   7    4.03    0.31
   1   2  -7    4.67    0.22
  -1   2  -7    5.17    0.36
   1  -2  -7    5.36    0.30
   1   2   7    4.69    0.29
  -1   2  -7    4.42    0.25
   1   2   7    4.73    0.34
   1  -2  -7    4.51    0.28
  -1   2  -7    4.72    0.35
   1   2   7    4.54    0.34
  -1  -2   7    4.29    0.29
   1   3  -7   36.39    1.44
   1   3  -7   37.32    1.26
  -1   3   7   36.94    1.34
  -1  -3  -7   37.05    1.36
  -1  -3  -7   39.18    1.38
   1   3  -7   38.62    1.45
  -1   3   7   38.12    1.42
  -1   3   7   37.66    1.42
   1  -3   7   36.33    1.38
   1  -3  -7   38.99    1.35
  -1   3  -7   35.89    1.44
   1  -3  -7   38.15    1.34
   1   3   7   35.08    1.45
  -1  -3   7   36.53    1.36
  -1   3  -7   36.06    1.29
  -1   3  -7   36.34    1.45
   1   3   7   37.45    1.34
   1   3   7   36.85    1.42
   1   4  -7   38.65    1.53
   1  -4   7   36.46    1.44
  -1   4   7   37.93    1.47
  -1  -4  -7   40.87    1.45
  -1   4   7   39.79    1.48
   1   4  -7   39.40    1.53
   1   4  -7   39.76    1.33
   1   4  -7   35.90    1.50
  -1  -4  -7   38.12    1.55
  -1   4   7   40.37    1.52
   1  -4  -7   38.73    1.49
  -1  -4   7   37.95    1.45
  -1   4  -7   39.74    1.39
   1   4   7   38.60    1.42
   1  -4  -7   40.15    1.44
   1   4   7   37.11    1.49
  -1   4  -7   39.40    1.56
   1   4   7   40.63    1.51
  -1   4  -7   40.04    1.57
  -1   5   7    0.81    0.18
  -1   5   7    0.80    0.18
  -1  -5  -7    0.85    0.18
   1   5  -7    0.93    0.23
   1   5  -7    1.13    0.24
   1   5  -7    0.78    0.19
  -1  -5  -7    1.07    0.20
   1   5  -7    0.66    0.11
  -1   5   7    0.75    0.18
  -1   5  -7    0.77    0.20
   1  -5  -7    0.64    0.16
  -1   5  -7    0.92    0.22
   1  -5  -7    0.78    0.17
  -1   5  -7    0.90    0.14
   1   5   7    0.61    0.16
  -1  -5   7    0.85    0.18
  -1   5  -7    0.55    0.20
   1   5   7    0.75    0.18
  -1   5  -7    0.65    0.19
   1   5   7    0.92    0.16
  -1  -6  -7    5.51    0.41
   1   6  -7    4.47    0.43
  -1   6   7    4.85    0.40
  -1   6   7    5.84    0.42
   1   6  -7    5.30    0.46
   1   6  -7    5.46    0.30
  -1  -6  -7    4.97    0.39
  -1   6   7    5.06    0.36
   1  -6  -7    5.32    0.41
  -1   6  -7    6.04    0.50
  -1   6  -7    5.19    0.47
   1   6   7    5.22    0.41
   1  -6  -7    5.58    0.42
   1   6   7    5.66    0.44
   1   6   7    4.96    0.37
  -1   6  -7    5.44    0.34
   1   7  -7    1.79    0.34
  -1   7   7    1.85    0.30
  -1  -7  -7    1.86    0.30
  -1   7   7    1.79    0.27
   1   7  -7    1.28    0.30
  -1  -7  -7    1.83    0.31
   1   7  -7    1.69    0.19
  -1   7   7    1.45    0.27
   1  -7  -7    1.77    0.30
  -1   7  -7    1.42    0.30
  -1   7  -7    2.03    0.36
   1   7   7    1.88    0.27
   1  -7  -7    1.69    0.28
   1   0  -8   49.16    1.77
  -1   0   8   50.01    1.86
   1   0   8   50.18    1.89
  -1   0  -8   52.82    1.81
  -1   0   8   49.30    1.74
  -1   0  -8   49.00    1.68
   1   0  -8   50.48    1.77
  -1   0  -8   50.31    1.80
   1   0   8   49.53    1.88
  -1   0   8   50.08    1.86
   1   0   8   49.30    1.76
  -1  -1  -8   44.93    1.60
   1  -1   8   43.74    1.71
   1   1  -8   44.45    1.60
  -1   1   8   42.81    1.65
  -1   1   8   44.18    1.56
   1  -1   8   41.34    1.69
  -1   1   8   45.35    1.67
   1   1  -8   44.77    1.60
   1  -1   8   44.02    1.59
  -1  -1   8   43.17    1.68
   1   1   8   44.72    1.69
   1   1   8   42.71    1.68
  -1   1  -8   43.49    1.63
  -1   1  -8   41.78    1.49
   1  -1  -8   45.27    1.57
   1   1   8   45.38    1.58
   1  -1  -8   44.41    1.57
  -1   1  -8   46.74    1.73
  -1  -1   8   42.55    1.56
   1   2  -8   41.23    1.54
  -1   2   8   41.74    1.47
  -1   2   8   42.16    1.58
   1   2  -8   40.23    1.35
   1  -2   8   40.67    1.51
  -1  -2  -8   40.36    1.49
   1   2  -8   40.78    1.54
  -1  -2  -8   40.53    1.50
  -1   2   8   41.94    1.57
   1  -2  -8   41.34    1.48
  -1   2  -8   40.83    1.57
   1   2   8   41.04    1.59
  -1  -2   8   39.77    1.49
   1   2   8   42.78    1.62
   1   2   8   40.58    1.49
  -1   2  -8   39.28    1.56
  -1   2  -8   41.54    1.42
   1  -2  -8   42.89    1.48
   1   3  -8    2.18    0.28
   1  -3   8    2.10    0.27
  -1   3   8    2.81    0.32
   1   3  -8    2.03    0.14
  -1  -3  -8    2.04    0.24
  -1   3   8    2.34    0.30
  -1  -3  -8    2.58    0.27
   1   3  -8    2.18    0.28
  -1   3  -8    1.72    0.27
   1  -3  -8    2.61    0.22
  -1   3  -8    2.03    0.18
   1   3   8    1.90    0.27
   1   3   8    2.05    0.28
   1   3   8    2.47    0.26
  -1  -3   8    1.95    0.25
   1  -3  -8    2.26    0.24
  -1   3  -8    2.09    0.29
  -1   4   8    2.42    0.30
  -1   4   8    2.44    0.30
   1   4  -8    2.47    0.31
  -1  -4  -8    2.25    0.26
  -1   4   8    2.43    0.27
   1   4  -8    1.93    0.18
   1   4  -8    2.83    0.34
  -1  -4  -8    2.96    0.26
   1  -4  -8    2.27    0.25
  -1   4  -8    2.73    0.35
   1   4   8    1.70    0.26
  -1   4  -8    2.28    0.20
   1  -4  -8    2.16    0.25
   1   4   8    2.07    0.30
  -1   4  -8    3.00    0.38
  -1  -4   8    2.38    0.29
   1   5  -8    7.29    0.33
   1   5  -8    6.56    0.50
  -1   5   8    7.35    0.56
  -1   5   8    7.72    0.50
  -1  -5  -8    7.21    0.46
   1   5  -8    7.10    0.52
  -1  -5  -8    6.85    0.44
   1   5   8    7.19    0.50
  -1   5  -8    6.91    0.53
   1  -5  -8    7.54    0.46
   1   5   8    7.53    0.51
  -1   5  -8    7.13    0.38
  -1   5  -8    7.21    0.54
   1   6  -8    2.59    0.37
  -1   6   8    2.39    0.32
  -1   6   8    2.51    0.34
   1   6  -8    2.16    0.17
  -1  -6  -8    2.36    0.32
   1   6  -8    1.98    0.32
  -1   6   8    2.62    0.31
  -1  -6  -8    2.40    0.32
  -1   6  -8    2.19    0.36
   1   6   8    2.27    0.32
   1   6   8    2.64    0.31
   1   6   8    2.10    0.33
  -1   6  -8    2.58    0.39
   1  -6  -8    2.49    0.33
  -1   6  -8    2.56    0.22
   1  -6  -8    3.19    0.37
  -1  -7  -8    4.03    0.46
   1   7  -8    4.57    0.26
  -1  -7  -8    4.87    0.55
   1   7  -8    5.00    0.57
  -1   7   8    3.87    0.46
  -1   7   8    4.97    0.43
  -1   7   8    5.30    0.40
   1   7  -8    4.71    0.54
   1   7   8    4.65    0.50
   1  -7  -8    4.74    0.44
  -1   7  -8    5.68    0.53
  -1   7  -8    5.60    0.62
   1   7   8    4.61    0.39
   1  -7  -8    4.62    0.43
  -1   0  -9   30.51    1.21
  -1   0   9   31.49    1.18
   1   0   9   33.44    1.34
  -1   0   9   30.41    1.29
   1   0   9   29.44    1.19
   1   0  -9   29.43    1.17
   1   0  -9   29.62    1.18
   1   0   9   31.75    1.33
  -1   0   9   29.94    1.28
  -1   0  -9   30.98    1.21
  -1  -1  -9    1.15    0.19
   1  -1   9    1.02    0.18
  -1   1   9    1.30    0.24
  -1  -1  -9    0.75    0.16
   1   1  -9    0.85    0.17
   1   1  -9    1.37    0.21
  -1   1   9    0.60    0.20
  -1   1   9    1.24    0.24
   1  -1   9    1.05    0.24
   1   1   9    1.36    0.25
   1   1   9    0.92    0.21
  -1  -1   9    0.79    0.20
   1   1   9    1.57    0.22
   1  -1  -9    1.16    0.17
  -1   1  -9    0.91    0.19
  -1   1  -9    1.08    0.20
  -1  -1   9    0.98    0.22
  -1   1  -9    1.10    0.14
   1  -1  -9    1.06    0.17
   1   2  -9    1.44    0.22
   1  -2   9    2.26    0.26
  -1   2   9    1.96    0.28
  -1  -2  -9    1.57    0.21
  -1  -2  -9    1.74    0.23
  -1   2   9    1.24    0.18
   1   2  -9    1.61    0.24
  -1   2   9    1.55    0.25
   1   2   9    2.38    0.33
   1  -2  -9    1.88    0.22
   1  -2  -9    2.02    0.24
   1   2   9    1.68    0.27
  -1   2  -9    2.17    0.17
   1   2   9    2.49    0.27
  -1   2  -9    1.86    0.28
  -1  -2   9    1.92    0.25
  -1   2  -9    1.73    0.26
   1   3  -9    2.07    0.28
  -1   3   9    1.80    0.23
  -1   3   9    2.21    0.30
   1   3  -9    2.72    0.33
  -1  -3  -9    2.30    0.27
  -1   3   9    2.33    0.31
   1   3  -9    2.16    0.14
   1   3   9    2.56    0.54
   1  -3  -9    2.51    0.30
  -1   3  -9    1.82    0.27
   1  -3  -9    2.32    0.25
   1   3   9    2.52    0.33
  -1   3  -9    1.88    0.17
  -1  -3   9    2.33    0.27
  -1   3  -9    2.12    0.30
   1   4  -9    7.33    0.50
  -1  -4  -9    6.45    0.41
  -1   4   9    6.42    0.47
   1   4  -9    5.88    0.27
  -1   4   9    6.74    0.48
  -1  -4  -9    5.99    0.41
   1   4  -9    6.46    0.47
   1  -4  -9    7.12    0.44
   1   4   9    7.21    0.52
  -1   4  -9    7.36    0.52
  -1   4  -9    7.41    0.53
   1   4   9    6.69    0.51
  -1   4  -9    6.80    0.36
   1  -4  -9    7.13    0.43
   1   5  -9    1.04    0.24
  -1   5   9    1.34    0.25
  -1  -5  -9    1.48    0.24
   1   5  -9    1.08    0.12
  -1   5   9    1.16    0.24
   1   5  -9    0.97    0.22
  -1  -5  -9    1.19    0.21
   1  -5  -9    1.20    0.22
   1  -5  -9    1.02    0.20
  -1   5  -9    1.13    0.27
  -1   5  -9    1.26    0.17
   1   5   9    1.26    0.35
   1   5   9    1.27    0.27
  -1   5  -9    1.00    0.25
   1   6  -9    3.62    0.21
  -1  -6  -9    4.42    0.39
   1   6  -9    4.10    0.48
  -1   6   9    3.94    0.46
   1   6  -9    4.14    0.48
  -1   6   9    3.35    0.40
  -1   6   9    4.38    0.58
  -1   6  -9    3.18    0.43
   1   6   9    3.40    0.43
   1  -6  -9    3.26    0.37
   1  -6  -9    4.11    0.38
   1   6   9    3.00    0.53
  -1   6  -9    3.36    0.25
  -1   6  -9    3.51    0.45
  -1   0  10    4.84    0.43
   1   0 -10    5.97    0.38
   1   0  10    5.34    0.47
   1   0  10    5.02    0.45
  -1   0  10    5.54    0.39
  -1   0 -10    5.53    0.39
  -1   0 -10    5.05    0.38
   1   0 -10    5.49    0.37
  -1   0  10    4.62    0.43
  -1   1  10    2.21    0.32
   1   1 -10    2.11    0.26
  -1   1  10    2.52    0.41
   1   1 -10    2.17    0.27
  -1  -1 -10    1.65    0.24
  -1  -1 -10    2.55    0.29
   1  -1  10    2.21    0.34
   1  -1 -10    2.12    0.26
   1   1  10    2.75    0.38
  -1   1 -10    2.31    0.29
  -1   1 -10    2.49    0.30
   1  -1 -10    2.10    0.26
   1   1  10    2.52    0.35
  -1   2  10   20.19    1.00
   1   2 -10   19.90    0.93
  -1  -2 -10   22.08    0.92
   1   2 -10   21.76    0.95
  -1   2  10   21.83    1.02
  -1  -2 -10   20.36    0.91
   1  -2 -10   20.92    0.88
  -1   2 -10   21.72    0.97
   1   2  10   19.49    1.01
   1   2  10   21.93    1.13
  -1   2 -10   20.40    0.78
   1  -2 -10   21.37    0.89
  -1   2 -10   20.37    0.96
  -1  -3 -10   14.94    0.69
  -1  -3 -10   13.85    0.68
   1   3 -10   14.66    0.74
   1   3 -10   12.81    0.78
  -1   3  10   13.14    0.76
  -1   3  10   13.19    0.76
  -1   3 -10   13.45    0.82
   1  -3 -10   13.11    0.64
   1  -3 -10   14.79    0.67
  -1   3 -10   13.82    0.57
   1   3  10   12.97    0.77
   1   3  10   13.18    0.78
  -1   3 -10   14.17    0.76
   1   4 -10    5.52    0.44
  -1  -4 -10    5.18    0.38
   1   4 -10    5.50    0.45
  -1   4  10    4.62    0.43
  -1  -4 -10    4.90    0.37
   1   4  10    4.08    0.48
   1  -4 -10    4.54    0.35
  -1   4 -10    3.95    0.45
  -1   4 -10    4.47    0.42
   1   4  10    4.94    0.45
   1  -4 -10    4.80    0.36
  -1   4 -10    4.93    0.28
   1   5 -10    3.18    0.42
  -1   5  10    2.79    0.40
  -1  -5 -10    3.17    0.36
  -1  -5 -10    3.63    0.34
  -1   5  10    2.64    0.38
   1   5 -10    3.67    0.44
  -1   5 -10    3.20    0.43
   1  -5 -10    2.69    0.32
   1  -5 -10    3.09    0.38
  -1   5 -10    3.79    0.46
   1   5  10    4.32    0.49
   1   5  10    3.25    0.43
  -1   5 -10    2.98    0.22
  -1   0  11    0.23    0.16
  -1   0 -11    0.19    0.13
   1   0 -11    0.21    0.12
   1   0  11    0.28    0.16
   1   0 -11    0.16    0.11
  -1   0 -11    0.39    0.14
  -1   0  11    0.10    0.15
   1   0  11    0.18    0.16
  -1  -1 -11    0.34    0.14
  -1  -1 -11    0.33    0.14
   1   1 -11    0.27    0.12
  -1   1  11    0.83    0.24
  -1   1  11    0.85    0.23
   1   1 -11    0.55    0.17
  -1   1 -11    0.64    0.17
   1  -1 -11    0.50    0.14
   1  -1 -11    0.54    0.18
   1   1  11    1.05    0.26
   1   1  11    0.85    0.25
  -1   1 -11    0.63    0.17
   1   2 -11    0.38    0.15
  -1  -2 -11    0.31    0.13
  -1   2  11    0.61    0.19
  -1  -2 -11    0.40    0.14
  -1   2  11    0.65    0.21
   1  -2 -11    0.53    0.14
  -1   2 -11    0.69    0.21
   1   2  11    0.66    0.23
   1   2  11    0.60    0.21
   1  -2 -11    0.24    0.12
  -1   2 -11    0.45    0.17
  -1   3  11    1.13    0.25
   1   3 -11    1.57    0.27
   1   3 -11    1.14    0.23
  -1  -3 -11    1.48    0.24
  -1   3  11    1.71    0.31
  -1  -3 -11    2.29    0.30
  -1   3 -11    1.56    0.27
  -1   3 -11    1.91    0.30
   1   3  11    1.43    0.31
   1   3  11    1.75    0.35
   1  -3 -11    1.81    0.26
  -1   3 -11    1.41    0.16
   1  -3 -11    1.59    0.25
  -1  -4 -11    5.55    0.42
  -1   4  11    5.42    0.51
  -1   4  11    5.66    0.52
   1   4 -11    6.34    0.49
   1   4 -11    6.01    0.47
  -1  -4 -11    5.67    0.42
  -1   4 -11    5.59    0.30
  -1   4 -11    6.29    0.51
   1   4  11    4.90    0.56
  -1   4 -11    5.83    0.49
   1   4  11    5.43    0.51
   1  -4 -11    6.85    0.44
   1  -4 -11    5.51    0.41
  -1   0  12    0.34    0.19
   1   0 -12    0.15    0.12
   1   0  12    0.32    0.19
  -1   0 -12    0.17    0.12
  -1   0  12    0.81    0.25
   1   0  12    0.49    0.24
   1   0 -12    0.14    0.10
  -1   0 -12    0.27    0.15
   1   1 -12    0.71    0.17
   1   1 -12    0.87    0.20
  -1   1  12    0.94    0.27
  -1  -1 -12    0.82    0.20
  -1  -1 -12    0.82    0.20
  -1   1  12    0.98    0.26
   1   1  12    1.17    0.30
  -1   1 -12    0.47    0.18
   1  -1 -12    0.65    0.16
   1  -1 -12    0.69    0.16
   1   1  12    0.82    0.41
  -1   1 -12    0.88    0.21
  -1  -2 -12    0.94    0.20
  -1  -2 -12    0.96    0.21
   1   2 -12    0.67    0.18
  -1   2  12    1.11    0.28
   1   2 -12    0.85    0.21
  -1   2 -12    0.88    0.22
  -1   2 -12    0.82    0.21
   1  -2 -12    0.85    0.18
   1  -2 -12    0.62    0.16
   1   2  12    0.56    0.24
   1   2  12    0.78    0.27
   2   0   0  232.87    7.87
  -2   0   0  239.29    9.57
  -2   0   0  247.14    7.87
   2   0   0  254.08    9.52
  -2   1   0   31.66    1.69
   2   1   0   32.80    4.01
   2  -1   0   29.67    1.70
  -2  -1   0   31.61    1.53
  -2   1   0   35.37    5.27
  -2  -1   0   36.64    3.42
   2  -2   0   90.89    8.86
  -2   2   0  101.48    4.54
   2  -2   0  102.00    4.63
   2   2   0  106.79    4.37
  -2   2   0  105.41    9.77
  -2  -2   0  104.90    4.44
   2   2   0   91.71    9.44
   2  -3   0    0.10    0.08
  -2   3   0    0.20    0.06
   2  -3   0    0.13    0.07
   2  -3   0    0.29    0.07
  -2   3   0    0.49    0.10
  -2  -3   0    0.35    0.09
   2   3   0    0.30    0.07
  -2   3   0    0.20    0.08
   2   3   0    0.16    0.06
  -2  -3   0    0.25    0.07
  -2  -3   0    0.16    0.07
   2   3   0    0.30    0.07
   2  -4   0    1.94    0.21
   2   4   0    2.05    0.17
  -2   4   0    1.93    0.16
   2  -4   0    1.99    0.23
   2   4   0    2.08    0.17
   2  -4   0    1.84    0.15
  -2   4   0    2.09    0.18
  -2  -4   0    1.81    0.20
  -2  -4   0    1.86    0.16
  -2   4   0    2.23    0.22
  -2  -4   0    2.13    0.19
   2   4   0    1.62    0.15
   2  -5   0    1.99    0.25
   2  -5   0    1.37    0.15
  -2   5   0    1.24    0.17
   2  -5   0    2.20    0.27
  -2  -5   0    1.75    0.22
  -2  -5   0    1.50    0.21
  -2   5   0    1.61    0.20
  -2  -5   0    1.55    0.17
   2   5   0    2.00    0.21
   2   5   0    1.91    0.20
   2   5   0    1.55    0.18
  -2   5   0    1.10    0.15
   2  -6   0    0.30    0.10
   2  -6   0    0.40    0.15
  -2   6   0    0.49    0.13
  -2   6   0    0.25    0.10
  -2  -6   0    0.34    0.11
   2   6   0    0.17    0.09
   2   6   0    0.38    0.13
  -2   6   0    0.35    0.12
   2   6   0    0.34    0.10
  -2  -6   0    0.17    0.13
  -2  -6   0    0.30    0.14
  -2  -7   0    3.89    0.43
  -2  -7   0    4.59    0.41
  -2   7   0    5.14    0.37
   2   7   0    5.13    0.33
  -2   7   0    4.94    0.35
   2   7   0    4.38    0.34
  -2   7   0    4.85    0.37
   2   7   0    4.73    0.33
   2  -7   0    4.63    0.41
  -2  -8   0    6.07    0.52
  -2   8   0    6.09    0.43
  -2  -8   0    6.69    0.53
   2   8   0    6.02    0.40
  -2   8   0    6.41    0.45
  -2   8   0    7.52    0.48
   2   9   0    2.09    0.28
  -2   9   0    1.76    0.27
  -2  -9   0    1.72    0.34
   2   0   1   35.57    4.73
   2   0   1   27.98    1.77
  -2   0  -1   36.67    5.06
  -2   0   1   31.10    1.79
  -2   0  -1   29.43    1.56
   2   0  -1   27.29    2.00
  -2   0   1   26.78    1.07
   2   0  -1   28.58    1.04
   2  -1   1  957.14   38.15
   2   1  -1  979.39   35.40
  -2  -1  -1 1000.00   35.97
  -2   1   1  983.21   34.87
  -2  -1   1  918.46   33.22
  -2  -1   1  880.36   29.48
   2  -1  -1  974.70   32.84
   2   1   1  975.18   34.24
  -2   1  -1  880.19   29.95
  -2   1  -1  939.39   36.55
  -2   2   1  128.24   10.04
  -2   2   1  149.39    5.67
  -2  -2  -1  149.63   10.33
  -2  -2  -1  141.97    5.67
   2  -2   1  150.51   12.31
   2   2  -1  130.55   10.75
   2  -2   1  132.24    6.02
   2   2   1  148.34    5.65
   2  -2  -1  141.78    5.74
  -2   2  -1  139.46    6.03
  -2  -2   1  129.86    5.68
   2  -2  -1  152.43   10.38
  -2   2  -1  127.50   11.64
  -2  -2   1  151.37   10.57
   2   2   1  131.80   10.00
   2  -3   1   46.71    1.54
  -2   3   1   46.40    1.54
  -2   3   1   46.96    1.56
  -2  -3  -1   44.85    1.56
   2   3  -1   45.17    1.55
   2   3  -1   46.98    1.56
   2   3  -1   46.31    1.53
  -2   3   1   47.38    1.56
  -2  -3  -1   45.99    1.54
  -2   3  -1   45.93    1.58
  -2  -3   1   47.37    1.58
  -2   3  -1   45.85    1.53
  -2   3  -1   46.05    1.58
   2   3   1   44.83    1.51
   2   3   1   44.22    1.52
  -2  -3   1   44.30    1.52
  -2  -3   1   44.45    1.56
   2  -3  -1   47.88    1.57
  -2  -4  -1   48.71    1.73
  -2   4   1   49.12    1.71
  -2  -4  -1   46.00    1.70
   2   4  -1   57.13    1.92
  -2   4   1   48.15    1.72
  -2   4   1   49.73    1.69
   2   4  -1   50.88    1.72
   2   4  -1   51.29    1.68
  -2  -4  -1   52.12    1.79
  -2  -4   1   49.60    1.77
   2  -4  -1   50.22    1.77
   2   4   1   50.66    1.71
  -2  -4   1   50.26    1.70
  -2   4  -1   52.00    1.72
  -2  -4   1   50.51    1.77
   2   4   1   49.25    1.71
   2   4   1   50.33    1.70
   2  -4  -1   51.03    1.77
  -2   4  -1   51.21    1.77
  -2   4  -1   50.18    1.76
  -2  -5  -1    0.35    0.12
  -2  -5  -1    0.23    0.10
   2   5  -1    0.28    0.09
  -2   5   1    0.20    0.09
  -2   5   1    0.20    0.08
  -2   5   1    0.38    0.10
   2   5  -1    0.37    0.10
   2  -5   1    0.27    0.09
   2   5  -1    0.23    0.10
  -2  -5  -1    0.26    0.09
   2   5   1    0.28    0.08
   2   5   1    0.29    0.09
   2  -5  -1    0.33    0.13
  -2  -5   1    0.30    0.12
  -2   5  -1    0.45    0.17
   2   5   1    0.24    0.08
  -2   5  -1    0.26    0.10
  -2  -5   1    0.22    0.11
  -2  -5   1    0.19    0.09
  -2   5  -1    0.18    0.08
   2  -5  -1    0.30    0.12
   2  -6   1    0.54    0.12
  -2   6   1    0.69    0.15
  -2  -6  -1    0.53    0.15
  -2  -6  -1    0.46    0.12
   2   6  -1    0.36    0.12
   2   6  -1    0.43    0.13
  -2   6   1    0.51    0.13
  -2   6   1    0.57    0.13
   2   6  -1    0.50    0.12
  -2  -6  -1    0.45    0.16
  -2  -6   1    0.56    0.17
   2   6   1    0.35    0.11
   2  -6  -1    0.16    0.13
  -2   6  -1    0.40    0.12
   2  -6  -1    0.49    0.14
  -2   6  -1    0.49    0.14
  -2  -6   1    0.47    0.15
  -2   6  -1    0.45    0.13
   2   6   1    0.56    0.12
  -2  -6   1    0.49    0.12
   2   6   1    0.47    0.13
  -2  -7  -1    1.52    0.25
  -2   7   1    1.71    0.22
  -2   7   1    1.83    0.24
  -2   7   1    1.94    0.26
   2   7  -1    2.22    0.25
  -2  -7  -1    2.41    0.34
   2   7  -1    1.99    0.25
   2  -7  -1    1.83    0.31
   2   7   1    1.70    0.23
  -2  -7   1    2.12    0.33
   2   7   1    2.26    0.27
  -2   7  -1    2.47    0.31
   2  -7  -1    1.71    0.28
  -2   7  -1    2.37    0.28
  -2  -7   1    2.78    0.37
  -2   7  -1    1.73    0.25
   2   7   1    1.87    0.25
  -2   8   1    3.86    0.34
  -2   8   1    3.71    0.33
  -2   8   1    3.81    0.34
  -2  -8  -1    4.45    0.49
   2   8  -1    4.13    0.47
   2   8   1    4.33    0.49
  -2  -8   1    4.75    0.51
  -2   8  -1    4.37    0.41
   2  -8  -1    4.27    0.50
   2   8   1    3.77    0.32
  -2   8  -1    4.07    0.52
  -2   8  -1    4.09    0.34
  -2   9   1    1.10    0.23
  -2  -9  -1    1.47    0.31
   2   9  -1    1.42    0.23
  -2  -9  -1    2.18    0.39
  -2   9  -1    1.19    0.23
   2   9   1    1.45    0.24
   2   0   2   -0.03    0.04
  -2   0  -2    0.01    0.02
  -2   0   2   -0.01    0.02
   2   0   2    0.02    0.03
  -2   0  -2    0.00    0.03
   2   0  -2    0.02    0.02
  -2   0   2    0.01    0.03
  -2   0  -2    0.00    0.03
   2   0   2    0.07    0.05
   2   0  -2   -0.02    0.02
   2  -1   2   89.22   11.64
  -2   1   2   83.93    3.22
   2  -1   2   69.43    3.71
  -2  -1  -2   78.84    3.46
  -2  -1  -2   66.93    6.99
   2   1  -2   72.70    3.31
  -2   1   2   78.42    6.00
   2   1  -2   70.43    3.60
   2   1   2   78.33    3.57
   2  -1  -2   77.14    5.97
   2   1   2   77.29    7.23
  -2  -1   2   88.00    7.35
  -2  -1   2   74.54    7.19
  -2   1  -2   72.16    3.75
  -2   1  -2   90.47    9.16
  -2   2   2  113.22    4.72
   2   2  -2  111.48   10.71
  -2   2   2   98.41    8.62
  -2  -2  -2   83.33    8.84
   2  -2   2  155.55   13.61
  -2  -2  -2  119.87    4.98
   2  -2   2  115.02   11.92
   2   2   2  119.84    5.02
   2  -2  -2  116.28    4.81
  -2   2  -2  102.31    5.23
  -2   2  -2  107.81    5.34
  -2  -2   2  109.19    4.99
   2   2   2  102.17    9.71
  -2  -2   2  104.81    9.58
   2   3  -2   33.90    1.19
   2  -3   2   33.89    1.17
  -2   3   2   33.48    1.17
   2   3  -2   35.69    1.14
  -2   3   2   33.80    1.16
   2   3  -2   34.20    1.19
  -2  -3  -2   32.71    1.18
  -2  -3  -2   33.60    1.18
   2   3   2   34.24    1.14
   2   3   2   34.81    1.17
  -2   3  -2   33.39    1.23
   2  -3  -2   35.13    1.19
   2  -3  -2   33.82    1.18
  -2   3  -2   33.16    1.22
  -2   3  -2   33.46    1.17
  -2  -3   2   33.26    1.15
   2   3   2   33.09    1.16
   2   3   2   32.29    1.15
  -2  -3   2   33.13    1.21
  -2   4   2   56.41    1.91
  -2   4   2   58.03    1.89
   2  -4   2   56.22    1.90
  -2   4   2   57.21    1.91
   2   4  -2   57.43    1.93
   2   4  -2   55.68    1.88
  -2  -4  -2   58.38    1.94
   2   4  -2   53.33    1.95
  -2   4  -2   60.00    2.02
   2   4   2   58.08    1.94
  -2  -4   2   56.15    2.00
  -2   4  -2   58.27    2.01
  -2   4  -2   56.42    1.94
   2   4   2   58.02    1.93
   2   4   2   56.66    1.92
   2  -4  -2   57.87    1.97
   2   4   2   57.05    1.90
   2  -4  -2   55.94    1.97
   2  -5   2   15.13    0.63
  -2   5   2   14.54    0.63
   2   5  -2   15.34    0.66
  -2  -5  -2   15.07    0.68
  -2  -5  -2   16.06    0.70
   2   5  -2   14.53    0.61
  -2   5   2   16.11    0.65
  -2   5   2   15.17    0.64
   2   5  -2   14.88    0.66
  -2   5  -2   15.06    0.71
   2  -5  -2   16.56    0.72
   2   5   2   15.84    0.66
   2   5   2   14.29    0.64
  -2  -5   2   15.53    0.73
   2   5   2   14.72    0.64
   2   5   2   15.35    0.62
   2  -5  -2   16.27    0.72
  -2   5  -2   16.80    0.73
  -2  -5   2   14.98    0.64
  -2   5  -2   15.93    0.66
   2   6  -2    2.97    0.23
   2  -6   2    3.29    0.25
  -2  -6  -2    3.24    0.29
  -2   6   2    2.90    0.25
  -2  -6  -2    2.65    0.32
   2   6  -2    2.90    0.26
  -2   6   2    2.76    0.25
   2   6  -2    2.55    0.28
  -2   6   2    2.80    0.25
   2   6   2    3.33    0.26
  -2  -6   2    3.36    0.26
   2   6   2    3.08    0.26
   2  -6  -2    2.94    0.32
   2   6   2    2.85    0.24
  -2   6  -2    3.31    0.30
  -2   6  -2    2.64    0.24
  -2   6  -2    3.09    0.29
   2   6   2    2.89    0.22
  -2  -7  -2    1.27    0.25
  -2   7   2    1.33    0.20
  -2  -7  -2    1.23    0.26
   2   7  -2    1.04    0.21
   2   7  -2    1.19    0.19
   2  -7   2    0.99    0.17
  -2   7   2    1.07    0.18
   2   7  -2    1.07    0.19
  -2   7   2    1.05    0.19
   2   7   2    0.95    0.19
  -2   7  -2    1.32    0.23
  -2   7  -2    1.41    0.22
  -2   7  -2    1.01    0.23
   2   7   2    1.28    0.19
   2   7   2    1.25    0.20
   2   7   2    1.01    0.18
   2  -7  -2    1.25    0.24
   2  -7  -2    1.05    0.24
  -2   8   2    3.48    0.32
  -2  -8  -2    2.84    0.38
  -2   8   2    3.43    0.36
  -2   8   2    2.58    0.29
  -2  -8  -2    2.68    0.37
   2   8  -2    3.06    0.26
   2   8   2    2.77    0.32
   2  -8  -2    3.43    0.44
   2   8   2    3.55    0.31
  -2   8  -2    2.90    0.37
   2  -8  -2    3.24    0.42
  -2   8  -2    3.52    0.32
  -2  -9  -2    0.18    0.16
  -2  -9  -2    0.18    0.15
  -2   9   2    0.04    0.11
   2   9  -2    0.12    0.10
   2   9   2    0.25    0.13
   2  -9  -2    0.12    0.16
  -2   9  -2    0.09    0.11
  -2   0  -3   26.73    0.90
  -2   0   3   25.89    0.91
   2   0   3   25.84    0.95
  -2   0   3   26.58    0.91
   2   0   3   27.01    0.95
   2   0   3   26.81    0.91
  -2   0  -3   27.43    0.94
  -2   0  -3   26.55    0.94
   2   0  -3   26.18    0.89
  -2   1   3    9.65    0.39
   2  -1   3    9.94    0.45
  -2  -1  -3   10.63    0.39
  -2  -1  -3   10.21    0.41
  -2  -1  -3   10.17    0.41
  -2   1   3   10.50    0.39
   2   1  -3    9.75    0.43
   2  -1  -3   10.35    0.38
  -2   1  -3    9.76    0.44
  -2  -1   3   10.17    0.37
   2   1   3   10.42    0.40
  -2   1  -3   10.54    0.40
   2   1   3   10.24    0.43
  -2   1  -3    9.74    0.44
   2   1   3    9.87    0.42
  -2  -2  -3  105.81    4.86
  -2  -2  -3  111.88   11.15
   2   2  -3   98.90    4.98
  -2   2   3  102.25    4.58
  -2   2   3  116.62    9.81
   2  -2   3  105.16   15.19
  -2  -2   3  102.19   10.70
   2   2   3   90.78    9.85
  -2   2  -3  116.78   16.00
  -2  -2   3  113.97   12.09
  -2   2  -3   82.53    5.58
   2   2   3  110.41    4.94
   2  -2  -3   99.06    4.49
  -2   3   3   35.53    1.25
  -2   3   3   38.06    1.25
  -2  -3  -3   35.81    1.26
   2   3  -3   34.97    1.29
   2   3  -3   35.62    1.28
   2   3  -3   37.28    1.21
  -2  -3  -3   35.93    1.26
   2  -3   3   36.58    1.27
   2   3   3   36.50    1.26
   2   3   3   35.81    1.23
   2   3   3   36.62    1.22
   2   3   3   35.88    1.26
   2  -3  -3   36.83    1.25
  -2   3  -3   34.53    1.24
   2  -3  -3   34.68    1.24
  -2  -3   3   35.50    1.23
   2   4  -3   32.54    1.21
  -2  -4  -3   31.52    1.18
  -2   4   3   32.00    1.16
   2   4  -3   33.06    1.20
   2  -4   3   32.73    1.17
  -2   4   3   32.99    1.17
   2   4  -3   33.00    1.13
  -2   4   3   32.98    1.15
   2   4   3   30.38    1.17
  -2   4  -3   32.58    1.48
  -2   4  -3   33.76    1.18
   2  -4  -3   32.54    1.19
   2   4   3   31.91    1.15
   2   4   3   33.33    1.18
  -2  -4   3   32.10    1.16
  -2   4  -3   32.96    1.26
   2  -4  -3   32.95    1.20
   2  -5   3    0.78    0.15
  -2   5   3    0.69    0.13
  -2   5   3    0.87    0.15
   2   5  -3    0.71    0.15
  -2  -5  -3    0.51    0.14
  -2  -5  -3    0.92    0.15
   2   5  -3    0.85    0.15
   2   5  -3    0.82    0.12
  -2   5   3    0.69    0.13
   2   5   3    0.75    0.12
  -2   5  -3    0.84    0.14
   2   5   3    0.51    0.12
   2  -5  -3    0.93    0.18
  -2   5  -3    1.34    0.21
   2   5   3    0.78    0.14
   2   5   3    0.60    0.12
   2  -5  -3    0.72    0.16
  -2   5  -3    0.91    0.18
  -2  -5   3    0.71    0.13
   2   6  -3    7.48    0.44
  -2  -6  -3    7.29    0.45
  -2  -6  -3    6.72    0.44
  -2   6   3    6.52    0.39
   2   6  -3    7.06    0.43
  -2   6   3    7.16    0.40
   2   6  -3    6.41    0.36
  -2   6   3    7.53    0.41
   2   6   3    7.51    0.42
  -2   6  -3    7.53    0.48
  -2   6  -3    6.80    0.41
   2   6   3    7.04    0.42
   2   6   3    7.60    0.43
   2  -6  -3    6.86    0.46
   2  -6  -3    7.63    0.47
  -2   6  -3    6.96    0.47
  -2  -6   3    7.19    0.42
   2   6   3    6.93    0.40
   2   7  -3    4.78    0.31
  -2   7   3    4.16    0.33
  -2   7   3    4.62    0.34
  -2  -7  -3    4.76    0.40
   2   7  -3    4.39    0.35
  -2   7   3    4.26    0.33
  -2  -7  -3    5.06    0.41
   2   7   3    4.35    0.33
  -2   7  -3    4.85    0.34
   2  -7  -3    4.48    0.40
   2   7   3    4.72    0.35
   2  -7  -3    3.91    0.37
  -2   7  -3    4.93    0.40
  -2   7  -3    4.08    0.37
   2   7   3    4.28    0.34
   2   8  -3    4.58    0.33
  -2  -8  -3    5.56    0.47
  -2   8   3    4.77    0.38
  -2  -8  -3    5.30    0.47
  -2   8   3    4.93    0.39
   2   8   3    5.95    0.40
  -2   8  -3    4.96    0.38
   2  -8  -3    4.85    0.46
   2   8   3    5.36    0.41
   2  -8  -3    5.51    0.48
  -2  -9  -3    3.99    0.51
  -2   9   3    2.06    0.30
  -2  -9  -3    3.00    0.45
  -2   9   3    2.80    0.34
   2   9  -3    2.81    0.29
   2  -9  -3    2.71    0.43
   2  -9  -3    3.18    0.45
  -2   9  -3    2.49    0.32
   2   9   3    2.27    0.32
  -2   0  -4    9.18    0.41
  -2   0   4    9.04    0.34
  -2   0   4    9.62    0.40
  -2   0  -4    8.35    0.40
   2   0   4    8.73    0.43
   2   0  -4    9.21    0.37
  -2   0   4    8.57    0.39
   2   0   4    9.13    0.43
  -2   0  -4    8.83    0.37
   2  -1   4    0.60    0.13
   2   1  -4    0.63    0.10
  -2   1   4    0.67    0.10
  -2  -1  -4    0.55    0.09
   2  -1   4    0.42    0.08
  -2   1   4    0.50    0.09
  -2  -1  -4    0.59    0.10
  -2  -1  -4    0.69    0.11
   2   1   4    0.64    0.12
  -2   1  -4    0.57    0.11
  -2  -1   4    0.52    0.07
   2   1   4    0.49    0.09
  -2  -1   4    0.36    0.09
  -2   1  -4    0.56    0.12
  -2   1  -4    0.38    0.07
   2   1   4    0.57    0.11
   2  -1  -4    0.59    0.08
   2   2  -4   28.36    0.94
  -2  -2  -4   30.17    1.04
  -2   2   4   28.16    1.01
  -2  -2  -4   28.40    1.02
   2  -2   4   28.85    1.03
   2   2  -4   28.00    1.05
   2   2  -4   29.77    1.06
  -2   2   4   29.29    1.02
   2   2   4   27.54    1.03
  -2  -2   4   28.11    0.98
   2   2   4   28.49    1.04
   2  -2  -4   27.92    0.98
  -2   2  -4   27.59    1.00
  -2   2  -4   28.38    1.08
   2  -2  -4   28.73    0.99
   2   2   4   28.92    0.99
  -2   2  -4   28.92    1.08
  -2   3   4    0.78    0.11
   2   3  -4    1.00    0.15
   2   3  -4    0.71    0.12
  -2  -3  -4    0.98    0.13
   2  -3   4    1.16    0.16
  -2  -3  -4    0.73    0.13
   2   3  -4    1.04    0.10
  -2   3   4    0.94    0.13
   2   3   4    1.09    0.16
  -2  -3   4    0.95    0.13
   2  -3  -4    1.17    0.14
  -2   3  -4    1.03    0.14
   2   3   4    0.90    0.14
   2   3   4    0.87    0.12
  -2   3  -4    0.92    0.16
   2  -3  -4    0.93    0.13
   2   4  -4    0.98    0.16
   2   4  -4    0.71    0.14
   2   4  -4    1.05    0.12
  -2  -4  -4    1.05    0.15
  -2   4   4    1.21    0.16
  -2   4   4    1.19    0.15
   2  -4   4    1.18    0.17
  -2   4   4    1.27    0.15
  -2  -4  -4    1.35    0.18
   2   4   4    0.75    0.11
   2  -4  -4    0.98    0.14
  -2  -4   4    0.92    0.14
   2   4   4    0.85    0.14
  -2   4  -4    1.39    0.17
   2  -4  -4    0.90    0.15
   2   4   4    0.93    0.14
   2   4   4    1.07    0.16
  -2   4  -4    1.58    0.23
  -2   5   4   20.67    0.79
   2  -5   4   19.44    0.80
  -2   5   4   19.31    0.80
   2   5  -4   19.93    0.85
  -2  -5  -4   18.61    0.82
   2   5  -4   17.87    0.82
  -2  -5  -4   19.67    0.83
   2   5  -4   19.62    0.74
  -2   5   4   19.25    0.79
  -2   5  -4   19.73    0.80
  -2  -5   4   19.37    0.80
   2   5   4   19.39    0.82
  -2   5  -4   18.76    0.89
   2   5   4   20.46    0.79
   2   5   4   19.92    0.82
   2   5   4   19.06    0.77
   2  -5  -4   18.45    0.83
   2  -5  -4   20.78    0.85
  -2   5  -4   19.49    0.89
  -2   6   4    3.93    0.30
  -2   6   4    4.37    0.39
  -2  -6  -4    4.37    0.34
  -2   6   4    4.08    0.31
  -2  -6  -4    4.64    0.35
   2   6  -4    4.56    0.40
   2   6  -4    3.74    0.32
   2   6  -4    3.36    0.25
   2  -6  -4    3.91    0.35
   2   6   4    3.94    0.32
  -2   6  -4    4.21    0.31
  -2   6  -4    4.70    0.39
  -2   6  -4    4.38    0.37
   2  -6  -4    4.41    0.35
  -2  -6   4    4.34    0.32
   2   6   4    4.29    0.31
   2   6   4    4.26    0.32
  -2   7   4   11.51    0.59
  -2   7   4    9.70    0.56
  -2   7   4   10.16    0.56
  -2  -7  -4   11.48    0.65
  -2  -7  -4   10.53    0.63
   2   7  -4   11.01    0.51
  -2   7  -4    9.53    0.60
   2  -7  -4   10.26    0.63
   2   7   4    8.66    0.54
  -2   7  -4   10.68    0.62
   2   7   4    9.73    0.56
   2   7   4   10.64    0.55
  -2   7  -4    9.55    0.53
   2  -7  -4   10.86    0.63
  -2   8   4    4.76    0.39
  -2  -8  -4    3.27    0.43
  -2  -8  -4    5.19    0.45
   2   8  -4    4.48    0.31
  -2   8   4    4.55    0.37
  -2   8   4    5.03    0.39
   2  -8  -4    4.97    0.53
   2  -8  -4    3.76    0.45
  -2   8  -4    3.96    0.34
   2   8   4    4.19    0.35
   2   0  -5    1.54    0.14
  -2   0  -5    1.75    0.14
   2   0   5    1.63    0.20
  -2   0  -5    1.58    0.17
  -2   0   5    1.34    0.16
  -2   0   5    1.73    0.16
   2   0   5    1.60    0.14
  -2   0   5    1.60    0.12
   2   0   5    1.59    0.20
  -2   0  -5    1.95    0.17
  -2  -1  -5   10.58    0.44
  -2  -1  -5   12.20    0.50
   2   1  -5   10.13    0.47
   2  -1   5   10.32    0.53
   2  -1   5   10.77    0.54
   2  -1   5   11.20    0.48
  -2   1   5   11.25    0.48
  -2   1   5   11.09    0.43
  -2  -1  -5   10.92    0.48
  -2   1   5   11.22    0.48
  -2   1  -5   11.10    0.52
   2   1   5   11.43    0.52
  -2  -1   5   10.98    0.51
  -2   1  -5   11.11    0.46
   2   1   5   10.63    0.46
  -2   1  -5   12.12    0.53
  -2  -1   5   10.75    0.44
   2   1   5   11.05    0.52
  -2  -1   5   11.34    0.51
   2  -1  -5   11.17    0.45
   2   2  -5   23.13    0.78
  -2   2   5   24.13    0.84
  -2  -2  -5   23.73    0.89
   2  -2   5   22.16    0.88
   2   2  -5   23.58    0.91
  -2  -2  -5   24.53    0.89
  -2   2   5   24.11    0.89
   2   2  -5   23.07    0.91
  -2   2   5   25.00    0.89
  -2   2  -5   23.29    0.96
  -2  -2   5   23.34    0.86
   2  -2  -5   23.87    0.86
  -2   2  -5   24.56    0.97
  -2   2  -5   23.41    0.87
   2   2   5   24.55    0.93
   2  -2  -5   23.53    0.86
   2   2   5   24.50    0.94
   2  -3   5   25.97    0.97
  -2   3   5   25.79    0.96
   2   3  -5   24.57    1.00
   2   3  -5   25.74    1.00
  -2  -3  -5   25.69    0.95
  -2   3   5   25.85    0.96
  -2  -3  -5   25.71    0.96
   2   3  -5   24.45    1.00
   2   3  -5   25.25    0.86
  -2   3  -5   25.96    1.16
   2   3   5   26.18    0.95
   2   3   5   26.20    1.00
  -2   3  -5   26.29    1.07
  -2  -3   5   24.28    0.95
   2  -3  -5   26.61    0.96
  -2   3  -5   25.58    0.95
   2  -3  -5   25.41    0.95
   2   3   5   26.46    1.01
   2  -4   5    4.48    0.30
  -2   4   5    4.15    0.28
   2   4  -5    4.62    0.23
   2   4  -5    4.50    0.33
   2   4  -5    4.15    0.31
  -2  -4  -5    4.40    0.29
  -2  -4  -5    3.72    0.27
  -2   4   5    4.63    0.29
  -2  -4   5    4.27    0.28
   2  -4  -5    4.29    0.29
  -2   4  -5    4.79    0.42
  -2   4  -5    4.68    0.28
   2   4   5    4.36    0.31
   2   4   5    4.31    0.28
   2   4   5    4.84    0.28
   2  -4  -5    4.26    0.29
   2   4   5    4.09    0.30
  -2  -5  -5   29.56    1.16
   2   5  -5   28.50    1.04
  -2   5   5   29.60    1.14
  -2  -5  -5   30.33    1.17
  -2   5   5   30.11    1.12
  -2   5   5   29.94    1.14
   2   5  -5   31.93    1.20
   2   5  -5   26.83    1.17
  -2   5  -5   29.92    1.12
  -2  -5   5   28.30    1.12
   2  -5  -5   29.58    1.16
   2   5   5   29.44    1.15
   2   5   5   29.39    1.16
   2  -5  -5   30.69    1.16
   2   5   5   30.61    1.11
  -2   5  -5   27.69    1.21
  -2   5  -5   26.14    1.20
  -2  -6  -5   13.57    0.69
   2   6  -5   13.00    0.68
  -2   6   5   13.59    0.65
  -2   6   5   13.50    0.65
   2   6  -5   13.78    0.69
  -2  -6  -5   13.17    0.68
  -2   6   5   13.60    0.63
   2   6  -5   12.16    0.55
   2   6   5   13.56    0.67
   2   6   5   15.41    0.66
  -2  -6   5   13.04    0.64
   2  -6  -5   12.78    0.68
   2   6   5   13.23    0.62
   2  -6  -5   12.69    0.68
  -2   6  -5   13.22    0.72
  -2   6  -5   12.78    0.62
   2   6   5   13.30    0.67
  -2   6  -5   12.17    0.71
  -2   7   5    8.64    0.49
  -2  -7  -5    9.29    0.57
  -2  -7  -5    8.07    0.54
  -2   7   5    7.49    0.49
   2   7  -5    7.39    0.40
  -2   7   5    9.01    0.52
   2   7   5    7.46    0.47
  -2   7  -5    8.63    0.48
   2   7   5    8.70    0.52
  -2   7  -5    8.48    0.57
   2   7   5    7.40    0.50
   2  -7  -5    7.86    0.55
   2  -7  -5    7.65    0.53
  -2  -8  -5    0.60    0.22
  -2   8   5    0.85    0.20
   2   8  -5    0.80    0.14
  -2   8   5    0.52    0.16
  -2  -8  -5    0.62    0.23
  -2   8   5    0.95    0.22
  -2   8  -5    0.35    0.13
   2   8   5    0.83    0.19
   2  -8  -5    0.68    0.22
   2  -8  -5    0.53    0.20
  -2   0   6    7.83    0.45
  -2   0  -6    8.06    0.41
  -2   0  -6    7.80    0.40
  -2   0   6    7.55    0.40
  -2   0  -6    7.75    0.34
   2   0   6    7.25    0.43
   2   0   6    7.19    0.43
   2   0   6    6.55    0.35
  -2   0   6    7.14    0.33
   2   0  -6    6.94    0.35
   2  -1   6    5.96    0.39
   2   1  -6    6.15    0.33
   2  -1   6    6.28    0.39
  -2  -1  -6    5.83    0.33
  -2  -1  -6    5.64    0.33
  -2   1   6    5.34    0.28
  -2   1   6    5.96    0.34
   2   1  -6    4.81    0.30
  -2   1   6    6.44    0.35
  -2  -1  -6    6.80    0.30
   2   1   6    6.01    0.38
   2   1   6    6.47    0.33
  -2  -1   6    6.97    0.39
  -2  -1   6    6.85    0.32
   2  -1  -6    7.00    0.33
  -2   1  -6    5.97    0.31
   2   1   6    6.42    0.39
  -2   1  -6    6.37    0.38
   2  -1  -6    6.46    0.32
  -2   1  -6    6.43    0.38
   2   2  -6    3.38    0.15
  -2   2   6    3.41    0.25
   2   2  -6    3.30    0.25
  -2  -2  -6    3.61    0.25
   2  -2   6    3.57    0.25
   2   2  -6    3.30    0.25
  -2   2   6    3.33    0.24
  -2  -2  -6    3.61    0.28
  -2   2   6    3.16    0.20
  -2  -2   6    3.81    0.34
   2   2   6    3.15    0.22
  -2   2  -6    4.32    0.30
   2   2   6    3.42    0.27
   2  -2  -6    3.42    0.22
  -2   2  -6    3.62    0.34
   2   2   6    3.12    0.27
   2  -2  -6    3.14    0.21
  -2   2  -6    3.12    0.21
  -2  -3  -6    3.41    0.24
  -2   3   6    3.80    0.27
   2  -3   6    3.65    0.26
   2   3  -6    3.30    0.28
   2   3  -6    3.20    0.16
   2   3  -6    3.48    0.28
  -2  -3  -6    3.08    0.24
  -2   3   6    3.56    0.26
  -2   3   6    3.47    0.22
  -2   3  -6    3.76    0.32
  -2  -3   6    3.37    0.24
   2  -3  -6    3.60    0.24
   2  -3  -6    2.87    0.22
   2   3   6    3.42    0.28
   2   3   6    3.37    0.24
   2   3   6    4.27    0.30
  -2   3  -6    3.20    0.23
  -2   3  -6    2.87    0.32
  -2  -4  -6    2.77    0.24
   2  -4   6    3.31    0.27
  -2   4   6    2.61    0.27
  -2   4   6    3.04    0.25
  -2   4   6    2.99    0.22
   2   4  -6    3.24    0.30
   2   4  -6    3.03    0.29
   2   4  -6    3.30    0.29
   2   4  -6    3.04    0.17
   2   4  -6    3.26    0.30
  -2  -4  -6    3.51    0.26
   2   4   6    2.53    0.28
  -2  -4   6    2.92    0.24
  -2   4  -6    2.88    0.34
   2   4   6    2.86    0.24
   2   4   6    4.12    0.55
   2  -4  -6    2.97    0.25
   2  -4  -6    2.79    0.24
  -2   4  -6    2.57    0.32
  -2   4  -6    2.89    0.23
   2   5  -6    1.95    0.15
  -2  -5  -6    1.79    0.23
  -2  -5  -6    2.09    0.26
  -2   5   6    1.78    0.24
  -2   5   6    1.81    0.21
   2   5  -6    1.71    0.26
   2   5  -6    1.44    0.25
   2   5   6    1.52    0.30
  -2   5  -6    1.45    0.26
   2   5   6    2.09    0.26
   2   5   6    2.13    0.27
  -2   5  -6    2.62    0.34
  -2   5  -6    1.84    0.30
   2  -5  -6    1.56    0.23
  -2   5  -6    1.61    0.20
  -2   6   6    5.57    0.37
  -2   6   6    5.70    0.40
  -2  -6  -6    5.42    0.41
   2   6  -6    5.53    0.29
  -2   6   6    5.57    0.39
  -2  -6  -6    5.46    0.40
   2   6   6    5.97    0.43
  -2   6  -6    5.89    0.49
   2  -6  -6    5.00    0.40
   2   6   6    5.53    0.40
  -2   6  -6    5.79    0.47
   2  -6  -6    5.15    0.40
   2   6   6    5.17    0.36
  -2   6  -6    5.25    0.35
  -2   7   6    0.41    0.14
  -2  -7  -6    0.48    0.17
  -2   7   6    0.38    0.15
  -2  -7  -6    0.21    0.15
   2   7  -6    0.37    0.09
  -2   7   6    0.27    0.13
   2  -7  -6    0.35    0.16
  -2   7  -6    0.06    0.09
   2  -7  -6    0.36    0.16
   2   7   6    0.46    0.16
   2   7   6    0.31    0.13
   2   8  -6    0.15    0.08
  -2  -8  -6    0.07    0.22
  -2  -8  -6   -0.13    0.10
  -2   8   6    0.27    0.17
  -2   8   6    0.05    0.12
   2  -8  -6    0.16    0.15
  -2   8  -6    0.19    0.11
   2  -8  -6    0.41    0.18
   2   8   6    0.10    0.12
   2   0   7   11.25    0.59
  -2   0  -7   10.61    0.46
  -2   0   7   10.85    0.55
   2   0  -7   11.47    0.49
   2   0   7   11.01    0.59
  -2   0   7   10.64    0.54
   2   0   7   10.12    0.50
  -2   0  -7   11.16    0.54
   2   0  -7   10.28    0.48
  -2   0   7   10.42    0.46
   2  -1   7   21.55    0.83
   2  -1   7   20.25    0.92
   2  -1   7   20.23    0.92
  -2  -1  -7   20.39    0.76
   2   1  -7   21.27    0.83
  -2  -1  -7   20.27    0.83
  -2   1   7   20.83    0.86
  -2  -1  -7   21.06    0.84
  -2   1   7   19.31    0.85
  -2   1   7   19.61    0.77
   2   1  -7   20.05    0.81
  -2  -1   7   20.82    0.79
  -2  -1   7   20.98    0.89
  -2  -1   7   21.26    0.89
   2  -1  -7   19.60    0.79
  -2   1  -7   20.00    0.77
   2  -1  -7   20.43    0.79
  -2   1  -7   19.37    0.86
  -2   1  -7   22.30    0.90
   2   1   7   20.70    0.81
   2   1   7   20.05    0.89
   2   1   7   20.46    0.90
  -2   2   7    9.03    0.42
   2   2  -7    9.72    0.49
  -2   2   7    9.02    0.48
  -2   2   7    9.36    0.49
  -2  -2  -7    9.09    0.46
   2  -2   7    8.56    0.46
  -2  -2  -7    8.57    0.46
   2   2  -7    9.38    0.48
  -2   2  -7    9.82    0.43
   2  -2  -7    8.88    0.43
   2   2   7   10.38    0.63
  -2   2  -7    8.68    0.51
   2   2   7    8.92    0.45
  -2   2  -7    8.69    0.51
   2  -2  -7    9.56    0.43
  -2  -2   7    9.46    0.45
   2   2   7    8.68    0.51
   2   3  -7   74.34    2.54
  -2   3   7   70.71    2.51
  -2   3   7   74.82    2.52
   2   3  -7   71.98    2.31
  -2   3   7   71.59    2.43
  -2  -3  -7   73.76    2.49
   2   3  -7   74.59    2.54
   2  -3   7   72.09    2.49
  -2  -3  -7   71.37    2.48
  -2   3  -7   74.28    2.47
   2   3   7   72.38    2.59
  -2   3  -7   75.60    2.64
   2   3   7   70.85    2.58
   2   3   7   73.77    2.50
   2  -3  -7   75.10    2.49
   2  -3  -7   73.77    2.49
  -2   3  -7   77.20    2.65
  -2  -3   7   73.66    2.51
   2   4  -7    2.60    0.32
   2   4  -7    3.31    0.31
   2   4  -7    3.29    0.36
   2   4  -7    3.06    0.16
  -2  -4  -7    3.31    0.27
  -2   4   7    2.78    0.30
  -2   4   7    2.93    0.23
  -2  -4  -7    3.59    0.28
  -2   4   7    3.10    0.28
   2  -4   7    3.38    0.40
  -2   4  -7    3.02    0.36
   2   4   7    2.77    0.33
   2  -4  -7    2.73    0.25
  -2  -4   7    3.29    0.27
  -2   4  -7    3.20    0.38
   2   4   7    2.73    0.31
  -2   4  -7    2.77    0.23
   2  -4  -7    2.82    0.25
   2   5  -7    5.94    0.45
  -2   5   7    6.46    0.42
   2   5  -7    6.23    0.28
   2   5  -7    5.46    0.44
  -2   5   7    6.53    0.42
  -2   5   7    6.21    0.37
  -2  -5  -7    5.65    0.39
  -2  -5  -7    6.14    0.41
   2  -5  -7    6.02    0.40
  -2   5  -7    5.61    0.47
   2   5   7    5.91    0.43
  -2  -5   7    6.10    0.40
  -2   5  -7    7.32    0.51
   2   5   7    6.20    0.39
   2   5   7    6.54    0.44
  -2   5  -7    6.30    0.50
   2  -5  -7    6.54    0.42
  -2   5  -7    6.19    0.37
  -2  -6  -7    3.06    0.35
   2   6  -7    2.11    0.33
  -2   6   7    3.26    0.28
  -2   6   7    2.70    0.32
  -2   6   7    2.55    0.36
   2   6  -7    2.12    0.23
  -2  -6  -7    2.88    0.33
   2   6  -7    2.73    0.36
   2   6   7    3.34    0.37
  -2   6  -7    2.10    0.34
  -2   6  -7    2.84    0.42
   2  -6  -7    2.28    0.29
  -2   6  -7    2.76    0.25
   2   6   7    2.39    0.27
   2   6   7    2.47    0.32
   2  -6  -7    2.28    0.31
   2   7  -7    5.67    0.50
  -2  -7  -7    6.64    0.49
  -2  -7  -7    6.37    0.49
   2   7  -7    5.96    0.52
  -2   7   7    5.44    0.41
   2   7  -7    5.88    0.33
  -2   7   7    6.24    0.47
  -2   7   7    5.68    0.49
   2   7   7    6.11    0.47
  -2   7  -7    5.95    0.39
  -2   7  -7    7.45    0.59
   2  -7  -7    6.29    0.49
   2   7   7    5.51    0.41
  -2   7  -7    6.51    0.56
   2  -7  -7    5.42    0.46
   2   0  -8   15.91    0.67
  -2   0   8   15.14    0.66
   2   0   8   16.27    0.80
  -2   0  -8   15.88    0.63
   2   0   8   15.77    0.70
   2   0   8   17.26    0.82
  -2   0   8   16.05    0.76
  -2   0   8   15.54    0.75
   2   0  -8   15.46    0.67
  -2   0  -8   16.46    0.73
  -2   0  -8   15.30    0.72
   2  -1   8   78.93    2.87
   2  -1   8   81.57    2.88
  -2   1   8   81.19    2.80
  -2  -1  -8   79.90    2.75
  -2   1   8   80.32    2.69
  -2   1   8   81.24    2.80
   2   1  -8   81.03    2.73
  -2  -1  -8   80.69    2.76
   2  -1   8   81.01    2.75
   2   1  -8   81.98    2.74
   2   1   8   80.82    2.72
  -2   1  -8   82.18    2.65
  -2   1  -8   81.57    2.79
   2   1   8   81.62    2.84
  -2  -1   8   80.31    2.82
   2  -1  -8   79.48    2.69
  -2  -1   8   78.81    2.69
   2  -1  -8   78.57    2.68
  -2   1  -8   83.93    2.80
   2   1   8   77.07    2.83
   2   2  -8    2.88    0.26
  -2   2   8    3.34    0.29
  -2   2   8    2.78    0.31
   2  -2   8    3.65    0.38
   2   2  -8    2.98    0.27
  -2  -2  -8    3.35    0.27
  -2   2   8    2.64    0.22
  -2  -2  -8    3.25    0.30
   2  -2  -8    3.29    0.24
  -2   2  -8    3.33    0.31
  -2   2  -8    2.95    0.34
  -2   2  -8    2.97    0.22
  -2  -2   8    3.15    0.25
   2  -2  -8    3.43    0.25
   2   2   8    3.84    0.35
   2   2   8    3.65    0.33
   2  -3   8    9.22    0.52
  -2  -3  -8    9.67    0.51
   2   3  -8    9.70    0.54
  -2   3   8   10.06    0.55
   2   3  -8    9.53    0.54
  -2   3   8   10.65    0.56
  -2   3   8    8.72    0.46
  -2  -3  -8    9.67    0.50
   2  -3  -8    9.74    0.48
   2   3   8   10.31    0.52
   2   3   8    9.67    0.58
  -2   3  -8   10.21    0.60
   2   3   8    9.65    0.58
  -2   3  -8    9.84    0.46
   2  -3  -8    9.47    0.48
  -2   3  -8    9.42    0.58
  -2  -3   8    9.21    0.50
   2   4  -8    2.50    0.31
  -2   4   8    2.66    0.31
  -2  -4  -8    2.15    0.26
   2   4  -8    2.21    0.12
  -2   4   8    1.96    0.23
   2   4  -8    2.30    0.30
  -2   4   8    2.40    0.29
  -2  -4  -8    2.43    0.28
   2   4   8    2.73    0.35
  -2   4  -8    2.21    0.33
   2  -4  -8    2.30    0.26
   2   4   8    1.87    0.27
  -2  -4   8    2.53    0.29
  -2   4  -8    2.10    0.32
   2  -4  -8    2.14    0.26
  -2   4  -8    2.26    0.21
  -2   5   8    3.25    0.36
   2   5  -8    4.57    0.48
  -2  -5  -8    3.99    0.33
   2   5  -8    3.55    0.40
   2   5  -8    3.44    0.17
  -2   5   8    3.88    0.35
  -2  -5  -8    3.48    0.32
  -2   5  -8    4.10    0.46
   2   5   8    3.67    0.41
   2   5   8    3.78    0.41
   2   5   8    4.06    0.32
  -2   5  -8    4.06    0.47
   2  -5  -8    4.29    0.33
   2  -5  -8    3.43    0.31
  -2   5  -8    3.89    0.28
  -2   6   8    5.20    0.42
  -2   6   8    4.76    0.37
  -2  -6  -8    4.83    0.40
   2   6  -8    4.17    0.47
   2   6  -8    4.89    0.22
   2   6  -8    5.55    0.47
  -2   6   8    5.42    0.43
  -2   6  -8    4.56    0.53
   2   6   8    6.04    0.40
   2  -6  -8    4.91    0.40
   2   6   8    5.46    0.45
  -2   6  -8    4.71    0.52
   2   6   8    5.37    0.45
   2  -6  -8    4.10    0.38
   2   7  -8    3.76    0.46
  -2   7   8    2.99    0.34
  -2  -7  -8    3.00    0.38
   2   7  -8    2.75    0.40
  -2  -7  -8    4.12    0.46
  -2   7   8    3.38    0.42
  -2   7   8    4.40    0.48
  -2   7  -8    3.81    0.50
  -2   7  -8    3.17    0.48
  -2   7  -8    3.26    0.28
   2  -7  -8    3.65    0.44
   2   7   8    3.93    0.35
   2  -7  -8    3.98    0.46
   2   0   9   -0.02    0.08
   2   0  -9   -0.01    0.06
  -2   0  -9    0.15    0.10
  -2   0  -9    0.03    0.09
  -2   0   9    0.11    0.09
   2   0   9   -0.09    0.08
  -2   0   9    0.04    0.09
   2   0   9   -0.08    0.10
  -2   0   9   -0.07    0.08
  -2   0  -9   -0.08    0.05
   2   0  -9    0.03    0.07
  -2   1   9    5.44    0.35
  -2   1   9    5.39    0.42
   2   1  -9    5.34    0.36
  -2  -1  -9    5.80    0.39
   2  -1   9    6.57    0.49
   2   1  -9    6.19    0.38
   2  -1   9    6.63    0.41
  -2   1   9    5.86    0.43
  -2  -1   9    5.76    0.44
  -2   1  -9    6.09    0.32
   2   1   9    5.56    0.38
  -2   1  -9    6.18    0.42
   2   1   9    6.04    0.47
   2  -1  -9    6.11    0.36
  -2  -1   9    6.18    0.38
  -2   1  -9    6.41    0.43
   2   1   9    5.97    0.47
   2  -1  -9    6.44    0.36
  -2   2   9   15.35    0.75
  -2   2   9   14.44    0.64
   2  -2   9   15.02    0.71
  -2  -2  -9   13.31    0.66
  -2  -2  -9   15.11    0.69
   2   2  -9   14.50    0.69
  -2   2   9   13.48    0.72
   2   2  -9   12.85    0.66
   2   2   9   15.46    0.73
   2   2   9   14.68    0.78
  -2  -2   9   15.20    0.81
  -2   2  -9   14.78    0.84
  -2   2  -9   13.67    0.60
   2   2   9   14.59    0.78
   2  -2  -9   13.87    0.63
   2  -2  -9   15.38    0.66
  -2   2  -9   13.18    0.72
  -2  -3  -9    1.58    0.22
  -2   3   9    1.68    0.21
  -2  -3  -9    1.56    0.22
   2   3  -9    1.25    0.22
   2   3  -9    1.78    0.26
  -2   3   9    1.88    0.27
  -2   3   9    2.03    0.29
   2   3   9    1.56    0.26
  -2   3  -9    2.05    0.30
  -2  -3   9    1.92    0.27
   2  -3  -9    1.77    0.22
   2   3   9    1.66    0.29
   2  -3  -9    2.16    0.25
  -2   3  -9    2.00    0.30
  -2   3  -9    1.56    0.18
   2   4  -9   12.00    0.68
  -2   4   9   13.56    0.71
  -2   4   9   12.87    0.70
  -2  -4  -9   14.04    0.65
  -2  -4  -9   11.94    0.63
   2   4  -9   11.70    0.68
  -2   4  -9   12.44    0.58
  -2   4  -9   13.04    0.75
   2   4   9   13.16    0.75
   2   4   9   12.55    0.74
   2  -4  -9   13.76    0.65
   2  -4  -9   13.72    0.65
  -2   4  -9   13.13    0.75
  -2   5   9    2.10    0.30
  -2  -5  -9    1.99    0.27
   2   5  -9    2.07    0.32
  -2   5   9    1.86    0.29
  -2  -5  -9    1.97    0.28
   2   5   9    2.44    0.36
   2  -5  -9    1.95    0.27
  -2   5  -9    1.61    0.30
  -2   5  -9    2.13    0.23
   2   5   9    1.75    0.30
  -2   5  -9    2.73    0.39
   2  -5  -9    2.26    0.30
   2   6  -9    0.97    0.25
  -2   6   9    1.37    0.25
  -2   6   9    1.44    0.27
  -2  -6  -9    1.45    0.26
   2   6  -9    1.45    0.29
  -2   6   9    1.47    0.29
  -2   6  -9    0.98    0.25
   2   6   9    1.39    0.29
  -2   6  -9    1.16    0.29
  -2   6  -9    1.43    0.20
   2  -6  -9    1.40    0.26
   2   6   9    0.67    0.29
   2  -6  -9    1.24    0.25
  -2   0 -10    3.81    0.33
   2   0 -10    3.56    0.29
   2   0 -10    3.22    0.28
  -2   0  10    3.58    0.29
  -2   0  10    3.92    0.42
  -2   0  10    4.41    0.46
  -2   0 -10    3.44    0.32
   2   0  10    4.00    0.47
   2   0  10    4.12    0.47
  -2  -1 -10    3.68    0.32
  -2   1  10    3.48    0.39
   2  -1  10    3.80    0.44
  -2   1  10    2.81    0.36
  -2   1  10    3.40    0.28
   2   1 -10    3.02    0.28
   2   1 -10    3.42    0.29
  -2  -1 -10    2.72    0.31
  -2   1 -10    3.27    0.36
   2   1  10    4.24    0.47
  -2   1 -10    2.54    0.31
  -2  -1  10    3.49    0.29
   2   1  10    3.62    0.42
   2  -1 -10    2.94    0.26
   2  -1 -10    2.96    0.25
  -2   1 -10    3.35    0.23
  -2   2  10    2.54    0.35
   2   2 -10    2.09    0.27
  -2   2  10    2.32    0.33
  -2  -2 -10    2.41    0.28
  -2  -2 -10    3.06    0.33
   2   2 -10    2.72    0.31
   2  -2 -10    2.09    0.24
  -2   2 -10    2.39    0.31
  -2   2 -10    2.77    0.35
   2  -2 -10    2.26    0.25
   2   2  10    2.20    0.34
   2   2  10    2.69    0.37
  -2   2 -10    2.28    0.20
   2   3 -10    4.70    0.38
   2   3 -10    5.03    0.39
  -2  -3 -10    4.90    0.37
  -2   3  10    4.98    0.43
  -2   3  10    4.74    0.42
  -2  -3 -10    4.64    0.35
  -2   3 -10    4.33    0.28
   2  -3 -10    4.67    0.33
   2   3  10    4.82    0.45
   2  -3 -10    4.85    0.34
   2   3  10    5.23    0.46
  -2   3 -10    4.61    0.41
  -2   3 -10    4.09    0.39
   2   4 -10    1.59    0.27
  -2  -4 -10    2.26    0.28
  -2  -4 -10    2.44    0.30
  -2   4  10    2.86    0.39
  -2   4  10    2.10    0.33
   2   4 -10    3.60    0.41
   2   4  10    2.15    0.36
  -2   4 -10    2.73    0.22
   2  -4 -10    2.90    0.32
   2   4  10    2.71    0.39
  -2   4 -10    2.99    0.39
  -2   4 -10    2.56    0.38
   2  -4 -10    2.49    0.29
  -2  -5 -10    0.76    0.20
   2   5 -10    0.81    0.22
  -2  -5 -10    0.94    0.21
  -2   5  10    0.97    0.25
  -2   5  10    0.87    0.23
   2   5 -10    1.14    0.25
   2  -5 -10    0.79    0.19
  -2   5 -10    0.61    0.22
  -2   5 -10    1.21    0.28
  -2   5 -10    1.20    0.17
   2   5  10    0.80    0.28
   2  -5 -10    0.67    0.17
   2   0 -11    0.89    0.17
   2   0  11    0.61    0.21
  -2   0  11    0.79    0.24
  -2   0 -11    0.85    0.20
   2   0  11    0.53    0.22
  -2   0 -11    0.35    0.14
  -2   0  11    0.62    0.21
   2   0 -11    0.72    0.16
  -2  -1 -11    1.50    0.24
   2   1 -11    1.45    0.22
  -2   1  11    1.28    0.28
   2   1 -11    1.38    0.22
  -2   1  11    2.71    0.57
  -2  -1 -11    1.40    0.23
   2  -1 -11    1.71    0.23
   2   1  11    1.42    0.30
   2  -1 -11    1.85    0.25
  -2   1 -11    1.74    0.28
   2   1  11    2.02    0.34
  -2   1 -11    1.59    0.25
  -2   2  11   11.56    0.73
  -2  -2 -11   12.50    0.65
   2   2 -11   11.78    0.63
  -2  -2 -11   11.41    0.62
   2   2 -11   12.23    0.64
  -2   2  11   11.57    0.73
   2  -2 -11   12.80    0.61
   2   2  11    9.75    0.81
   2  -2 -11   11.50    0.60
  -2   2 -11   12.40    0.53
  -2   2 -11   12.73    0.71
  -2   2 -11   12.44    0.70
   2   2  11   12.14    0.78
   2   3 -11    2.02    0.30
  -2   3  11    2.32    0.37
   2   3 -11    1.96    0.28
  -2  -3 -11    1.59    0.25
  -2  -3 -11    1.73    0.25
  -2   3  11    2.08    0.35
  -2   3 -11    1.97    0.32
   2   3  11    1.99    0.36
   2  -3 -11    1.80    0.25
   2   3  11    2.51    0.40
  -2   3 -11    1.87    0.31
   2  -3 -11    1.88    0.25
  -2   3 -11    2.01    0.21
  -2   4  11   10.70    0.72
   2   4 -11   10.38    0.69
  -2   4  11   11.80    0.74
  -2  -4 -11   11.11    0.63
   2   4 -11   11.51    0.68
  -2  -4 -11   11.60    0.63
   2  -4 -11   11.34    0.62
   2  -4 -11   10.70    0.60
  -2   4 -11   11.09    0.71
  -2   4 -11   12.66    0.75
   2   4  11   10.41    0.75
  -2   4 -11   11.06    0.51
   2   0 -12    0.01    0.09
   2   0 -12    0.08    0.10
  -2   0  12    0.15    0.16
  -2   0 -12    0.17    0.13
   2   0  12   -0.03    0.13
   2   0  12    0.23    0.17
  -2   0 -12   -0.10    0.09
  -2   1  12    8.72    0.65
  -2   1  12    8.88    0.65
   2   1 -12    7.52    0.50
   2   1 -12    8.60    0.52
  -2  -1 -12    8.87    0.55
  -2  -1 -12    8.98    0.55
   2   1  12    8.48    0.68
  -2   1 -12    8.52    0.57
  -2   1 -12    8.83    0.57
   2  -1 -12    9.05    0.51
   2  -1 -12    7.93    0.48
   2   1  12    8.75    0.69
   2   2 -12    1.18    0.23
  -2  -2 -12    1.21    0.23
  -2  -2 -12    1.01    0.22
  -2   2  12    1.29    0.31
   2   2 -12    1.08    0.21
  -2   2  12    0.68    0.23
  -2   2 -12    0.47    0.18
  -2   2 -12    1.08    0.25
   2   2  12    0.29    0.19
   2  -2 -12    0.99    0.20
   2  -2 -12    0.88    0.18
   2   2  12    1.40    0.33
  -3   0   0   -0.03    0.02
  -3   0   0   -0.02    0.02
  -3  -1   0  124.29    7.25
   3   1   0  120.96    7.04
   3  -1   0  128.09    8.54
   3   1   0  131.44    4.60
  -3   1   0  121.02    4.84
  -3  -1   0  128.75    4.60
   3   2   0    1.23    0.08
  -3  -2   0    1.17    0.10
  -3   2   0    1.27    0.12
   3   2   0    1.29    0.08
   3   2   0    1.20    0.09
  -3   2   0    1.11    0.09
  -3  -2   0    1.08    0.09
  -3   2   0    1.26    0.14
   3  -2   0    1.25    0.08
   3   2   0    1.28    0.09
  -3  -2   0    1.37    0.09
  -3   3   0    4.52    0.23
   3  -3   0    4.54    0.22
  -3  -3   0    4.74    0.23
   3   3   0    4.51    0.23
  -3   3   0    4.46    0.27
  -3  -3   0    4.46    0.25
   3   3   0    4.58    0.23
  -3  -3   0    4.33    0.25
  -3   3   0    4.44    0.26
   3   3   0    4.94    0.23
   3   3   0    4.64    0.21
   3  -4   0   27.44    0.97
   3   4   0   28.42    1.01
   3   4   0   28.38    1.00
   3  -4   0   29.01    1.08
  -3  -4   0   27.09    1.04
  -3   4   0   27.64    1.04
   3   4   0   26.58    0.98
   3   4   0   28.09    0.96
  -3   4   0   26.86    1.04
  -3  -4   0   28.05    1.04
  -3   4   0   29.03    1.01
  -3  -4   0   27.87    1.00
   3   5   0    7.01    0.36
  -3   5   0    7.34    0.38
  -3  -5   0    7.30    0.43
  -3   5   0    7.23    0.41
  -3  -5   0    7.51    0.37
   3   5   0    7.51    0.38
  -3  -5   0    7.25    0.42
   3   5   0    7.73    0.38
  -3   5   0    7.59    0.41
   3  -5   0    7.53    0.36
   3   6   0   45.58    1.62
  -3  -6   0   45.17    1.76
   3  -6   0   48.72    1.65
  -3   6   0   48.96    1.74
  -3   6   0   49.30    1.71
   3   6   0   46.00    1.66
  -3  -6   0   47.40    1.67
   3   6   0   47.49    1.69
  -3   6   0   47.98    1.73
   3   6   0   47.35    1.68
  -3  -6   0   47.98    1.79
   3   7   0    0.03    0.08
   3   7   0   -0.07    0.06
  -3  -7   0    0.24    0.13
   3   7   0    0.02    0.07
  -3  -7   0    0.10    0.11
  -3  -7   0   -0.05    0.07
   3   7   0   -0.04    0.08
  -3   7   0    0.00    0.09
  -3   7   0    0.07    0.10
  -3   7   0   -0.03    0.08
  -3   8   0    9.84    0.60
   3   8   0   10.82    0.55
  -3   8   0   10.36    0.61
  -3   8   0   10.94    0.60
  -3  -8   0   10.46    0.68
  -3  -8   0   11.02    0.70
   3   9   0    0.25    0.11
  -3  -9   0   -0.05    0.11
  -3   9   0    0.07    0.11
  -3   0  -1  371.24   17.47
  -3   0  -1  380.90   12.81
   3   0   1  391.70   17.44
  -3  -1  -1  311.13   10.76
   3   1  -1  300.55   13.81
  -3   1   1  330.50   10.81
  -3   1   1  298.11   14.00
   3   1  -1  325.80   10.45
  -3  -1  -1  310.71   15.16
   3  -1   1  321.98   17.38
   3   1   1  323.38   14.99
  -3   1  -1  318.81   17.11
  -3  -1   1  311.17   14.27
  -3   1  -1  293.53   10.98
   3  -1  -1  332.96   13.62
   3  -1  -1  305.98   10.48
  -3  -1   1  308.83   10.38
  -3  -2  -1   79.66    7.94
   3  -2   1   81.18   11.30
  -3   2   1   91.14   10.80
  -3   2   1   71.62    3.44
  -3  -2  -1   75.68    3.54
   3   2  -1   75.21    7.84
   3   2  -1   72.13    3.42
   3   2   1   67.06    7.18
  -3  -2   1   79.47    7.07
   3  -2  -1   66.14    3.45
   3   2   1   76.32    3.46
  -3  -2   1   70.74    3.46
   3   3  -1   27.07    0.90
  -3   3   1   26.74    0.92
   3  -3   1   27.33    0.92
  -3  -3  -1   26.73    0.95
  -3   3   1   26.50    0.95
   3   3  -1   27.40    0.94
  -3  -3  -1   27.10    0.95
   3   3  -1   25.50    0.88
  -3   3   1   25.86    0.95
  -3  -3  -1   25.85    0.92
   3   3  -1   26.64    0.93
  -3  -3   1   28.19    1.05
  -3   3  -1   27.05    1.00
   3  -3  -1   26.62    0.99
   3   3   1   26.44    0.93
  -3  -3   1   26.78    0.94
   3   3   1   27.39    0.95
   3   3   1   26.42    0.92
   3   3   1   27.59    0.95
  -3   3  -1   28.25    1.02
  -3   3  -1   27.09    1.00
  -3  -3   1   25.87    1.03
   3  -3  -1   27.11    0.99
  -3   4   1   12.96    0.55
   3   4  -1   12.06    0.53
   3   4  -1   12.36    0.50
  -3  -4  -1   13.56    0.56
  -3   4   1   12.49    0.52
  -3  -4  -1   13.18    0.52
   3   4  -1   13.45    0.57
  -3  -4  -1   13.22    0.57
  -3   4   1   12.32    0.54
  -3   4  -1   12.92    0.59
  -3  -4   1   13.00    0.59
   3   4   1   13.27    0.52
   3  -4  -1   13.24    0.60
   3   4   1   13.79    0.55
  -3   4  -1   13.18    0.56
   3  -4  -1   12.92    0.60
  -3   4  -1   13.81    0.61
  -3  -4   1   13.46    0.54
   3   4   1   13.54    0.54
  -3  -4   1   13.35    0.59
   3   4   1   14.13    0.61
  -3  -5  -1   38.71    1.35
   3   5  -1   39.33    1.37
  -3   5   1   38.76    1.39
  -3   5   1   39.86    1.36
   3   5  -1   38.09    1.37
   3   5  -1   37.67    1.33
   3  -5   1   35.83    1.33
  -3  -5  -1   36.82    1.41
  -3  -5  -1   39.21    1.42
  -3   5   1   37.19    1.38
  -3   5  -1   37.41    1.40
   3  -5  -1   38.24    1.42
   3   5   1   38.46    1.34
  -3  -5   1   39.25    1.34
   3   5   1   36.81    1.29
  -3  -5   1   38.16    1.42
  -3  -5   1   35.62    1.41
  -3   5  -1   37.40    1.36
   3  -5  -1   37.73    1.43
   3   5   1   36.71    1.34
  -3   5  -1   37.66    1.41
   3   5   1   36.85    1.32
  -3  -6  -1   18.16    0.82
   3   6  -1   17.66    0.71
   3  -6   1   16.07    0.69
   3   6  -1   16.58    0.73
   3   6  -1   16.42    0.73
  -3  -6  -1   17.92    0.81
  -3   6   1   17.03    0.74
  -3   6   1   18.16    0.77
  -3  -6  -1   16.65    0.71
  -3   6   1   17.15    0.76
  -3  -6   1   17.93    0.83
   3   6   1   16.76    0.67
   3  -6  -1   17.43    0.82
  -3   6  -1   16.41    0.73
  -3   6  -1   17.52    0.78
   3   6   1   16.26    0.72
   3  -6  -1   17.46    0.82
   3   6   1   16.91    0.72
  -3   6  -1   15.46    0.76
   3   6   1   15.98    0.70
  -3  -6   1   16.75    0.71
  -3  -6   1   17.68    0.82
  -3   7   1    6.45    0.43
   3   7  -1    7.18    0.43
  -3  -7  -1    7.13    0.50
  -3   7   1    7.20    0.43
  -3  -7  -1    6.74    0.48
   3   7  -1    7.12    0.39
  -3   7   1    6.48    0.43
   3   7  -1    6.60    0.41
   3   7   1    7.00    0.42
  -3  -7   1    5.61    0.54
  -3   7  -1    6.74    0.45
  -3   7  -1    6.71    0.45
   3   7   1    6.61    0.39
   3  -7  -1    6.85    0.50
  -3  -7   1    7.37    0.46
  -3   7  -1    6.82    0.43
   3   7   1    6.64    0.41
  -3  -7   1    6.01    0.48
   3   8  -1    1.63    0.22
   3   8  -1    1.66    0.19
  -3   8   1    1.67    0.25
  -3   8   1    1.65    0.26
  -3  -8  -1    1.59    0.30
  -3   8   1    1.65    0.25
  -3  -8  -1    1.64    0.30
   3   8   1    1.27    0.20
  -3   8  -1    1.72    0.28
  -3  -8   1    2.04    0.35
  -3   8  -1    1.75    0.27
  -3   8  -1    1.68    0.28
  -3   9   1    2.91    0.35
  -3  -9  -1    2.07    0.35
  -3   9   1    3.31    0.52
   3   9  -1    2.78    0.30
  -3  -9  -1    2.57    0.40
   3   9   1    3.05    0.33
  -3   9  -1    2.66    0.33
  -3   0   2  130.14    6.47
   3   0  -2  122.17    7.00
  -3   0  -2  125.22    5.19
   3   0   2  123.11    5.27
  -3   0   2  116.87    4.41
   3   0   2  144.47   10.76
   3   0  -2  125.97    4.49
  -3   0  -2  128.27   10.40
   3   1  -2   28.04    0.93
   3  -1   2   28.88    0.95
   3   1  -2   27.87    0.93
   3   1  -2   27.67    0.94
   3   1  -2   28.46    0.93
   3   1   2   28.58    0.95
  -3   1  -2   28.77    1.01
   3   1   2   27.81    0.98
  -3   1  -2   28.85    0.97
  -3   2   2    5.47    0.26
  -3  -2  -2    5.81    0.25
   3  -2   2    5.82    0.26
  -3  -2  -2    5.42    0.26
   3   2  -2    5.23    0.25
  -3   2   2    5.08    0.24
  -3  -2  -2    4.81    0.25
   3   2  -2    5.62    0.25
  -3  -2   2    5.21    0.23
  -3   2  -2    5.17    0.26
   3   2   2    5.81    0.27
  -3  -2   2    5.22    0.26
   3   2   2    5.45    0.24
   3   2   2    5.34    0.26
   3  -2  -2    5.22    0.25
   3   2   2    5.55    0.24
   3  -3   2   63.67    2.09
   3   3  -2   62.61    2.10
  -3   3   2   63.11    2.09
   3   3  -2   64.96    2.11
  -3  -3   2   64.55    2.14
  -3  -3   2   62.02    2.14
   3   3   2   62.98    2.08
  -3   3  -2   64.69    2.17
  -3  -3   2   63.63    2.08
  -3  -4  -2    1.50    0.18
   3   4  -2    1.25    0.12
  -3   4   2    1.35    0.15
   3   4  -2    1.16    0.15
  -3   4   2    1.59    0.16
   3   4  -2    1.31    0.16
  -3  -4  -2    1.62    0.19
   3  -4   2    1.38    0.16
  -3   4   2    0.96    0.13
  -3   4  -2    1.66    0.23
  -3  -4   2    1.59    0.17
  -3  -4   2    1.15    0.18
   3  -4  -2    1.35    0.18
  -3   4  -2    1.16    0.18
   3   4   2    1.16    0.14
   3  -4  -2    1.41    0.18
   3   4   2    1.15    0.15
   3   4   2    1.43    0.13
  -3  -4   2    1.23    0.18
   3   4   2    1.41    0.16
  -3   4  -2    1.66    0.19
  -3   5   2    0.87    0.14
  -3   5   2    0.71    0.13
  -3   5   2    0.90    0.14
   3  -5   2    0.89    0.14
  -3  -5  -2    0.88    0.15
  -3  -5  -2    0.82    0.15
   3   5  -2    0.91    0.14
   3   5  -2    0.83    0.13
   3   5  -2    0.87    0.16
   3   5   2    0.89    0.13
   3   5   2    0.87    0.14
   3   5   2    0.85    0.14
  -3   5  -2    0.79    0.17
  -3   5  -2    1.00    0.16
   3   5   2    0.61    0.11
   3  -5  -2    0.67    0.14
   3  -5  -2    0.97    0.17
  -3   5  -2    0.95    0.19
  -3  -5   2    0.97    0.14
  -3  -5   2    0.81    0.17
  -3   6   2    1.66    0.21
   3   6  -2    2.30    0.24
  -3  -6  -2    2.24    0.28
  -3   6   2    2.56    0.26
   3  -6   2    1.98    0.23
   3   6  -2    2.01    0.19
  -3  -6  -2    2.12    0.27
   3   6  -2    2.32    0.26
  -3   6   2    2.30    0.24
   3   6   2    2.10    0.19
  -3   6  -2    1.94    0.26
  -3   6  -2    2.02    0.25
   3  -6  -2    2.56    0.32
   3  -6  -2    1.85    0.26
  -3  -6   2    1.77    0.27
   3   6   2    2.39    0.25
  -3   6  -2    2.65    0.32
  -3  -6   2    2.37    0.24
   3   6   2    2.26    0.25
   3   6   2    2.45    0.26
  -3  -7  -2    7.29    0.50
   3   7  -2    8.14    0.46
  -3  -7  -2    6.66    0.48
  -3   7   2    6.71    0.43
   3  -7   2    6.98    0.40
  -3   7   2    7.10    0.43
   3   7  -2    6.36    0.37
  -3   7   2    6.68    0.43
  -3   7  -2    6.43    0.46
  -3   7  -2    6.95    0.48
   3   7   2    6.93    0.41
   3  -7  -2    7.10    0.50
  -3   7  -2    6.71    0.43
   3  -7  -2    6.28    0.48
   3   7   2    7.85    0.45
  -3  -8  -2    5.02    0.46
   3   8  -2    5.73    0.35
  -3   8   2    5.39    0.41
  -3   8   2    6.31    0.43
  -3  -8  -2    5.21    0.46
  -3   8   2    4.85    0.38
  -3   8  -2    5.68    0.41
  -3   8  -2    5.45    0.45
   3  -8  -2    5.15    0.47
   3  -8  -2    5.84    0.49
   3   8   2    5.95    0.39
  -3  -9  -2    1.35    0.31
  -3   9   2    1.25    0.24
  -3   9   2    1.46    0.26
  -3  -9  -2    1.89    0.37
  -3   9  -2    1.18    0.23
   3  -9  -2    2.02    0.38
   3   9   2    1.61    0.25
   3   0   3    3.27    0.21
  -3   0  -3    3.57    0.18
   3   0  -3    3.58    0.16
  -3   0  -3    3.38    0.21
   3   0   3    3.75    0.19
  -3   0   3    3.43    0.17
   3   0  -3    3.39    0.15
   3   0   3    3.23    0.22
  -3   0  -3    3.73    0.22
  -3   0   3    3.54    0.17
  -3  -1  -3   99.25    4.61
  -3   1   3   92.55    7.50
  -3   1   3  101.97    4.13
   3   1  -3   96.31    4.27
   3  -1   3   99.35    5.16
  -3  -1  -3   85.19   11.85
  -3  -1   3   94.15    4.38
   3   1   3  105.11    4.95
   3   1   3  111.01   15.01
   3  -1  -3  106.47    8.35
  -3   1  -3  102.98    5.18
   3  -1  -3  107.30    4.19
  -3  -1   3   97.93    9.13
  -3  -2  -3    0.98    0.12
   3   2  -3    0.75    0.11
  -3   2   3    0.56    0.08
  -3   2   3    0.78    0.11
  -3  -2  -3    0.86    0.12
   3   2  -3    0.81    0.11
  -3   2  -3    0.54    0.12
   3   2   3    1.00    0.14
   3  -2  -3    0.62    0.08
   3   2   3    0.80    0.10
  -3  -2   3    0.84    0.09
   3   2   3    0.88    0.13
   3   3  -3    0.05    0.06
  -3  -3  -3    0.05    0.05
  -3   3   3    0.05    0.04
  -3   3   3    0.04    0.04
   3  -3   3    0.06    0.05
  -3  -3  -3    0.09    0.06
   3   3  -3    0.03    0.03
   3   3  -3    0.16    0.08
   3  -3  -3    0.04    0.05
  -3  -3   3    0.11    0.05
   3   3   3    0.09    0.05
   3   3   3    0.05    0.05
  -3   3  -3    0.09    0.06
   3   3   3    0.06    0.06
   3  -3  -3    0.04    0.05
   3   3   3    0.10    0.06
  -3  -4  -3    9.30    0.46
   3  -4   3   10.04    0.45
  -3   4   3    9.92    0.43
  -3   4   3    9.19    0.43
   3   4  -3   10.09    0.39
  -3  -4  -3    9.58    0.46
  -3   4   3   10.22    0.44
   3   4  -3    9.66    0.46
   3   4  -3    9.62    0.46
   3   4   3   10.63    0.44
  -3   4  -3   10.82    0.55
  -3   4  -3    9.62    0.46
  -3   4  -3    9.73    0.52
   3   4   3   10.21    0.47
  -3  -4   3    9.36    0.46
   3   4   3    9.77    0.46
   3  -4  -3   10.12    0.48
   3  -4  -3    9.94    0.48
   3   4   3   10.31    0.45
   3  -5   3   57.15    1.99
  -3   5   3   56.79    1.98
  -3  -5  -3   58.79    2.04
  -3   5   3   58.96    2.00
  -3   5   3   57.03    1.99
   3   5  -3   58.75    1.93
  -3  -5  -3   58.76    2.04
   3   5  -3   59.29    2.03
   3   5  -3   57.34    2.02
  -3  -5   3   57.20    1.98
   3   5   3   59.10    1.97
  -3   5  -3   58.23    2.09
  -3   5  -3   56.75    2.09
  -3   5  -3   57.60    2.00
   3   5   3   56.90    2.00
   3   5   3   56.87    2.00
   3   5   3   57.20    1.95
   3  -5  -3   59.51    2.06
   3  -5  -3   57.44    2.04
  -3  -6  -3   28.65    1.16
   3   6  -3   27.93    1.01
   3   6  -3   26.29    1.10
  -3  -6  -3   28.19    1.14
   3  -6   3   26.49    1.19
  -3   6   3   27.72    1.08
  -3   6   3   27.96    1.09
  -3   6   3   28.94    1.08
   3   6  -3   26.78    1.10
   3  -6  -3   28.25    1.18
   3  -6  -3   27.47    1.16
   3   6   3   28.79    1.10
  -3   6  -3   27.26    1.09
  -3   6  -3   26.86    1.17
  -3  -6   3   27.62    1.09
   3   6   3   29.01    1.08
   3   6   3   26.54    1.10
  -3   6  -3   26.53    1.16
   3   6   3   30.23    1.07
  -3   7   3    7.45    0.44
   3   7  -3    6.80    0.37
  -3  -7  -3    7.12    0.49
  -3   7   3    7.12    0.44
  -3  -7  -3    6.78    0.49
  -3   7   3    7.71    0.45
  -3   7  -3    6.90    0.50
   3  -7  -3    7.17    0.52
  -3   7  -3    7.94    0.52
   3  -7  -3    7.55    0.52
   3   7   3    7.11    0.46
  -3   7  -3    7.44    0.45
   3   7   3    7.60    0.50
  -3  -8  -3    9.58    0.62
  -3  -8  -3    7.52    0.58
  -3   8   3    9.99    0.60
   3   8  -3    8.10    0.44
  -3   8   3    9.42    0.54
  -3   8   3    8.73    0.53
  -3   8  -3   10.24    0.62
   3   8   3    8.63    0.51
  -3   8  -3    9.22    0.54
   3  -8  -3    7.45    0.59
   3  -8  -3    8.19    0.60
  -3   9   3    2.74    0.34
   3   9  -3    3.12    0.26
  -3  -9  -3    2.95    0.43
  -3  -9  -3    2.87    0.44
  -3   9   3    3.06    0.38
   3  -9  -3    2.89    0.42
  -3   9  -3    2.61    0.34
   3  -9  -3    3.70    0.48
   3   9   3    3.46    0.37
   3   0  -4  161.82   13.09
  -3   0  -4  174.66   16.07
  -3   0   4  171.70   12.00
   3   0  -4  169.63    6.40
  -3   0   4  163.25    6.62
   3   0   4  129.40   14.02
   3   0   4  152.78    7.44
  -3   0  -4  163.90    7.18
  -3  -1  -4  143.24   14.18
  -3  -1  -4  158.24    7.36
   3  -1   4  135.97    7.80
   3   1  -4  134.29   12.43
   3  -1   4  138.45   18.03
  -3   1   4  146.78    6.08
  -3   1   4  152.08   11.29
   3   1  -4  148.11    6.20
   3  -1  -4  153.58    5.85
   3   1   4  158.80   13.84
  -3  -1   4  135.29   12.44
   3  -1  -4  129.13   11.40
  -3  -1   4  137.30    6.17
  -3   1  -4  143.02   18.51
   3   2  -4    1.07    0.13
  -3   2   4    0.96    0.11
  -3   2   4    0.68    0.10
  -3  -2  -4    1.12    0.13
   3   2  -4    1.04    0.13
   3   2  -4    1.03    0.14
   3  -2   4    0.81    0.11
  -3  -2  -4    1.00    0.14
  -3  -2  -4    0.97    0.13
  -3  -2   4    0.97    0.11
   3   2   4    0.74    0.11
  -3   2  -4    0.93    0.15
   3   2   4    1.54    0.17
   3   2   4    1.24    0.17
  -3   2  -4    0.70    0.10
  -3   2  -4    0.80    0.14
   3  -2  -4    0.96    0.11
   3  -3   4    8.82    0.43
  -3   3   4    9.98    0.42
   3   3  -4    9.53    0.45
  -3  -3  -4   10.97    0.49
   3   3  -4    9.43    0.33
  -3   3   4    9.03    0.42
   3   3  -4   10.43    0.47
  -3  -3  -4    9.26    0.44
   3   3   4    9.67    0.45
   3   3   4    9.37    0.44
  -3   3  -4    9.55    0.43
  -3   3  -4    8.62    0.49
   3  -3  -4    8.48    0.41
  -3  -3   4    8.93    0.40
   3  -3  -4    9.02    0.41
   3   4  -4    4.58    0.31
  -3   4   4    4.95    0.29
   3   4  -4    5.00    0.22
  -3  -4  -4    4.84    0.30
   3  -4   4    5.07    0.30
  -3   4   4    5.05    0.29
  -3  -4  -4    4.70    0.30
   3   4  -4    5.48    0.32
  -3   4  -4    4.80    0.36
   3  -4  -4    4.47    0.30
   3   4   4    6.04    0.49
  -3   4  -4    4.81    0.30
   3   4   4    4.97    0.29
   3   4   4    4.80    0.28
   3  -4  -4    5.08    0.31
  -3  -4   4    4.71    0.29
   3   4   4    5.22    0.32
  -3   5   4   27.96    1.06
  -3   5   4   27.26    1.07
  -3  -5  -4   28.99    1.12
   3   5  -4   27.76    1.10
   3  -5   4   29.13    1.09
  -3  -5  -4   29.52    1.12
   3   5  -4   28.20    0.99
   3   5  -4   29.57    1.12
  -3   5   4   26.91    1.06
  -3  -5   4   27.90    1.08
   3  -5  -4   27.50    1.12
   3   5   4   29.86    1.12
  -3   5  -4   29.60    1.20
   3   5   4   27.63    1.10
   3   5   4   28.37    1.05
  -3   5  -4   27.72    1.09
   3  -5  -4   29.95    1.13
  -3   5  -4   27.60    1.19
   3   5   4   28.41    1.07
  -3  -6  -4   52.95    1.94
  -3   6   4   50.82    1.87
   3   6  -4   53.07    1.91
   3   6  -4   54.06    1.93
  -3   6   4   52.61    1.89
   3   6  -4   51.99    1.78
  -3   6   4   54.51    1.89
  -3  -6  -4   53.65    1.95
   3   6   4   53.58    1.95
  -3   6  -4   54.36    2.05
  -3   6  -4   52.75    2.03
   3   6   4   53.60    1.95
   3   6   4   53.16    1.90
   3  -6  -4   56.09    2.01
   3  -6  -4   54.35    2.00
  -3  -6   4   54.48    1.93
  -3   6  -4   54.89    1.93
  -3   7   4    5.24    0.38
  -3   7   4    5.63    0.38
  -3  -7  -4    4.77    0.42
  -3  -7  -4    5.57    0.57
  -3   7   4    5.46    0.38
   3   7  -4    6.03    0.32
  -3   7  -4    5.55    0.38
   3  -7  -4    5.78    0.45
  -3   7  -4    5.37    0.44
   3  -7  -4    4.94    0.42
   3   7   4    5.63    0.40
   3   7   4    5.20    0.36
   3   7   4    5.43    0.39
  -3   8   4    4.79    0.38
  -3  -8  -4    5.55    0.48
  -3   8   4    4.55    0.37
  -3   8   4    4.70    0.39
  -3  -8  -4    4.75    0.45
   3   8  -4    4.53    0.29
   3   8  -4    4.55    0.32
  -3   8  -4    4.35    0.36
   3  -8  -4    3.87    0.46
   3  -8  -4    5.07    0.46
   3   8   4    5.12    0.37
  -3   0   5   76.81    2.52
   3   0   5   75.50    2.59
   3   0   5   75.89    2.59
   3  -1   5    4.91    0.33
   3   1  -5    4.89    0.26
  -3   1   5    4.78    0.31
  -3  -1  -5    4.68    0.25
  -3   1   5    4.62    0.22
  -3   1   5    5.34    0.28
  -3  -1  -5    4.94    0.29
  -3  -1  -5    5.29    0.30
   3  -1   5    5.01    0.33
   3   1   5    4.70    0.31
   3  -1  -5    4.55    0.24
   3   1   5    4.73    0.31
   3   1   5    4.86    0.27
   3  -1  -5    5.08    0.24
  -3  -1   5    5.03    0.29
  -3   1  -5    5.32    0.32
  -3  -1   5    5.28    0.24
  -3   1  -5    5.09    0.32
  -3   1  -5    4.71    0.26
   3   2   5  103.14    3.41
   3   2   5  102.33    3.41
   3   3  -5    1.17    0.16
   3   3  -5    1.15    0.17
  -3   3   5    1.15    0.15
   3   3  -5    1.21    0.17
  -3  -3  -5    0.94    0.14
   3  -3   5    1.44    0.18
  -3  -3  -5    1.07    0.15
  -3   3   5    0.88    0.13
   3   3   5    1.14    0.18
  -3   3  -5    0.93    0.13
   3   3   5    1.11    0.14
   3   3   5    0.96    0.16
  -3   3  -5    1.11    0.23
   3  -3  -5    0.89    0.13
  -3  -3   5    0.96    0.13
  -3   3  -5    1.16    0.20
   3  -3  -5    0.84    0.13
   3   4  -5   25.22    0.86
   3   4  -5   25.97    1.02
   3   4  -5   26.10    1.06
   3  -4   5   26.41    1.01
  -3  -4  -5   24.95    0.99
   3   4  -5   25.98    1.03
  -3  -4  -5   25.34    1.00
  -3   4   5   26.09    0.99
  -3   4   5   27.47    1.00
   3   4   5   26.44    0.98
   3  -4  -5   26.60    1.01
   3   4   5   27.45    1.05
   3  -4  -5   26.45    1.00
   3   4   5   26.08    0.98
   3   4   5   26.22    1.04
  -3  -4   5   24.35    0.98
  -3   4  -5   25.03    0.99
  -3   4  -5   25.65    1.11
  -3  -5  -5   20.29    0.85
   3   5  -5   20.26    0.87
  -3   5   5   20.02    0.80
  -3   5   5   17.96    0.80
  -3   5   5   19.47    0.81
   3   5  -5   19.47    0.69
  -3  -5  -5   18.88    0.83
   3   5   5   20.09    0.87
   3   5   5   20.40    0.86
  -3   5  -5   19.06    0.93
  -3   5  -5   20.93    0.84
   3   5   5   19.56    0.81
   3  -5  -5   20.37    0.87
  -3   5  -5   19.93    0.93
   3   5   5   19.92    0.86
  -3  -5   5   19.72    0.83
   3  -5  -5   19.75    0.86
  -3   6   5    0.34    0.13
  -3   6   5    0.24    0.10
   3   6  -5    0.22    0.12
  -3  -6  -5    0.17    0.11
   3   6  -5    0.36    0.08
  -3   6   5    0.19    0.11
  -3  -6  -5    0.40    0.14
  -3   6  -5    0.46    0.18
  -3   6  -5    0.26    0.11
   3  -6  -5    0.24    0.12
   3   6   5    0.27    0.11
  -3   6  -5    0.43    0.18
   3  -6  -5    0.08    0.10
   3   6   5    0.19    0.12
   3   6   5    0.17    0.14
   3   6   5    0.40    0.13
  -3  -6   5    0.28    0.12
  -3   7   5    1.29    0.21
   3   7  -5    1.80    0.18
  -3   7   5    1.43    0.22
  -3  -7  -5    1.34    0.25
  -3   7   5    1.33    0.23
  -3  -7  -5    1.23    0.24
  -3   7  -5    1.66    0.25
  -3   7  -5    2.12    0.33
   3   7   5    1.28    0.21
   3  -7  -5    1.32    0.26
   3  -7  -5    1.05    0.28
   3   7   5    1.81    0.27
  -3   8   5    3.30    0.39
   3   8  -5    3.05    0.20
  -3   8   5    3.47    0.39
   3   8  -5    3.34    0.22
  -3  -8  -5    3.28    0.43
  -3  -8  -5    3.49    0.43
  -3   8   5    3.61    0.40
   3  -8  -5    3.53    0.45
  -3   8  -5    3.26    0.36
   3   8   5    3.12    0.36
   3  -8  -5    3.07    0.40
  -3   0  -6    0.15    0.08
  -3   0  -6    0.19    0.07
  -3   0   6    0.20    0.08
   3   0  -6    0.13    0.06
   3   0   6    0.05    0.07
  -3   0  -6    0.16    0.08
  -3   0   6    0.11    0.05
  -3   0   6    0.07    0.06
   3   0   6    0.11    0.08
   3   0   6    0.13    0.06
   3   0  -6    0.12    0.06
   3  -1   6   41.69    1.46
   3   1  -6   42.18    1.43
  -3  -1  -6   40.42    1.41
  -3  -1  -6   41.22    1.48
   3   1  -6   40.57    1.43
  -3   1   6   40.25    1.46
   3  -1   6   41.53    1.56
  -3  -1  -6   41.20    1.47
   3  -1   6   41.19    1.55
  -3   1   6   41.93    1.47
  -3   1   6   40.48    1.38
   3   1   6   40.30    1.42
  -3   1  -6   40.56    1.50
  -3  -1   6   39.39    1.47
  -3   1  -6   40.94    1.40
   3  -1  -6   40.35    1.39
   3  -1  -6   40.62    1.39
   3   1   6   40.37    1.51
  -3  -1   6   40.84    1.38
   3   1   6   39.93    1.51
  -3   1  -6   42.43    1.51
  -3   2   6   10.68    0.53
  -3  -2  -6    9.51    0.47
  -3   2   6   10.15    0.44
   3   2  -6   10.69    0.48
  -3  -2  -6    9.64    0.52
   3  -2   6    8.92    0.46
  -3   2   6    9.76    0.47
  -3   2  -6    8.54    0.51
   3   2   6   10.33    0.46
  -3   2  -6    9.91    0.53
  -3  -2   6    9.79    0.43
   3  -2  -6   10.59    0.43
  -3   2  -6    9.63    0.44
   3   2   6    9.01    0.70
   3   2   6    9.59    0.51
  -3   3   6   10.87    0.52
  -3  -3  -6   11.90    0.54
   3   3  -6   10.89    0.55
  -3  -3  -6   11.82    0.54
   3   3  -6   12.20    0.57
  -3   3   6   10.80    0.52
   3  -3  -6   11.10    0.50
   3   3   6   11.24    0.57
   3  -3  -6   10.83    0.50
  -3   3  -6   11.30    0.61
  -3   3  -6   11.14    0.51
  -3  -3   6   11.72    0.51
   3   3   6   10.95    0.57
  -3   3  -6   11.23    0.61
   3   3   6   11.86    0.52
   3   4  -6   10.32    0.56
  -3   4   6   10.61    0.53
  -3  -4  -6   10.37    0.53
  -3   4   6    9.76    0.52
  -3  -4  -6   12.21    0.55
   3   4  -6   11.01    0.58
   3   4  -6   11.77    0.59
   3  -4  -6   11.29    0.53
   3  -4  -6   11.00    0.53
   3   4   6   10.49    0.57
  -3   4  -6   10.55    0.62
   3   4   6   10.89    0.51
  -3   4  -6   10.63    0.51
  -3  -4   6   10.22    0.51
   3   4   6   11.37    0.58
  -3   4  -6   11.45    0.64
   3   5  -6    9.75    0.37
  -3  -5  -6    9.85    0.53
   3   5  -6    9.95    0.58
   3   5  -6    9.98    0.58
  -3   5   6    9.93    0.53
  -3  -5  -6   10.03    0.53
   3   5  -6   10.26    0.56
  -3   5   6    9.57    0.51
  -3   5  -6   10.09    0.69
  -3   5  -6    8.98    0.59
   3  -5  -6   10.74    0.54
  -3   5  -6    9.56    0.62
  -3   5  -6    9.49    0.49
   3   5   6    8.57    0.53
  -3   5  -6    9.38    0.61
  -3  -5   6    9.60    0.53
   3   5   6    9.41    0.55
   3  -5  -6   10.43    0.54
   3   5   6    9.79    0.55
  -3   6   6   17.87    0.83
  -3   6   6   17.85    0.83
   3   6  -6   17.69    0.65
  -3   6   6   18.67    0.81
   3   6  -6   19.58    0.94
  -3  -6  -6   18.99    0.87
   3   6   6   16.85    0.84
   3  -6  -6   17.04    0.83
   3   6   6   18.06    0.78
   3  -6  -6   18.14    0.84
  -3   6  -6   18.47    0.93
  -3   6  -6   18.23    0.79
   3   6   6   16.89    0.83
  -3   6  -6   17.22    0.94
  -3   6  -6   16.94    0.94
  -3  -7  -6    1.05    0.24
  -3  -7  -6    0.37    0.17
   3   7  -6    0.88    0.11
  -3   7   6    0.62    0.16
  -3   7   6    0.77    0.19
  -3   7   6    0.66    0.18
   3  -7  -6    0.48    0.17
   3   7   6    0.70    0.19
  -3   7  -6    0.42    0.19
   3   7   6    0.64    0.18
  -3   7  -6    1.00    0.18
  -3  -8  -6    4.62    0.52
  -3  -8  -6    4.46    0.49
  -3   8   6    3.91    0.43
  -3   8   6    5.11    0.43
   3   8  -6    4.69    0.23
  -3   8   6    4.32    0.38
   3   8  -6    4.19    0.22
  -3   8  -6    5.11    0.38
   3   8   6    5.59    0.41
   3  -8  -6    3.88    0.48
   3  -8  -6    3.70    0.45
  -3   0   7   41.63    1.55
  -3   0  -7   43.71    1.57
  -3   0  -7   42.18    1.55
  -3   0   7   42.42    1.55
   3   0   7   42.20    1.63
   3   0   7   41.76    1.51
   3   0  -7   44.34    1.48
  -3   0  -7   42.32    1.47
  -3   0   7   42.23    1.55
   3   0  -7   43.57    1.48
   3   0   7   40.26    1.61
  -3   1   7    2.54    0.23
   3  -1   7    2.38    0.30
  -3   1   7    2.63    0.18
   3   1  -7    2.21    0.20
  -3  -1  -7    2.53    0.19
  -3   1   7    2.81    0.24
   3  -1   7    2.11    0.24
   3  -1   7    2.83    0.32
  -3  -1  -7    2.25    0.25
   3   1  -7    2.31    0.20
  -3  -1  -7    2.21    0.27
  -3  -1   7    2.25    0.18
  -3   1  -7    1.85    0.24
   3  -1  -7    2.18    0.18
  -3   1  -7    2.03    0.18
  -3   1  -7    1.96    0.25
   3   1   7    1.72    0.20
   3   1   7    1.86    0.26
   3   1   7    2.81    0.31
  -3  -1   7    2.13    0.26
  -3   2   7    2.38    0.22
  -3   2   7    2.43    0.25
  -3  -2  -7    1.90    0.22
   3   2  -7    2.41    0.22
  -3   2   7    1.83    0.17
  -3  -2  -7    2.27    0.25
   3  -2   7    2.54    0.27
   3   2   7    1.99    0.26
   3  -2  -7    1.91    0.17
  -3   2  -7    2.20    0.28
  -3   2  -7    2.26    0.28
   3   2   7    1.95    0.22
  -3   2  -7    2.13    0.19
  -3  -2   7    2.40    0.19
   3   2   7    1.99    0.27
  -3  -3  -7    8.02    0.43
   3   3  -7    7.32    0.43
  -3   3   7    6.89    0.36
  -3   3   7    7.67    0.43
  -3  -3  -7    7.40    0.41
  -3   3   7    6.61    0.41
   3  -3  -7    7.60    0.39
   3  -3  -7    7.28    0.38
  -3  -3   7    7.30    0.40
   3   3   7    7.28    0.47
  -3   3  -7    7.12    0.48
   3   3   7    8.00    0.48
  -3   3  -7    7.64    0.50
  -3   3  -7    6.69    0.38
   3   4  -7    7.96    0.48
  -3  -4  -7    7.02    0.43
  -3   4   7    8.09    0.46
  -3   4   7    7.99    0.41
   3   4  -7    7.96    0.49
  -3  -4  -7    8.02    0.44
  -3   4   7    7.78    0.45
   3   4  -7    7.74    0.51
   3   4   7    7.67    0.48
  -3   4  -7    7.65    0.52
  -3   4  -7    8.23    0.43
  -3   4  -7    8.23    0.54
   3  -4  -7    7.75    0.43
   3   4   7    8.13    0.50
  -3  -4   7    7.42    0.43
   3  -4  -7    7.71    0.43
   3   5  -7   18.56    0.89
   3   5  -7   17.52    0.87
  -3   5   7   17.66    0.82
  -3   5   7   18.35    0.77
  -3  -5  -7   18.33    0.82
  -3   5   7   18.00    0.84
  -3  -5  -7   18.15    0.82
   3   5   7   16.43    0.83
  -3   5  -7   16.47    0.89
  -3   5  -7   17.92    0.90
   3  -5  -7   16.90    0.78
  -3  -5   7   17.61    0.79
   3  -5  -7   17.08    0.79
   3   5   7   17.85    0.77
  -3   5  -7   16.52    0.89
  -3   5  -7   17.19    0.75
   3   5   7   17.95    0.85
  -3  -6  -7    1.64    0.26
  -3   6   7    2.11    0.28
  -3  -6  -7    2.18    0.31
   3   6  -7    1.94    0.31
  -3   6   7    2.21    0.27
   3   6  -7    2.34    0.34
  -3   6   7    1.95    0.28
  -3   6  -7    2.24    0.36
   3   6   7    1.94    0.26
  -3   6  -7    1.50    0.30
  -3   6  -7    1.74    0.23
   3   6   7    2.36    0.33
   3  -6  -7    1.80    0.27
   3  -6  -7    1.62    0.26
   3   6   7    1.99    0.30
   3   7  -7    0.60    0.22
  -3   7   7    0.90    0.22
  -3  -7  -7    0.74    0.21
  -3  -7  -7    0.80    0.22
   3   7  -7    1.05    0.26
  -3   7   7    1.12    0.24
  -3   7   7    0.94    0.19
  -3   7  -7    0.76    0.25
  -3   7  -7    1.01    0.28
   3   7   7    1.30    0.22
   3  -7  -7    0.79    0.22
  -3   7  -7    1.27    0.22
   3  -7  -7    0.38    0.21
   3   0   8    9.36    0.58
   3   0  -8    9.45    0.46
   3   0   8   10.15    0.59
  -3   0  -8    9.69    0.52
  -3   0   8    9.16    0.45
  -3   0   8    9.63    0.54
  -3   0  -8   10.29    0.54
   3   0   8    9.17    0.49
  -3   0  -8    9.68    0.45
  -3   1   8    3.90    0.26
  -3  -1  -8    3.60    0.30
  -3  -1  -8    4.05    0.31
   3  -1   8    3.35    0.39
  -3  -1  -8    3.88    0.25
  -3   1   8    4.48    0.33
   3  -1   8    4.12    0.31
   3   1  -8    4.42    0.29
  -3   1   8    4.21    0.33
   3   1   8    4.43    0.40
  -3   1  -8    3.86    0.26
   3  -1  -8    4.04    0.26
  -3   1  -8    3.82    0.33
  -3   1  -8    3.94    0.33
  -3  -1   8    4.05    0.48
  -3  -1   8    4.01    0.27
   3   1   8    3.71    0.35
  -3   2   8   33.32    1.29
   3   2  -8   32.78    1.24
  -3  -2  -8   32.74    1.26
  -3   2   8   35.08    1.30
  -3   2   8   31.90    1.19
  -3  -2  -8   30.85    1.24
   3  -2  -8   33.26    1.18
   3   2   8   30.45    1.31
  -3   2  -8   31.74    1.30
  -3   2  -8   32.00    1.30
   3   2   8   32.20    1.32
  -3  -2   8   30.63    1.18
  -3   2  -8   32.65    1.17
  -3  -3  -8    3.43    0.29
  -3   3   8    3.91    0.32
  -3   3   8    4.04    0.32
  -3  -3  -8    3.56    0.28
   3   3  -8    3.37    0.29
  -3   3   8    3.80    0.27
   3  -3  -8    3.33    0.25
  -3   3  -8    3.66    0.26
   3   3   8    3.44    0.37
   3  -3  -8    3.58    0.26
  -3   3  -8    3.81    0.36
  -3   3  -8    3.69    0.39
  -3  -3   8    3.40    0.27
   3   3   8    4.47    0.37
  -3  -4  -8   14.66    0.67
   3   4  -8   13.26    0.70
  -3  -4  -8   13.98    0.67
  -3   4   8   13.95    0.63
  -3   4   8   14.65    0.71
  -3   4   8   13.76    0.69
   3   4  -8   13.26    0.70
  -3   4  -8   13.73    0.77
   3  -4  -8   14.34    0.66
   3   4   8   14.21    0.75
  -3   4  -8   14.32    0.63
  -3  -4   8   13.61    0.67
  -3   4  -8   14.53    0.79
   3  -4  -8   15.04    0.67
   3   4   8   13.43    0.74
   3   5  -8    0.67    0.20
  -3   5   8    0.90    0.19
  -3   5   8    0.85    0.19
  -3  -5  -8    0.75    0.18
  -3  -5  -8    1.39    0.23
   3   5  -8    0.77    0.20
   3  -5  -8    0.72    0.18
   3   5   8    0.87    0.18
   3  -5  -8    0.98    0.19
  -3   5  -8    0.87    0.23
   3   5   8    0.97    0.21
  -3   5  -8    0.81    0.22
   3   5   8    1.36    0.26
  -3   6   8    0.20    0.11
   3   6  -8    0.30    0.16
  -3   6   8    0.26    0.14
  -3  -6  -8    0.06    0.15
   3   6  -8    0.08    0.12
  -3  -6  -8    0.31    0.15
  -3   6   8    0.21    0.14
   3   6   8    0.17    0.11
   3  -6  -8    0.07    0.12
  -3   6  -8    0.00    0.12
   3   6   8   -0.01    0.13
  -3   6  -8    0.19    0.11
  -3   6  -8    0.11    0.14
   3  -6  -8    0.22    0.13
  -3   7   8    0.49    0.20
   3   7  -8    0.93    0.25
  -3   7   8    0.92    0.19
  -3   7   8    1.00    0.36
  -3  -7  -8    0.52    0.18
   3   7  -8    1.04    0.26
   3   7   8    0.63    0.18
  -3   7  -8    0.28    0.19
  -3   7  -8    0.46    0.14
   3  -7  -8    0.42    0.17
   3  -7  -8    0.49    0.22
  -3   7  -8    0.67    0.24
   3   0   9   18.88    0.94
  -3   0   9   17.44    0.76
  -3   0   9   17.82    0.87
  -3   0   9   18.04    0.87
   3   0  -9   18.55    0.77
  -3   0  -9   19.24    0.85
   3   0   9   19.53    0.95
  -3   0  -9   17.96    0.83
  -3   0  -9   19.57    0.75
  -3   1   9   13.12    0.71
   3  -1   9   14.12    0.80
  -3   1   9   13.62    0.71
   3   1  -9   14.89    0.65
  -3   1   9   14.77    0.63
  -3  -1  -9   13.72    0.68
  -3  -1  -9   14.35    0.69
  -3   1  -9   14.43    0.72
   3  -1  -9   14.04    0.62
  -3   1  -9   14.33    0.61
   3   1   9   13.68    0.77
  -3  -1   9   13.98    0.64
   3   1   9   14.35    0.78
  -3   1  -9   14.15    0.72
   3   2  -9   16.27    0.71
  -3   2   9   13.10    0.82
  -3  -2  -9   14.86    0.71
  -3   2   9   14.39    0.74
  -3   2   9   15.28    0.76
  -3  -2  -9   14.96    0.70
   3  -2  -9   16.39    0.68
  -3   2  -9   15.07    0.65
   3   2   9   15.36    0.82
  -3   2  -9   17.03    0.81
  -3  -2   9   14.97    0.70
   3   2   9   15.32    0.82
  -3   2  -9   14.59    0.77
  -3   3   9   10.95    0.62
  -3  -3  -9   10.13    0.56
  -3   3   9    9.79    0.59
   3   3  -9   11.72    0.59
  -3  -3  -9   10.33    0.56
  -3   3   9   11.68    0.54
  -3   3  -9   10.59    0.64
  -3   3  -9   10.86    0.51
   3   3   9   10.01    0.64
   3  -3  -9   10.84    0.52
   3   3   9   10.85    0.66
   3  -3  -9    9.79    0.51
  -3  -3   9   10.18    0.55
  -3   3  -9   11.11    0.65
  -3   4   9   11.37    0.64
  -3   4   9   10.34    0.62
   3   4  -9   11.27    0.62
  -3  -4  -9   10.35    0.57
   3   4  -9   11.68    0.63
  -3  -4  -9   11.14    0.59
  -3   4  -9   11.57    0.70
   3  -4  -9   11.69    0.58
  -3   4  -9   10.79    0.68
   3   4   9   10.46    0.67
   3  -4  -9   10.66    0.56
  -3   4  -9   11.08    0.54
   3   4   9   11.96    0.83
  -3   5   9    0.73    0.20
  -3  -5  -9    0.62    0.16
   3   5  -9    0.49    0.17
  -3   5   9    0.32    0.16
  -3  -5  -9    0.65    0.19
   3   5  -9    0.54    0.17
  -3   5  -9    0.40    0.18
   3   5   9    0.63    0.24
   3   5   9    0.83    0.24
  -3   5  -9    0.97    0.26
   3  -5  -9    0.68    0.17
  -3   5  -9    0.85    0.16
   3  -5  -9    0.66    0.21
   3   5   9    0.58    0.17
   3   6  -9    1.16    0.26
  -3   6   9    1.51    0.29
  -3  -6  -9    1.50    0.27
  -3   6   9    1.16    0.21
  -3   6   9    2.10    0.36
  -3  -6  -9    1.54    0.28
   3   6   9    1.60    0.33
  -3   6  -9    1.83    0.34
   3  -6  -9    1.57    0.27
   3  -6  -9    1.39    0.26
  -3   6  -9    1.51    0.22
  -3   6  -9    1.59    0.32
  -3   0  10    8.86    0.57
  -3   0 -10    8.28    0.51
   3   0  10    7.87    0.59
  -3   0  10    7.97    0.46
  -3   0  10    7.68    0.54
   3   0  10    7.92    0.59
  -3   0 -10    8.49    0.42
  -3   0 -10    7.85    0.51
   3   0 -10    8.81    0.46
  -3  -1 -10    0.51    0.15
  -3   1  10    0.26    0.11
   3  -1  10    0.41    0.19
  -3  -1 -10    0.45    0.14
  -3   1  10    0.32    0.15
   3   1 -10    0.24    0.10
  -3   1  10    0.51    0.18
  -3  -1  10    0.39    0.13
  -3   1 -10    0.17    0.12
   3  -1 -10    0.26    0.10
  -3   1 -10    0.54    0.12
   3   1  10    0.33    0.17
   3   1  10    0.45    0.20
  -3   1 -10    0.28    0.15
   3   2 -10    1.01    0.19
  -3   2  10    1.22    0.24
  -3  -2 -10    0.81    0.17
  -3  -2 -10    0.65    0.17
  -3   2  10    1.33    0.26
   3   2  10    1.01    0.25
  -3   2 -10    0.92    0.16
  -3   2 -10    1.02    0.22
   3   2  10    0.59    0.20
   3  -2 -10    0.72    0.14
  -3   2 -10    1.04    0.22
  -3   3  10    1.97    0.31
   3   3 -10    1.67    0.25
  -3  -3 -10    1.99    0.28
  -3  -3 -10    1.89    0.26
  -3   3  10    1.38    0.26
   3   3  10    1.66    0.31
  -3   3 -10    1.36    0.28
   3  -3 -10    1.62    0.22
  -3   3 -10    1.68    0.28
   3  -3 -10    1.55    0.22
  -3   3 -10    1.49    0.20
   3   3  10    1.44    0.29
  -3  -4 -10    0.33    0.13
  -3   4  10    0.20    0.14
   3   4 -10    0.31    0.14
  -3   4  10    0.30    0.16
   3   4 -10    0.22    0.12
  -3  -4 -10    0.35    0.14
   3   4  10    0.11    0.13
   3   4  10    0.27    0.17
   3  -4 -10    0.25    0.12
   3  -4 -10   -0.03    0.08
  -3   4 -10    0.22    0.16
  -3   4 -10    0.37    0.16
  -3  -5 -10    1.52    0.26
   3   5 -10    1.55    0.28
  -3   5  10    2.49    0.36
  -3  -5 -10    2.72    0.33
   3   5 -10    1.57    0.27
  -3   5  10    1.92    0.32
   3   5  10    1.78    0.28
  -3   5 -10    1.69    0.33
  -3   5 -10    1.43    0.30
  -3   5 -10    1.88    0.23
   3  -5 -10    1.79    0.27
   3   5  10    2.06    0.36
   3  -5 -10    1.77    0.26
  -3   0 -11    7.62    0.50
   3   0 -11    7.38    0.44
  -3   0  11    7.39    0.55
  -3   0 -11    7.86    0.51
   3   0  11    7.44    0.61
  -3   0  11    7.53    0.56
   3   1 -11    4.85    0.35
  -3  -1 -11    4.33    0.37
  -3   1  11    4.82    0.44
  -3  -1 -11    3.95    0.36
  -3   1  11    4.69    0.43
   3   1  11    5.50    0.60
   3   1  11    4.90    0.55
  -3   1 -11    4.73    0.30
  -3   1 -11    4.79    0.41
   3  -1 -11    4.80    0.33
  -3   1 -11    4.64    0.40
  -3   2  11    4.15    0.47
  -3   2  11    3.47    0.44
  -3  -2 -11    3.68    0.34
   3   2 -11    3.66    0.32
  -3  -2 -11    4.68    0.37
  -3   2 -11    4.11    0.39
   3  -2 -11    3.64    0.30
   3   2  11    4.30    0.52
   3   2  11    3.29    0.44
  -3   2 -11    3.99    0.27
  -3   2 -11    3.71    0.43
   3   3 -11    0.07    0.10
  -3   3  11    0.24    0.15
  -3  -3 -11    0.11    0.11
  -3   3  11    0.00    0.12
  -3  -3 -11    0.15    0.12
  -3   3 -11    0.25    0.15
  -3   3 -11    0.09    0.08
   3  -3 -11    0.23    0.11
   3  -3 -11    0.12    0.10
   3   3  11   -0.11    0.12
  -3   3 -11    0.11    0.14
  -3  -4 -11    8.93    0.57
  -3  -4 -11   11.76    0.84
  -3   4  11   10.15    0.68
  -3   4  11    9.38    0.66
   3   4 -11   10.48    0.62
  -3   4 -11    9.04    0.47
   3  -4 -11    9.55    0.55
   3   4  11    8.96    0.69
  -3   4 -11   10.58    0.69
  -3   4 -11    9.37    0.66
   3   0  12    3.81    0.55
  -3   0 -12    2.64    0.34
  -3   0 -12    2.84    0.37
   3   0 -12    2.36    0.28
  -3   0  12    2.95    0.42
   3   0 -12    2.67    0.36
   3   1 -12    6.19    0.42
   3   1 -12    6.76    0.47
  -3  -1 -12    6.86    0.49
  -3  -1 -12    6.43    0.47
  -3   1  12    7.08    0.58
  -3   1  12    6.40    0.54
  -3   1 -12    6.74    0.51
   3   1  12    7.70    0.65
  -3   1 -12    6.81    0.51
   3  -1 -12    6.87    0.43
  -4   0   0    8.31    0.30
  -4   0   0    7.97    0.30
   4   1   0   46.92    4.30
  -4  -1   0   54.90    4.94
   4   1   0   52.69    2.26
  -4   1   0   45.00    2.44
  -4   1   0   45.07    2.42
   4  -1   0   48.01    6.71
  -4  -1   0   54.80    2.26
   4  -1   0   67.39    7.96
  -4  -2   0   17.94    0.63
  -4   2   0   17.78    0.66
   4   2   0   17.19    0.62
  -4  -2   0   18.00    0.61
   4   2   0   17.26    0.62
  -4   2   0   17.56    0.62
  -4  -2   0   17.67    0.60
  -4   2   0   17.73    0.66
  -4  -2   0   17.81    0.63
   4   2   0   17.39    0.57
   4   2   0   17.98    0.58
   4   3   0    2.99    0.15
   4   3   0    2.95    0.18
  -4   3   0    3.13    0.22
  -4  -3   0    3.00    0.20
   4   3   0    3.32    0.17
   4   3   0    2.98    0.18
  -4  -3   0    3.03    0.18
  -4  -3   0    2.81    0.20
   4  -3   0    3.27    0.16
  -4   3   0    3.05    0.21
  -4  -4   0    0.35    0.10
   4   4   0    0.44    0.09
  -4   4   0    0.59    0.12
   4   4   0    0.50    0.09
  -4   4   0    0.42    0.11
   4  -4   0    0.43    0.08
  -4  -4   0    0.45    0.09
   4   4   0    0.45    0.07
   4   4   0    0.45    0.09
  -4   4   0    0.62    0.11
  -4  -4   0    0.61    0.12
   4   5   0    6.73    0.30
  -4  -5   0    5.92    0.33
  -4   5   0    6.67    0.35
   4  -5   0    5.60    0.30
   4   5   0    5.85    0.31
  -4   5   0    6.18    0.38
  -4  -5   0    6.00    0.38
   4   5   0    5.80    0.33
  -4   5   0    5.97    0.37
   4   5   0    6.43    0.34
  -4  -5   0    6.33    0.38
   4   6   0    6.97    0.37
  -4   6   0    7.17    0.41
   4   6   0    6.95    0.39
   4   6   0    7.51    0.40
   4   6   0    6.68    0.34
  -4  -6   0    7.40    0.47
  -4   6   0    7.56    0.44
  -4  -6   0    7.44    0.48
  -4  -6   0    7.36    0.40
  -4   6   0    7.27    0.44
  -4   7   0   22.53    0.97
   4   7   0   21.80    0.84
  -4  -7   0   22.27    1.03
  -4  -7   0   21.95    1.02
  -4   7   0   21.53    0.93
   4   7   0   22.37    0.88
   4   7   0   21.81    0.93
  -4   7   0   21.69    0.97
   4   7   0   22.50    0.92
  -4  -8   0    5.79    0.50
  -4   8   0    6.22    0.45
  -4  -8   0    7.56    0.55
  -4   8   0    6.59    0.44
   4   8   0    6.47    0.36
   4   8   0    5.65    0.37
  -4   9   0    1.11    0.25
   4   9   0    1.21    0.20
  -4  -9   0    1.50    0.33
  -4  -9   0    0.96    0.26
  -4   9   0    1.15    0.25
  -4   0  -1   85.63    7.70
   4   0   1   87.07    7.48
   4   0   1   90.97    3.93
  -4   0  -1   92.71    3.83
   4   1   1   35.13    1.12
  -4  -1   1   34.93    1.13
   4   2  -1  218.84    7.97
   4   2  -1  227.69   13.95
   4  -2   1  226.76   17.07
  -4  -2  -1  230.42   14.10
   4  -2   1  195.36   15.55
  -4   2   1  206.28   14.01
  -4  -2  -1  214.85    8.19
  -4   2   1  223.33    8.18
  -4   2  -1  192.87    8.27
   4  -2  -1  210.30   12.97
   4  -2  -1  221.14    8.08
  -4  -2   1  210.89    7.82
  -4   2  -1  194.81    8.34
  -4  -2   1  207.10   12.16
   4   2   1  216.64   13.45
  -4  -3  -1  123.14   12.01
  -4   3   1  132.77   13.78
   4  -3   1  126.27    6.38
  -4  -3  -1  130.09    5.87
   4  -3   1  127.15   13.54
   4   3  -1  118.98   12.27
  -4   3   1  129.54    5.83
   4   3   1  137.47    5.83
   4  -3  -1  114.83    5.91
   4   3   1  131.11   12.15
  -4   3  -1  127.61    6.29
  -4   3  -1  135.60   18.00
  -4  -3   1  129.93   11.09
  -4  -3   1  132.75    6.00
   4   4  -1   72.72    2.41
  -4  -4  -1   73.05    2.45
  -4  -4  -1   71.65    2.45
  -4  -4  -1   70.69    2.41
  -4   4   1   73.60    2.41
   4   4  -1   74.52    2.37
  -4   4   1   71.70    2.45
   4   4  -1   77.87    2.42
   4  -4   1   74.98    2.40
  -4   4   1   71.30    2.44
   4   4   1   76.84    2.45
  -4  -4   1   69.38    2.49
  -4   4  -1   73.96    2.52
  -4  -4   1   74.14    2.49
   4  -4  -1   74.55    2.52
   4  -4  -1   74.86    2.51
   4   4   1   72.26    2.44
  -4  -4   1   74.63    2.44
   4   4   1   73.57    2.44
  -4   4  -1   75.63    2.52
   4   5  -1    4.14    0.23
   4   5  -1    3.82    0.25
   4   5  -1    3.84    0.21
  -4  -5  -1    4.00    0.30
   4   5  -1    3.44    0.25
  -4   5   1    3.74    0.27
  -4  -5  -1    3.03    0.27
  -4   5   1    3.74    0.27
  -4  -5  -1    4.09    0.26
   4  -5   1    4.09    0.24
  -4   5   1    4.52    0.27
  -4   5  -1    4.28    0.31
   4   5   1    3.93    0.26
  -4  -5   1    3.79    0.26
  -4   5  -1    4.07    0.31
  -4  -5   1    4.04    0.31
   4  -5  -1    3.90    0.32
  -4  -5   1    3.88    0.30
  -4   5  -1    3.80    0.27
   4   5   1    3.86    0.26
   4  -5  -1    4.41    0.33
   4   5   1    4.06    0.23
   4   5   1    4.42    0.26
  -4  -6  -1    9.41    0.47
  -4   6   1    9.21    0.50
   4  -6   1   10.37    0.46
  -4  -6  -1    8.43    0.52
   4   6  -1    9.81    0.44
  -4  -6  -1    9.11    0.53
   4   6  -1    8.84    0.46
   4   6  -1    9.40    0.41
  -4   6   1    8.79    0.47
   4   6  -1    9.88    0.48
  -4   6   1    8.91    0.50
   4   6   1    9.88    0.47
   4   6   1   10.13    0.50
  -4   6  -1   10.95    0.53
  -4   6  -1   10.16    0.57
   4  -6  -1   10.39    0.59
  -4  -6   1   10.40    0.58
  -4   6  -1    9.56    0.54
  -4  -6   1    9.64    0.57
  -4  -6   1    9.63    0.49
   4   6   1    9.31    0.49
   4   6   1    9.81    0.45
  -4  -7  -1    1.21    0.25
  -4  -7  -1    0.59    0.18
  -4   7   1    0.97    0.17
  -4   7   1    0.30    0.13
   4   7  -1    0.89    0.15
   4   7  -1    0.51    0.14
   4   7  -1    0.64    0.12
  -4   7   1    0.88    0.19
  -4   7  -1    0.38    0.13
  -4   7  -1    0.76    0.19
   4   7   1    0.83    0.16
  -4  -7   1    0.79    0.20
  -4   7  -1    0.61    0.19
   4   7   1    0.52    0.13
   4   7   1    0.61    0.15
   4   8  -1    0.70    0.14
  -4  -8  -1    1.15    0.26
  -4   8   1    0.70    0.17
  -4  -8  -1    0.84    0.24
  -4   8   1    0.57    0.16
   4   8   1    0.67    0.15
  -4   8  -1    0.57    0.18
  -4  -8   1    0.54    0.20
  -4   8  -1    0.79    0.18
  -4   8  -1    0.32    0.17
  -4  -9  -1    3.61    0.48
   4   9  -1    2.81    0.26
  -4  -9  -1    3.48    0.49
  -4   9   1    2.56    0.33
  -4   9   1    2.64    0.35
   4   9   1    3.14    0.33
  -4  -9   1    3.13    0.44
   4   0   2    1.12    0.13
  -4   0   2    1.15    0.06
  -4   0   2    1.14    0.06
  -4   0  -2    1.15    0.09
   4   0   2    1.32    0.12
  -4   0  -2    1.04    0.12
  -4   0  -2    1.02    0.12
   4   0   2    1.01    0.08
   4   1  -2  106.50    4.09
   4  -1   2  102.92    5.09
  -4  -1  -2  115.93    4.79
  -4  -1  -2   96.68    9.49
  -4   1   2  117.33    4.08
   4   1  -2   99.47    4.13
  -4   1   2  121.35    7.31
   4  -1   2  106.92   11.01
   4   1   2  109.69    9.45
  -4   1  -2   93.93   10.26
  -4   1  -2   96.67    4.86
  -4  -1   2   86.30    6.59
   4  -1  -2  111.34    4.06
   4  -1  -2  109.03    6.83
   4   1   2  108.37    4.77
  -4  -1   2  117.87    7.80
   4   2  -2   53.10    1.74
   4   2  -2   54.06    1.74
  -4  -2   2   52.39    1.66
  -4  -2   2   51.14    1.71
  -4  -2   2   51.61    1.72
   4   3  -2   71.10    2.33
   4   3  -2   70.96    2.33
   4  -3   2   71.87    2.33
  -4  -3   2   71.44    2.34
   4   3   2   69.92    2.28
   4  -3  -2   69.41    2.33
  -4  -3   2   68.92    2.28
  -4  -3   2   71.05    2.34
  -4   4   2    7.97    0.39
  -4   4   2    8.54    0.38
   4   4  -2    7.97    0.38
  -4  -4  -2    8.55    0.41
  -4   4   2    8.23    0.39
  -4  -4  -2    8.36    0.41
   4  -4   2    8.52    0.38
   4   4  -2    7.91    0.31
   4   4  -2    7.88    0.32
   4   4  -2    8.63    0.40
  -4   4  -2    8.90    0.46
   4   4   2    7.69    0.39
  -4  -4   2    8.41    0.43
  -4  -4   2    7.46    0.42
   4   4   2    7.93    0.38
   4   4   2    7.87    0.37
   4  -4  -2    8.52    0.43
  -4  -4   2    7.72    0.37
   4  -4  -2    8.08    0.42
  -4   4  -2    7.62    0.39
  -4   4  -2    8.58    0.46
   4   4   2    7.83    0.35
  -4  -5  -2    8.84    0.47
   4   5  -2    8.40    0.35
   4   5  -2    8.33    0.43
   4   5  -2    8.69    0.43
   4   5  -2    8.91    0.38
  -4   5   2    8.87    0.43
  -4   5   2    9.02    0.45
  -4   5   2    8.62    0.44
   4  -5   2    8.41    0.41
  -4  -5  -2    9.51    0.48
   4  -5  -2    8.69    0.49
  -4  -5   2    8.74    0.49
  -4   5  -2    8.82    0.51
   4  -5  -2    9.54    0.51
   4   5   2    9.23    0.45
   4   5   2    8.92    0.40
  -4   5  -2    8.37    0.45
  -4  -5   2    8.79    0.50
  -4  -5   2    9.03    0.43
   4   5   2    8.42    0.41
  -4   5  -2    8.47    0.50
   4   5   2    9.30    0.45
  -4  -6  -2    0.02    0.10
   4   6  -2    0.09    0.06
  -4  -6  -2    0.25    0.12
   4   6  -2    0.17    0.09
   4  -6   2    0.16    0.09
   4   6  -2    0.02    0.05
  -4   6   2    0.37    0.12
  -4   6   2    0.04    0.08
  -4   6  -2    0.22    0.10
  -4  -6   2    0.00    0.08
   4   6   2    0.18    0.09
   4   6   2    0.03    0.07
   4   6   2    0.03    0.07
   4   6   2    0.18    0.09
  -4   6  -2    0.02    0.10
  -4   6  -2    0.02    0.10
   4  -6  -2    0.18    0.11
   4  -6  -2    0.16    0.12
  -4  -6   2    0.13    0.12
  -4   7   2    0.38    0.14
  -4   7   2    0.38    0.13
   4  -7   2    0.31    0.11
  -4  -7  -2    0.69    0.19
   4   7  -2    0.92    0.26
  -4  -7  -2    0.38    0.16
   4   7  -2    0.41    0.10
   4   7  -2    0.43    0.10
  -4   7   2    0.23    0.12
   4   7   2    0.38    0.13
  -4   7  -2    0.09    0.12
  -4  -7   2    0.46    0.18
   4  -7  -2    0.25    0.15
   4   7   2    0.42    0.12
  -4   7  -2    0.15    0.12
   4   7   2    0.62    0.15
   4  -7  -2    0.49    0.18
  -4   7  -2    0.30    0.12
  -4  -8  -2   -0.01    0.12
  -4  -8  -2    0.37    0.17
   4   8  -2    0.18    0.09
  -4   8   2    0.28    0.14
  -4   8   2    0.15    0.11
  -4   8   2    0.27    0.14
  -4   8  -2    0.27    0.13
  -4   8  -2    0.40    0.21
   4  -8  -2    0.43    0.18
   4   8   2    0.22    0.12
  -4   9   2    0.36    0.16
  -4  -9  -2    0.18    0.15
  -4  -9  -2    0.23    0.17
  -4   9   2    0.45    0.18
   4   9  -2    0.28    0.11
   4   9   2    0.11    0.10
  -4   0  -3   12.41    0.53
   4   0  -3   13.02    0.43
   4   0   3   13.81    0.50
  -4   0  -3   13.18    0.49
  -4   0   3   12.54    0.46
  -4   0   3   13.13    0.46
  -4   0  -3   13.23    0.53
   4   0   3   11.52    0.53
   4   0  -3   12.80    0.43
  -4   1   3  107.98    4.25
   4   1  -3  100.81    4.32
  -4   1   3  102.05    7.46
   4  -1   3   96.21    5.34
   4  -1   3  100.82   14.34
  -4  -1  -3  114.75    5.04
  -4  -1  -3  112.44   14.40
   4   1  -3  106.62    4.42
   4   1   3  119.26   11.17
   4   1   3  109.17    5.26
  -4  -1   3  104.96    8.97
  -4   1  -3  162.21   19.55
   4  -1  -3   96.68    7.83
  -4  -1   3   93.51    8.39
   4  -1  -3  118.09    4.34
  -4   1  -3   98.86    5.26
   4  -2   3   35.60    1.24
   4   2  -3   36.33    1.22
  -4  -2  -3   37.44    1.23
  -4  -2  -3   35.56    1.25
  -4   2   3   36.81    1.21
   4   2  -3   35.24    1.21
  -4   2   3   35.92    1.20
  -4   2  -3   33.19    1.30
   4   2   3   36.51    1.25
  -4   2  -3   34.57    1.23
   4   2   3   34.15    1.24
  -4  -2   3   34.79    1.16
   4  -2  -3   36.22    1.20
   4   2   3   37.10    1.20
  -4   2  -3   36.23    1.30
   4   3  -3   93.83    3.02
   4   3  -3   92.11    3.02
  -4  -3   3   95.34    3.07
   4   4  -3   26.15    0.86
  -4   4   3   26.62    0.97
   4   4  -3   26.51    0.87
  -4   4   3   26.48    0.96
   4   4  -3   26.87    0.98
  -4   4   3   27.28    0.98
   4   4  -3   26.71    0.99
  -4  -4  -3   25.21    0.99
  -4  -4  -3   26.99    1.00
   4  -4   3   26.87    0.98
   4   4   3   26.44    0.98
   4  -4  -3   27.00    1.03
   4   4   3   26.49    1.02
   4  -4  -3   28.28    1.05
   4   4   3   25.83    1.02
  -4   4  -3   27.63    1.11
  -4  -4   3   29.29    1.19
  -4   4  -3   27.61    1.03
  -4   4  -3   27.16    1.11
   4   4   3   27.62    0.98
  -4  -5  -3    2.02    0.24
  -4  -5  -3    2.33    0.26
  -4   5   3    2.38    0.21
   4   5  -3    2.08    0.22
   4   5  -3    2.08    0.13
   4   5  -3    2.35    0.15
   4  -5   3    2.02    0.21
   4   5  -3    2.26    0.21
  -4   5   3    2.41    0.21
  -4   5   3    2.30    0.20
   4  -5  -3    1.97    0.25
  -4   5  -3    2.30    0.25
   4   5   3    2.49    0.26
  -4   5  -3    2.90    0.36
  -4   5  -3    2.22    0.28
   4   5   3    2.35    0.19
  -4  -5   3    2.27    0.21
   4   5   3    2.37    0.22
   4   5   3    2.31    0.20
   4  -5  -3    2.92    0.30
  -4  -6  -3    0.30    0.12
   4   6  -3    0.46    0.08
  -4   6   3    0.31    0.11
   4   6  -3    0.31    0.08
  -4   6   3    0.47    0.13
   4   6  -3    0.38    0.12
  -4  -6  -3    0.30    0.12
   4  -6   3    0.73    0.20
  -4   6   3    0.33    0.13
   4   6   3    0.37    0.12
   4   6   3    0.39    0.12
  -4   6  -3    0.49    0.16
   4   6   3    0.37    0.11
  -4   6  -3    0.51    0.14
  -4  -6   3    0.45    0.12
   4   6   3    0.64    0.13
   4  -6  -3    0.51    0.17
  -4   6  -3    0.52    0.17
   4   7  -3    1.41    0.16
  -4   7   3    1.35    0.21
  -4  -7  -3    1.51    0.26
   4   7  -3    1.54    0.16
  -4   7   3    1.74    0.25
  -4  -7  -3    1.48    0.27
   4   7   3    1.53    0.22
   4  -7  -3    1.56    0.27
  -4   7  -3    1.22    0.21
   4  -7  -3    1.90    0.30
  -4   7  -3    1.94    0.30
  -4   7  -3    1.71    0.37
   4   7   3    1.30    0.22
   4   7   3    1.00    0.16
  -4   8   3    2.86    0.34
  -4  -8  -3    3.14    0.40
  -4   8   3    4.05    0.34
   4   8  -3    3.39    0.22
  -4  -8  -3    3.55    0.44
  -4   8   3    3.80    0.34
   4   8  -3    3.61    0.24
   4  -8  -3    3.99    0.45
   4   8   3    3.90    0.32
  -4   8  -3    3.85    0.43
  -4   8  -3    3.73    0.35
   4  -8  -3    3.65    0.44
  -4   0   4  141.46    6.00
   4   0   4  154.20    7.22
  -4   0  -4  165.57   16.13
   4   0   4  150.37   14.71
  -4   0   4  143.52   10.20
   4   0  -4  145.59   11.60
  -4   0  -4  147.53    6.85
   4   0  -4  156.14    5.81
  -4  -1  -4  107.42   15.00
   4   1  -4  115.21   11.59
  -4   1   4  128.78    5.25
   4   1  -4  118.76    5.20
   4  -1   4  116.55    6.34
   4  -1   4   80.40   14.16
  -4   1   4  133.43    9.91
  -4  -1  -4  132.85    5.99
   4  -1  -4  126.84    4.94
  -4  -1   4  111.72    5.19
   4   1   4  129.37    6.18
  -4   1  -4  125.28   18.41
   4   1   4  104.96   14.06
  -4   1  -4  100.02    5.79
  -4  -1   4  134.40   11.33
   4  -1  -4  142.98   11.11
  -4  -2  -4   13.12    0.56
  -4   2   4   13.00    0.52
  -4  -2  -4   14.27    0.54
   4   2  -4   13.10    0.62
   4   2  -4   13.69    0.54
  -4   2   4   13.15    0.52
   4   2  -4   13.21    0.54
  -4  -2  -4   14.49    0.61
  -4   2  -4   13.54    0.62
  -4   2  -4   13.69    0.63
  -4   2  -4   13.02    0.55
   4   2   4   12.94    0.58
   4  -2  -4   13.71    0.52
  -4  -2   4   14.02    0.50
   4   2   4   13.57    0.54
   4   2   4   13.42    0.58
  -4   3   4   42.29    1.43
   4  -3   4   42.47    1.47
  -4  -3  -4   42.54    1.47
   4   3  -4   40.28    1.45
   4   3  -4   42.32    1.45
  -4   3   4   42.68    1.44
  -4  -3  -4   40.63    1.45
   4   3   4   42.97    1.51
   4  -3  -4   42.40    1.46
   4   3   4   42.70    1.45
  -4  -3   4   40.18    1.43
  -4   3  -4   42.66    1.49
  -4   3  -4   42.05    1.58
   4   3   4   44.19    1.52
   4   3   4   41.52    1.45
  -4   4   4   47.24    1.61
  -4   4   4   45.20    1.60
  -4  -4  -4   45.57    1.63
   4   4  -4   47.40    1.63
   4  -4   4   46.19    1.62
   4   4  -4   45.99    1.62
  -4  -4  -4   46.81    1.64
  -4   4  -4   48.89    1.65
   4   4   4   46.29    1.65
   4  -4  -4   45.02    1.63
  -4  -4   4   46.37    1.60
   4   4   4   46.39    1.66
   4   4   4   47.21    1.60
   4  -4  -4   45.27    1.64
   4   4   4   45.03    1.59
   4   5  -4   50.69    1.66
   4   5  -4   50.96    1.67
   4   5  -4   51.13    1.83
  -4   5   4   52.25    1.79
   4  -5   4   54.47    1.83
  -4  -5  -4   52.20    1.85
  -4   5   4   50.16    1.80
  -4  -5  -4   54.62    1.86
  -4   5   4   49.93    1.80
  -4   5  -4   52.76    1.86
   4  -5  -4   52.08    1.89
   4  -5  -4   53.25    1.90
  -4   5  -4   53.64    1.98
   4   5   4   52.80    1.88
   4   5   4   51.95    1.81
  -4  -5   4   52.78    1.84
  -4   5  -4   53.59    1.97
   4   5   4   50.58    1.82
   4   5   4   53.51    1.89
  -4  -6  -4    1.37    0.23
   4   6  -4    1.09    0.19
  -4   6   4    1.36    0.27
   4   6  -4    1.19    0.12
  -4  -6  -4    1.54    0.23
   4   6  -4    1.46    0.11
  -4   6   4    1.30    0.19
  -4   6   4    1.57    0.21
  -4   6  -4    1.65    0.28
  -4   6  -4    1.78    0.28
  -4  -6   4    1.38    0.21
   4   6   4    2.09    0.25
   4  -6  -4    1.85    0.26
   4   6   4    1.75    0.25
   4  -6  -4    1.81    0.27
  -4  -7  -4    4.92    0.41
   4   7  -4    4.86    0.26
  -4   7   4    5.00    0.36
  -4   7   4    4.76    0.36
  -4  -7  -4    4.06    0.38
   4   7  -4    4.46    0.23
  -4   7   4    5.24    0.41
   4   7   4    4.72    0.34
  -4   7  -4    4.29    0.40
  -4   7  -4    5.06    0.43
  -4   7  -4    4.75    0.36
   4  -7  -4    4.51    0.40
   4  -7  -4    4.92    0.42
   4   7   4    4.62    0.37
   4   8  -4   24.52    0.93
  -4  -8  -4   26.00    1.18
   4   8  -4   24.75    0.87
  -4   8   4   22.04    1.10
  -4  -8  -4   25.24    1.18
  -4   8   4   24.31    1.06
  -4   8   4   24.23    1.06
   4  -8  -4   24.20    1.19
   4   8   4   26.12    1.06
  -4   8  -4   22.76    1.06
   4  -8  -4   26.76    1.21
  -4   0  -5    0.90    0.15
  -4   0  -5    0.85    0.12
   4   0  -5    0.95    0.10
   4   0   5    0.87    0.12
  -4   0   5    0.86    0.12
   4   0   5    0.99    0.16
  -4   0   5    0.89    0.08
   4   0   5    0.75    0.14
  -4   0   5    0.93    0.13
   4   0  -5    0.91    0.10
  -4   0  -5    0.77    0.14
   4   1  -5    1.21    0.13
   4   1  -5    1.55    0.12
   4  -1   5    1.25    0.19
  -4  -1  -5    1.31    0.15
  -4  -1  -5    1.08    0.15
   4  -1   5    1.31    0.17
  -4   1   5    1.24    0.14
  -4   1   5    1.24    0.14
  -4  -1  -5    0.99    0.14
  -4  -1   5    1.35    0.10
  -4   1  -5    1.00    0.16
  -4   1  -5    0.89    0.15
  -4   1  -5    1.12    0.14
   4   1   5    1.39    0.20
   4   1   5    1.32    0.16
   4  -1  -5    1.21    0.10
   4   1   5    1.48    0.20
   4  -1  -5    1.34    0.11
   4   2  -5    9.93    0.46
  -4  -2  -5   10.74    0.48
  -4   2   5   10.11    0.45
  -4  -2  -5   10.55    0.48
   4   2  -5   10.82    0.47
  -4  -2  -5   10.58    0.45
  -4   2   5   10.43    0.46
   4  -2   5   10.21    0.47
   4   2   5   10.61    0.59
  -4   2  -5   10.60    0.55
   4  -2  -5   10.53    0.43
   4   2   5   11.17    0.53
  -4   2  -5   10.15    0.47
   4   2   5   10.42    0.46
  -4  -2   5   10.48    0.43
  -4   2  -5   10.50    0.55
  -4   3   5    2.98    0.21
  -4   3   5    2.64    0.20
   4  -3   5    3.07    0.23
   4   3  -5    2.99    0.23
  -4  -3  -5    2.52    0.22
   4   3  -5    2.73    0.22
   4   3  -5    3.03    0.23
   4   3  -5    2.80    0.23
  -4  -3  -5    2.99    0.22
   4   3   5    2.94    0.21
  -4   3  -5    3.12    0.33
   4   3   5    2.79    0.24
  -4   3  -5    2.70    0.22
  -4   3  -5    2.92    0.32
   4   3   5    2.97    0.25
  -4  -3   5    2.89    0.20
   4  -3  -5    2.69    0.20
   4   4  -5   29.01    1.12
  -4  -4  -5   29.08    1.12
  -4  -4  -5   29.73    1.12
   4  -4   5   30.10    1.12
  -4   4   5   29.56    1.10
   4   4  -5   30.20    1.13
  -4   4   5   29.16    1.09
   4  -4  -5   29.06    1.12
  -4   4  -5   29.13    1.13
  -4   4  -5   28.10    1.23
   4   4   5   31.26    1.11
   4   4   5   30.64    1.11
   4   4   5   30.34    1.17
  -4  -4   5   29.05    1.10
  -4   4  -5   30.22    1.25
   4  -4  -5   29.60    1.13
   4   4   5   31.13    1.18
  -4  -5  -5    8.68    0.48
  -4  -5  -5    9.02    0.49
  -4   5   5    7.85    0.44
   4   5  -5    8.56    0.47
  -4   5   5    8.50    0.44
   4  -5   5    8.17    0.48
  -4   5   5    8.58    0.45
  -4  -5   5    8.10    0.45
   4   5   5    8.69    0.49
   4  -5  -5    9.31    0.49
  -4   5  -5    8.06    0.46
   4   5   5    9.35    0.45
   4  -5  -5    8.16    0.48
   4   5   5    8.25    0.48
  -4   5  -5    8.34    0.55
  -4   5  -5    7.57    0.53
  -4  -6  -5   14.11    0.69
  -4   6   5   12.66    0.62
  -4   6   5   12.99    0.61
  -4   6   5   14.70    0.72
  -4  -6  -5   11.17    0.64
   4   6   5   13.01    0.67
  -4   6  -5   12.62    0.74
   4   6   5   11.74    0.65
  -4  -6   5   13.10    0.64
   4  -6  -5   12.23    0.68
   4   6   5   15.49    0.68
  -4   6  -5   12.91    0.64
  -4   6  -5   12.84    0.78
   4  -6  -5   13.96    0.69
   4   6   5   12.92    0.69
  -4   7   5    8.91    0.52
   4   7  -5    7.86    0.32
  -4   7   5    7.72    0.54
  -4   7   5    8.96    0.50
  -4  -7  -5    8.86    0.56
   4   7  -5    7.67    0.31
  -4  -7  -5    8.12    0.55
  -4   7  -5    8.72    0.52
   4  -7  -5    9.38    0.59
   4   7   5    8.91    0.55
   4  -7  -5    9.84    0.61
  -4   7  -5    8.45    0.60
   4   7   5    9.26    0.52
  -4   8   5    4.94    0.40
   4   8  -5    4.76    0.22
  -4  -8  -5    5.20    0.47
  -4   8   5    3.87    0.52
  -4  -8  -5    5.48    0.48
   4   8   5    4.94    0.38
   4  -8  -5    5.05    0.47
  -4   8  -5    5.39    0.41
   4  -8  -5    4.28    0.49
  -4   0  -6    1.98    0.17
   4   0  -6    1.96    0.15
  -4   0  -6    2.50    0.22
   4   0   6    1.88    0.25
  -4   0  -6    1.83    0.22
   4   0   6    1.93    0.21
  -4   0   6    2.13    0.14
  -4   0   6    2.10    0.19
   4   0  -6    1.97    0.15
   4   0   6    2.54    0.35
  -4   0   6    2.40    0.20
  -4  -1  -6    3.62    0.26
   4   1  -6    3.93    0.29
  -4  -1  -6    3.41    0.26
   4  -1   6    3.31    0.30
  -4  -1  -6    3.72    0.23
  -4   1   6    3.78    0.25
  -4   1   6    3.62    0.26
   4  -1   6    3.30    0.30
   4  -1   6    3.11    0.24
  -4   1   6    3.87    0.20
   4   1  -6    3.71    0.22
  -4   1  -6    3.39    0.28
   4   1   6    3.82    0.25
  -4   1  -6    3.90    0.24
   4  -1  -6    3.88    0.21
   4   1   6    3.42    0.29
   4   1   6    3.90    0.30
  -4   1  -6    4.34    0.31
  -4  -1   6    3.52    0.20
   4  -2   6   11.63    0.53
  -4  -2  -6   11.80    0.54
  -4   2   6   10.50    0.50
  -4  -2  -6   11.32    0.49
  -4  -2  -6   11.00    0.52
   4   2  -6   11.24    0.51
  -4   2   6   10.78    0.50
   4  -2  -6   10.07    0.44
   4  -2  -6   10.77    0.45
   4   2   6   11.00    0.74
  -4   2  -6   10.43    0.57
  -4   2  -6   11.13    0.49
  -4  -2   6   10.99    0.46
  -4   2  -6   10.52    0.57
   4   2   6   11.10    0.50
   4   2   6   10.73    0.56
   4   3  -6   16.85    0.71
  -4   3   6   16.89    0.69
   4  -3   6   15.59    0.70
   4   3  -6   16.15    0.71
   4   3  -6   15.75    0.71
   4   3  -6   16.42    0.71
  -4  -3  -6   16.72    0.70
  -4  -3  -6   16.69    0.71
   4   3   6   17.65    0.77
  -4   3  -6   15.78    0.79
   4   3   6   16.60    0.69
  -4  -3   6   16.67    0.67
   4  -3  -6   16.99    0.68
  -4   3  -6   16.81    0.81
   4   3   6   17.10    0.77
  -4   3  -6   15.64    0.69
   4   4  -6   40.14    1.53
  -4  -4  -6   41.91    1.52
   4   4  -6   41.30    1.56
  -4   4   6   40.27    1.50
   4  -4   6   40.68    1.53
  -4   4   6   41.76    1.50
  -4  -4  -6   44.73    1.53
   4   4   6   41.38    1.55
   4   4   6   40.59    1.46
  -4   4  -6   40.28    1.62
  -4   4  -6   39.66    1.48
   4   4   6   41.16    1.46
   4   4   6   42.91    1.56
  -4   4  -6   40.89    1.62
  -4  -4   6   39.61    1.46
   4  -4  -6   41.02    1.48
   4  -4  -6   39.98    1.47
   4  -5   6   15.57    0.76
   4   5  -6   14.59    0.81
   4   5  -6   17.01    0.80
  -4   5   6   17.49    0.74
  -4  -5  -6   16.06    0.74
  -4  -5  -6   15.61    0.73
  -4   5   6   15.49    0.75
  -4   5   6   15.64    0.71
   4   5  -6   16.20    0.79
   4  -5  -6   16.27    0.76
  -4  -5   6   16.68    0.75
  -4   5  -6   16.47    0.88
   4  -5  -6   17.54    0.78
  -4   5  -6   15.69    0.73
   4   5   6   15.43    0.79
  -4   5  -6   17.37    0.88
  -4   5  -6   17.70    0.90
   4   5   6   18.64    0.83
   4   5   6   17.11    0.74
  -4  -6  -6    0.18    0.12
  -4   6   6    0.12    0.09
  -4   6   6    0.07    0.10
  -4   6   6   -0.05    0.08
   4   6  -6   -0.01    0.10
  -4  -6  -6    0.11    0.11
  -4   6  -6    0.31    0.19
   4  -6  -6    0.14    0.11
   4   6   6    0.06    0.10
   4   6   6    0.08    0.09
  -4   6  -6    0.09    0.09
  -4   6  -6   -0.16    0.08
   4  -6  -6    0.03    0.09
  -4   6  -6    0.27    0.17
  -4   7   6    3.88    0.35
  -4  -7  -6    3.43    0.40
  -4   7   6    3.88    0.33
   4   7   6    3.26    0.30
   4  -7  -6    2.68    0.36
  -4   7  -6    4.02    0.50
   4  -7  -6    2.63    0.35
  -4   7  -6    2.89    0.31
  -4  -8  -6    1.44    0.29
  -4  -8  -6    2.00    0.33
   4  -8  -6    1.58    0.31
   4   0  -7    0.02    0.05
   4   0   7    0.15    0.08
   4   0   7    0.12    0.10
  -4   0   7    0.11    0.06
  -4   0  -7   -0.07    0.07
  -4   0   7    0.00    0.06
  -4   0  -7    0.07    0.08
  -4   0  -7    0.11    0.07
  -4   0   7    0.10    0.08
  -4  -1  -7    2.81    0.25
   4   1  -7    3.11    0.22
   4  -1   7    3.37    0.26
  -4   1   7    3.55    0.26
  -4  -1  -7    3.39    0.27
  -4   1   7    3.63    0.27
  -4  -1  -7    3.11    0.22
   4  -1  -7    3.04    0.20
   4   1   7    3.14    0.39
   4   1   7    3.44    0.36
  -4   1  -7    3.10    0.28
  -4  -1   7    3.55    0.22
   4   1   7    3.61    0.26
  -4   1  -7    3.07    0.29
  -4   1  -7    3.15    0.23
  -4  -2  -7   35.73    1.30
  -4  -2  -7   33.92    1.28
  -4   2   7   34.57    1.28
   4   2  -7   33.72    1.29
   4  -2   7   33.21    1.27
  -4   2   7   34.26    1.28
  -4  -2  -7   34.05    1.22
  -4   2   7   33.42    1.19
   4   2   7   35.24    1.26
  -4   2  -7   34.18    1.24
  -4  -2   7   33.11    1.21
  -4   2  -7   36.45    1.37
   4   2   7   32.09    1.34
  -4   2  -7   34.32    1.36
   4  -2  -7   34.04    1.20
   4   2   7   33.96    1.36
   4  -2  -7   33.34    1.20
   4   3  -7    2.39    0.26
  -4   3   7    1.91    0.18
  -4   3   7    2.46    0.26
   4   3  -7    2.15    0.25
  -4  -3  -7    2.11    0.24
  -4   3   7    2.54    0.27
  -4  -3  -7    1.83    0.22
   4   3  -7    1.86    0.23
   4   3   7    2.08    0.25
  -4   3  -7    1.96    0.28
  -4   3  -7    1.93    0.29
  -4   3  -7    2.51    0.26
   4   3   7    2.16    0.28
  -4  -3   7    2.06    0.22
   4  -3  -7    2.09    0.19
   4   3   7    1.93    0.27
   4   4  -7    2.77    0.30
  -4  -4  -7    2.75    0.29
  -4   4   7    1.97    0.24
  -4   4   7    2.52    0.21
  -4   4   7    2.68    0.28
  -4  -4  -7    1.87    0.23
   4  -4  -7    2.70    0.24
  -4   4  -7    3.48    0.40
   4   4   7    2.52    0.31
  -4  -4   7    2.39    0.26
  -4   4  -7    2.65    0.24
   4  -4  -7    2.81    0.24
  -4   4  -7    2.57    0.35
   4   4   7    2.77    0.34
  -4  -5  -7   18.84    0.85
  -4   5   7   18.50    0.84
  -4  -5  -7   19.65    0.85
   4   5  -7   18.26    0.88
  -4   5   7   19.78    0.85
   4   5  -7   17.90    0.88
  -4   5  -7   19.29    0.82
  -4   5  -7   19.86    0.99
  -4   5  -7   18.88    0.96
   4   5   7   19.03    0.82
   4   5   7   18.50    0.90
   4   5   7   17.70    0.89
   4  -5  -7   17.63    0.83
  -4   5  -7   22.07    1.02
   4  -5  -7   18.26    0.84
  -4  -5   7   18.47    0.83
  -4   6   7    3.63    0.33
   4   6  -7    3.93    0.44
  -4  -6  -7    3.82    0.35
  -4  -6  -7    4.19    0.36
   4   6  -7    3.76    0.41
  -4   6   7    3.68    0.31
  -4   6   7    3.93    0.34
  -4   6  -7    3.70    0.32
  -4   6  -7    3.80    0.47
   4  -6  -7    4.11    0.36
   4   6   7    4.06    0.33
  -4   6  -7    4.78    0.54
   4   6   7    4.97    0.42
   4  -6  -7    3.77    0.42
  -4   7   7    4.83    0.40
  -4   7   7    3.96    0.38
  -4   7   7    5.32    0.64
  -4  -7  -7    4.45    0.41
  -4  -7  -7    3.62    0.42
   4   7  -7    3.61    0.45
   4   7   7    4.95    0.37
  -4   7  -7    4.64    0.55
  -4   7  -7    3.78    0.50
   4  -7  -7    3.96    0.44
  -4   7  -7    4.11    0.34
   4  -7  -7    3.48    0.42
   4   0   8    9.13    0.57
  -4   0   8    8.91    0.50
  -4   0  -8    9.10    0.51
  -4   0  -8    8.06    0.42
   4   0  -8    8.57    0.41
  -4   0   8    9.32    0.51
  -4   0  -8    9.22    0.51
   4   0   8    9.36    0.58
  -4   0   8    7.95    0.40
  -4  -1  -8   22.14    0.87
  -4   1   8   22.11    0.94
   4  -1   8   22.18    1.05
   4   1  -8   21.36    0.86
  -4  -1  -8   23.45    0.96
  -4  -1  -8   22.64    0.94
  -4   1   8   21.45    0.85
  -4   1   8   25.09    0.97
   4   1   8   22.33    1.05
  -4   1  -8   22.13    1.00
  -4  -1   8   22.56    0.88
  -4   1  -8   22.63    0.89
   4  -1  -8   23.37    0.87
   4  -1  -8   25.79    1.04
  -4   1  -8   22.64    0.99
   4   1   8   23.94    1.06
  -4  -2  -8    4.85    0.34
  -4   2   8    5.20    0.30
   4   2  -8    5.66    0.34
  -4   2   8    5.44    0.37
  -4   2   8    5.27    0.36
   4   2  -8    5.17    0.35
  -4  -2  -8    4.96    0.35
   4   2   8    5.23    0.42
   4  -2  -8    4.74    0.29
   4   2   8    4.94    0.40
  -4  -2   8    5.41    0.32
  -4   2  -8    5.41    0.41
  -4   2  -8    4.87    0.40
  -4   2  -8    5.33    0.32
   4  -2  -8    5.29    0.30
  -4   3   8   12.97    0.62
  -4   3   8   12.31    0.61
   4   3  -8   10.11    0.66
  -4   3   8   11.74    0.53
  -4  -3  -8   11.28    0.58
   4   3  -8   12.45    0.60
  -4  -3  -8   11.63    0.60
   4   3  -8   11.83    0.59
   4   3   8   12.91    0.70
  -4   3  -8   11.77    0.68
   4  -3  -8   12.91    0.56
  -4   3  -8   12.41    0.69
  -4   3  -8   11.59    0.56
  -4  -3   8   11.37    0.57
   4   3   8   12.06    0.68
  -4   4   8    0.38    0.11
  -4  -4  -8    0.45    0.14
  -4   4   8    0.75    0.18
  -4   4   8    0.28    0.13
  -4  -4  -8    0.43    0.13
   4   4  -8    0.33    0.13
  -4   4  -8    0.50    0.15
   4  -4  -8    0.27    0.11
   4   4   8    0.34    0.15
  -4  -4   8    0.32    0.12
  -4   4  -8    0.43    0.18
   4  -4  -8    0.46    0.13
  -4   4  -8    0.56    0.17
   4   4   8    0.40    0.17
  -4  -5  -8    1.81    0.26
   4   5  -8    1.77    0.27
  -4  -5  -8    1.45    0.23
  -4   5   8    1.75    0.26
  -4   5   8    1.83    0.27
   4   5   8    1.41    0.22
  -4   5  -8    1.68    0.31
   4   5   8    1.59    0.29
  -4   5  -8    1.31    0.20
  -4   5  -8    1.63    0.32
   4  -5  -8    1.75    0.25
   4   5   8    1.28    0.27
   4  -5  -8    1.70    0.23
   4   6  -8    0.04    0.11
  -4   6   8    0.13    0.14
  -4   6   8    0.12    0.12
  -4  -6  -8    0.39    0.17
   4   6  -8    0.23    0.14
  -4  -6  -8    0.12    0.11
  -4   6   8    0.06    0.10
   4   6   8   -0.02    0.09
  -4   6  -8    0.16    0.17
   4  -6  -8    0.24    0.13
  -4   6  -8    0.18    0.15
  -4   6  -8    0.20    0.12
   4   6   8    0.47    0.14
  -4   0   9    2.80    0.33
   4   0   9    2.73    0.39
  -4   0  -9    2.89    0.33
  -4   0  -9    2.87    0.32
   4   0   9    3.19    0.39
  -4   0   9    3.18    0.30
  -4   0  -9    2.41    0.22
  -4   0   9    3.21    0.24
   4   0  -9    2.60    0.22
   4   0  -9    2.63    0.22
  -4   1   9   10.89    0.61
  -4  -1  -9   11.81    0.53
  -4   1   9   11.20    0.52
   4  -1   9   11.96    0.72
   4   1  -9   11.47    0.53
  -4   1   9   11.49    0.62
  -4  -1  -9   11.04    0.60
   4   1  -9   11.08    0.53
  -4  -1  -9   11.76    0.61
  -4   1  -9   11.36    0.64
  -4  -1   9   11.00    0.54
   4   1   9   11.41    0.69
  -4   1  -9   12.09    0.54
  -4   1  -9   11.49    0.63
   4  -1  -9   13.25    0.69
   4  -1  -9   10.96    0.51
   4   1   9   10.51    0.67
  -4   2   9    4.20    0.36
   4   2  -9    4.89    0.34
  -4   2   9    4.50    0.30
  -4  -2  -9    5.40    0.37
  -4  -2  -9    4.82    0.35
   4   2  -9    4.46    0.32
  -4   2   9    4.44    0.36
  -4   2  -9    5.06    0.41
   4  -2  -9    5.14    0.31
   4   2   9    4.53    0.41
   4  -2  -9    4.83    0.30
  -4  -2   9    5.04    0.33
  -4   2  -9    4.93    0.32
   4   2   9    5.18    0.44
  -4   2  -9    4.90    0.41
   4   3  -9    0.36    0.12
  -4  -3  -9    0.40    0.14
  -4  -3  -9    0.45    0.13
  -4   3   9    0.63    0.17
   4   3  -9    0.55    0.18
  -4   3   9    0.45    0.15
  -4   3   9    0.31    0.11
  -4  -3   9    0.71    0.17
  -4   3  -9    0.52    0.19
  -4   3  -9    0.52    0.13
   4   3   9    0.22    0.14
   4  -3  -9    0.38    0.11
  -4   3  -9    0.52    0.18
   4   3   9    0.38    0.23
  -4   4   9    1.23    0.24
   4   4  -9    1.51    0.24
   4   4  -9    1.10    0.21
  -4  -4  -9    0.87    0.19
  -4   4   9    1.24    0.23
  -4  -4  -9    1.16    0.21
  -4   4  -9    0.91    0.23
  -4   4  -9    0.98    0.17
   4   4   9    1.20    0.26
   4  -4  -9    0.53    0.13
  -4   4  -9    0.59    0.20
   4   4   9    1.34    0.27
   4  -4  -9    0.97    0.18
  -4   5   9    0.91    0.21
   4   5  -9    1.06    0.22
  -4  -5  -9    0.83    0.19
  -4  -5  -9    1.34    0.23
  -4   5   9    0.91    0.22
   4   5   9    0.87    0.20
  -4   5  -9    1.07    0.18
   4  -5  -9    1.07    0.20
   4  -5  -9    1.46    0.23
   4   5   9    1.03    0.25
  -4   5  -9    1.17    0.28
  -4   5  -9    1.19    0.29
  -4   6   9    0.31    0.14
   4   6  -9    0.44    0.18
  -4   6   9    0.47    0.19
   4   6  -9    0.48    0.17
  -4   6   9    0.50    0.21
  -4  -6  -9    0.36    0.15
  -4   6  -9    0.30    0.20
  -4   6  -9    0.14    0.16
  -4   6  -9    0.47    0.15
   4  -6  -9    0.39    0.16
   4  -6  -9    0.54    0.21
  -4   0  10    0.07    0.11
   4   0 -10    0.10    0.07
  -4   0 -10    0.03    0.06
   4   0  10    0.23    0.15
  -4   0 -10   -0.03    0.08
  -4   0  10    0.06    0.08
  -4   0 -10    0.00    0.09
   4   0  10    0.19    0.16
   4   0 -10    0.02    0.07
  -4  -1 -10    8.61    0.53
   4   1 -10    7.85    0.45
   4   1 -10    9.72    0.48
  -4   1  10    8.78    0.57
  -4  -1 -10   10.04    0.56
  -4   1  10    9.00    0.57
  -4   1  10    8.65    0.47
   4  -1 -10   10.04    0.48
  -4   1 -10    9.36    0.47
   4  -1 -10    9.29    0.49
  -4   1 -10    8.78    0.56
  -4   1 -10    9.58    0.58
  -4  -1  10    9.16    0.50
   4   1  10    9.13    0.69
   4   1  10    8.89    0.63
  -4   2  10    1.41    0.26
   4   2 -10    1.27    0.20
   4   2 -10    1.58    0.21
  -4  -2 -10    1.20    0.21
  -4   2  10    1.51    0.26
  -4  -2 -10    1.56    0.24
  -4   2  10    1.62    0.27
  -4   2 -10    1.03    0.23
  -4  -2  10    1.34    0.20
  -4   2 -10    1.70    0.29
   4   2  10    1.86    0.33
   4  -2 -10    1.13    0.17
   4  -2 -10    0.69    0.18
   4   2  10    0.75    0.22
  -4   3  10    4.13    0.38
  -4  -3 -10    3.68    0.34
  -4  -3 -10    4.59    0.36
  -4   3  10    4.68    0.40
   4   3 -10    4.14    0.33
   4  -3 -10    4.02    0.30
  -4   3 -10    3.43    0.42
  -4   3 -10    4.54    0.49
   4   3  10    3.87    0.48
   4  -3 -10    4.65    0.35
   4   3  10    3.60    0.44
  -4   3 -10    4.19    0.30
   4   4 -10    2.33    0.30
  -4   4  10    2.43    0.33
   4   4 -10    2.66    0.32
  -4  -4 -10    2.38    0.30
  -4   4  10    2.05    0.31
  -4   4 -10    2.30    0.35
   4  -4 -10    2.69    0.30
   4   4  10    2.05    0.35
  -4   4 -10    2.47    0.27
  -4   4 -10    2.20    0.36
  -4  -5 -10    1.68    0.26
  -4   5  10    1.11    0.24
   4   5 -10    1.38    0.26
  -4  -5 -10    0.92    0.21
  -4   5  10    1.27    0.27
   4  -5 -10    0.94    0.20
  -4   5 -10    1.47    0.30
   4   5  10    1.31    0.26
  -4   5 -10    1.14    0.19
  -4   5 -10    1.86    0.36
   4  -5 -10    1.09    0.21
  -4   0 -11    3.38    0.38
  -4   0  11    3.09    0.40
   4   0 -11    3.22    0.26
  -4   0 -11    3.57    0.41
  -4   0 -11    3.27    0.26
   4   0 -11    3.27    0.27
  -4   0  11    3.21    0.41
   4   0  11    3.79    0.49
   4   0  11    3.86    0.50
   4   1 -11    3.26    0.28
  -4  -1 -11    4.01    0.36
  -4   1  11    4.35    0.47
   4   1 -11    3.77    0.29
  -4   1  11    3.37    0.43
  -4  -1 -11    4.07    0.36
  -4   1 -11    3.63    0.41
   4   1  11    4.12    0.52
  -4   1 -11    3.97    0.43
  -4   1 -11    4.06    0.28
   4  -1 -11    3.52    0.27
   4   1  11    3.16    0.44
   4  -1 -11    3.27    0.27
  -4   2  11    7.39    0.54
  -4  -2 -11    6.84    0.47
   4   2 -11    6.68    0.42
  -4  -2 -11    6.89    0.48
  -4   2  11    7.23    0.53
   4   2 -11    6.23    0.41
   4  -2 -11    7.86    0.52
  -4   2 -11    6.54    0.50
  -4   2 -11    6.34    0.38
   4   2  11    7.04    0.76
   4  -2 -11    6.51    0.39
  -4   2 -11    6.04    0.49
   4   3 -11    2.38    0.29
  -4  -3 -11    2.72    0.37
  -4   3  11    3.33    0.42
   4   3 -11    2.35    0.29
  -4  -3 -11    3.11    0.35
  -4   3  11    2.63    0.37
  -4   3 -11    3.14    0.42
   4  -3 -11    2.92    0.27
   4  -3 -11    3.11    0.28
  -4   3 -11    2.68    0.24
  -4   3 -11    2.87    0.39
   4   3  11    2.42    0.40
   4   0  12    8.53    0.71
   4   0 -12    9.06    0.49
  -4   0 -12    8.35    0.57
   4   0 -12    8.95    0.49
  -4   0  12    9.47    0.65
   4   1 -12    3.27    0.28
   4   1 -12    2.92    0.28
  -4  -1 -12    3.32    0.41
  -4  -1 -12    3.28    0.38
  -4   1  12    3.57    0.47
  -4   1  12    3.73    0.47
  -4   1 -12    3.20    0.25
   4  -1 -12    2.79    0.26
   4  -1 -12    2.79    0.26
   4   1  12    2.86    0.46
  -4   1 -12    3.48    0.41
  -5   0   0    0.12    0.03
  -5   0   0    0.09    0.03
  -5   1   0   16.59    0.54
  -5  -1   0   16.38    0.56
   5   1   0   16.06    0.57
  -5  -1   0   16.58    0.53
  -5  -1   0   16.98    0.57
   5   1   0   17.00    0.57
   5   2   0    8.84    0.35
  -5   2   0    8.66    0.40
  -5   2   0    9.16    0.40
  -5   2   0    8.85    0.34
  -5  -2   0    9.25    0.36
   5   2   0    8.86    0.35
  -5  -2   0    9.22    0.33
  -5  -2   0    8.90    0.35
  -5  -2   0    8.75    0.34
  -5   3   0   -0.10    0.05
  -5   3   0    0.02    0.06
   5   3   0    0.02    0.03
  -5  -3   0   -0.02    0.04
   5   3   0    0.00    0.04
  -5  -3   0   -0.02    0.05
  -5  -3   0    0.10    0.05
  -5   3   0    0.01    0.04
   5   3   0    0.02    0.03
   5   3   0   -0.04    0.03
  -5   4   0   22.61    0.90
  -5   4   0   22.18    0.85
  -5  -4   0   22.30    0.89
  -5  -4   0   25.16    0.93
  -5   4   0   23.37    0.91
   5   4   0   22.60    0.79
   5   4   0   23.96    0.85
   5   4   0   22.75    0.80
   5   4   0   22.64    0.85
  -5  -4   0   22.81    0.88
   5   5   0   69.27    2.34
  -5  -5   0   67.36    2.40
   5   5   0   70.44    2.27
  -5   5   0   70.23    2.42
  -5  -5   0   71.27    2.42
   5   5   0   69.14    2.30
  -5   5   0   69.23    2.36
   5   5   0   71.45    2.35
  -5  -5   0   69.89    2.34
  -5   5   0   70.59    2.41
  -5   6   0    4.99    0.36
  -5  -6   0    5.56    0.33
   5   6   0    5.16    0.29
  -5  -6   0    4.51    0.37
  -5   6   0    4.99    0.36
  -5  -6   0    4.09    0.35
   5   6   0    5.45    0.32
  -5   6   0    4.62    0.33
   5   6   0    4.90    0.26
  -5  -7   0    1.46    0.27
  -5  -7   0    1.17    0.22
  -5   7   0    1.49    0.23
   5   7   0    1.45    0.17
  -5   7   0    2.05    0.28
  -5   7   0    1.39    0.21
   5   7   0    1.22    0.20
   5   7   0    1.62    0.20
  -5  -8   0   17.71    0.92
  -5   8   0   16.54    1.13
  -5   8   0   16.26    0.82
  -5   8   0   15.92    0.80
   5   8   0   15.75    0.70
  -5  -8   0   16.97    0.90
   5   9   0   39.47    1.48
  -5   9   0   40.34    1.65
  -5  -9   0   41.02    1.78
  -5   9   0   40.85    1.63
  -5   0   1    0.59    0.04
   5   0   1    0.62    0.08
  -5   0  -1    0.50    0.07
   5   0   1    0.65    0.09
  -5   0   1    0.65    0.04
  -5   0  -1    1.01    0.10
  -5   0  -1    0.69    0.07
  -5  -1  -1   29.78    1.02
  -5   1   1   31.33    1.00
   5   1  -1   29.13    0.97
  -5  -1  -1   30.70    1.02
  -5  -1  -1   30.71    1.00
   5   1  -1   29.67    0.97
   5  -1   1   30.96    0.96
  -5   1   1   29.84    1.00
  -5   1  -1   30.51    1.06
   5   1   1   30.05    1.03
  -5  -1   1   30.66    0.98
   5   1   1   29.84    1.03
  -5   1  -1   30.62    1.01
  -5   2   1    3.29    0.19
  -5   2   1    3.67    0.20
   5   2  -1    3.48    0.17
   5  -2   1    3.55    0.16
   5   2  -1    3.37    0.16
  -5  -2  -1    3.51    0.19
  -5  -2  -1    3.88    0.18
  -5   2   1    3.72    0.16
  -5  -2  -1    3.48    0.18
  -5  -2  -1    3.35    0.18
  -5  -2   1    3.50    0.15
  -5  -2   1    3.47    0.16
   5   2   1    3.31    0.15
  -5  -2   1    3.22    0.18
  -5  -2   1    3.40    0.18
   5   2   1    3.35    0.19
  -5   2  -1    3.45    0.19
   5   2   1    3.56    0.15
   5   2   1    3.77    0.20
  -5  -3  -1   23.23    0.83
   5   3  -1   22.49    0.80
  -5  -3  -1   23.05    0.81
   5   3  -1   22.85    0.80
  -5   3   1   21.75    0.84
  -5   3   1   23.24    0.84
  -5   3   1   22.16    0.83
   5  -3   1   23.47    0.79
  -5  -3  -1   22.77    0.83
  -5  -3   1   22.04    0.79
  -5   3  -1   21.64    0.87
  -5   3  -1   22.23    0.82
   5   3   1   22.99    0.77
  -5  -3   1   21.60    0.82
   5   3   1   23.78    0.83
  -5   3  -1   21.70    0.88
   5   3   1   23.47    0.78
  -5  -3   1   22.22    0.83
   5   3   1   22.84    0.82
  -5  -4  -1    3.34    0.22
   5   4  -1    3.56    0.16
   5   4  -1    3.80    0.17
   5   4  -1    3.60    0.22
  -5  -4  -1    3.37    0.24
  -5   4   1    3.73    0.25
  -5   4   1    3.53    0.22
   5  -4   1    3.35    0.20
  -5  -4  -1    3.28    0.23
   5   4  -1    3.49    0.21
  -5   4   1    3.58    0.25
   5   4   1    3.55    0.22
   5   4   1    3.57    0.20
  -5   4  -1    3.80    0.28
  -5   4  -1    3.32    0.23
  -5  -4   1    3.36    0.22
   5   4   1    2.94    0.21
  -5  -4   1    3.27    0.24
   5   4   1    3.82    0.19
  -5  -4   1    3.50    0.25
  -5   4  -1    3.90    0.28
  -5  -5  -1   27.44    1.05
  -5  -5  -1   26.38    0.99
   5   5  -1   25.52    0.92
  -5   5   1   27.84    1.04
   5   5  -1   25.28    0.98
   5   5  -1   25.62    0.90
  -5   5   1   27.05    1.00
  -5   5   1   27.65    1.04
  -5  -5  -1   27.18    1.05
   5  -5   1   26.68    0.95
   5   5  -1   24.82    0.98
   5   5   1   26.27    0.96
  -5  -5   1   25.90    0.98
  -5   5  -1   27.32    1.08
  -5   5  -1   26.13    1.06
  -5   5  -1   26.25    1.01
   5   5   1   25.69    0.93
   5   5   1   27.56    1.00
  -5  -5   1   24.83    1.04
  -5  -5   1   26.79    1.07
   5   5   1   26.10    1.00
  -5   6   1    1.18    0.20
  -5  -6  -1    1.98    0.23
   5  -6   1    1.55    0.18
   5   6  -1    1.72    0.23
   5   6  -1    1.99    0.22
  -5  -6  -1    1.83    0.25
   5   6  -1    1.76    0.22
  -5   6   1    1.37    0.20
  -5  -6  -1    1.23    0.22
  -5   6   1    1.70    0.25
   5   6  -1    1.41    0.14
  -5  -6   1    1.89    0.28
  -5  -6   1    1.80    0.22
   5   6   1    1.35    0.18
   5   6   1    1.69    0.21
  -5  -6   1    1.68    0.25
  -5   6  -1    1.36    0.21
   5   6   1    1.47    0.17
  -5   6  -1    1.59    0.25
  -5   6  -1    1.10    0.17
   5  -7   1   12.62    0.62
  -5   7   1   10.84    0.59
  -5  -7  -1   12.60    0.78
   5   7  -1   11.51    0.52
  -5  -7  -1   12.82    0.69
   5   7  -1   11.81    0.49
  -5   7   1   11.75    0.62
  -5  -7   1   11.77    0.69
  -5   7  -1   12.30    0.67
   5   7   1   12.31    0.54
   5   7   1   13.30    0.58
  -5   7  -1   12.04    0.66
  -5   7  -1   11.67    0.62
  -5  -7   1   11.22    0.68
   5   7   1   12.85    0.61
   5   8  -1    1.14    0.17
  -5  -8  -1    1.31    0.27
  -5   8   1    1.01    0.20
   5   8  -1    1.02    0.14
  -5   8   1    1.04    0.21
  -5  -8  -1    1.39    0.29
  -5   8   1    0.70    0.19
  -5  -8   1    1.46    0.30
  -5   8  -1    1.41    0.23
  -5   8  -1    1.07    0.24
   5   8   1    1.01    0.18
   5   8   1    1.27    0.17
  -5   8  -1    1.30    0.24
  -5  -8   1    1.18    0.26
  -5   9   1    0.73    0.27
  -5   9   1    0.90    0.21
   5   9  -1    0.57    0.13
  -5  -9  -1    0.56    0.27
  -5  -9  -1    0.83    0.26
   5   9  -1    0.51    0.13
  -5   9  -1    0.20    0.16
  -5   9  -1    0.51    0.16
   5   9   1    0.51    0.13
  -5  -9   1    0.60    0.24
   5   0   2    2.58    0.18
  -5   0  -2    2.54    0.15
   5   0   2    2.62    0.14
  -5   0  -2    2.39    0.17
  -5   0   2    2.77    0.10
  -5   0  -2    2.73    0.18
   5   0   2    2.34    0.18
  -5   1   2    5.35    0.22
  -5  -1  -2    5.23    0.27
  -5  -1  -2    5.70    0.25
  -5  -1  -2    5.71    0.27
   5   1  -2    5.89    0.20
  -5   1   2    5.81    0.22
   5  -1   2    5.45    0.24
   5   1  -2    5.70    0.19
   5   1   2    6.08    0.24
  -5  -1   2    5.41    0.23
  -5   1  -2    6.00    0.31
  -5   1  -2    5.42    0.30
   5   1   2    5.80    0.24
   5   1   2    5.78    0.29
   5   1   2    5.67    0.29
  -5   1  -2    5.64    0.26
   5   2  -2   26.97    0.90
  -5   2   2   26.25    0.92
   5  -2   2   27.09    0.92
  -5   2   2   26.82    0.92
  -5  -2  -2   28.13    0.94
  -5  -2  -2   27.33    0.95
  -5  -2  -2   25.77    0.98
   5   2  -2   27.22    0.90
   5  -2  -2   27.99    0.96
   5   2   2   28.70    0.93
   5   2   2   26.25    0.97
  -5  -2   2   26.42    0.95
   5  -2  -2   27.03    0.95
   5   2   2   27.65    0.92
  -5  -2   2   27.76    0.89
   5   2   2   26.39    0.97
   5   3  -2   10.47    0.42
  -5   3   2   10.02    0.43
  -5  -3  -2   10.50    0.44
   5  -3   2   10.04    0.42
  -5  -3  -2    9.92    0.44
  -5   3   2   10.64    0.44
  -5   3   2   10.65    0.51
  -5  -3   2   10.23    0.41
   5  -3  -2   10.10    0.45
   5   3   2   10.41    0.45
   5   3   2   10.80    0.41
   5   3   2    9.90    0.40
  -5   3  -2   10.20    0.45
  -5  -3   2   10.46    0.46
   5   3   2    9.55    0.46
  -5  -3   2   10.18    0.46
  -5   4   2    7.48    0.37
  -5  -4  -2    7.24    0.38
  -5   4   2    7.21    0.35
   5   4  -2    8.23    0.37
   5   4  -2    7.60    0.36
  -5   4   2    7.90    0.38
  -5  -4  -2    7.58    0.39
   5  -4   2    7.50    0.35
   5   4   2    7.52    0.35
  -5   4  -2    7.07    0.43
  -5   4  -2    7.17    0.44
   5  -4  -2    8.74    0.43
  -5  -4   2    7.85    0.42
  -5   4  -2    7.32    0.38
   5  -4  -2    7.69    0.41
  -5  -4   2    7.49    0.41
   5   4   2    7.51    0.38
  -5  -4   2    7.47    0.36
   5   4   2    7.63    0.38
   5   5  -2    8.79    0.42
  -5   5   2    8.84    0.44
   5   5  -2    8.62    0.33
  -5   5   2    8.47    0.44
   5   5  -2    8.63    0.42
  -5  -5  -2    9.18    0.47
   5   5  -2    8.57    0.34
  -5  -5  -2    8.08    0.45
   5  -5   2    8.40    0.41
  -5   5   2    8.35    0.42
  -5   5  -2    9.55    0.58
  -5   5  -2    8.41    0.51
   5  -5  -2    8.75    0.50
   5   5   2    8.80    0.40
  -5   5  -2    8.41    0.45
  -5  -5   2    8.29    0.48
  -5  -5   2    9.41    0.44
  -5  -5   2    8.04    0.49
   5   5   2    8.86    0.45
   5   5   2    8.54    0.41
   5   5   2    9.15    0.45
   5  -5  -2    9.33    0.50
  -5   6   2    3.62    0.28
  -5  -6  -2    3.07    0.29
   5   6  -2    3.27    0.26
  -5   6   2    3.22    0.27
   5  -6   2    3.19    0.24
   5   6  -2    3.42    0.18
  -5   6   2    2.92    0.26
  -5  -6  -2    3.36    0.31
   5   6  -2    3.41    0.20
  -5  -6   2    3.41    0.27
   5  -6  -2    3.66    0.33
   5   6   2    3.41    0.23
  -5   6  -2    2.88    0.34
   5  -6  -2    3.96    0.34
   5   6   2    3.46    0.42
  -5   6  -2    3.27    0.36
   5   6   2    3.25    0.27
  -5  -6   2    3.24    0.36
  -5   6  -2    3.48    0.29
  -5  -6   2    3.35    0.37
   5   6   2    3.27    0.25
  -5   7   2   17.25    0.79
   5   7  -2   19.35    0.74
  -5   7   2   17.34    0.79
  -5   7   2   16.86    0.79
  -5  -7  -2   16.89    0.85
   5   7  -2   16.77    0.65
  -5   7  -2   15.30    0.82
   5   7   2   17.04    0.73
   5   7   2   15.96    0.76
  -5   7  -2   16.66    0.84
  -5   7  -2   18.24    0.81
   5   7   2   17.05    0.75
   5  -7  -2   18.03    0.88
  -5  -7   2   16.65    0.87
  -5  -8  -2    1.19    0.26
  -5   8   2    1.34    0.23
   5   8  -2    1.48    0.16
  -5  -8  -2    1.70    0.29
  -5   8   2    1.31    0.23
  -5   8   2    1.29    0.23
   5   8  -2    1.66    0.18
  -5   8  -2    1.30    0.25
   5   8   2    1.40    0.23
  -5   8  -2    1.76    0.31
  -5   8  -2    1.70    0.27
  -5   0  -3   40.35    1.45
   5   0   3   42.22    1.39
  -5   0   3   42.61    1.35
   5   0   3   41.52    1.46
  -5   0  -3   40.04    1.44
   5   0   3   42.12    1.46
  -5   0   3   42.46    1.35
   5   1  -3   55.73    1.74
   5  -1   3   55.19    1.81
   5   1  -3   54.11    1.74
   5   1  -3   54.47    1.74
  -5   1  -3   55.03    1.96
   5   1   3   56.51    1.88
  -5   1  -3   55.72    1.90
   5   1   3   53.51    1.87
  -5  -2  -3   33.77    1.14
  -5   2   3   32.95    1.09
   5  -2   3   32.67    1.12
   5   2  -3   32.71    1.11
  -5  -2  -3   31.51    1.14
   5   2  -3   31.71    1.08
  -5  -2  -3   32.34    1.12
  -5   2   3   32.37    1.09
   5   2  -3   32.04    1.08
  -5  -2   3   31.54    1.06
  -5   2  -3   31.38    1.21
  -5   2  -3   32.20    1.21
   5   2   3   33.39    1.11
   5   2   3   32.41    1.11
   5  -2  -3   31.94    1.10
  -5   2  -3   32.34    1.14
   5  -2  -3   32.80    1.11
   5   2   3   32.44    1.17
   5   2   3   33.87    1.17
   5   3  -3   96.77    3.15
   5   3  -3   98.41    3.15
  -5  -4  -3   28.73    1.14
   5   4  -3   31.39    1.11
   5  -4   3   30.66    1.12
   5   4  -3   30.96    1.12
  -5   4   3   31.39    1.12
  -5   4   3   31.56    1.12
  -5  -4  -3   33.22    1.16
  -5   4   3   31.31    1.10
  -5   4  -3   32.10    1.24
   5  -4  -3   31.52    1.17
   5   4   3   30.84    1.10
   5  -4  -3   30.56    1.16
   5   4   3   31.20    1.16
   5   4   3   30.30    1.15
   5   4   3   30.23    1.10
  -5  -4   3   30.92    1.11
  -5   4  -3   32.26    1.16
  -5   5   3    9.88    0.49
   5   5  -3   10.70    0.49
   5  -5   3   10.48    0.49
  -5   5   3    9.64    0.47
  -5  -5  -3   11.28    0.54
  -5   5   3   11.15    0.50
  -5  -5  -3   10.18    0.53
   5   5  -3   10.07    0.49
  -5   5  -3   12.34    0.63
   5   5   3   10.83    0.50
  -5   5  -3    9.87    0.59
   5   5   3   11.28    0.54
   5  -5  -3   10.64    0.57
   5   5   3   10.92    0.48
  -5   5  -3   11.42    0.54
   5  -5  -3   10.79    0.56
   5   5   3   10.52    0.53
  -5  -5   3   11.18    0.51
  -5  -6  -3    9.78    0.53
   5   6  -3    8.79    0.34
  -5   6   3    8.90    0.47
  -5   6   3    8.39    0.46
   5   6  -3    8.34    0.33
   5   6  -3    8.77    0.47
  -5  -6  -3    8.69    0.52
   5   6   3    8.83    0.44
  -5  -6   3    8.60    0.46
   5  -6  -3    7.91    0.51
  -5   6  -3    7.34    0.51
  -5   6  -3    9.04    0.55
   5   6   3    8.65    0.47
   5  -6  -3    8.10    0.52
   5   6   3    8.92    0.49
   5   6   3    7.72    0.41
  -5   6  -3    8.67    0.49
  -5   7   3    2.27    0.27
   5   7  -3    2.28    0.19
  -5   7   3    2.03    0.26
   5   7  -3    2.57    0.16
  -5   7   3    2.22    0.27
  -5  -7  -3    1.93    0.28
  -5   7  -3    3.24    0.40
   5   7   3    2.42    0.22
   5   7   3    2.70    0.32
   5   7   3    2.17    0.25
  -5   7  -3    2.62    0.45
   5  -7  -3    2.85    0.38
  -5   7  -3    2.48    0.30
   5  -7  -3    2.47    0.35
  -5  -8  -3    2.15    0.34
   5   8  -3    2.46    0.16
  -5   8   3    2.39    0.30
  -5   8   3    1.78    0.27
  -5  -8  -3    2.16    0.35
  -5   8   3    2.40    0.30
   5   8  -3    2.64    0.17
   5   8   3    2.45    0.28
   5  -8  -3    2.09    0.34
  -5   8  -3    2.25    0.33
  -5   8  -3    2.49    0.32
  -5   0   4   67.52    2.18
  -5   0   4   68.01    2.18
   5   0   4   65.16    2.29
   5   0   4   66.44    2.29
   5   0   4   68.12    2.21
   5  -1   4    8.88    0.45
   5  -1   4    7.88    0.37
   5   1  -4    8.08    0.33
  -5   1   4    8.21    0.34
   5   1  -4    8.32    0.32
  -5  -1  -4    7.64    0.39
  -5   1   4    8.03    0.33
   5   1  -4    8.47    0.32
  -5  -1  -4    7.70    0.39
   5   1  -4    8.51    0.32
   5   1   4    8.44    0.43
  -5   1  -4    8.41    0.43
  -5  -1   4    8.24    0.28
   5   1   4    8.40    0.42
  -5   1  -4    8.37    0.43
   5  -1  -4    7.91    0.31
   5  -1  -4    7.83    0.31
   5   1   4    8.60    0.37
  -5  -2  -4   21.88    0.84
  -5   2   4   22.42    0.78
   5   2  -4   22.15    0.80
  -5  -2  -4   21.85    0.83
   5   2  -4   21.53    0.78
  -5   2   4   22.33    0.78
  -5  -2  -4   21.75    0.80
   5   2  -4   21.24    0.79
   5  -2   4   22.15    0.84
   5  -2  -4   22.27    0.78
   5   2   4   21.99    0.86
  -5   2  -4   22.91    0.91
   5   2   4   20.22    0.86
  -5  -2   4   20.88    0.74
  -5   2  -4   21.45    0.90
  -5   2  -4   22.27    0.83
   5  -2  -4   21.47    0.77
   5   3  -4   38.44    1.31
   5   3  -4   37.23    1.32
   5  -3   4   37.62    1.34
  -5   3   4   38.53    1.31
  -5  -3  -4   37.60    1.35
  -5  -3  -4   38.49    1.32
  -5  -3  -4   39.30    1.35
  -5   3   4   36.99    1.30
   5  -3  -4   40.12    1.33
  -5   3  -4   36.32    1.43
   5   3   4   37.65    1.30
  -5  -3   4   37.03    1.28
   5   3   4   37.29    1.37
  -5   3  -4   36.89    1.34
   5   3   4   38.20    1.30
  -5   3  -4   38.01    1.44
   5  -3  -4   36.21    1.31
   5   3   4   37.18    1.37
  -5  -4  -4    7.07    0.37
   5   4  -4    5.93    0.34
  -5   4   4    6.31    0.33
   5   4  -4    6.17    0.34
  -5  -4  -4    6.44    0.36
  -5   4   4    6.04    0.32
   5  -4   4    6.59    0.35
   5   4   4    6.72    0.34
   5   4   4    6.19    0.38
   5   4   4    6.62    0.39
   5   4   4    6.52    0.33
  -5  -4   4    6.04    0.33
  -5   4  -4    6.08    0.36
   5  -4  -4    6.06    0.36
  -5  -5  -4    6.30    0.39
  -5   5   4    6.08    0.35
  -5  -5  -4    6.64    0.39
   5  -5   4    6.26    0.36
  -5   5   4    5.88    0.34
   5   5  -4    5.50    0.37
  -5   5   4    5.49    0.33
  -5   5  -4    5.68    0.44
   5   5   4    5.80    0.38
   5   5   4    5.27    0.33
   5   5   4    5.88    0.33
  -5  -5   4    5.83    0.35
  -5   5  -4    5.49    0.36
  -5   5  -4    6.70    0.45
   5  -5  -4    5.80    0.38
   5  -5  -4    5.85    0.39
   5   5   4    5.68    0.38
  -5   6   4    5.08    0.34
   5   6  -4    5.91    0.41
  -5  -6  -4    5.15    0.38
  -5   6   4    5.14    0.35
  -5   6   4    5.08    0.34
  -5  -6  -4    5.67    0.40
   5   6   4    5.13    0.34
  -5   6  -4    6.16    0.47
  -5   6  -4    5.21    0.37
   5   6   4    5.40    0.39
   5   6   4    5.80    0.65
  -5  -6   4    5.43    0.36
  -5   6  -4    5.02    0.43
   5  -6  -4    6.28    0.43
   5  -6  -4    5.87    0.42
  -5   7   4   37.41    1.45
  -5  -7  -4   38.18    1.54
  -5   7   4   39.54    1.47
  -5   7   4   36.86    1.46
  -5  -7  -4   39.03    1.57
  -5   7  -4   39.59    1.53
   5  -7  -4   41.14    1.62
   5  -7  -4   40.01    1.62
   5   7   4   37.77    1.47
  -5   7  -4   38.87    1.62
  -5   7  -4   40.26    1.65
  -5  -8  -4    0.90    0.23
  -5   8   4    1.28    0.23
  -5   8   4    0.94    0.20
  -5   8   4    0.92    0.21
  -5  -8  -4    0.78    0.21
   5   8   4    1.04    0.20
  -5   8  -4    0.92    0.21
  -5   8  -4    1.15    0.39
   5  -8  -4    1.49    0.37
   5  -8  -4    1.73    0.33
   5   0  -5   40.04    1.33
   5   0   5   40.88    1.61
   5   0   5   40.53    1.42
  -5   0  -5   41.35    1.47
   5   0  -5   39.70    1.33
  -5   0   5   40.75    1.40
  -5   0  -5   41.37    1.48
   5   0   5   40.57    1.51
  -5   0  -5   40.51    1.41
  -5   0   5   42.08    1.40
  -5  -1  -5   15.13    0.64
   5   1  -5   14.67    0.55
   5   1  -5   14.13    0.54
  -5  -1  -5   15.76    0.60
   5  -1   5   15.17    0.61
  -5   1   5   15.04    0.58
   5  -1   5   14.50    0.69
  -5  -1  -5   14.61    0.64
  -5   1   5   15.03    0.58
  -5   1  -5   15.39    0.68
   5   1   5   14.78    0.68
   5  -1  -5   15.54    0.54
   5   1   5   15.36    0.61
  -5   1  -5   14.42    0.67
   5   1   5   15.32    0.68
   5  -1  -5   14.83    0.54
  -5  -1   5   14.40    0.52
   5   2  -5    3.92    0.23
   5  -2   5    3.78    0.25
   5   2  -5    4.16    0.24
  -5   2   5    3.91    0.23
  -5  -2  -5    3.82    0.26
  -5   2   5    3.89    0.23
   5   2  -5    4.13    0.24
  -5  -2  -5    4.08    0.26
   5   2   5    4.11    0.25
  -5   2  -5    4.20    0.26
  -5  -2   5    3.81    0.20
   5  -2  -5    4.20    0.22
   5  -2  -5    4.06    0.22
   5   2   5    4.15    0.30
  -5   2  -5    3.72    0.31
  -5   2  -5    3.70    0.30
   5   2   5    4.24    0.30
   5   3  -5    1.16    0.16
   5  -3   5    1.12    0.16
  -5  -3  -5    0.97    0.15
  -5   3   5    1.21    0.15
  -5   3   5    1.22    0.15
   5   3  -5    1.65    0.17
   5   3  -5    1.23    0.16
  -5  -3  -5    1.09    0.16
   5   3   5    1.47    0.17
   5   3   5    1.41    0.20
  -5   3  -5    1.03    0.16
   5   3   5    1.34    0.17
  -5   3  -5    1.09    0.20
   5   3   5    1.09    0.19
  -5  -3   5    1.03    0.13
   5  -3  -5    0.99    0.14
   5  -3  -5    1.23    0.17
  -5   3  -5    1.40    0.22
   5  -4   5    4.09    0.29
   5   4  -5    4.09    0.28
   5   4  -5    4.44    0.32
  -5   4   5    4.34    0.27
  -5  -4  -5    4.36    0.29
  -5   4   5    4.27    0.28
   5   4  -5    3.90    0.28
  -5  -4  -5    4.36    0.30
  -5   4  -5    4.27    0.30
  -5   4  -5    4.55    0.38
  -5  -4   5    4.57    0.28
   5  -4  -5    4.15    0.29
   5   4   5    4.56    0.28
  -5   4  -5    4.51    0.38
   5   4   5    4.61    0.33
   5   4   5    4.32    0.28
   5   4   5    3.96    0.32
  -5   5   5    6.29    0.37
  -5   5   5    6.16    0.36
  -5  -5  -5    5.96    0.39
   5  -5   5    6.61    0.39
  -5   5   5    6.14    0.37
  -5  -5  -5    5.97    0.39
  -5   5  -5    7.27    0.41
  -5   5  -5    5.62    0.46
   5   5   5    6.33    0.42
   5  -5  -5    6.09    0.40
   5  -5  -5    6.48    0.41
  -5   5  -5    6.38    0.47
  -5  -5   5    6.27    0.37
   5   5   5    6.55    0.42
   5   5   5    6.12    0.36
  -5   5  -5    5.13    0.44
  -5   6   5   -0.06    0.07
  -5  -6  -5    0.12    0.12
  -5   6   5   -0.02    0.08
  -5   6   5   -0.05    0.06
   5   6   5    0.02    0.06
   5  -6  -5    0.06    0.10
   5   6   5    0.01    0.08
  -5  -6   5   -0.01    0.08
   5   6   5   -0.08    0.07
   5   6   5    0.02    0.08
  -5   6  -5    0.10    0.10
  -5   6  -5   -0.04    0.11
   5  -6  -5    0.01    0.08
  -5   7   5    3.53    0.31
  -5   7   5    3.18    0.30
  -5   7   5    3.36    0.31
  -5  -7  -5    3.11    0.37
  -5  -7  -5    3.30    0.37
   5   7   5    3.19    0.29
   5  -7  -5    4.01    0.44
  -5   7  -5    3.94    0.34
   5  -7  -5    3.74    0.43
  -5   7  -5    4.02    0.48
  -5  -8  -5    3.79    0.45
  -5   8   5    2.90    0.36
  -5   8   5    2.64    0.33
  -5   8   5    3.13    0.36
  -5  -8  -5    3.33    0.44
  -5   8  -5    2.75    0.33
   5   8   5    2.55    0.31
   5  -8  -5    3.11    0.43
   5  -8  -5    3.26    0.42
  -5   0  -6    5.11    0.35
   5   0  -6    5.76    0.26
   5   0  -6    5.35    0.25
   5   0   6    5.54    0.32
  -5   0  -6    6.02    0.31
   5   0   6    5.65    0.39
  -5   0  -6    5.04    0.34
  -5   0   6    5.73    0.32
  -5   0   6    5.25    0.25
   5   0   6    6.21    0.40
  -5   0   6    5.84    0.32
   5  -1   6   23.87    0.93
  -5  -1  -6   26.00    0.91
   5   1  -6   23.75    0.86
  -5  -1  -6   24.25    0.96
   5  -1   6   22.85    1.02
   5   1  -6   25.00    0.87
  -5   1   6   23.30    0.91
  -5  -1  -6   24.49    0.96
  -5   1   6   24.08    0.91
  -5   1  -6   25.23    1.01
   5   1   6   22.92    0.92
   5   1   6   24.88    1.03
  -5   1  -6   24.96    1.01
   5  -1  -6   23.39    0.84
  -5   1  -6   24.60    0.92
   5  -1  -6   24.70    0.90
   5   1   6   23.74    1.01
  -5  -1   6   24.37    0.85
   5   2  -6    5.02    0.29
   5  -2   6    4.55    0.30
  -5   2   6    5.06    0.29
  -5  -2  -6    4.81    0.32
  -5  -2  -6    5.13    0.29
  -5   2   6    5.19    0.29
   5   2  -6    4.93    0.28
   5   2  -6    4.86    0.29
  -5  -2  -6    4.42    0.30
  -5   2  -6    4.70    0.36
  -5   2  -6    4.74    0.36
   5  -2  -6    4.81    0.26
   5   2   6    4.69    0.35
  -5  -2   6    4.93    0.26
  -5   2  -6    4.62    0.30
   5   2   6    5.14    0.30
   5  -2  -6    4.72    0.26
   5   2   6    5.78    0.38
  -5  -3  -6    0.12    0.08
  -5  -3  -6    0.09    0.08
  -5   3   6    0.10    0.07
  -5   3   6    0.19    0.08
   5  -3   6    0.10    0.08
   5   3  -6    0.11    0.07
   5   3  -6    0.25    0.09
   5   3  -6    0.22    0.10
   5  -3  -6    0.19    0.08
   5   3   6    0.26    0.12
  -5   3  -6    0.14    0.08
  -5   3  -6   -0.04    0.08
  -5  -3   6    0.23    0.08
  -5   3  -6    0.13    0.11
   5   3   6    0.24    0.09
   5   3   6    0.26    0.11
  -5  -4  -6    3.59    0.29
  -5   4   6    4.18    0.29
  -5  -4  -6    4.51    0.30
   5   4  -6    3.72    0.30
  -5   4   6    4.18    0.29
   5   4   6    4.60    0.30
  -5  -4   6    4.03    0.28
   5   4   6    4.18    0.34
  -5   4  -6    4.51    0.39
  -5   4  -6    4.23    0.45
   5   4   6    4.01    0.34
  -5   4  -6    3.94    0.30
   5   4   6    4.14    0.29
   5  -4  -6    4.50    0.30
   5  -5   6    1.73    0.23
  -5   5   6    1.43    0.20
  -5  -5  -6    1.73    0.24
  -5   5   6    1.45    0.19
  -5   5   6    1.67    0.22
  -5  -5  -6    1.99    0.25
   5   5  -6    1.45    0.25
   5   5  -6    1.34    0.22
  -5  -5   6    1.00    0.18
   5  -5  -6    1.87    0.25
   5  -5  -6    1.62    0.23
   5   5   6    1.81    0.27
  -5   5  -6    1.90    0.25
  -5   5  -6    1.35    0.27
  -5   5  -6    1.74    0.29
   5   5   6    2.31    0.30
   5   5   6    1.62    0.21
   5   5   6    1.72    0.26
  -5   5  -6    1.75    0.29
  -5   6   6    9.17    0.51
  -5  -6  -6    9.46    0.56
  -5   6   6    9.58    0.51
  -5  -6  -6    9.13    0.55
  -5   6   6    9.05    0.53
   5   6  -6    9.36    0.58
  -5   6  -6    8.92    0.52
  -5   6  -6    9.46    0.65
  -5   6  -6   10.87    0.66
   5  -6  -6    9.48    0.56
   5  -6  -6    9.57    0.56
   5   6   6    8.95    0.57
   5   6   6    9.10    0.50
  -5   7   6    1.61    0.26
  -5  -7  -6    2.09    0.32
  -5   7   6    1.66    0.25
  -5   7   6    1.86    0.27
  -5  -7  -6    2.08    0.31
  -5   7  -6    1.96    0.38
   5  -7  -6    1.64    0.28
   5   7   6    1.74    0.25
   5  -7  -6    1.35    0.25
  -5   7  -6    1.64    0.26
  -5   0  -7   18.02    0.71
   5   0  -7   17.11    0.71
   5   0   7   16.92    0.83
  -5   0  -7   17.54    0.78
   5   0   7   17.34    0.74
  -5   0   7   17.09    0.65
  -5   0   7   17.76    0.74
  -5   0   7   17.32    0.74
   5   0  -7   17.55    0.65
  -5   0  -7   17.23    0.78
   5   0   7   17.04    0.83
   5  -1   7    6.27    0.38
  -5  -1  -7    6.50    0.35
  -5   1   7    6.39    0.31
  -5   1   7    6.77    0.38
  -5   1   7    6.61    0.38
   5  -1   7    7.26    0.49
   5   1  -7    6.40    0.32
  -5  -1  -7    7.38    0.42
  -5  -1  -7    6.49    0.40
   5   1   7    6.37    0.45
   5   1   7    7.20    0.39
   5   1   7    7.33    0.47
  -5   1  -7    7.33    0.44
   5  -1  -7    6.70    0.32
  -5   1  -7    6.80    0.44
  -5  -1   7    6.58    0.32
   5  -1  -7    6.84    0.32
  -5   1  -7    6.67    0.37
  -5  -2  -7    5.10    0.34
  -5   2   7    4.79    0.31
  -5   2   7    4.27    0.25
  -5   2   7    4.60    0.31
  -5  -2  -7    4.59    0.29
  -5  -2  -7    4.41    0.31
   5  -2   7    4.95    0.33
   5   2  -7    4.81    0.28
   5   2  -7    4.46    0.28
   5   2   7    4.29    0.36
  -5   2  -7    4.97    0.38
  -5  -2   7    4.40    0.27
  -5   2  -7    4.56    0.37
  -5   2  -7    4.31    0.29
   5   2   7    4.90    0.38
   5   2   7    4.22    0.30
   5  -2  -7    4.44    0.25
  -5   3   7   20.86    0.89
  -5  -3  -7   22.90    0.92
   5   3  -7   21.96    0.90
   5   3  -7   22.43    0.89
  -5  -3  -7   20.75    0.90
  -5   3   7   22.39    0.90
   5  -3   7   22.40    0.92
  -5   3  -7   23.53    0.91
  -5   3  -7   23.81    1.04
   5  -3  -7   19.26    0.88
   5   3   7   24.20    1.02
   5   3   7   21.55    0.99
   5  -3  -7   23.34    0.87
  -5   3  -7   21.77    1.02
   5   3   7   22.32    1.00
  -5  -3   7   22.47    0.88
  -5  -4  -7    3.20    0.28
  -5   4   7    2.99    0.26
   5   4  -7    3.17    0.35
   5   4  -7    3.27    0.29
  -5  -4  -7    3.00    0.28
   5  -4   7    3.65    0.30
  -5   4   7    3.11    0.27
   5   4  -7    3.06    0.28
  -5   4  -7    2.91    0.38
  -5  -4   7    2.67    0.24
   5   4   7    2.57    0.31
   5   4   7    2.55    0.38
   5  -4  -7    2.90    0.33
   5  -4  -7    3.27    0.25
   5   4   7    2.39    0.31
  -5   4  -7    3.16    0.35
   5   4   7    2.82    0.25
  -5   4  -7    2.28    0.32
   5   5  -7   21.76    0.99
  -5   5   7   23.32    0.97
  -5  -5  -7   22.63    0.97
  -5  -5  -7   21.41    0.96
  -5   5   7   23.44    0.97
   5   5  -7   22.69    1.00
  -5   5  -7   22.27    1.10
   5  -5  -7   21.57    0.95
  -5   5  -7   23.94    1.13
  -5  -5   7   21.75    0.94
   5   5   7   22.81    0.93
   5  -5  -7   21.77    0.95
   5   5   7   22.93    1.04
  -5   5  -7   22.97    0.95
  -5   6   7    2.10    0.29
  -5  -6  -7    1.52    0.26
  -5  -6  -7    2.91    0.34
  -5   6   7    2.62    0.32
  -5   6   7    2.18    0.27
   5   6  -7    2.59    0.36
   5  -6  -7    2.48    0.32
  -5   6  -7    1.91    0.33
   5   6   7    1.63    0.23
  -5   6  -7    1.69    0.24
  -5   6  -7    2.26    0.38
   5  -6  -7    2.12    0.29
   5   6   7    2.37    0.46
  -5   6  -7    2.50    0.38
   5   7  -7    1.88    0.32
   5   7  -7    1.20    0.26
  -5   7   7    0.76    0.30
  -5   7   7    1.88    0.30
  -5  -7  -7    1.42    0.26
  -5  -7  -7    1.61    0.29
  -5   7   7    1.40    0.25
  -5   7  -7    1.35    0.31
  -5   7  -7    2.13    0.28
   5  -7  -7    1.40    0.28
  -5   7  -7    1.59    0.34
   5  -7  -7    1.58    0.28
   5   7   7    2.00    0.27
  -5   0  -8    0.31    0.10
   5   0   8    0.38    0.16
  -5   0  -8    0.18    0.11
  -5   0  -8    0.73    0.16
   5   0  -8    0.45    0.10
   5   0   8    0.70    0.19
  -5   0   8    0.34    0.12
  -5   0   8    0.40    0.10
   5   0   8    0.44    0.13
   5   0  -8    0.48    0.10
  -5   1   8   15.89    0.76
  -5  -1  -8   17.41    0.79
   5  -1   8   17.43    0.89
  -5   1   8   16.61    0.76
   5  -1   8   17.10    0.82
  -5  -1  -8   16.91    0.71
  -5   1   8   17.19    0.68
  -5  -1  -8   18.75    0.80
   5   1  -8   17.91    0.71
   5   1  -8   17.47    0.69
   5   1   8   16.76    0.79
  -5   1  -8   17.59    0.82
   5  -1  -8   16.87    0.66
   5   1   8   17.08    0.87
   5  -1  -8   18.07    0.67
  -5   1  -8   16.35    0.80
  -5   1  -8   16.98    0.71
  -5  -1   8   15.62    0.67
   5   1   8   18.08    0.88
  -5  -2  -8    1.16    0.20
  -5   2   8    0.90    0.14
   5   2  -8    0.76    0.14
   5   2  -8    0.62    0.13
  -5   2   8    0.93    0.17
  -5  -2  -8    0.83    0.17
  -5  -2  -8    0.63    0.13
  -5   2   8    0.72    0.16
  -5  -2   8    0.55    0.12
  -5   2  -8    0.47    0.15
   5   2   8    0.57    0.18
   5  -2  -8    0.62    0.11
  -5   2  -8    0.48    0.16
   5   2   8    0.46    0.15
  -5   2  -8    0.48    0.12
  -5   3   8   18.85    0.76
  -5   3   8   18.42    0.83
   5   3  -8   17.82    0.81
   5   3  -8   19.80    0.82
  -5  -3  -8   20.00    0.85
  -5   3   8   18.83    0.84
  -5  -3  -8   19.83    0.86
   5   3   8   19.37    0.87
   5   3   8   17.73    0.91
  -5   3  -8   18.94    0.93
   5  -3  -8   18.16    0.76
  -5   3  -8   19.41    0.81
  -5   3  -8   18.49    0.92
  -5  -3   8   18.73    0.79
   5   3   8   19.41    0.94
   5  -3  -8   18.89    0.77
   5   4  -8    8.48    0.49
   5   4  -8    7.95    0.48
  -5  -4  -8    8.20    0.48
  -5  -4  -8    8.46    0.50
  -5   4   8    8.25    0.49
  -5   4   8    8.71    0.44
  -5   4   8    8.63    0.50
  -5  -4   8    7.19    0.63
   5   4   8    8.50    0.56
  -5   4  -8    7.76    0.57
  -5   4  -8    8.12    0.46
   5  -4  -8    8.58    0.46
   5  -4  -8    7.97    0.45
   5   4   8    8.33    0.56
  -5   4  -8    7.95    0.57
   5   5  -8    2.43    0.32
  -5   5   8    2.41    0.31
  -5   5   8    2.22    0.28
  -5  -5  -8    2.30    0.29
  -5  -5  -8    2.10    0.29
   5   5  -8    2.30    0.40
  -5   5  -8    1.92    0.32
  -5   5  -8    2.20    0.27
   5  -5  -8    1.85    0.25
   5   5   8    1.61    0.23
   5   5   8    2.55    0.36
  -5  -6  -8    1.97    0.28
  -5   6   8    2.71    0.33
  -5   6   8    1.70    0.25
   5   6  -8    3.23    0.39
  -5  -6  -8    2.32    0.32
  -5   6   8    2.10    0.30
   5  -6  -8    2.53    0.33
   5   6   8    2.10    0.27
  -5   6  -8    1.81    0.35
   5  -6  -8    2.18    0.31
  -5   6  -8    1.99    0.27
  -5   6  -8    2.22    0.38
   5   0  -9    3.75    0.25
  -5   0   9    3.81    0.26
   5   0   9    4.36    0.49
  -5   0   9    4.03    0.33
  -5   0  -9    3.45    0.32
  -5   0  -9    3.43    0.27
  -5   0  -9    3.99    0.34
  -5   0   9    4.04    0.34
   5   0   9    3.22    0.42
   5   0  -9    3.42    0.24
  -5  -1  -9    6.81    0.44
   5   1  -9    6.45    0.35
  -5   1   9    6.61    0.44
  -5  -1  -9    7.45    0.46
  -5   1   9    6.37    0.36
   5  -1   9    6.12    0.50
   5   1  -9    6.58    0.36
  -5  -1  -9    6.07    0.40
  -5   1   9    6.39    0.43
   5   1   9    7.10    0.52
   5   1   9    7.06    0.53
   5  -1  -9    6.14    0.33
  -5   1  -9    7.14    0.39
  -5  -1   9    5.98    0.36
  -5   1  -9    6.32    0.45
   5  -1  -9    6.19    0.34
  -5   1  -9    6.35    0.46
  -5   2   9    0.61    0.16
   5   2  -9    0.59    0.12
  -5   2   9    0.33    0.14
  -5  -2  -9    0.45    0.14
   5   2  -9    0.51    0.12
  -5  -2  -9    0.83    0.18
  -5   2   9    0.35    0.10
  -5   2  -9    0.53    0.15
   5  -2  -9    0.38    0.10
   5   2   9    0.84    0.22
  -5  -2   9    0.36    0.11
  -5   2  -9    0.64    0.18
  -5   2  -9    0.43    0.17
  -5   3   9    0.87    0.23
  -5  -3  -9    1.12    0.21
  -5   3   9    0.98    0.20
  -5   3   9    1.24    0.18
   5   3  -9    1.22    0.19
  -5  -3  -9    1.23    0.21
   5  -3  -9    0.97    0.16
   5  -3  -9    0.83    0.14
   5   3   9    1.14    0.25
  -5   3  -9    1.17    0.24
  -5  -3   9    0.80    0.17
  -5   3  -9    1.13    0.26
   5   3   9    1.54    0.30
  -5   3  -9    0.86    0.16
  -5   4   9    0.24    0.13
  -5  -4  -9    0.15    0.12
   5   4  -9    0.23    0.12
  -5   4   9    0.29    0.13
   5   4  -9    0.34    0.13
   5  -4  -9    0.36    0.12
   5  -4  -9    0.25    0.12
  -5   4  -9    0.16    0.13
   5   4   9    0.02    0.12
  -5   4  -9    0.28    0.16
  -5   4  -9    0.47    0.13
   5   5  -9    3.13    0.36
  -5   5   9    3.13    0.38
  -5  -5  -9    3.06    0.35
  -5  -5  -9    3.04    0.35
  -5   5   9    3.22    0.38
   5   5  -9    3.12    0.35
  -5   5  -9    3.58    0.46
  -5   5  -9    3.59    0.30
   5  -5  -9    2.58    0.31
  -5   5  -9    3.43    0.43
   5   5   9    3.07    0.33
  -5   0 -10    9.71    0.58
  -5   0  10    8.79    0.48
   5   0  10    9.91    0.68
  -5   0 -10    9.31    0.57
  -5   0 -10    9.49    0.48
  -5   0  10   10.12    0.59
   5   0 -10    9.14    0.45
   5   0  10    9.47    0.67
  -5   0  10    9.50    0.58
   5   0 -10    9.03    0.45
  -5  -1 -10    5.01    0.38
  -5   1  10    3.36    0.28
  -5  -1 -10    3.68    0.34
   5   1 -10    4.39    0.29
  -5  -1 -10    4.13    0.29
  -5   1  10    4.28    0.37
  -5   1  10    4.70    0.39
   5   1 -10    4.32    0.29
  -5   1 -10    4.16    0.38
   5   1  10    4.56    0.53
  -5   1 -10    4.16    0.30
   5  -1 -10    4.09    0.27
  -5  -1  10    4.04    0.30
   5   1  10    4.98    0.46
   5  -1 -10    3.22    0.26
  -5   1 -10    3.67    0.40
  -5   2  10    1.49    0.26
   5   2 -10    0.99    0.17
  -5  -2 -10    1.75    0.27
  -5   2  10    1.02    0.17
  -5   2  10    0.84    0.20
  -5  -2 -10    1.23    0.22
   5   2 -10    1.13    0.19
  -5   2 -10    0.82    0.20
   5  -2 -10    0.99    0.16
   5   2  10    1.31    0.30
  -5   2 -10    1.23    0.25
   5   2  10    1.07    0.25
  -5   2 -10    0.69    0.16
  -5  -2  10    1.13    0.20
  -5  -3 -10    0.60    0.16
  -5   3  10    0.53    0.17
   5   3 -10    0.34    0.12
  -5   3  10    0.74    0.20
   5  -3 -10    0.51    0.13
   5   3  10    0.70    0.23
  -5   3 -10    0.61    0.20
  -5   3 -10    1.09    0.24
  -5   3 -10    0.44    0.13
   5  -3 -10    0.35    0.11
  -5  -4 -10    5.84    0.42
   5   4 -10    4.58    0.37
  -5   4  10    5.53    0.44
  -5  -4 -10    4.86    0.40
  -5   4  10    4.30    0.41
  -5   4 -10    5.03    0.35
  -5   4 -10    5.06    0.48
   5  -4 -10    4.17    0.37
   5   4  10    5.59    0.63
  -5   4 -10    5.69    0.49
   5  -4 -10    5.11    0.36
  -5   0 -11   16.67    0.87
  -5   0  11   15.92    0.84
   5   0 -11   15.68    0.67
  -5   0 -11   13.91    0.78
  -5   0 -11   15.69    0.69
   5   0 -11   14.76    0.67
   5   0  11   16.11    0.96
  -5   1  11    1.20    0.26
  -5  -1 -11    1.36    0.25
  -5   1  11    1.66    0.29
   5   1 -11    1.38    0.20
   5   1 -11    1.51    0.20
   5  -1 -11    1.14    0.19
  -5   1 -11    1.47    0.27
   5  -1 -11    1.31    0.18
  -5   1 -11    1.44    0.40
   5   1  11    1.09    0.30
  -5   1 -11    1.34    0.19
   5   2 -11    4.44    0.33
  -5  -2 -11    4.69    0.40
  -5   2  11    4.81    0.57
  -5  -2 -11    4.96    0.40
   5   2 -11    5.07    0.35
  -5   2  11    5.01    0.44
  -5   2 -11    5.38    0.47
   5   2  11    5.64    0.62
   5  -2 -11    4.19    0.31
  -5   2 -11    5.41    0.46
  -5   2 -11    4.96    0.34
  -5   3  11    0.44    0.16
  -5  -3 -11    0.42    0.15
  -5  -3 -11    0.60    0.18
  -5   3  11    0.46    0.18
   5   3 -11    0.66    0.16
   5  -3 -11    0.48    0.13
   5  -3 -11    0.42    0.14
  -5   3 -11    0.56    0.21
  -5   3 -11    0.46    0.13
  -5   3 -11    0.59    0.20
  -6   0   0    1.39    0.10
  -6   0   0    1.30    0.10
   6   1   0  272.89    9.24
   6   1   0  266.00   13.03
   6  -1   0  260.24   15.30
  -6   1   0  249.14    9.45
  -6  -1   0  272.50    9.08
   6  -1   0  291.20   15.99
  -6  -1   0  272.84   13.87
  -6   1   0  239.92    9.41
   6   2   0   72.00    7.81
  -6   2   0   67.70    3.98
   6  -2   0   83.52   12.05
  -6  -2   0   78.75    3.70
  -6   2   0   72.95    3.94
  -6  -2   0   78.62    7.90
   6   2   0   89.60    3.75
   6  -2   0  103.11   10.46
  -6  -3   0    0.25    0.06
  -6  -3   0    0.18    0.06
   6   3   0    0.24    0.06
  -6   3   0    0.34    0.09
  -6   3   0    0.36    0.09
  -6   3   0    0.22    0.06
   6   3   0    0.18    0.06
  -6  -3   0    0.23    0.07
  -6  -4   0   11.33    0.53
  -6  -4   0   12.59    0.54
  -6   4   0   12.33    0.56
   6   4   0   11.52    0.50
  -6   4   0   12.25    0.57
   6   4   0   12.56    0.44
   6   4   0   11.96    0.43
   6   4   0   12.07    0.51
  -6   4   0   12.97    0.53
   6   5   0   26.95    1.05
  -6  -5   0   28.86    1.12
   6   5   0   28.40    1.05
   6   5   0   29.54    0.99
   6   5   0   28.59    0.97
  -6  -5   0   28.64    1.05
  -6   5   0   29.06    1.13
  -6  -5   0   28.64    1.12
  -6   5   0   28.19    1.12
  -6   5   0   28.54    1.08
  -6  -6   0   32.50    1.35
  -6   6   0   34.33    1.34
  -6  -6   0   34.83    1.38
   6   6   0   36.03    1.28
   6   6   0   37.19    1.29
  -6   6   0   35.29    1.36
  -6  -6   0   33.42    1.28
   6   6   0   33.85    1.18
  -6  -7   0    2.09    0.32
  -6   7   0    1.84    0.38
  -6   7   0    1.89    0.26
   6   7   0    1.69    0.19
  -6   7   0    2.44    0.31
   6   7   0    1.67    0.15
  -6  -7   0    1.55    0.26
  -6   8   0    1.76    0.28
   6   8   0    2.15    0.19
   6   8   0    2.10    0.18
  -6  -8   0    2.10    0.34
  -6   8   0    1.55    0.25
  -6   8   0    2.27    0.33
  -6  -8   0    1.68    0.31
  -6   0  -1   17.74    0.66
  -6   0   1   18.04    0.59
  -6   0   1   17.88    0.59
  -6   0  -1   18.56    0.62
  -6   0  -1   18.51    0.66
   6   0   1   17.78    0.66
   6   1  -1   30.35    0.99
  -6   1   1   32.13    1.04
  -6  -1  -1   31.39    1.05
  -6   1   1   31.10    1.04
  -6  -1  -1   31.75    1.03
  -6  -1  -1   31.26    1.05
   6   1  -1   29.65    0.99
   6   1   1   30.90    1.05
  -6   1  -1   29.79    1.07
  -6   1  -1   31.54    1.02
   6   1   1   30.10    1.04
  -6   1  -1   30.63    1.07
  -6  -1   1   29.89    0.98
  -6  -1   1   29.75    0.98
  -6  -2  -1   27.44    0.93
  -6   2   1   27.84    0.96
   6   2  -1   26.90    0.91
  -6  -2  -1   27.76    0.93
  -6  -2  -1   26.76    0.94
   6  -2   1   27.33    0.88
   6   2  -1   26.81    0.91
  -6   2   1   27.08    0.90
  -6   2   1   27.28    0.95
  -6  -2  -1   27.07    0.94
  -6  -2   1   28.37    0.90
  -6   2  -1   27.33    0.96
  -6  -2   1   27.16    0.94
  -6  -2   1   27.92    0.94
   6   2   1   27.61    0.97
  -6  -2   1   27.13    0.91
   6   2   1   28.32    0.97
   6   3  -1   16.40    0.60
  -6   3   1   16.52    0.65
  -6  -3  -1   16.70    0.64
   6   3  -1   17.29    0.61
   6  -3   1   16.79    0.58
  -6  -3  -1   16.52    0.64
  -6  -3  -1   17.04    0.62
  -6  -3  -1   15.87    0.62
  -6   3   1   16.22    0.65
  -6  -3   1   16.63    0.61
  -6   3  -1   17.35    0.65
   6   3   1   17.11    0.58
  -6  -3   1   17.10    0.65
  -6  -3   1   16.30    0.65
   6   3   1   17.02    0.58
  -6   3  -1   16.35    0.70
   6   3   1   16.30    0.64
   6   3   1   17.00    0.65
  -6   3  -1   16.77    0.71
  -6   4   1   11.35    0.51
  -6   4   1   11.04    0.51
   6   4  -1   11.04    0.46
  -6   4   1   11.73    0.48
   6   4  -1   11.30    0.47
   6  -4   1   11.25    0.44
  -6  -4  -1   11.12    0.51
  -6  -4  -1   10.42    0.47
  -6  -4  -1   11.53    0.51
   6   4   1   10.70    0.43
   6   4   1   11.22    0.48
  -6  -4   1   10.27    0.46
  -6  -4   1   11.18    0.51
  -6   4  -1   11.06    0.55
  -6  -4   1   11.03    0.51
  -6   4  -1   11.58    0.50
   6   4   1   11.22    0.42
  -6   4  -1   10.93    0.54
   6   4   1   11.06    0.49
  -6  -5  -1   34.87    1.35
  -6  -5  -1   36.61    1.30
  -6  -5  -1   37.18    1.36
  -6   5   1   36.05    1.34
   6   5  -1   35.21    1.29
  -6   5   1   36.32    1.31
  -6   5   1   39.20    1.36
   6  -5   1   35.96    1.25
   6   5  -1   35.64    1.18
   6   5  -1   34.95    1.28
   6   5  -1   37.17    1.18
  -6  -5   1   36.53    1.38
  -6  -5   1   34.38    1.29
   6   5   1   36.51    1.31
   6   5   1   37.56    1.26
  -6   5  -1   35.40    1.39
  -6   5  -1   36.06    1.34
  -6  -5   1   37.65    1.38
   6   5   1   36.85    1.32
  -6   5  -1   36.96    1.40
   6   6  -1    9.70    0.48
   6  -6   1   10.70    0.46
   6   6  -1   10.04    0.40
  -6  -6  -1   10.36    0.57
  -6   6   1   10.09    0.53
  -6  -6  -1    9.12    0.54
  -6  -6  -1    8.99    0.54
   6   6  -1   10.23    0.39
  -6   6   1    9.49    0.51
  -6   6   1   10.15    0.54
   6   6   1    9.68    0.45
   6   6   1   10.45    0.44
   6   6   1   10.02    0.51
  -6   6  -1   10.14    0.57
  -6  -6   1   10.48    0.59
  -6  -6   1   10.37    0.50
   6   6   1    9.70    0.50
  -6  -6   1   10.34    0.66
  -6   6  -1    9.67    0.56
  -6  -7  -1    0.47    0.17
  -6   7   1    0.24    0.13
  -6   7   1    0.75    0.17
  -6  -7  -1    0.54    0.18
  -6   7   1    0.56    0.16
   6   7  -1    0.45    0.08
   6   7  -1    0.52    0.10
  -6  -7   1    0.49    0.17
   6   7   1    0.55    0.12
  -6   7  -1    0.64    0.16
  -6   7  -1    0.43    0.15
  -6  -7   1    0.67    0.19
   6   7   1    0.57    0.11
  -6   7  -1    0.70    0.18
  -6   8   1    6.72    0.45
  -6  -8  -1    6.01    0.50
   6   8  -1    5.56    0.28
   6   8  -1    5.02    0.29
  -6   8   1    5.85    0.44
  -6  -8  -1    5.32    0.47
  -6   8   1    5.62    0.43
  -6   8  -1    5.24    0.41
   6   8   1    5.71    0.34
  -6  -8   1    5.80    0.50
  -6   8  -1    6.07    0.47
  -6   8  -1    4.72    0.42
  -6  -8   1    5.39    0.48
   6   0   2    0.54    0.10
  -6   0  -2    0.54    0.08
   6   0   2    0.57    0.10
   6   0   2    0.57    0.06
  -6  -1  -2   10.49    0.43
  -6   1   2   10.57    0.37
  -6  -1  -2   10.02    0.43
   6  -1   2   10.65    0.38
  -6  -1  -2   10.35    0.41
  -6   1   2   10.02    0.37
  -6   1  -2   11.03    0.48
  -6  -1   2   10.44    0.37
  -6   1  -2   10.72    0.42
   6   1   2   10.08    0.45
   6   1   2   10.28    0.45
  -6  -1   2   10.07    0.37
   6   1   2   10.70    0.38
  -6   1  -2   10.17    0.47
   6   1   2   10.62    0.37
  -6  -2  -2   25.68    0.91
  -6  -2  -2   25.67    0.88
   6  -2   2   26.58    0.86
   6   2  -2   25.39    0.84
  -6   2   2   23.96    0.87
   6   2  -2   25.78    0.84
  -6  -2  -2   24.15    0.89
  -6   2   2   25.02    0.87
  -6  -2   2   25.38    0.89
  -6  -2   2   25.98    0.83
   6   2   2   26.25    0.94
  -6   2  -2   25.76    0.98
  -6   2  -2   26.00    0.92
   6   2   2   25.13    0.93
  -6  -2   2   25.29    0.82
   6   2   2   25.74    0.86
  -6  -2   2   24.97    0.89
   6   2   2   25.06    0.86
   6  -3   2   18.60    0.68
  -6   3   2   20.38    0.76
  -6  -3  -2   17.74    0.70
  -6  -3  -2   19.24    0.69
  -6   3   2   19.42    0.71
   6   3  -2   18.28    0.67
  -6  -3  -2   18.90    0.72
   6   3  -2   17.50    0.66
  -6   3  -2   18.55    0.73
   6   3   2   19.16    0.67
  -6  -3   2   19.41    0.73
   6   3   2   19.12    0.68
  -6  -3   2   19.34    0.74
   6   3   2   19.35    0.74
   6   3   2   18.20    0.73
  -6  -3   2   18.15    0.68
   6  -4   2    1.57    0.16
  -6   4   2    1.67    0.15
   6   4  -2    1.54    0.13
   6   4  -2    1.47    0.15
  -6   4   2    1.47    0.17
  -6  -4  -2    1.95    0.20
  -6  -4  -2    1.46    0.18
  -6  -4   2    1.73    0.21
  -6   4  -2    1.55    0.19
  -6  -4   2    1.55    0.16
   6   4   2    1.53    0.17
   6   4   2    1.70    0.19
  -6   4  -2    1.17    0.19
   6  -4  -2    1.49    0.19
   6   4   2    1.49    0.13
  -6  -4   2    1.43    0.19
  -6   4  -2    1.75    0.23
   6   4   2    1.47    0.15
  -6   5   2   32.72    1.18
   6   5  -2   32.19    1.16
   6   5  -2   31.62    1.16
   6  -5   2   33.24    1.15
  -6   5   2   32.31    1.21
  -6  -5  -2   31.51    1.22
  -6  -5  -2   31.18    1.22
  -6   5   2   33.05    1.21
  -6   5  -2   31.13    1.28
   6   5   2   32.99    1.21
  -6   5  -2   31.92    1.22
   6   5   2   32.85    1.13
  -6   5  -2   32.98    1.30
  -6  -5   2   31.35    1.17
  -6  -5   2   32.50    1.26
   6   5   2   32.55    1.21
  -6  -5   2   31.22    1.26
   6   5   2   33.04    1.15
  -6   6   2    1.34    0.20
  -6   6   2    1.52    0.20
  -6  -6  -2    1.63    0.24
   6   6  -2    1.79    0.20
  -6  -6  -2    1.55    0.23
   6  -6   2    1.61    0.19
   6   6   2    1.59    0.21
   6   6   2    1.63    0.22
  -6   6  -2    1.56    0.21
  -6   6  -2    1.92    0.27
  -6  -6   2    2.12    0.29
  -6  -6   2    1.57    0.22
  -6   6  -2    1.82    0.27
   6   6   2    1.70    0.18
   6   6   2    1.69    0.20
  -6  -7  -2    7.48    0.51
  -6   7   2    7.17    0.45
  -6   7   2    7.53    0.45
  -6  -7  -2    6.55    0.48
   6   7  -2    7.17    0.29
  -6   7   2    7.16    0.44
   6   7  -2    7.27    0.30
   6   7   2    7.42    0.40
  -6   7  -2    7.08    0.50
   6   7   2    8.12    0.42
  -6   7  -2    7.37    0.52
  -6  -7   2    7.75    0.54
  -6   7  -2    7.08    0.46
   6   8  -2    1.63    0.13
  -6  -8  -2    1.75    0.31
  -6   8   2    2.12    0.30
  -6   8   2    1.36    0.24
  -6   8   2    1.41    0.24
  -6  -8  -2    1.23    0.26
  -6   8  -2    1.48    0.28
  -6   8  -2    2.09    0.34
  -6   8  -2    1.33    0.23
   6   8   2    1.81    0.23
   6   0   3   19.89    0.70
  -6   0  -3   20.24    0.77
   6   0   3   19.55    0.78
  -6   0   3   19.39    0.65
  -6   0   3   20.41    0.66
  -6   0  -3   19.98    0.73
  -6   0  -3   19.21    0.76
   6   0   3   18.46    0.77
   6   1   3   75.73    2.53
   6   2  -3   73.45    2.35
   6   2  -3   72.99    2.35
   6  -2   3   73.07    2.38
   6   2  -3   71.96    2.32
  -6   2  -3   71.78    2.51
   6   2   3   73.23    2.47
  -6   2  -3   76.07    2.52
  -6   3   3   13.93    0.54
   6   3  -3   13.43    0.52
  -6  -3  -3   14.10    0.57
  -6  -3  -3   13.31    0.57
  -6   3   3   13.83    0.54
  -6  -3  -3   14.77    0.56
   6   3  -3   13.78    0.52
   6   3   3   14.41    0.61
  -6  -3   3   13.83    0.53
  -6   3  -3   14.29    0.60
   6   3   3   14.02    0.61
   6   3   3   14.14    0.55
   6  -3  -3   13.69    0.58
   6   3   3   14.20    0.55
  -6   4   3   29.23    1.06
  -6   4   3   30.13    1.07
   6  -4   3   29.74    1.06
  -6  -4  -3   29.75    1.10
   6   4  -3   29.11    1.05
   6   4  -3   29.61    1.05
  -6  -4  -3   29.56    1.10
  -6   4   3   28.09    1.04
   6   4   3   29.76    1.13
  -6   4  -3   28.65    1.19
   6  -4  -3   29.59    1.12
   6   4   3   29.58    1.05
  -6  -4   3   29.07    1.06
   6   4   3   30.33    1.06
   6   4   3   29.69    1.12
  -6   4  -3   30.79    1.12
   6  -5   3    6.11    0.33
  -6  -5  -3    5.56    0.36
  -6  -5  -3    5.15    0.35
  -6   5   3    5.76    0.33
  -6   5   3    4.98    0.31
   6   5  -3    5.26    0.31
  -6   5   3    5.56    0.33
  -6   5  -3    4.99    0.39
   6   5   3    5.82    0.36
   6   5   3    5.45    0.35
  -6   5  -3    5.19    0.41
   6  -5  -3    5.36    0.37
   6  -5  -3    5.46    0.37
  -6   5  -3    5.18    0.34
  -6  -5   3    5.03    0.31
   6   5   3    5.10    0.29
   6   5   3    5.72    0.31
  -6   6   3    0.64    0.14
   6  -6   3    1.06    0.18
  -6   6   3    0.81    0.16
  -6   6   3    0.45    0.13
   6   6  -3    0.56    0.13
  -6  -6  -3    0.59    0.15
   6   6   3    0.96    0.19
   6   6   3    0.74    0.13
  -6   6  -3    0.44    0.16
   6  -6  -3    0.48    0.16
  -6   6  -3    0.69    0.19
   6  -6  -3    0.77    0.19
  -6  -6   3    0.89    0.16
   6   6   3    0.76    0.14
   6   6   3    0.62    0.16
  -6   6  -3    0.95    0.19
  -6  -7  -3    7.29    0.52
  -6   7   3    6.96    0.45
  -6  -7  -3    7.94    0.53
  -6   7   3    8.39    0.48
  -6   7   3    8.11    0.47
  -6   7  -3    7.16    0.52
   6   7   3    7.40    0.41
  -6   7  -3    6.97    0.52
  -6   7  -3    7.28    0.47
   6  -7  -3    6.56    0.50
  -6   8   3    0.19    0.13
  -6   8   3    0.05    0.09
  -6  -8  -3    0.17    0.14
  -6  -8  -3    0.42    0.18
  -6   8   3    0.16    0.12
  -6   8  -3    0.19    0.12
  -6   8  -3    0.35    0.20
  -6   0   4    0.13    0.05
  -6   0   4    0.09    0.04
   6   0   4    0.13    0.08
   6   0   4    0.21    0.06
   6   0   4    0.03    0.06
  -6   0  -4    0.11    0.07
  -6   0  -4    0.24    0.07
  -6   0  -4    0.17    0.08
  -6  -1  -4   23.72    0.94
   6   1  -4   25.99    0.81
   6   1  -4   25.36    0.81
  -6  -1  -4   23.98    0.94
  -6  -1  -4   25.56    0.91
  -6   1   4   25.32    0.86
   6  -1   4   25.03    0.91
  -6   1   4   25.75    0.86
   6   1  -4   24.45    0.82
   6   1  -4   24.74    0.81
   6   1   4   25.19    0.90
   6  -1  -4   26.58    0.84
  -6   1  -4   24.01    0.98
   6  -1  -4   24.63    0.83
  -6   1  -4   25.55    0.92
  -6   1  -4   24.16    0.98
   6   1   4   24.80    0.98
  -6  -2  -4   12.53    0.55
   6  -2   4   12.53    0.52
  -6  -2  -4   12.74    0.54
   6   2  -4   12.22    0.47
  -6   2   4   12.62    0.49
   6   2  -4   13.00    0.49
  -6  -2  -4   12.47    0.52
  -6   2   4   13.36    0.49
   6   2  -4   12.09    0.48
   6   2   4   12.74    0.50
  -6   2  -4   11.10    0.52
   6  -2  -4   12.89    0.49
  -6   2  -4   12.38    0.60
  -6  -2   4   12.37    0.44
   6  -2  -4   13.12    0.48
   6   2   4   11.99    0.57
   6   2   4   12.17    0.57
  -6   2  -4   12.33    0.60
   6   3  -4    5.60    0.27
   6   3  -4    5.57    0.31
   6   3  -4    5.17    0.27
   6  -3   4    5.14    0.30
  -6  -3  -4    5.73    0.30
  -6   3   4    5.77    0.28
  -6   3   4    5.91    0.29
  -6  -3  -4    5.31    0.31
  -6  -3  -4    5.98    0.33
  -6  -3   4    5.72    0.27
   6   3   4    5.31    0.28
   6   3   4    5.34    0.34
  -6   3  -4    5.82    0.39
   6   3   4    5.90    0.30
   6  -3  -4    5.72    0.30
  -6   3  -4    4.62    0.36
  -6   3  -4    5.36    0.32
   6  -3  -4    6.08    0.31
   6   3   4    5.18    0.34
  -6  -4  -4    6.83    0.38
  -6   4   4    6.48    0.34
   6   4  -4    7.04    0.34
  -6   4   4    7.08    0.35
  -6  -4  -4    6.40    0.37
   6  -4   4    6.58    0.36
   6   4  -4    6.64    0.34
   6   4   4    6.74    0.41
   6   4   4    6.84    0.35
   6  -4  -4    6.98    0.39
   6   4   4    7.70    0.42
   6   4   4    6.99    0.35
  -6   4  -4    6.39    0.45
  -6   4  -4    7.07    0.40
   6  -4  -4    7.20    0.39
  -6   5   4   11.22    0.52
  -6  -5  -4   11.19    0.56
   6  -5   4   11.58    0.53
  -6  -5  -4   10.14    0.55
  -6   5   4   11.17    0.52
   6   5  -4   11.12    0.52
  -6   5   4   10.88    0.51
   6  -5  -4    9.04    0.54
   6   5   4   11.79    0.50
  -6  -5   4   11.04    0.52
  -6   5  -4   10.63    0.62
   6  -5  -4   10.71    0.56
   6   5   4   10.70    0.57
  -6   5  -4   10.80    0.55
   6   5   4   10.95    0.50
  -6   5  -4   11.50    0.65
   6   5   4   10.63    0.56
  -6   6   4    3.55    0.28
  -6  -6  -4    3.22    0.35
  -6  -6  -4    2.74    0.32
  -6   6   4    3.21    0.26
  -6   6   4    2.47    0.24
   6   6   4    3.12    0.29
   6  -6  -4    2.58    0.31
  -6  -6   4    2.63    0.27
   6   6   4    3.02    0.25
   6  -6  -4    3.02    0.35
  -6   6  -4    3.35    0.29
   6   6   4    2.68    0.23
  -6   6  -4    2.45    0.33
  -6   6  -4    3.22    0.40
   6   6   4    3.18    0.29
  -6  -7  -4    9.70    0.60
  -6   7   4    9.42    0.53
  -6   7   4    9.74    0.53
  -6   7   4    9.62    0.54
  -6  -7  -4    9.27    0.59
   6  -7  -4    9.86    0.62
  -6   7  -4    9.27    0.63
  -6   7  -4   10.26    0.58
  -6   7  -4   10.19    0.65
   6   7   4    9.57    0.51
  -6  -8  -4    1.76    0.31
  -6   8   4    1.40    0.24
  -6   8   4    1.63    0.26
  -6  -8  -4    1.88    0.31
  -6   8  -4    1.70    0.32
  -6   8  -4    1.34    0.24
   6  -8  -4    1.69    0.31
   6   8   4    1.92    0.25
   6   0   5    3.40    0.28
   6   0  -5    3.35    0.14
   6   0   5    3.28    0.28
  -6   0   5    2.90    0.19
  -6   0  -5    3.03    0.21
   6   0   5    2.93    0.21
  -6   0   5    3.22    0.20
  -6   0  -5    3.01    0.25
  -6   0  -5    3.28    0.25
   6   0  -5    3.30    0.14
   6  -1   5   25.22    1.07
   6   1  -5   26.93    0.88
   6   1  -5   27.92    0.96
   6  -1   5   25.96    0.97
   6   1  -5   25.32    0.90
  -6  -1  -5   26.71    0.97
   6   1  -5   26.36    0.88
  -6  -1  -5   26.22    1.02
  -6  -1  -5   27.37    1.02
  -6   1   5   26.40    0.94
  -6   1   5   26.58    0.94
  -6  -1   5   25.87    0.85
   6  -1  -5   25.77    0.88
   6   1   5   26.95    0.96
  -6   1  -5   26.27    0.97
  -6   1  -5   25.01    1.03
   6   1   5   25.03    1.04
   6   1   5   26.07    1.05
   6  -1  -5   26.12    0.88
  -6   1  -5   26.93    1.05
   6   2  -5    8.85    0.38
   6  -2   5    8.54    0.42
  -6   2   5    8.57    0.39
  -6  -2  -5    9.04    0.41
  -6  -2  -5    9.16    0.45
  -6   2   5    8.79    0.39
   6   2  -5    9.03    0.38
   6   2  -5    8.97    0.37
   6   2  -5    8.49    0.37
  -6  -2  -5    8.64    0.44
   6   2   5    8.68    0.48
  -6   2  -5    8.72    0.43
  -6  -2   5    8.50    0.35
  -6   2  -5    8.23    0.49
   6   2   5    8.87    0.48
   6  -2  -5    8.58    0.38
   6   2   5    9.62    0.43
  -6   2  -5    9.59    0.52
   6  -2  -5    9.12    0.38
  -6  -3  -5    0.37    0.11
  -6   3   5    0.35    0.09
   6  -3   5    0.60    0.13
   6   3  -5    0.55    0.10
  -6   3   5    0.43    0.10
  -6  -3  -5    0.55    0.12
  -6  -3  -5    0.66    0.14
   6   3  -5    0.46    0.10
   6   3  -5    0.37    0.09
   6   3  -5    0.56    0.11
   6   3   5    0.50    0.11
  -6   3  -5    0.27    0.12
  -6  -3   5    0.54    0.10
   6   3   5    0.56    0.15
   6  -3  -5    0.37    0.10
   6   3   5    0.36    0.12
   6  -3  -5    0.43    0.10
   6   3   5    0.45    0.11
  -6   3  -5    0.46    0.11
  -6   3  -5    0.25    0.12
  -6   4   5    9.63    0.46
   6   4  -5   10.09    0.47
  -6  -4  -5    9.52    0.50
  -6  -4  -5    9.61    0.49
   6  -4   5   10.03    0.49
   6   4  -5   11.09    0.52
   6   4  -5    9.72    0.45
  -6   4   5    9.62    0.46
   6   4   5   10.13    0.47
   6   4   5    9.80    0.47
   6   4   5    9.96    0.54
  -6   4  -5   10.52    0.61
   6   4   5   10.44    0.55
   6  -4  -5   10.43    0.50
  -6   4  -5    9.90    0.51
  -6   4  -5   10.22    0.61
   6  -4  -5    8.87    0.51
  -6  -4   5   10.31    0.47
   6  -5   5   10.28    0.53
  -6   5   5   10.61    0.52
  -6  -5  -5   10.48    0.55
  -6   5   5   10.45    0.52
  -6  -5  -5   11.70    0.57
  -6   5   5   11.38    0.52
   6   5   5   10.54    0.51
  -6   5  -5   11.65    0.67
   6   5   5   11.37    0.60
  -6  -5   5   10.74    0.53
  -6   5  -5   10.19    0.65
   6  -5  -5   11.74    0.58
   6   5   5   10.26    0.58
  -6   5  -5   10.94    0.57
  -6  -6  -5    7.41    0.47
  -6  -6  -5    6.61    0.46
  -6   6   5    7.57    0.44
  -6   6   5    7.47    0.43
  -6   6   5    6.45    0.40
   6   6   5    7.54    0.41
   6   6   5    6.88    0.41
   6   6   5    6.74    0.47
  -6   6  -5    7.34    0.55
   6  -6  -5    7.11    0.48
  -6  -6   5    7.56    0.44
  -6   6  -5    7.85    0.47
  -6   6  -5    7.00    0.83
   6  -6  -5    6.68    0.46
  -6   7   5    3.69    0.32
  -6  -7  -5    4.13    0.39
  -6   7   5    4.28    0.34
  -6  -7  -5    4.28    0.39
  -6   7   5    3.91    0.34
   6  -7  -5    3.81    0.42
  -6   7  -5    3.96    0.35
   6  -7  -5    4.50    0.40
  -6   7  -5    4.15    0.49
   6   7   5    4.09    0.32
  -6   8   5    1.24    0.23
  -6   8   5    0.97    0.21
  -6   8   5    0.91    0.20
  -6  -8  -5    0.63    0.22
  -6  -8  -5    0.85    0.25
   6  -8  -5    0.84    0.25
  -6   8  -5    0.91    0.34
   6  -8  -5    1.21    0.26
   6   8   5    0.99    0.19
   6   0   6    3.10    0.23
  -6   0   6    3.04    0.22
  -6   0  -6    3.23    0.23
   6   0  -6    3.18    0.16
   6   0   6    3.15    0.34
  -6   0  -6    3.20    0.26
   6   0  -6    3.00    0.16
   6   0   6    3.27    0.30
  -6   0   6    3.16    0.22
  -6   0   6    3.08    0.16
  -6   0  -6    2.97    0.26
   6   1  -6    1.87    0.13
  -6  -1  -6    2.44    0.23
   6  -1   6    2.59    0.32
  -6  -1  -6    2.41    0.19
  -6  -1  -6    1.63    0.22
   6   1  -6    1.84    0.13
   6  -1   6    2.25    0.24
  -6   1   6    2.28    0.18
  -6   1   6    2.05    0.18
  -6   1  -6    2.56    0.30
  -6   1  -6    2.36    0.20
  -6   1  -6    2.40    0.28
   6   1   6    1.62    0.23
   6  -1  -6    2.00    0.14
   6   1   6    2.34    0.20
   6   1   6    1.68    0.24
   6  -1  -6    2.15    0.14
  -6  -1   6    2.06    0.13
  -6  -2  -6    8.13    0.43
  -6  -2  -6    8.11    0.44
   6   2  -6    8.35    0.37
   6   2  -6    7.71    0.36
   6  -2   6    7.39    0.41
   6   2  -6    7.76    0.35
   6   2  -6    7.28    0.36
  -6   2   6    7.56    0.38
  -6   2   6    7.65    0.38
   6   2   6    8.00    0.40
  -6  -2   6    7.16    0.33
  -6   2  -6    7.68    0.47
   6  -2  -6    7.83    0.34
   6   2   6    7.85    0.48
   6  -2  -6    7.92    0.35
  -6   2  -6    7.03    0.46
  -6   2  -6    7.33    0.40
   6   2   6    6.90    0.45
  -6  -3  -6    3.82    0.28
  -6  -3  -6    3.79    0.26
   6   3  -6    3.43    0.25
  -6   3   6    4.01    0.27
   6   3  -6    3.38    0.24
  -6  -3  -6    3.58    0.28
   6   3  -6    3.89    0.26
   6  -3   6    3.83    0.28
   6   3  -6    3.88    0.25
  -6   3   6    3.87    0.26
  -6   3  -6    3.07    0.35
  -6  -3   6    3.80    0.24
   6   3   6    4.03    0.27
   6   3   6    3.70    0.32
   6  -3  -6    3.75    0.24
  -6   3  -6    3.58    0.33
  -6   3  -6    3.63    0.28
   6   3   6    3.71    0.32
   6  -3  -6    3.74    0.25
   6   4  -6   16.33    0.82
  -6   4   6   16.50    0.71
   6   4  -6   16.92    0.74
   6   4  -6   17.16    0.70
   6  -4   6   16.36    0.73
  -6  -4  -6   16.47    0.74
  -6  -4  -6   16.31    0.73
  -6   4   6   15.98    0.70
   6   4   6   17.35    0.77
   6  -4  -6   17.44    0.72
   6   4   6   16.90    0.80
  -6  -4   6   15.92    0.69
   6   4   6   17.35    0.71
   6   4   6   16.04    0.80
  -6   4  -6   17.40    0.87
  -6   4  -6   16.12    0.85
  -6   4  -6   16.06    0.74
   6  -4  -6   17.48    0.76
  -6  -5  -6    1.54    0.22
   6   5  -6    1.24    0.22
  -6  -5  -6    1.89    0.25
  -6   5   6    2.08    0.24
   6   5  -6    1.38    0.22
   6  -5   6    1.64    0.22
  -6   5   6    1.83    0.23
  -6   5   6    1.55    0.20
   6   5   6    1.92    0.32
   6   5   6    1.59    0.26
  -6  -5   6    1.97    0.24
  -6   5  -6    1.64    0.29
  -6   5  -6    1.21    0.26
  -6   5  -6    2.01    0.32
  -6   5  -6    1.48    0.23
   6   5   6    1.63    0.22
   6   5   6    1.75    0.28
   6  -5  -6    1.61    0.23
  -6   6   6    2.47    0.29
  -6   6   6    1.54    0.22
   6   6  -6    2.13    0.31
  -6  -6  -6    1.39    0.29
  -6   6   6    1.72    0.24
  -6  -6  -6    2.03    0.28
   6  -6  -6    1.36    0.23
  -6   6  -6    1.81    0.33
   6   6   6    1.94    0.25
  -6   6  -6    1.37    0.22
  -6   6  -6    1.87    0.32
  -6   6  -6    1.34    0.29
   6  -6  -6    1.84    0.27
  -6   6  -6    1.55    0.32
  -6   7   6    1.02    0.21
  -6  -7  -6    0.82    0.22
  -6  -7  -6    0.95    0.22
  -6   7   6    0.82    0.19
  -6   7   6    1.18    0.21
  -6   7  -6    0.89    0.19
  -6   7  -6    0.58    0.23
   6  -7  -6    0.69    0.19
   6   7   6    0.49    0.15
   6  -7  -6    0.56    0.18
  -6   0  -7    0.43    0.11
  -6   0  -7    0.48    0.14
  -6   0   7    0.52    0.09
   6   0   7    0.82    0.16
   6   0  -7    0.75    0.10
  -6   0  -7    0.67    0.16
  -6   0   7    0.52    0.12
   6   0   7    0.70    0.19
   6   0  -7    0.66    0.09
   6   0   7    1.00    0.21
  -6   0   7    0.78    0.15
   6   1  -7    5.65    0.27
  -6   1   7    5.29    0.33
  -6   1   7    5.61    0.27
   6  -1   7    5.93    0.45
  -6   1   7    6.44    0.35
   6  -1   7    6.42    0.37
  -6  -1  -7    5.90    0.39
  -6  -1  -7    5.05    0.36
   6   1  -7    5.10    0.27
  -6  -1  -7    6.02    0.34
   6   1   7    5.92    0.44
   6   1   7    5.55    0.42
  -6   1  -7    5.75    0.40
   6   1   7    5.65    0.34
  -6   1  -7    5.28    0.33
   6  -1  -7    5.77    0.27
  -6  -1   7    5.57    0.28
  -6   1  -7    5.92    0.41
   6  -1  -7    5.20    0.26
   6   2  -7    5.11    0.30
   6   2  -7    5.28    0.31
  -6  -2  -7    4.96    0.34
   6  -2   7    5.57    0.35
  -6  -2  -7    5.32    0.36
  -6   2   7    5.20    0.32
   6   2  -7    4.95    0.28
  -6  -2  -7    5.66    0.32
   6   2  -7    5.14    0.28
  -6   2   7    5.25    0.32
   6  -2  -7    4.70    0.27
   6  -2  -7    5.17    0.28
  -6  -2   7    4.90    0.28
   6   2   7    5.21    0.41
   6   2   7    5.50    0.41
  -6   2  -7    5.03    0.32
  -6   2  -7    4.86    0.39
   6   2   7    5.42    0.34
  -6   2  -7    5.99    0.42
   6   3  -7    3.53    0.26
  -6  -3  -7    3.81    0.29
  -6   3   7    3.19    0.26
  -6  -3  -7    3.79    0.30
   6  -3   7    3.53    0.37
   6   3  -7    3.44    0.30
  -6   3   7    3.53    0.27
   6   3  -7    3.78    0.26
   6   3   7    3.20    0.37
   6   3   7    4.17    0.42
   6  -3  -7    2.94    0.23
  -6   3  -7    3.28    0.27
   6  -3  -7    3.57    0.24
  -6   3  -7    3.04    0.36
  -6  -3   7    3.41    0.24
  -6   3  -7    3.33    0.37
   6   3   7    3.45    0.27
  -6   4   7    8.30    0.47
  -6   4   7    9.67    0.50
  -6  -4  -7    8.98    0.50
   6  -4   7   10.35    0.53
  -6  -4  -7    8.55    0.51
   6   4  -7    9.36    0.50
   6   4  -7    9.93    0.51
   6   4  -7    9.94    0.48
  -6  -4   7    9.44    0.48
  -6   4  -7    8.39    0.58
   6   4   7    9.32    0.48
   6   4   7    8.60    0.56
  -6   4  -7    9.21    0.61
   6  -4  -7    9.02    0.48
   6   4   7    9.41    0.49
   6   4   7    9.28    0.57
   6  -4  -7    8.57    0.46
  -6   4  -7    9.46    0.50
  -6   5   7   25.50    1.07
  -6   5   7   26.40    1.08
  -6  -5  -7   25.46    1.09
   6   5  -7   25.49    1.10
  -6  -5  -7   28.09    1.11
  -6   5  -7   26.45    1.22
   6   5   7   25.89    1.02
  -6   5  -7   22.75    1.42
   6   5   7   24.12    1.12
  -6  -5   7   24.50    1.03
   6  -5  -7   25.59    1.05
   6  -5  -7   25.96    1.06
  -6   5  -7   25.29    1.05
  -6   6   7    2.03    0.28
  -6   6   7    2.39    0.28
  -6   6   7    1.89    0.27
  -6  -6  -7    2.20    0.30
   6   6  -7    2.63    0.35
  -6  -6  -7    3.03    0.37
   6   6   7    2.28    0.28
  -6   6  -7    2.15    0.29
  -6   6  -7    1.19    0.27
   6  -6  -7    2.23    0.30
  -6   6  -7    1.89    0.40
  -6   6  -7    1.62    0.32
  -6   7   7    1.28    0.24
  -6  -7  -7    1.73    0.30
  -6   7   7    1.63    0.26
   6   7  -7    1.74    0.30
  -6  -7  -7    1.37    0.26
   6   7  -7    1.25    0.34
  -6   7   7    1.89    0.30
   6  -7  -7    1.75    0.29
  -6   7  -7    1.69    0.34
  -6   7  -7    1.50    0.24
  -6   7  -7    1.96    0.37
   6  -7  -7    1.77    0.30
   6   7   7    1.48    0.24
   6   0   8    6.71    0.51
  -6   0  -8    7.28    0.46
   6   0  -8    7.47    0.34
  -6   0  -8    7.37    0.40
   6   0   8    6.93    0.52
  -6   0   8    7.68    0.44
   6   0  -8    7.39    0.34
  -6   0   8    7.51    0.43
  -6   0  -8    6.45    0.45
  -6   0   8    7.44    0.35
  -6   1   8   21.99    0.94
  -6   1   8   24.81    0.96
  -6  -1  -8   23.25    0.98
   6   1  -8   21.85    0.84
  -6   1   8   21.62    0.84
   6  -1   8   22.39    1.08
  -6  -1  -8   23.53    0.91
   6   1  -8   23.62    0.85
  -6  -1  -8   23.24    0.98
   6  -1  -8   22.31    0.83
  -6   1  -8   24.62    1.04
   6  -1  -8   22.93    0.84
  -6   1  -8   24.23    1.04
  -6   1  -8   22.70    0.92
   6   1   8   22.18    1.06
  -6  -1   8   21.89    0.86
   6   1   8   23.83    1.09
   6   2  -8    2.70    0.20
  -6   2   8    2.73    0.25
  -6   2   8    2.82    0.21
  -6  -2  -8    2.32    0.29
  -6  -2  -8    2.64    0.29
   6   2  -8    2.70    0.21
  -6  -2  -8    2.75    0.30
   6   2   8    3.88    0.42
  -6   2  -8    2.48    0.32
   6  -2  -8    2.88    0.20
  -6  -2   8    2.82    0.22
  -6   2  -8    2.39    0.31
   6  -2  -8    2.85    0.21
   6   2   8    2.30    0.33
   6   3  -8    2.23    0.20
   6   3  -8    1.84    0.21
  -6   3   8    1.50    0.22
  -6   3   8    1.75    0.20
  -6   3   8    1.67    0.23
   6   3  -8    1.24    0.18
  -6  -3  -8    1.50    0.22
  -6  -3  -8    1.76    0.25
  -6   3  -8    2.33    0.35
  -6   3  -8    1.80    0.30
   6   3   8    2.18    0.31
   6  -3  -8    1.55    0.19
  -6   3  -8    1.57    0.21
   6   3   8    1.40    0.25
  -6  -3   8    1.64    0.21
   6  -3  -8    1.78    0.20
   6   4  -8    2.46    0.27
  -6   4   8    2.26    0.28
  -6  -4  -8    2.61    0.30
  -6   4   8    3.12    0.28
  -6   4   8    2.36    0.24
   6   4  -8    2.42    0.27
  -6   4  -8    2.30    0.27
  -6   4  -8    2.56    0.36
   6  -4  -8    2.54    0.28
   6   4   8    3.78    0.52
   6   4   8    2.78    0.37
  -6   4  -8    2.24    0.34
   6   4   8    2.86    0.30
   6   5  -8    1.01    0.20
  -6  -5  -8    0.80    0.26
  -6   5   8    1.34    0.23
  -6  -5  -8    0.50    0.16
  -6   5   8    0.70    0.18
   6   5   8    0.72    0.17
  -6   5  -8    0.52    0.21
   6  -5  -8    0.43    0.14
  -6   5  -8    0.62    0.16
  -6   5  -8    0.64    0.20
  -6  -6  -8   18.33    0.89
   6   6  -8   18.05    0.88
  -6   6   8   16.95    0.85
  -6   6   8   19.99    0.84
   6   6  -8   16.49    0.86
  -6  -6  -8   17.08    0.87
  -6   6   8   16.27    1.00
   6   6   8   18.33    0.83
  -6   6  -8   18.03    1.02
  -6   6  -8   18.72    0.85
  -6   6  -8   17.18    1.01
   6  -6  -8   17.10    0.86
  -6   0   9    3.82    0.33
  -6   0  -9    4.65    0.37
  -6   0   9    4.08    0.33
   6   0   9    3.93    0.46
  -6   0   9    3.97    0.26
  -6   0  -9    3.81    0.29
   6   0  -9    4.44    0.25
   6   0   9    4.06    0.46
  -6   0  -9    4.36    0.36
   6   0  -9    3.63    0.23
  -6   1   9    2.67    0.30
  -6  -1  -9    2.67    0.32
   6   1  -9    2.49    0.19
  -6  -1  -9    2.38    0.30
   6   1  -9    2.44    0.19
  -6   1   9    2.35    0.20
  -6  -1  -9    1.88    0.24
   6   1   9    2.20    0.35
  -6   1  -9    2.09    0.24
  -6   1  -9    2.32    0.33
   6   1   9    1.58    0.29
   6  -1  -9    2.49    0.19
  -6   1  -9    2.15    0.30
  -6  -1   9    2.49    0.21
   6  -1  -9    2.18    0.18
  -6   2   9    7.98    0.42
  -6   2   9    8.90    0.51
  -6   2   9    8.95    0.51
   6   2  -9    7.82    0.41
  -6  -2  -9    8.29    0.51
  -6  -2  -9    9.32    0.46
   6   2  -9    8.72    0.42
  -6  -2  -9    8.63    0.51
  -6   2  -9    7.71    0.54
   6  -2  -9    8.25    0.40
   6   2   9    8.35    0.59
   6   2   9    7.04    0.55
   6  -2  -9    8.58    0.41
  -6   2  -9    8.90    0.47
  -6   2  -9    8.58    0.56
  -6  -2   9    8.08    0.43
   6   3  -9    5.59    0.35
  -6   3   9    6.28    0.43
  -6  -3  -9    6.82    0.43
   6   3  -9    6.38    0.37
  -6   3   9    6.20    0.42
  -6   3   9    5.64    0.35
  -6   3  -9    6.73    0.40
   6   3   9    5.54    0.49
  -6   3  -9    6.80    0.50
  -6   3  -9    5.43    0.47
   6  -3  -9    5.83    0.35
   6  -3  -9    5.67    0.35
  -6   4   9    4.17    0.35
   6   4  -9    3.82    0.31
  -6   4   9    3.97    0.35
  -6  -4  -9    3.76    0.33
   6   4  -9    3.87    0.41
  -6  -4  -9    3.84    0.34
   6   4   9    3.77    0.46
   6  -4  -9    3.57    0.30
  -6   4  -9    3.85    0.46
  -6   4  -9    4.13    0.50
  -6   4  -9    3.87    0.31
  -6   5   9    6.45    0.47
   6   5  -9    7.38    0.47
  -6  -5  -9    7.35    0.48
  -6  -5  -9    6.76    0.48
  -6   5   9    6.76    0.48
  -6   5  -9    8.80    0.72
  -6   5  -9    6.47    0.44
   6   5   9    8.12    0.48
  -6   5  -9    7.21    0.59
   6  -5  -9    7.08    0.46
   6  -5  -9    6.96    0.46
  -6   0  10    1.81    0.28
   6   0  10    2.13    0.38
  -6   0 -10    1.68    0.27
   6   0 -10    2.17    0.18
   6   0 -10    2.18    0.19
  -6   0 -10    2.38    0.26
  -6   0 -10    3.05    0.36
  -6   0  10    2.84    0.34
  -6  -1 -10   12.16    0.57
  -6   1  10   11.63    0.65
   6   1 -10   10.71    0.51
  -6   1  10   10.46    0.63
  -6   1  10   11.25    0.55
   6   1 -10   11.47    0.52
  -6  -1 -10   13.62    0.93
  -6  -1 -10   12.49    0.66
   6   1  10   11.73    0.77
   6  -1 -10   11.09    0.51
  -6   1 -10   12.20    0.69
  -6   1 -10   11.51    0.57
  -6   1 -10   11.39    0.68
  -6  -1  10   11.89    0.65
   6  -1 -10   11.35    0.51
  -6   2  10    4.08    0.30
  -6   2  10    4.23    0.37
   6   2 -10    4.02    0.28
  -6  -2 -10    4.84    0.38
   6   2 -10    4.21    0.28
  -6   2  10    3.71    0.35
  -6  -2 -10    4.26    0.37
  -6   2 -10    4.80    0.33
  -6  -2  10    4.33    0.32
  -6   2 -10    3.44    0.42
  -6   2 -10    4.65    0.54
   6  -2 -10    3.93    0.27
   6   2  10    4.12    0.50
   6  -2 -10    3.63    0.27
  -6  -3 -10    0.63    0.17
   6   3 -10    0.75    0.15
  -6  -3 -10    0.59    0.17
  -6   3  10    0.71    0.19
   6   3 -10    0.88    0.15
  -6   3  10    0.78    0.20
  -6   3 -10    0.78    0.23
  -6   3 -10    0.81    0.17
   6  -3 -10    0.67    0.14
  -6   3 -10    0.75    0.22
   6   3  10    0.44    0.21
   6  -3 -10    0.79    0.16
  -6  -4 -10   10.79    0.63
  -6  -4 -10   10.15    0.60
   6   4 -10   10.38    0.57
  -6   4  10   11.63    0.66
   6   4 -10   11.81    0.71
  -6   4 -10   10.28    0.55
   6  -4 -10    9.69    0.54
  -6   4 -10   10.32    0.70
  -6   0 -11   14.62    0.68
  -6   0 -11   15.01    0.80
   6   0  11   16.11    0.95
  -6   0  11   14.68    0.80
  -6   0 -11   14.85    0.80
   6   0 -11   14.46    0.62
   6   0 -11   14.30    0.62
   6   1 -11    2.65    0.22
  -6   1  11    2.97    0.37
  -6  -1 -11    2.62    0.29
  -6  -1 -11    2.52    0.34
  -6   1  11    2.61    0.36
   6   1 -11    2.47    0.22
  -6  -1 -11    2.38    0.32
  -6   1 -11    2.51    0.35
  -6   1 -11    3.09    0.40
   6  -1 -11    2.74    0.23
   6   1  11    2.45    0.57
   6  -1 -11    2.38    0.21
  -6   1 -11    2.47    0.28
  -6   2  11    0.03    0.11
  -6  -2 -11    0.06    0.12
   6   2 -11   -0.03    0.07
  -6   2  11    0.08    0.12
  -6  -2 -11   -0.08    0.10
   6   2 -11   -0.10    0.05
  -6   2 -11    0.07    0.12
  -6   2 -11   -0.04    0.11
   6  -2 -11   -0.05    0.06
   6  -2 -11    0.04    0.07
  -6   2 -11   -0.02    0.07
  -6   3  11    3.23    0.39
  -6   3  11    3.88    0.43
  -6  -3 -11    3.00    0.36
   6   3 -11    3.11    0.28
  -6  -3 -11    2.82    0.35
   6  -3 -11    3.58    0.29
  -6   3 -11    2.63    0.30
  -6   3 -11    3.53    0.45
  -7   0   0    0.41    0.06
   7   1   0   13.79    0.51
  -7  -1   0   13.93    0.50
  -7   1   0   13.72    0.54
   7   1   0   13.94    0.51
  -7   1   0   14.76    0.47
  -7   2   0  186.71    7.65
   7   2   0  172.56   12.25
  -7  -2   0  189.42    7.22
   7   2   0  195.74    7.25
  -7   2   0  181.47    7.75
  -7  -2   0  181.91   12.58
   7  -2   0  179.43   14.80
   7  -2   0  168.46   15.23
  -7   3   0   15.52    0.66
  -7  -3   0   15.67    0.59
  -7   3   0   15.36    0.65
  -7  -3   0   15.44    0.61
  -7  -3   0   15.91    0.61
  -7  -3   0   15.68    0.58
   7   3   0   15.98    0.60
   7   3   0   15.99    0.60
  -7   3   0   16.10    0.60
  -7   4   0   25.10    1.00
  -7   4   0   27.78    1.02
  -7  -4   0   23.34    0.97
  -7  -4   0   24.95    0.97
   7   4   0   25.88    0.94
   7   4   0   25.57    0.93
  -7   4   0   26.50    0.95
  -7  -4   0   25.80    0.97
   7   5   0   21.87    0.86
   7   5   0   23.05    0.74
  -7   5   0   22.72    0.93
  -7   5   0   23.64    0.94
   7   5   0   20.93    0.86
  -7   5   0   20.95    0.87
  -7  -5   0   21.98    0.85
  -7  -5   0   21.77    0.92
  -7  -5   0   22.94    0.92
   7   6   0   20.63    0.82
  -7  -6   0   21.03    0.91
  -7   6   0   18.57    0.84
  -7   6   0   20.11    0.89
   7   6   0   20.18    0.70
  -7   6   0   19.64    0.88
   7   6   0   19.43    0.69
  -7  -7   0    8.76    0.56
  -7   7   0    8.18    0.51
  -7   7   0    7.60    0.49
   7   7   0    7.70    0.37
   7   7   0    7.28    0.34
  -7   7   0    7.16    0.46
  -7  -7   0    7.79    0.53
   7   8   0    2.95    0.23
  -7   8   0    2.64    0.35
  -7  -8   0    2.48    0.36
  -7   8   0    3.03    0.36
  -7   8   0    3.13    0.36
   7   8   0    3.00    0.19
  -7  -8   0    3.31    0.43
  -7   0  -1   25.63    0.91
  -7   0  -1   26.58    0.86
  -7   0   1   25.43    0.84
  -7   0  -1   26.30    0.91
  -7   0   1   24.76    0.84
  -7  -1  -1   11.74    0.42
  -7  -1  -1   11.52    0.45
  -7  -1  -1   10.98    0.44
  -7  -1   1   11.31    0.41
  -7   1  -1   11.04    0.48
   7   1   1   10.84    0.46
   7   1   1   12.10    0.47
  -7   1  -1   12.16    0.43
  -7  -1   1   11.10    0.39
  -7   1  -1   11.28    0.48
  -7   2   1    2.93    0.19
  -7   2   1    3.02    0.14
  -7  -2  -1    2.98    0.17
  -7  -2  -1    3.06    0.18
  -7  -2  -1    2.96    0.16
  -7  -2  -1    3.03    0.18
   7   2  -1    2.91    0.15
  -7   2   1    3.23    0.19
   7   2  -1    2.90    0.15
  -7  -2   1    2.85    0.13
  -7  -2   1    2.60    0.16
   7   2   1    3.05    0.21
  -7  -2   1    2.69    0.13
   7   2   1    3.26    0.25
  -7   2  -1    2.99    0.18
  -7  -2   1    3.08    0.16
  -7   3   1   26.33    0.97
  -7   3   1   25.79    0.91
  -7  -3  -1   26.49    0.94
  -7  -3  -1   26.23    0.94
  -7  -3  -1   25.76    0.92
   7   3  -1   26.83    0.92
  -7   3   1   26.33    1.02
   7   3  -1   26.22    0.91
  -7  -3  -1   26.39    0.92
  -7   3  -1   28.30    0.96
  -7  -3   1   25.75    0.95
   7   3   1   26.75    0.96
  -7  -3   1   26.38    0.95
  -7   3  -1   25.03    1.01
  -7  -3   1   26.66    0.92
   7   3   1   26.15    0.96
   7   4  -1    2.23    0.17
  -7  -4  -1    2.64    0.21
  -7   4   1    2.70    0.19
   7   4  -1    2.21    0.17
  -7   4   1    2.58    0.21
  -7  -4  -1    2.63    0.19
  -7   4   1    2.34    0.27
  -7  -4  -1    2.26    0.20
  -7   4  -1    2.76    0.21
  -7   4  -1    2.65    0.25
   7   4   1    2.55    0.20
   7   4   1    2.69    0.14
  -7  -4   1    2.69    0.19
  -7  -4   1    2.39    0.21
   7   4   1    2.54    0.13
  -7  -4   1    2.58    0.21
   7   4   1    2.65    0.20
  -7   4  -1    2.18    0.25
  -7  -5  -1    2.91    0.23
  -7   5   1    2.96    0.26
   7   5  -1    2.91    0.22
  -7   5   1    2.71    0.22
  -7   5   1    2.98    0.25
  -7  -5  -1    2.71    0.25
  -7  -5  -1    3.30    0.27
   7   5  -1    3.07    0.21
   7   5   1    3.08    0.26
  -7  -5   1    3.28    0.28
  -7   5  -1    3.13    0.28
   7   5   1    3.36    0.19
   7   5   1    3.03    0.23
  -7  -5   1    3.66    0.25
  -7   5  -1    3.22    0.26
   7   5   1    3.14    0.18
  -7   5  -1    2.49    0.28
  -7  -5   1    2.93    0.26
   7   6  -1   18.84    0.77
  -7  -6  -1   17.71    0.78
  -7   6   1   19.05    0.83
  -7  -6  -1   19.51    0.87
  -7   6   1   19.59    0.83
  -7   6   1   18.99    0.84
  -7  -6  -1   19.09    0.96
  -7   6  -1   19.18    0.89
   7   6   1   18.97    0.81
  -7   6  -1   19.19    0.84
  -7  -6   1   18.75    0.88
  -7  -6   1   19.52    0.81
   7   6   1   20.64    0.74
  -7  -6   1   18.18    0.88
  -7   6  -1   19.93    0.89
   7   6   1   19.54    0.71
  -7  -7  -1    5.14    0.41
  -7   7   1    4.98    0.36
  -7   7   1    5.14    0.39
  -7  -7  -1    5.02    0.42
  -7   7   1    4.73    0.38
  -7   7  -1    4.52    0.39
  -7  -7   1    4.83    0.42
   7   7   1    5.25    0.29
  -7  -7   1    5.98    0.46
  -7   7  -1    5.04    0.38
   7   7   1    4.39    0.26
  -7   7  -1    4.84    0.40
  -7  -8  -1    5.92    0.50
  -7   8   1    5.92    0.44
  -7   8   1    6.34    0.45
  -7   8   1    5.83    0.44
  -7  -8  -1    5.37    0.48
  -7  -8   1    5.85    0.51
  -7   8  -1    5.46    0.48
  -7   8  -1    6.39    0.48
   7   8   1    5.79    0.31
   7   8   1    5.66    0.32
  -7   8  -1    4.72    0.40
  -7  -8   1    6.02    0.50
  -7   0  -2   34.36    1.23
  -7   0  -2   36.12    1.19
   7   0   2   35.08    1.25
  -7   0  -2   34.30    1.23
   7   0   2   36.07    1.25
  -7   1   2    6.99    0.26
  -7  -1  -2    6.69    0.32
  -7  -1  -2    6.85    0.30
  -7   1   2    6.99    0.26
  -7  -1  -2    7.06    0.33
   7  -1   2    7.04    0.25
  -7   1  -2    6.45    0.30
  -7   1  -2    6.56    0.35
  -7  -1   2    6.96    0.25
  -7   1  -2    6.57    0.35
  -7  -1   2    6.31    0.26
   7   1   2    6.92    0.34
   7   1   2    6.51    0.33
   7   2  -2    4.81    0.20
  -7  -2  -2    5.31    0.26
   7   2  -2    4.96    0.20
  -7   2   2    4.17    0.22
   7  -2   2    4.84    0.20
  -7  -2  -2    4.72    0.25
  -7   2   2    5.10    0.24
  -7  -2  -2    4.95    0.24
  -7   2  -2    4.97    0.31
  -7   2  -2    4.14    0.29
   7   2   2    4.81    0.27
  -7  -2   2    4.31    0.22
  -7   2  -2    4.61    0.25
   7   2   2    4.96    0.19
  -7  -2   2    4.64    0.23
   7   2   2    5.14    0.19
   7   2   2    4.71    0.27
  -7   3   2   16.31    0.63
  -7   3   2   15.80    0.62
   7  -3   2   16.89    0.58
   7   3  -2   15.62    0.58
   7   3  -2   16.01    0.58
  -7  -3  -2   15.85    0.63
  -7  -3  -2   15.81    0.63
  -7  -3  -2   16.19    0.61
  -7   3  -2   16.22    0.65
   7   3   2   15.87    0.65
  -7  -3   2   16.70    0.64
   7   3   2   16.48    0.57
   7   3   2   16.29    0.57
  -7  -3   2   15.12    0.63
   7   3   2   15.76    0.65
  -7  -3   2   15.88    0.59
  -7   4   2   19.37    0.76
   7   4  -2   18.74    0.71
  -7  -4  -2   18.46    0.76
   7  -4   2   19.83    0.70
  -7  -4  -2   19.44    0.77
   7   4  -2   19.46    0.71
  -7   4   2   18.20    0.72
  -7   4   2   18.56    0.75
   7   4   2   18.47    0.68
   7   4   2   18.46    0.76
  -7  -4   2   19.37    0.72
   7   4   2   18.22    0.76
  -7  -4   2   18.64    0.77
   7   4   2   18.68    0.68
  -7   4  -2   18.74    0.83
  -7   4  -2   21.45    0.79
  -7   4  -2   17.26    0.82
  -7  -4   2   18.64    0.78
  -7  -5  -2    4.93    0.34
  -7   5   2    4.88    0.32
  -7  -5  -2    4.58    0.32
   7  -5   2    4.93    0.27
  -7   5   2    4.94    0.30
   7   5  -2    5.03    0.29
  -7   5   2    5.13    0.32
  -7   5  -2    5.27    0.34
  -7  -5   2    4.60    0.35
  -7  -5   2    5.06    0.30
   7   5   2    4.67    0.32
   7   5   2    4.44    0.32
  -7   5  -2    5.54    0.40
  -7  -5   2    4.90    0.35
  -7   5  -2    5.61    0.39
   7   5   2    4.51    0.25
  -7  -6  -2    0.01    0.11
   7  -6   2    0.07    0.07
  -7   6   2   -0.03    0.07
  -7   6   2   -0.11    0.06
  -7   6   2    0.01    0.07
  -7  -6  -2   -0.07    0.07
   7   6   2   -0.06    0.05
  -7  -6   2    0.01    0.10
   7   6   2   -0.06    0.05
  -7   6  -2    0.07    0.09
   7   6   2    0.01    0.08
   7   6   2   -0.03    0.07
  -7  -6   2   -0.14    0.07
  -7  -6   2    0.02    0.08
  -7   6  -2    0.02    0.10
  -7   6  -2   -0.10    0.08
  -7   7   2    0.62    0.16
   7  -7   2    0.83    0.15
  -7  -7  -2    0.63    0.18
  -7   7   2    0.86    0.18
  -7   7   2    0.80    0.17
  -7  -7  -2    1.02    0.23
  -7   7  -2    1.33    0.26
  -7   7  -2    0.96    0.19
  -7   7  -2    1.16    0.24
   7   7   2    0.94    0.14
   7   7   2    1.27    0.17
  -7  -7   2    0.96    0.22
  -7  -8  -2    0.23    0.15
  -7   8   2    0.05    0.11
  -7   8   2    0.01    0.11
  -7  -8  -2    0.20    0.14
  -7   8   2    0.04    0.09
  -7  -8   2    0.14    0.14
  -7   8  -2    0.35    0.18
  -7   8  -2    0.23    0.15
   7   8   2    0.15    0.09
  -7   8  -2    0.08    0.10
   7   0   3    3.50    0.29
  -7   0  -3    3.51    0.20
   7   0   3    3.12    0.17
  -7   0   3    3.29    0.13
   7   0   3    3.63    0.25
  -7   0  -3    2.87    0.22
  -7   0  -3    3.36    0.23
  -7  -1  -3   26.19    0.92
  -7   1   3   26.27    0.85
   7  -1   3   26.82    0.89
  -7  -1  -3   25.21    0.95
  -7  -1  -3   24.78    0.95
  -7   1   3   26.00    0.85
   7   1   3   25.60    0.88
   7   1   3   26.82    1.00
   7   1   3   25.40    0.99
  -7   1  -3   26.20    1.01
  -7   1  -3   26.91    1.01
   7   1   3   25.91    0.89
  -7   1  -3   26.31    0.95
  -7  -2  -3   11.56    0.49
   7   2  -3   11.03    0.41
  -7  -2  -3   11.01    0.48
  -7   2   3   11.54    0.42
  -7  -2  -3   11.66    0.47
   7   2  -3   10.64    0.40
   7  -2   3   11.11    0.44
   7   2  -3   11.08    0.38
  -7   2   3   11.35    0.43
   7   2   3   10.87    0.42
   7   2   3   11.14    0.51
   7   2   3   10.38    0.50
  -7   2  -3   10.33    0.53
  -7   2  -3   11.03    0.54
  -7   2  -3   11.24    0.48
   7   2   3   11.25    0.43
   7   3  -3   66.74    2.21
  -7  -3  -3   67.57    2.28
  -7   3   3   70.99    2.25
   7  -3   3   71.28    2.25
  -7   3   3   68.76    2.24
  -7  -3  -3   66.72    2.29
   7   3  -3   66.98    2.20
   7   3   3   70.18    2.25
  -7  -3   3   69.28    2.24
  -7   3  -3   69.41    2.33
  -7   3  -3   69.63    2.43
   7   3   3   66.22    2.34
   7   3   3   71.10    2.26
   7   3   3   67.29    2.34
  -7  -4  -3   35.14    1.23
   7   4  -3   32.26    1.15
   7   4  -3   32.63    1.15
  -7   4   3   33.02    1.16
  -7   4   3   32.20    1.18
  -7  -4  -3   33.36    1.22
   7  -4   3   34.68    1.17
  -7   4   3   32.24    1.18
   7   4   3   33.83    1.16
   7   4   3   33.40    1.25
  -7  -4   3   33.04    1.24
  -7   4  -3   33.72    1.24
   7   4   3   33.53    1.25
   7   4   3   32.71    1.15
  -7  -4   3   31.89    1.17
  -7   5   3    6.45    0.36
   7  -5   3    6.80    0.34
  -7   5   3    5.31    0.33
  -7   5   3    6.49    0.36
  -7  -5  -3    5.54    0.37
  -7  -5  -3    6.35    0.39
  -7  -5   3    5.93    0.35
   7   5   3    6.67    0.33
  -7  -5   3    6.15    0.41
   7  -5  -3    6.48    0.41
   7   5   3    5.93    0.32
  -7   5  -3    6.62    0.40
  -7   5  -3    6.10    0.45
   7   5   3    6.43    0.39
  -7   5  -3    5.77    0.43
  -7  -6  -3    3.81    0.33
  -7   6   3    3.85    0.29
  -7   6   3    3.44    0.29
  -7   6   3    4.81    0.32
   7  -6   3    3.94    0.27
   7   6   3    3.62    0.30
  -7   6  -3    3.58    0.41
  -7  -6   3    3.67    0.41
   7   6   3    3.77    0.26
  -7   6  -3    4.16    0.37
   7   6   3    4.24    0.26
  -7   6  -3    3.51    0.31
  -7   7   3    4.48    0.35
  -7  -7  -3    4.31    0.39
  -7  -7  -3    4.37    0.39
   7  -7   3    4.88    0.31
  -7   7   3    5.12    0.37
  -7   7   3    4.84    0.36
   7   7   3    4.67    0.30
   7   7   3    5.11    0.32
  -7   7  -3    5.07    0.43
  -7   7  -3    5.01    0.38
  -7   7  -3    4.62    0.42
  -7   8   3    6.32    0.51
  -7  -8  -3    6.50    0.52
  -7   8   3    6.44    0.46
  -7  -8  -3    6.97    0.54
   7   8   3    5.65    0.37
  -7   8  -3    6.80    0.57
  -7   8  -3    6.84    0.99
  -7   0   4   76.24    2.40
   7   0   4   74.82    2.56
  -7   0  -4   76.75    2.53
  -7   0   4   74.48    2.40
   7   0   4   74.66    2.45
   7   0   4   72.27    2.56
  -7  -1  -4    0.93    0.15
  -7  -1  -4    1.27    0.15
   7  -1   4    1.25    0.14
  -7  -1  -4    1.17    0.15
  -7   1   4    1.10    0.09
  -7   1   4    1.27    0.10
   7   1   4    1.42    0.15
   7   1   4    1.01    0.16
   7   1   4    1.28    0.19
  -7   1  -4    1.07    0.17
  -7   1  -4    1.56    0.20
  -7   1  -4    1.07    0.14
   7   2  -4   20.34    0.69
  -7  -2  -4   20.72    0.81
  -7   2   4   20.93    0.73
   7   2  -4   19.78    0.70
  -7  -2  -4   20.68    0.78
   7   2  -4   20.56    0.71
   7  -2   4   21.61    0.80
  -7   2   4   20.82    0.73
  -7  -2  -4   20.34    0.81
  -7   2  -4   19.90    0.88
   7  -2  -4   21.36    0.73
   7   2   4   21.42    0.86
   7   2   4   19.35    0.85
  -7  -2   4   19.60    0.68
   7   2   4   21.93    0.78
  -7   2  -4   20.53    0.81
   7  -2  -4   20.74    0.74
  -7   2  -4   21.47    0.89
  -7  -3  -4    6.45    0.36
  -7   3   4    7.02    0.32
  -7  -3  -4    7.23    0.35
   7  -3   4    6.70    0.34
   7   3  -4    6.53    0.33
  -7  -3  -4    6.59    0.36
   7   3  -4    6.60    0.29
  -7   3   4    7.12    0.32
   7   3  -4    6.68    0.29
   7   3  -4    6.50    0.33
   7   3   4    6.96    0.33
   7   3   4    6.45    0.39
   7  -3  -4    6.57    0.33
   7   3   4    7.17    0.40
   7   3   4    6.43    0.32
   7  -3  -4    6.68    0.34
  -7   3  -4    6.54    0.43
  -7   3  -4    5.81    0.41
  -7   3  -4    6.93    0.38
  -7  -3   4    6.74    0.30
  -7  -4  -4   45.66    1.63
  -7   4   4   46.15    1.58
  -7  -4  -4   45.11    1.62
   7   4  -4   44.48    1.55
   7   4  -4   45.53    1.55
   7  -4   4   46.11    1.59
  -7   4   4   46.64    1.58
   7   4   4   46.28    1.69
  -7   4  -4   47.14    1.66
   7  -4  -4   46.90    1.65
   7   4   4   46.44    1.59
   7   4   4   47.47    1.69
  -7  -4   4   43.62    1.63
  -7   4  -4   45.80    1.78
   7   4   4   45.99    1.59
  -7   5   4    8.29    0.45
  -7   5   4    9.44    0.46
  -7   5   4    9.48    0.45
  -7  -5  -4    9.95    0.51
  -7  -5  -4   10.19    0.52
   7  -5   4    8.56    0.44
   7   5   4    8.81    0.51
   7  -5  -4    9.81    0.52
   7   5   4    9.27    0.45
  -7   5  -4    9.06    0.51
   7  -5  -4    9.81    0.53
  -7  -5   4    9.54    0.47
   7   5   4    9.84    0.45
  -7   5  -4    8.92    0.57
  -7   5  -4    8.62    0.76
  -7  -6  -4    4.03    0.35
  -7   6   4    4.47    0.31
  -7  -6  -4    4.00    0.34
  -7   6   4    3.77    0.30
  -7   6   4    4.10    0.30
   7  -6  -4    3.94    0.35
  -7   6  -4    4.53    0.41
   7   6   4    3.84    0.36
  -7  -6   4    4.00    0.31
   7   6   4    3.90    0.45
  -7   6  -4    3.35    0.41
  -7   6  -4    4.76    0.35
   7   6   4    4.16    0.29
   7  -6  -4    3.87    0.35
  -7  -7  -4   10.92    0.65
  -7   7   4   11.12    0.59
  -7   7   4   10.82    0.58
  -7  -7  -4   10.93    0.64
  -7   7   4   11.24    0.59
  -7   7  -4    9.92    0.60
  -7   7  -4   12.14    0.72
   7   7   4   10.95    0.54
  -7   7  -4   11.05    0.70
   7   7   4   11.78    0.59
   7  -7  -4   10.57    0.65
  -7  -8  -4    0.14    0.14
  -7   8   4    0.13    0.16
  -7  -8  -4    0.00    0.12
  -7   8   4    0.03    0.09
  -7   8   4    0.02    0.11
   7   8   4   -0.08    0.07
  -7   8  -4   -0.05    0.08
  -7   8  -4    0.40    0.19
  -7   0  -5   24.66    0.99
   7   0   5   25.75    1.04
  -7   0  -5   24.51    0.99
  -7   0   5   24.55    0.88
  -7   0   5   24.60    0.88
   7   0   5   24.24    1.03
  -7   0  -5   25.12    0.93
   7   0   5   25.28    0.92
   7   1  -5    6.03    0.20
   7   1  -5    5.52    0.21
  -7  -1  -5    5.53    0.34
  -7   1   5    5.57    0.27
  -7  -1  -5    5.62    0.31
  -7  -1  -5    6.06    0.35
   7  -1   5    5.60    0.31
  -7   1   5    5.75    0.27
   7  -1  -5    6.02    0.23
  -7   1  -5    4.86    0.35
  -7   1  -5    5.81    0.38
   7   1   5    5.63    0.31
   7   1   5    5.71    0.38
   7  -1  -5    6.19    0.24
   7   1   5    5.83    0.38
  -7   1  -5    5.55    0.32
  -7   2   5    6.83    0.32
  -7  -2  -5    6.69    0.35
   7   2  -5    6.31    0.28
   7   2  -5    6.74    0.28
  -7  -2  -5    7.09    0.38
   7   2  -5    6.79    0.27
  -7  -2  -5    7.43    0.40
  -7   2   5    7.23    0.33
   7  -2   5    6.85    0.36
   7   2  -5    7.06    0.29
   7   2   5    7.04    0.42
  -7   2  -5    7.35    0.45
   7  -2  -5    6.98    0.31
  -7   2  -5    6.76    0.43
   7  -2  -5    6.38    0.30
  -7  -2   5    6.48    0.27
  -7   2  -5    6.51    0.37
   7   2   5    6.56    0.34
   7   2   5    7.65    0.44
  -7  -3  -5   46.91    1.68
   7   3  -5   46.75    1.62
  -7  -3  -5   46.61    1.67
   7   3  -5   47.00    1.57
   7  -3   5   47.52    1.65
  -7   3   5   48.75    1.62
   7   3  -5   45.53    1.58
  -7   3   5   47.56    1.62
  -7  -3  -5   48.00    1.65
   7   3  -5   48.21    1.61
   7   3   5   47.20    1.61
   7   3   5   49.96    1.75
  -7   3  -5   47.51    1.68
  -7   3  -5   45.46    1.78
   7  -3  -5   47.89    1.62
   7  -3  -5   47.41    1.62
   7   3   5   45.92    1.63
  -7   3  -5   46.23    1.78
   7   3   5   45.89    1.73
  -7  -3   5   46.89    1.58
   7   4  -5   31.07    1.16
  -7   4   5   32.21    1.13
   7   4  -5   29.09    1.15
   7  -4   5   30.16    1.15
  -7  -4  -5   31.23    1.18
   7   4  -5   30.04    1.09
  -7  -4  -5   30.77    1.17
  -7   4   5   31.34    1.13
  -7   4  -5   30.27    1.19
  -7  -4   5   29.18    1.11
   7   4   5   31.30    1.13
   7  -4  -5   31.88    1.17
  -7   4  -5   29.74    1.30
   7   4   5   30.42    1.23
  -7   4  -5   30.83    1.31
   7   4   5   31.20    1.12
   7   4   5   30.83    1.23
   7   5  -5    5.44    0.33
  -7   5   5    5.90    0.36
  -7  -5  -5    5.97    0.39
  -7   5   5    6.02    0.35
   7  -5   5    5.87    0.36
  -7   5  -5    5.29    0.46
   7  -5  -5    5.23    0.37
  -7   5  -5    5.63    0.46
  -7   5  -5    6.24    0.49
   7   5   5    5.95    0.34
   7   5   5    5.42    0.33
  -7   5  -5    5.79    0.39
  -7  -5   5    5.60    0.35
   7  -5  -5    5.16    0.46
   7   5   5    6.19    0.42
   7   5   5    6.20    0.42
  -7   6   5    3.11    0.27
  -7   6   5    3.24    0.27
  -7  -6  -5    3.06    0.34
  -7   6   5    3.23    0.28
  -7   6  -5    2.49    0.37
   7   6   5    3.60    0.37
   7  -6  -5    1.97    0.28
   7   6   5    2.55    0.27
  -7   6  -5    2.81    0.42
  -7   6  -5    2.40    0.29
  -7  -6   5    2.90    0.30
  -7   6  -5    2.35    0.35
  -7   7   5    2.27    0.29
  -7   7   5    2.57    0.30
  -7  -7  -5    3.17    0.38
  -7   7   5    3.12    0.34
  -7  -7  -5    2.97    0.38
  -7   7  -5    2.81    0.35
   7   7   5    3.11    0.27
  -7   7  -5    3.09    0.64
   7  -7  -5    3.37    0.41
   7  -7  -5    2.90    0.36
   7   0   6    0.54    0.16
  -7   0  -6    0.30    0.12
   7   0  -6    0.61    0.06
   7   0  -6    0.38    0.05
   7   0   6    0.37    0.14
  -7   0  -6    0.53    0.12
   7   0   6    0.47    0.11
  -7   0   6    0.65    0.11
  -7   0  -6    0.36    0.13
  -7   0   6    0.45    0.10
  -7   1   6   16.37    0.65
  -7  -1  -6   16.76    0.68
  -7  -1  -6   16.77    0.73
   7   1  -6   16.12    0.58
   7  -1   6   15.61    0.68
   7   1  -6   16.70    0.56
   7   1  -6   15.72    0.58
   7   1  -6   16.37    0.56
  -7   1   6   15.42    0.64
  -7  -1  -6   17.80    0.74
   7  -1  -6   16.43    0.58
  -7   1  -6   16.95    0.69
  -7   1  -6   16.09    0.76
   7   1   6   16.14    0.78
  -7  -1   6   16.49    0.58
  -7   1  -6   15.17    0.75
   7   1   6   15.77    0.67
   7  -1  -6   16.94    0.59
   7   1   6   16.28    0.79
  -7   2   6    8.25    0.39
   7   2  -6    8.08    0.35
   7   2  -6    8.53    0.34
   7   2  -6    8.08    0.34
  -7  -2  -6    7.25    0.43
  -7  -2  -6    7.53    0.40
   7   2  -6    8.02    0.34
  -7   2   6    8.13    0.39
   7  -2   6    8.00    0.42
  -7  -2  -6    8.33    0.45
   7  -2  -6    7.84    0.35
   7   2   6    7.70    0.40
  -7   2  -6    7.68    0.42
  -7   2  -6    8.53    0.51
  -7  -2   6    8.12    0.34
   7   2   6    8.50    0.51
  -7   2  -6    8.08    0.50
   7  -2  -6    8.35    0.36
   7   2   6    7.17    0.47
   7   3  -6    0.54    0.11
   7   3  -6    0.19    0.08
  -7   3   6    0.27    0.09
   7   3  -6    0.33    0.08
   7  -3   6    0.52    0.12
  -7  -3  -6    0.29    0.11
  -7  -3  -6    0.50    0.13
  -7  -3  -6    0.36    0.11
  -7   3   6    0.37    0.09
   7   3  -6    0.24    0.08
   7  -3  -6    0.26    0.08
   7   3   6    0.22    0.09
  -7  -3   6    0.32    0.09
   7  -3  -6    0.36    0.10
  -7   3  -6    0.40    0.16
   7   3   6    0.36    0.10
   7   3   6    0.14    0.11
  -7   3  -6    0.36    0.11
   7   3   6    0.23    0.13
  -7   3  -6    0.09    0.12
  -7  -4  -6    9.02    0.50
   7  -4   6    9.43    0.49
  -7   4   6    9.11    0.47
   7   4  -6   10.00    0.49
  -7   4   6    9.30    0.47
   7   4  -6   10.38    0.50
  -7  -4  -6    9.91    0.51
  -7   4  -6    9.35    0.51
   7   4   6    9.51    0.57
   7   4   6    9.85    0.47
   7   4   6    9.10    0.56
   7  -4  -6    9.80    0.48
  -7  -4   6    9.67    0.47
   7  -4  -6    9.92    0.49
  -7   4  -6   10.51    0.63
   7   4   6    9.55    0.52
  -7   4  -6    9.06    0.60
   7   5  -6    1.99    0.25
  -7   5   6    2.09    0.25
   7   5  -6    1.77    0.24
  -7  -5  -6    2.10    0.27
  -7   5   6    1.63    0.21
   7  -5   6    1.89    0.24
  -7  -5  -6    1.70    0.25
  -7   5   6    1.64    0.21
   7   5   6    1.72    0.22
   7  -5  -6    2.06    0.26
  -7   5  -6    1.74    0.29
   7   5   6    1.54    0.26
  -7   5  -6    2.18    0.33
  -7   5  -6    1.43    0.22
  -7  -5   6    2.13    0.25
   7  -5  -6    1.96    0.25
   7   6  -6    3.34    0.37
  -7   6   6    3.79    0.31
  -7   6   6    3.63    0.31
   7   6  -6    3.68    0.33
  -7  -6  -6    4.29    0.36
  -7  -6  -6    3.68    0.34
  -7   6   6    4.01    0.31
   7   6   6    4.04    0.30
  -7   6  -6    4.15    0.47
   7  -6  -6    3.42    0.38
  -7   6  -6    4.02    0.49
  -7   6  -6    4.02    0.48
   7  -6  -6    4.14    0.50
  -7   6  -6    3.65    0.33
  -7   6  -6    3.35    0.45
  -7   7   6    0.83    0.18
  -7   7   6    0.51    0.16
  -7  -7  -6    0.66    0.19
   7   7  -6    0.61    0.29
  -7  -7  -6    0.53    0.17
  -7   7   6    0.91    0.20
  -7   7  -6    0.90    0.27
  -7   7  -6    0.99    0.30
   7  -7  -6    0.86    0.22
   7   7   6    0.75    0.17
  -7   7  -6    1.01    0.22
  -7   7  -6    0.54    0.22
   7  -7  -6    0.59    0.19
  -7   0   7   15.54    0.58
   7   0  -7   15.79    0.56
  -7   0  -7   16.19    0.68
  -7   0   7   16.22    0.68
  -7   0  -7   16.00    0.75
   7   0   7   15.53    0.81
   7   0   7   15.42    0.80
  -7   0   7   15.60    0.67
  -7   0  -7   16.07    0.76
   7   0  -7   16.47    0.57
   7   0   7   15.42    0.69
   7  -1   7    9.78    0.50
   7   1  -7    9.87    0.38
   7   1  -7   10.17    0.38
  -7   1   7   10.00    0.47
  -7  -1  -7   10.13    0.53
  -7  -1  -7    9.22    0.52
  -7   1   7    9.46    0.40
  -7   1   7    9.38    0.47
   7   1  -7    9.86    0.41
  -7  -1  -7    9.84    0.48
  -7   1  -7   10.26    0.57
   7   1   7    9.92    0.49
   7   1   7    8.97    0.57
  -7  -1   7    9.18    0.40
   7  -1  -7    9.79    0.39
   7   1   7    9.41    0.59
  -7   1  -7    9.39    0.55
   7  -1  -7    9.82    0.39
  -7   1  -7    9.93    0.49
   7   2  -7   25.25    0.92
   7   2  -7   25.23    0.90
  -7  -2  -7   26.26    1.05
   7  -2   7   26.22    1.03
  -7   2   7   26.35    0.99
  -7   2   7   25.23    0.98
   7   2  -7   23.92    0.92
  -7  -2  -7   25.13    1.04
   7   2  -7   25.45    0.91
  -7  -2  -7   26.86    1.00
  -7   2  -7   25.03    1.10
  -7  -2   7   24.74    0.90
   7   2   7   26.06    1.12
   7  -2  -7   24.36    0.89
   7   2   7   25.19    1.11
  -7   2  -7   24.95    0.99
  -7   2  -7   25.49    1.10
   7  -2  -7   24.01    0.90
   7   2   7   24.57    0.98
   7   3  -7   12.42    0.53
  -7  -3  -7   12.47    0.61
  -7  -3  -7   12.73    0.58
  -7  -3  -7   12.51    0.62
  -7   3   7   11.76    0.57
   7   3  -7   12.08    0.55
  -7   3   7   12.52    0.58
   7   3  -7   13.04    0.54
   7  -3  -7   11.81    0.53
  -7   3  -7   12.71    0.70
  -7   3  -7   12.49    0.60
  -7   3  -7   12.17    0.69
   7   3   7   12.41    0.68
   7   3   7   12.09    0.68
  -7  -3   7   12.00    0.53
   7  -3  -7   11.60    0.53
   7   3   7   11.41    0.60
  -7   4   7    7.43    0.41
   7   4  -7    6.07    0.38
  -7  -4  -7    6.82    0.56
  -7   4   7    6.64    0.40
   7   4  -7    6.01    0.38
   7   4  -7    7.89    0.43
  -7  -4  -7    7.08    0.43
   7  -4   7    7.72    0.50
  -7  -4   7    5.93    0.38
  -7   4  -7    7.20    0.44
  -7   4  -7    7.37    0.54
   7  -4  -7    6.96    0.39
  -7   4  -7    7.92    0.59
   7  -4  -7    6.96    0.40
   7   4   7    6.80    0.39
   7   4   7    6.60    0.48
   7   4   7    7.29    0.42
   7   4   7    6.98    0.50
  -7   5   7    9.08    0.50
  -7   5   7    8.63    0.50
  -7  -5  -7    9.44    0.54
  -7  -5  -7    9.08    0.54
   7   5  -7    8.91    0.51
  -7   5  -7    9.94    0.66
  -7   5  -7    9.33    0.53
   7  -5  -7    9.66    0.53
   7   5   7    8.67    0.48
  -7   5  -7    8.35    0.65
  -7  -5   7    8.56    0.49
  -7  -6  -7    5.89    0.45
  -7   6   7    5.45    0.38
  -7   6   7    5.41    0.40
  -7  -6  -7    5.53    0.43
  -7   6   7    6.84    0.44
   7   6  -7    5.80    0.43
  -7   6  -7    5.68    0.53
  -7   6  -7    5.61    0.52
  -7   6  -7    4.65    0.55
  -7   6  -7    5.38    0.40
   7  -6  -7    5.90    0.42
   7   6   7    5.38    0.38
  -7   0   8    0.01    0.07
   7   0  -8   -0.01    0.04
   7   0  -8    0.01    0.04
  -7   0   8    0.09    0.09
  -7   0  -8   -0.09    0.08
  -7   0  -8    0.01    0.10
  -7   0  -8    0.21    0.10
   7   0   8   -0.13    0.11
  -7  -1  -8   16.80    0.71
  -7  -1  -8   18.02    0.79
  -7  -1  -8   15.26    0.75
   7   1  -8   15.92    0.64
   7   1  -8   16.26    0.60
  -7   1   8   15.16    0.71
  -7   1   8   15.51    0.63
   7   1  -8   16.69    0.60
  -7   1   8   15.66    0.71
  -7   1  -8   15.85    0.71
  -7   1  -8   16.66    0.81
  -7  -1   8   15.64    0.65
   7   1   8   16.63    0.98
   7   1   8   16.22    0.86
   7  -1  -8   15.89    0.61
   7  -1  -8   16.29    0.62
  -7   1  -8   17.79    0.83
   7  -2   8    6.20    0.39
   7   2  -8    6.00    0.33
  -7  -2  -8    6.28    0.42
  -7   2   8    6.42    0.39
  -7  -2  -8    6.03    0.40
   7   2  -8    6.34    0.30
   7   2  -8    6.07    0.30
  -7  -2  -8    5.61    0.36
   7   2  -8    5.46    0.35
  -7   2   8    5.75    0.37
  -7   2   8    6.18    0.32
  -7   2  -8    6.16    0.47
   7   2   8    6.32    0.49
  -7   2  -8    5.61    0.45
  -7  -2   8    6.17    0.34
  -7   2  -8    6.54    0.39
   7   2   8    6.37    0.46
   7  -2  -8    6.43    0.32
   7  -2  -8    5.74    0.31
   7   2   8    6.62    0.50
   7   3  -8    4.07    0.27
  -7   3   8    4.37    0.32
  -7  -3  -8    4.76    0.35
   7   3  -8    3.77    0.26
   7   3  -8    4.17    0.27
  -7   3  -8    4.23    0.39
  -7   3  -8    4.37    0.33
   7  -3  -8    4.45    0.28
   7  -3  -8    4.36    0.29
   7   3   8    4.73    0.42
  -7  -3   8    4.31    0.29
  -7   3  -8    4.50    0.42
   7   3   8    5.25    0.44
  -7  -4  -8    3.73    0.31
   7   4  -8    2.86    0.25
  -7   4   8    3.10    0.28
   7   4  -8    3.03    0.25
  -7  -4  -8    2.83    0.33
  -7   4   8    2.65    0.30
   7  -4  -8    2.89    0.25
   7   4   8    2.55    0.36
   7   4   8    3.02    0.27
  -7   4  -8    2.81    0.32
  -7  -4   8    2.67    0.30
  -7   4  -8    3.61    0.43
  -7   4  -8    3.29    0.41
  -7  -5  -8    4.72    0.39
   7   5  -8    4.62    0.35
  -7  -5  -8    5.13    0.40
   7   5  -8    4.48    0.36
  -7   5   8    5.40    0.39
  -7   5   8    5.72    0.40
  -7   5  -8    4.83    0.37
  -7   5  -8    4.82    0.55
   7   5   8    4.73    0.35
  -7   5  -8    3.85    0.48
   7  -5  -8    4.99    0.37
  -7  -6  -8    5.25    0.43
   7   6  -8    4.59    0.41
   7   6  -8    5.26    0.41
  -7   6   8    4.03    0.37
  -7  -6  -8    5.14    0.42
  -7   6   8    5.33    0.41
  -7   6   8    5.18    0.38
   7  -6  -8    5.55    0.42
   7   6   8    4.65    0.36
  -7   6  -8    4.77    0.39
  -7   6  -8    5.28    0.60
  -7   6  -8    4.07    0.51
   7  -6  -8    4.78    0.39
  -7   0   9    1.17    0.20
  -7   0  -9    0.76    0.16
  -7   0  -9    0.90    0.21
   7   0  -9    0.88    0.11
  -7   0   9    0.90    0.14
  -7   0  -9    0.77    0.19
  -7   0   9    0.92    0.19
   7   0   9    0.63    0.21
   7   0  -9    0.83    0.11
  -7   1   9    1.90    0.25
  -7   1   9    1.69    0.24
  -7   1   9    1.80    0.20
  -7  -1  -9    2.11    0.29
  -7  -1  -9    1.79    0.27
  -7  -1  -9    1.75    0.23
   7   1  -9    1.48    0.15
   7   1  -9    1.70    0.15
   7  -1  -9    1.57    0.15
  -7   1  -9    1.10    0.18
   7  -1  -9    1.62    0.14
  -7   1  -9    1.43    0.25
  -7   1  -9    1.68    0.26
  -7  -1   9    1.64    0.19
   7   1   9    1.54    0.28
   7   1   9    2.21    0.41
  -7  -2  -9    1.71    0.25
  -7  -2  -9    2.03    0.27
  -7  -2  -9    1.98    0.24
  -7   2   9    1.92    0.21
  -7   2   9    2.15    0.27
   7   2  -9    1.82    0.17
   7   2  -9    2.00    0.17
  -7   2   9    2.09    0.27
  -7  -2   9    2.26    0.24
   7  -2  -9    1.97    0.18
   7  -2  -9    2.24    0.18
  -7   2  -9    1.38    0.35
  -7   2  -9    1.70    0.29
   7   2   9    2.10    0.35
  -7   2  -9    1.93    0.25
  -7  -3  -9    0.27    0.14
   7   3  -9    0.12    0.08
   7   3  -9    0.25    0.09
  -7  -3  -9    0.08    0.10
  -7   3   9    0.48    0.15
  -7   3   9    0.18    0.09
  -7   3   9    0.17    0.11
   7   3   9    0.31    0.15
  -7   3  -9    0.29    0.17
  -7   3  -9    0.25    0.12
   7  -3  -9    0.59    0.13
  -7   3  -9    0.13    0.12
  -7  -3   9    0.27    0.12
   7  -3  -9    0.27    0.10
   7   4  -9    1.66    0.21
  -7  -4  -9    1.86    0.27
   7   4  -9    1.32    0.20
  -7   4   9    1.99    0.28
  -7  -4  -9    2.01    0.29
  -7   4   9    1.32    0.24
  -7   4  -9    1.47    0.22
  -7  -4   9    1.64    0.25
  -7   4  -9    1.42    0.32
   7  -4  -9    2.31    0.28
   7  -4  -9    1.49    0.21
  -7   4  -9    1.04    0.25
   7   4   9    1.37    0.22
  -7  -5  -9    1.24    0.24
   7   5  -9    0.91    0.18
  -7  -5  -9    1.10    0.23
  -7   5   9    1.10    0.23
   7   5  -9    1.26    0.22
  -7   5   9    0.76    0.20
  -7   5  -9    1.15    0.28
  -7   5  -9    1.04    0.27
   7   5   9    1.22    0.23
   7  -5  -9    1.23    0.22
  -7   5  -9    0.88    0.18
   7   0  10    4.43    0.52
  -7   0 -10    4.26    0.44
   7   0 -10    4.01    0.24
  -7   0 -10    4.01    0.31
  -7   0 -10    4.84    0.40
  -7   0  10    3.98    0.35
  -7   0  10    3.19    0.27
  -7   1  10    3.17    0.34
  -7  -1 -10    3.24    0.27
   7   1 -10    2.58    0.20
  -7  -1 -10    2.57    0.33
  -7  -1 -10    3.34    0.38
  -7   1  10    3.53    0.33
  -7   1 -10    3.05    0.37
  -7   1 -10    2.52    0.28
   7   1  10    2.76    0.41
   7  -1 -10    3.16    0.21
   7  -1 -10    2.82    0.21
  -7   1 -10    3.51    0.41
  -7  -2 -10    0.82    0.29
  -7   2  10    0.64    0.18
  -7  -2 -10    1.18    0.23
  -7   2  10    0.78    0.16
  -7  -2 -10    0.81    0.17
   7   2 -10    0.92    0.14
  -7   2  10    1.23    0.35
  -7  -2  10    1.01    0.19
  -7   2 -10    0.69    0.20
   7  -2 -10    1.09    0.16
   7  -2 -10    1.10    0.16
  -7   2 -10    0.91    0.23
  -7   2 -10    1.07    0.19
  -7  -3 -10    5.83    0.44
   7   3 -10    5.15    0.38
  -7   3  10    5.15    0.42
  -7   3  10    6.26    0.45
  -7  -3 -10    5.92    0.42
   7   3 -10    5.31    0.33
   7  -3 -10    5.22    0.34
  -7   3 -10    5.44    0.38
  -7   3 -10    6.11    0.51
  -7   3 -10    6.23    0.52
   7  -3 -10    5.06    0.33
  -7  -4 -10    0.88    0.20
  -7  -4 -10    1.18    0.23
   7   4 -10    1.12    0.18
   7   4 -10    0.75    0.17
  -7   4  10    1.31    0.25
  -7   4  10    1.41    0.25
   7   4  10    1.05    0.20
   7  -4 -10    1.12    0.20
   7  -4 -10    1.04    0.19
  -7   4 -10    1.02    0.19
  -7   4 -10    1.06    0.26
  -7   4 -10    0.81    0.24
   7   0 -11    0.90    0.13
  -7   0 -11    0.82    0.21
   7   0 -11    0.88    0.14
  -7   0 -11    0.90    0.17
  -7   0 -11    0.79    0.21
  -7  -1 -11   11.78    0.59
   7   1 -11   11.98    0.51
  -7   1  11   12.21    0.69
  -7   1  11   12.16    0.94
  -7  -1 -11   12.26    0.70
  -7  -1 -11   11.99    0.69
   7   1 -11   10.84    0.51
  -7   1 -11   12.01    0.71
  -7   1 -11   11.64    0.70
  -7   1 -11   10.48    0.57
   7  -1 -11   11.64    0.51
   7  -1 -11   11.19    0.50
  -7   2  11    5.60    0.46
  -7   2  11    5.77    0.46
   7   2 -11    5.76    0.33
  -7  -2 -11    5.93    0.47
   7   2 -11    5.62    0.33
  -7  -2 -11    5.71    0.45
   7  -2 -11    5.29    0.33
  -7   2 -11    6.39    0.52
  -7   2 -11    5.68    0.49
  -7   2 -11    6.06    0.40
  -8   0   0   82.61    8.97
   8   0   0   86.41    7.55
   8   0   0   92.74    4.10
  -8   0   0   94.69    3.84
  -8  -1   0   49.82    1.65
  -8   1   0   51.72    1.71
   8   1   0   50.41    1.66
  -8   1   0   50.91    1.70
  -8  -1   0   52.92    1.61
  -8  -1   0   51.30    1.61
   8   1   0   49.84    1.66
  -8  -2   0   54.86    1.80
   8   2   0   54.91    1.81
  -8   2   0   56.94    1.80
  -8  -2   0   54.77    1.78
  -8  -2   0   54.48    1.78
   8   2   0   55.02    1.86
  -8   3   0    5.09    0.31
   8   3   0    5.54    0.28
  -8   3   0    5.56    0.33
  -8  -3   0    5.71    0.26
  -8  -3   0    5.43    0.28
  -8  -3   0    5.64    0.29
   8   3   0    5.63    0.28
  -8   3   0    5.39    0.27
  -8  -3   0    5.30    0.26
  -8   4   0   21.03    0.88
   8   4   0   19.76    0.80
   8   4   0   22.47    0.81
  -8   4   0   21.04    0.81
  -8   4   0   21.33    0.86
  -8  -4   0   21.13    0.83
  -8  -4   0   20.87    0.83
  -8  -4   0   21.41    0.79
  -8   5   0    2.71    0.23
  -8   5   0    2.90    0.27
   8   5   0    4.06    0.42
  -8   5   0    2.91    0.27
  -8  -5   0    2.79    0.25
  -8  -5   0    2.99    0.26
  -8  -5   0    3.07    0.23
  -8  -6   0    3.23    0.31
  -8   6   0    3.32    0.31
  -8   6   0    3.59    0.31
  -8   6   0    3.91    0.30
  -8  -6   0    3.58    0.27
  -8  -6   0    3.26    0.31
  -8   7   0   15.52    0.80
  -8  -7   0   16.36    0.85
  -8   7   0   16.70    0.81
  -8   7   0   17.38    0.79
  -8  -7   0   16.47    0.84
  -8  -8   0   10.92    0.69
  -8   8   0    9.54    0.61
  -8   8   0   11.20    0.70
  -8  -8   0   10.52    0.69
  -8   0  -1   10.79    0.45
  -8   0   1   10.67    0.39
  -8   0  -1   11.55    0.46
  -8   0  -1   11.29    0.41
  -8   0   1   11.05    0.39
  -8  -1  -1   27.00    0.97
  -8  -1  -1   28.25    0.97
  -8  -1  -1   28.18    0.94
  -8  -1   1   27.71    0.91
  -8  -1   1   27.25    0.91
   8   1   1   27.86    1.02
  -8   1  -1   27.83    1.01
  -8   1  -1   28.11    0.95
  -8   1  -1   28.20    1.01
   8   1   1   27.81    0.99
  -8  -2  -1    1.69    0.12
   8   2  -1    1.34    0.10
  -8  -2  -1    1.41    0.12
  -8   2   1    1.50    0.14
  -8   2   1    1.41    0.09
  -8   2   1    1.66    0.14
  -8  -2  -1    1.58    0.12
  -8  -2  -1    1.41    0.12
   8   2  -1    1.63    0.11
  -8  -2   1    1.41    0.08
  -8   2  -1    1.39    0.13
  -8   2  -1    1.59    0.19
   8   2   1    1.51    0.15
   8   2   1    1.47    0.14
  -8  -2   1    1.47    0.08
  -8  -2   1    1.37    0.11
  -8  -2   1    1.35    0.11
   8   3  -1   38.40    1.29
   8   3  -1   37.01    1.29
  -8   3   1   38.26    1.35
  -8  -3  -1   39.26    1.33
  -8  -3  -1   38.88    1.30
  -8  -3  -1   37.47    1.30
  -8   3   1   38.08    1.34
  -8   3   1   39.61    1.29
  -8  -3  -1   37.72    1.32
  -8  -3   1   38.58    1.32
  -8  -3   1   37.85    1.28
  -8  -3   1   36.83    1.28
  -8   3  -1   38.66    1.33
   8   3   1   37.82    1.34
  -8  -3   1   38.91    1.33
  -8   3  -1   38.36    1.40
   8   3   1   39.03    1.34
   8   4  -1   24.68    0.91
  -8  -4  -1   25.70    0.96
   8   4  -1   25.21    0.91
  -8   4   1   24.65    0.97
  -8   4   1   24.93    0.97
  -8  -4  -1   25.58    0.96
  -8  -4  -1   25.27    0.93
  -8   4   1   25.63    0.93
  -8  -4   1   25.42    0.93
  -8   4  -1   25.43    0.97
   8   4   1   24.76    0.96
  -8  -4   1   25.82    0.98
  -8  -4   1   26.71    0.99
  -8   4  -1   25.35    1.03
  -8   4  -1   25.16    1.04
   8   4   1   25.87    0.96
  -8  -5  -1   25.35    1.01
  -8   5   1   28.03    1.08
  -8   5   1   27.27    1.03
   8   5  -1   28.40    1.12
  -8  -5  -1   28.34    1.08
  -8   5   1   24.56    1.04
  -8  -5  -1   27.82    1.08
  -8  -5   1   28.03    1.10
  -8  -5   1   27.71    1.10
  -8   5  -1   27.80    1.13
  -8   5  -1   27.61    1.07
  -8  -5   1   27.01    1.03
  -8   5  -1   27.56    1.14
  -8   6   1    9.13    0.51
  -8   6   1    8.74    0.50
  -8  -6  -1    9.50    0.53
  -8  -6  -1    9.16    0.53
  -8  -6  -1    9.04    0.48
  -8   6   1    9.28    0.49
  -8  -6   1    9.43    0.55
  -8  -6   1    8.95    0.55
   8   6   1    9.16    0.37
  -8   6  -1    8.84    0.54
  -8   6  -1    9.92    0.53
  -8   6  -1   12.27    0.83
   8   6   1    9.45    0.36
  -8  -7  -1    1.36    0.24
  -8   7   1    2.04    0.28
  -8   7   1    2.33    0.28
  -8  -7  -1    2.32    0.32
  -8   7   1    1.85    0.27
  -8  -7   1    1.93    0.31
  -8  -7   1    1.96    0.31
  -8   7  -1    2.09    0.31
   8   7   1    1.94    0.14
  -8   7  -1    1.54    0.32
  -8   7  -1    1.47    0.24
  -8   8   1    3.06    0.43
  -8  -8  -1    3.53    0.43
  -8  -8  -1    2.99    0.41
  -8   8   1    4.03    0.37
  -8  -8   1    3.89    0.49
   8   8   1    3.28    0.20
  -8  -8   1    3.37    0.43
  -8   8  -1    3.82    0.42
  -8   8  -1    4.60    0.63
   8   8   1    3.29    0.20
  -8   0  -2    3.40    0.22
   8   0   2    3.94    0.25
  -8   0  -2    3.60    0.23
  -8   0  -2    3.16    0.22
  -8   1   2   40.92    1.32
  -8   1   2   41.31    1.32
  -8  -1  -2   39.04    1.37
  -8  -1  -2   41.87    1.40
  -8  -1  -2   40.39    1.40
  -8  -1   2   38.02    1.30
  -8   1  -2   42.35    1.38
   8   1   2   41.45    1.43
   8   1   2   41.28    1.43
  -8   1  -2   40.88    1.44
  -8   1  -2   40.48    1.44
  -8  -2  -2   19.48    0.75
  -8   2   2   20.20    0.72
   8   2  -2   20.10    0.66
  -8  -2  -2   20.33    0.73
  -8   2   2   19.98    0.72
  -8  -2  -2   20.47    0.76
  -8  -2   2   19.83    0.71
   8   2   2   19.85    0.78
  -8  -2   2   20.38    0.71
  -8   2  -2   21.00    0.83
  -8   2  -2   20.04    0.75
  -8   2  -2   19.14    0.82
   8   2   2   19.52    0.78
  -8   3   2   41.89    1.44
   8   3  -2   41.36    1.38
  -8  -3  -2   43.54    1.44
  -8   3   2   42.55    1.44
  -8  -3  -2   41.95    1.45
   8  -3   2   42.57    1.36
  -8  -3  -2   40.85    1.44
  -8   3   2   42.06    1.40
   8   3  -2   40.84    1.38
  -8  -3   2   42.44    1.46
   8   3   2   41.27    1.49
  -8  -3   2   43.44    1.47
  -8   3  -2   44.19    1.49
   8   3   2   41.92    1.49
  -8  -3   2   41.10    1.40
  -8  -4  -2    2.18    0.20
  -8   4   2    2.39    0.18
  -8   4   2    2.22    0.19
  -8   4   2    1.82    0.20
  -8  -4  -2    2.07    0.19
   8  -4   2    2.20    0.15
   8   4  -2    2.22    0.16
   8   4  -2    1.78    0.15
  -8  -4   2    2.20    0.23
  -8  -4   2    2.06    0.22
  -8  -4   2    2.03    0.17
  -8   4  -2    1.91    0.21
   8   4   2    2.10    0.13
   8   4   2    2.15    0.13
   8   4   2    2.20    0.21
  -8   4  -2    2.70    0.30
  -8   4  -2    2.63    0.30
   8   4   2    2.38    0.21
  -8  -5  -2   18.67    0.78
   8   5  -2   15.59    0.74
   8  -5   2   17.13    0.65
  -8   5   2   17.44    0.75
  -8   5   2   17.75    0.74
  -8   5   2   17.42    0.72
  -8  -5  -2   18.16    0.78
   8   5   2   17.92    0.77
   8   5   2   17.13    0.65
  -8  -5   2   18.14    0.80
  -8  -5   2   17.65    0.79
  -8   5  -2   16.41    0.82
  -8   5  -2   16.78    0.82
   8   5   2   18.47    0.65
  -8  -5   2   17.77    0.72
  -8   5  -2   18.41    0.78
  -8  -6  -2    6.63    0.44
  -8  -6  -2    6.31    0.42
  -8   6   2    6.30    0.40
  -8   6   2    6.66    0.39
  -8   6   2    6.05    0.39
   8   6   2    6.59    0.32
  -8   6  -2    6.91    0.48
  -8  -6   2    7.39    0.56
  -8  -6   2    6.60    0.46
  -8  -6   2    6.65    0.46
   8   6   2    7.05    0.32
  -8   6  -2    6.21    0.42
  -8   6  -2    5.99    0.46
  -8   7   2    8.76    0.52
  -8  -7  -2    8.05    0.55
  -8  -7  -2    9.13    0.58
  -8   7   2    9.45    0.53
  -8   7   2    9.93    0.53
   8   7   2    9.43    0.42
  -8   7  -2    9.57    0.61
   8   7   2    9.35    0.43
  -8   7  -2    8.76    0.59
  -8   7  -2    9.61    0.56
  -8  -7   2    9.25    0.60
  -8  -7   2    9.76    0.61
  -8   8   2    0.06    0.12
  -8   8   2    0.30    0.24
  -8  -8  -2    0.22    0.16
  -8  -8  -2    0.25    0.16
  -8   8  -2    0.15    0.15
  -8  -8   2    0.16    0.19
  -8   8  -2    0.11    0.15
   8   8   2    0.19    0.08
   8   8   2    0.15    0.07
  -8   8  -2    0.12    0.13
   8   0   3    0.56    0.07
   8   0   3    0.55    0.12
  -8   0  -3    0.46    0.10
  -8   0  -3    0.44    0.10
   8   0   3    0.43    0.11
   8   0   3    0.57    0.06
  -8   0  -3    0.53    0.09
  -8  -1  -3   28.44    1.01
  -8   1   3   27.74    0.92
  -8  -1  -3   27.55    1.04
   8  -1   3   28.07    0.95
  -8  -1  -3   29.39    1.05
  -8   1   3   29.08    0.92
   8   1   3   29.15    0.95
  -8   1  -3   30.48    1.11
   8   1   3   28.26    1.09
  -8   1  -3   29.10    1.04
  -8   1  -3   29.31    1.10
   8   1   3   28.28    1.09
   8   1   3   28.42    0.96
  -8  -2  -3    7.48    0.37
  -8  -2  -3    6.57    0.35
  -8  -2  -3    7.37    0.34
  -8   2   3    7.32    0.30
  -8   2   3    6.87    0.29
   8  -2   3    7.24    0.30
  -8   2  -3    6.55    0.40
   8   2   3    7.17    0.29
  -8   2  -3    6.99    0.35
   8   2   3    7.09    0.28
   8   2   3    6.22    0.37
  -8   2  -3    6.55    0.40
   8   2   3    7.49    0.39
  -8  -3  -3   35.67    1.22
  -8   3   3   34.08    1.18
   8   3  -3   33.61    1.14
   8   3  -3   33.25    1.13
  -8  -3  -3   35.12    1.24
   8  -3   3   34.58    1.17
  -8   3   3   33.68    1.18
  -8  -3  -3   34.65    1.23
   8   3   3   34.71    1.14
  -8   3  -3   32.26    1.23
   8   3   3   34.84    1.27
  -8  -3   3   32.70    1.14
   8   3   3   33.08    1.26
   8   3   3   34.41    1.15
  -8   3  -3   34.62    1.34
  -8   3  -3   34.97    1.34
  -8   4   3   46.81    1.67
  -8   4   3   49.87    1.64
  -8  -4  -3   49.49    1.71
   8   4  -3   47.59    1.61
   8  -4   3   48.05    1.63
  -8  -4  -3   48.72    1.70
   8   4  -3   48.16    1.62
  -8   4   3   48.32    1.66
   8   4   3   49.19    1.62
  -8   4  -3   48.29    1.72
  -8  -4   3   45.74    1.64
  -8  -4   3   49.45    1.72
   8   4   3   50.22    1.62
   8   4   3   47.10    1.73
   8   4   3   48.66    1.74
  -8   5   3    3.46    0.25
   8  -5   3    3.27    0.22
  -8   5   3    3.71    0.26
   8   5  -3    3.33    0.25
  -8  -5  -3    3.40    0.29
  -8   5   3    3.68    0.26
  -8  -5  -3    2.97    0.27
   8   5   3    3.31    0.28
   8   5   3    3.01    0.21
   8   5   3    3.69    0.22
  -8   5  -3    4.15    0.43
  -8   5  -3    3.61    0.34
   8   5   3    3.43    0.29
  -8  -5   3    3.49    0.25
  -8   6   3   10.75    0.55
  -8   6   3   11.31    0.55
   8  -6   3   10.98    0.49
  -8  -6  -3   11.29    0.60
  -8  -6  -3   11.24    0.61
  -8   6   3   10.17    0.53
   8   6   3   11.33    0.49
   8   6   3   10.90    0.48
  -8   6  -3   10.79    0.58
  -8   6  -3   10.53    0.64
  -8  -7  -3    2.88    0.37
  -8   7   3    3.17    0.29
  -8   7   3    2.93    0.33
  -8  -7  -3    3.11    0.37
   8   7   3    2.95    0.23
  -8   7  -3    3.21    0.40
   8   7   3    2.92    0.22
  -8   7  -3    3.71    0.42
  -8   7  -3    2.03    0.29
  -8   8   3    0.95    0.20
  -8  -8  -3    0.99    0.24
  -8   8   3    1.40    0.23
  -8   8   3    1.32    0.23
  -8  -8  -3    2.18    0.50
   8   8   3    1.26    0.18
  -8   8  -3    0.81    0.20
  -8   8  -3    1.49    0.31
  -8   0  -4    0.35    0.10
  -8   0  -4    0.39    0.11
  -8   0  -4    0.47    0.09
   8   0   4    0.47    0.13
   8   0   4    0.38    0.13
   8   0   4    0.43    0.09
  -8  -1  -4   10.78    0.46
  -8  -1  -4    9.77    0.47
  -8   1   4    9.58    0.37
  -8  -1  -4   10.43    0.49
  -8   1   4    9.67    0.37
   8  -1   4   10.36    0.42
  -8   1  -4   11.11    0.47
   8   1   4   10.09    0.41
   8   1   4    9.52    0.39
  -8   1  -4    9.83    0.51
   8   1   4    9.57    0.51
  -8   1  -4    8.89    0.49
   8   1   4    9.73    0.51
   8  -2   4   10.73    0.46
  -8  -2  -4   10.75    0.49
  -8   2   4    9.66    0.39
  -8  -2  -4    9.39    0.45
  -8   2   4   10.00    0.40
  -8  -2  -4    9.94    0.47
  -8   2  -4   10.56    0.55
  -8   2  -4    9.95    0.47
   8   2   4    9.99    0.42
   8   2   4   10.03    0.52
   8   2   4    9.67    0.40
   8   2   4    9.95    0.52
  -8   2  -4    9.52    0.53
  -8  -3  -4   33.54    1.22
  -8  -3  -4   33.75    1.25
   8   3  -4   34.16    1.13
   8   3  -4   34.82    1.18
  -8  -3  -4   32.64    1.24
   8   3  -4   33.09    1.13
   8   3  -4   34.27    1.17
  -8   3   4   34.93    1.18
  -8   3   4   35.94    1.19
   8  -3   4   33.69    1.20
   8   3   4   33.18    1.32
  -8  -3   4   35.48    1.18
   8   3   4   34.16    1.32
  -8   3  -4   36.22    1.29
   8   3   4   34.73    1.21
  -8   3  -4   33.86    1.38
  -8   3  -4   33.48    1.37
   8   3   4   36.87    1.27
   8   4  -4    4.19    0.23
   8  -4   4    4.63    0.27
  -8   4   4    4.23    0.29
  -8  -4  -4    4.51    0.30
  -8   4   4    5.06    0.27
  -8  -4  -4    4.31    0.30
  -8   4   4    4.73    0.27
   8   4  -4    4.19    0.23
  -8   4  -4    5.31    0.41
  -8  -4   4    4.65    0.28
  -8   4  -4    4.89    0.33
   8   4   4    4.64    0.34
  -8   4  -4    4.58    0.39
   8   4   4    4.98    0.27
   8   4   4    4.52    0.27
   8   4   4    4.57    0.37
   8   5  -4    5.03    0.27
   8  -5   4    3.98    0.27
  -8  -5  -4    5.04    0.34
  -8   5   4    4.11    0.28
  -8  -5  -4    4.55    0.33
  -8   5   4    4.03    0.28
  -8   5   4    4.79    0.29
  -8   5  -4    4.78    0.41
   8   5   4    4.77    0.28
  -8   5  -4    3.93    0.38
   8   5   4    4.41    0.35
  -8  -5   4    4.25    0.29
   8   5   4    4.72    0.28
  -8   5  -4    4.92    0.35
  -8   5  -4    4.46    0.41
   8   5   4    5.10    0.36
  -8   6   4    0.32    0.12
  -8   6   4    0.50    0.13
  -8  -6  -4    0.74    0.18
  -8  -6  -4    0.36    0.13
   8  -6   4    0.68    0.14
  -8   6   4    0.40    0.13
  -8   6  -4    0.25    0.16
  -8  -6   4    0.49    0.14
   8   6   4    0.29    0.10
   8   6   4    0.39    0.11
  -8   6  -4    0.57    0.19
  -8   6  -4    0.30    0.14
  -8  -7  -4    2.25    0.32
  -8   7   4    2.57    0.30
  -8   7   4    2.22    0.28
  -8   7   4    2.70    0.30
  -8  -7  -4    1.61    0.28
  -8   7  -4    2.31    0.31
  -8   7  -4    2.21    0.34
   8   7   4    2.06    0.23
  -8   7  -4    2.17    0.37
   8   0   5   74.08    2.39
   8   0   5   71.98    2.53
  -8   0   5   70.63    2.33
  -8   0  -5   71.87    2.48
   8   0   5   71.91    2.53
  -8   0  -5   70.56    2.41
  -8   0   5   72.94    2.33
  -8   0  -5   70.83    2.47
  -8  -1  -5    2.08    0.19
  -8   1   5    2.05    0.15
  -8   1   5    2.35    0.15
  -8  -1  -5    2.65    0.23
  -8  -1  -5    2.21    0.25
   8  -1   5    2.09    0.18
   8   1   5    1.82    0.25
  -8   1  -5    1.64    0.19
  -8   1  -5    2.15    0.25
   8   1   5    2.73    0.30
   8   1   5    2.17    0.18
  -8   1  -5    3.00    0.31
  -8  -2  -5   23.28    0.88
   8  -2   5   22.96    0.86
  -8  -2  -5   23.01    0.92
  -8  -2  -5   22.60    0.91
  -8   2   5   22.80    0.82
  -8   2   5   22.81    0.82
   8   2  -5   21.71    0.73
   8   2   5   22.94    0.85
  -8   2  -5   23.17    0.98
  -8   2  -5   23.33    0.98
  -8   2  -5   22.81    0.89
   8   2   5   21.48    0.95
  -8  -2   5   22.68    0.75
   8   2   5   20.64    0.81
   8   2   5   21.49    0.95
  -8  -3  -5    6.95    0.40
   8   3  -5    7.29    0.30
   8   3  -5    7.39    0.33
   8   3  -5    8.11    0.34
  -8  -3  -5    7.24    0.38
  -8   3   5    7.55    0.36
   8  -3   5    7.14    0.38
   8   3  -5    7.12    0.30
  -8   3   5    8.27    0.37
  -8  -3  -5    7.32    0.42
  -8  -3   5    6.87    0.33
   8   3   5    7.20    0.46
  -8   3  -5    8.21    0.51
   8   3   5    7.03    0.45
   8   3   5    7.98    0.37
   8   3   5    7.96    0.38
   8  -3  -5    7.31    0.37
   8  -3  -5    7.75    0.36
  -8   3  -5    7.69    0.49
  -8   3  -5    6.82    0.41
  -8   4   5    4.71    0.28
   8  -4   5    4.80    0.30
   8   4  -5    4.42    0.27
   8   4  -5    4.20    0.23
  -8  -4  -5    4.63    0.32
   8   4  -5    4.26    0.28
  -8  -4  -5    4.69    0.32
   8   4  -5    3.93    0.27
  -8   4   5    4.57    0.28
  -8   4  -5    3.61    0.31
   8  -4  -5    4.71    0.30
  -8  -4   5    3.92    0.26
  -8   4  -5    4.88    0.41
  -8   4  -5    4.82    0.41
   8   4   5    4.48    0.27
   8   4   5    3.85    0.34
   8   4   5    4.95    0.29
   8  -4  -5    4.38    0.30
  -8   5   5    6.45    0.38
  -8   5   5    6.58    0.38
   8   5  -5    6.39    0.41
  -8   5   5    6.96    0.39
   8  -5   5    7.63    0.45
   8   5  -5    7.54    0.40
  -8  -5  -5    6.76    0.43
   8   5   5    6.56    0.37
  -8   5  -5    7.40    0.45
   8   5   5    7.35    0.47
   8   5   5    6.69    0.37
  -8   5  -5    6.29    0.51
   8  -5  -5    7.68    0.45
  -8   5  -5    6.00    0.49
  -8  -5   5    6.49    0.38
  -8   5  -5    6.82    0.53
  -8   6   5    0.24    0.11
  -8  -6  -5    0.20    0.13
  -8   6   5    0.24    0.11
  -8  -6  -5   -0.01    0.10
  -8   6   5    0.32    0.12
   8  -6  -5    0.37    0.13
   8   6   5    0.48    0.13
  -8   6  -5    0.40    0.18
  -8   6  -5    0.40    0.15
  -8   6  -5    0.50    0.21
  -8  -6   5    0.25    0.11
  -8   6  -5    0.33    0.19
  -8   7   5    1.09    0.20
  -8   7   5    0.74    0.18
  -8  -7  -5    0.80    0.21
  -8  -7  -5    0.68    0.19
  -8   7   5    1.18    0.21
  -8   7  -5    0.65    0.23
   8   7   5    0.86    0.16
  -8   7  -5    0.29    0.14
  -8   7  -5    1.02    0.38
   8   0   6   32.26    1.32
   8   0   6   31.25    1.31
  -8   0  -6   31.26    1.25
   8   0   6   32.14    1.18
  -8   0  -6   33.57    1.20
  -8   0  -6   32.63    1.26
  -8   0   6   32.30    1.13
  -8   0   6   31.21    1.13
  -8   1   6    3.06    0.21
  -8  -1  -6    3.09    0.24
   8  -1   6    3.19    0.24
  -8  -1  -6    3.06    0.26
  -8  -1  -6    3.34    0.28
  -8   1   6    3.01    0.20
   8   1   6    3.21    0.24
  -8   1  -6    3.31    0.30
  -8  -1   6    2.86    0.15
  -8   1  -6    3.13    0.29
   8   1   6    3.80    0.40
   8   1   6    2.74    0.33
  -8   1  -6    2.50    0.23
   8  -1  -6    3.68    0.16
   8   2  -6   24.30    0.78
   8  -2   6   24.50    0.94
   8   2  -6   24.13    0.79
   8   2  -6   23.75    0.80
  -8  -2  -6   23.63    0.97
  -8   2   6   24.05    0.89
  -8  -2  -6   23.71    0.93
  -8   2   6   23.82    0.89
  -8  -2  -6   23.08    0.97
   8  -2  -6   24.64    0.83
   8  -2  -6   24.55    0.85
  -8  -2   6   22.43    0.83
  -8   2  -6   24.77    1.05
   8   2   6   24.05    1.05
   8   2   6   23.15    0.92
  -8   2  -6   23.73    1.04
  -8   2  -6   24.01    0.96
   8   2   6   22.79    1.03
  -8  -3  -6   10.79    0.54
  -8   3   6   10.41    0.47
   8   3  -6   10.66    0.42
   8   3  -6   10.54    0.44
   8   3  -6   10.35    0.41
  -8   3   6   10.18    0.47
  -8  -3  -6   10.20    0.54
   8   3  -6   10.41    0.43
   8  -3   6   10.03    0.50
  -8  -3   6    9.86    0.45
   8  -3  -6   10.76    0.47
   8   3   6   10.13    0.49
  -8   3  -6   11.25    0.64
   8   3   6   10.43    0.48
   8  -3  -6   10.50    0.46
   8   3   6    9.80    0.59
  -8   3  -6   10.50    0.62
   8   3   6   10.90    0.61
   8   4  -6   10.85    0.46
   8   4  -6   10.89    0.51
  -8  -4  -6   10.70    0.57
  -8  -4  -6   10.47    0.54
   8   4  -6   10.66    0.50
  -8   4   6   10.42    0.58
   8  -4   6   10.64    0.53
  -8   4   6   10.98    0.51
   8   4   6   11.32    0.63
  -8   4  -6   10.39    0.65
   8  -4  -6   10.98    0.52
   8   4   6   10.70    0.51
  -8  -4   6   10.31    0.49
   8   4   6    9.54    0.59
   8  -4  -6   10.28    0.50
  -8   4  -6    9.90    0.54
   8   4   6   10.78    0.50
   8   5  -6    8.00    0.46
  -8   5   6    8.58    0.46
  -8   5   6    8.61    0.44
   8  -5   6    8.57    0.46
  -8  -5  -6    8.71    0.50
  -8   5   6    7.88    0.44
  -8  -5  -6    8.26    0.49
   8   5  -6    7.35    0.45
  -8   5  -6    7.73    0.59
  -8  -5   6    8.57    0.46
  -8   5  -6    8.17    0.50
   8  -5  -6    8.70    0.49
   8   5   6    8.67    0.45
  -8   5  -6    9.98    0.64
   8  -5  -6    7.83    0.47
  -8   6   6    3.36    0.30
   8   6  -6    3.91    0.34
   8   6  -6    3.67    0.45
  -8   6   6    3.23    0.30
  -8  -6  -6    3.36    0.37
  -8   6   6    3.98    0.31
  -8  -6  -6    3.66    0.34
   8  -6  -6    3.86    0.35
   8  -6  -6    4.12    0.35
   8   6   6    3.49    0.31
  -8   6  -6    4.26    0.52
  -8   6  -6    2.90    0.33
  -8   6  -6    4.72    0.54
  -8   6  -6    3.93    0.48
  -8   6  -6    3.06    0.42
  -8  -7  -6    1.94    0.30
  -8  -7  -6    1.39    0.27
   8   7  -6    1.97    0.30
  -8   7   6    1.84    0.35
  -8   7   6    2.06    0.28
  -8   7  -6    1.27    0.29
  -8   7  -6    1.46    0.25
  -8   7  -6    1.95    0.38
   8  -7  -6    1.93    0.31
  -8   7  -6    2.13    0.38
   8   7   6    2.22    0.27
   8   0   7   12.70    0.58
  -8   0  -7   12.30    0.57
  -8   0  -7   12.58    0.64
   8   0   7   12.74    0.71
  -8   0   7   12.46    0.55
   8   0  -7   12.20    0.42
   8   0   7   11.59    0.69
  -8   0   7   11.10    0.53
  -8   0   7   11.55    0.46
  -8   0  -7   13.25    0.65
  -8  -1  -7    5.49    0.39
  -8  -1  -7    6.57    0.41
   8   1  -7    5.65    0.24
   8  -1   7    5.67    0.36
  -8   1   7    6.19    0.34
  -8  -1  -7    5.73    0.48
   8   1  -7    5.79    0.22
  -8   1   7    6.25    0.34
  -8   1  -7    6.22    0.43
   8   1   7    5.33    0.34
  -8  -1   7    5.68    0.27
   8  -1  -7    5.88    0.24
  -8   1  -7    5.57    0.41
   8   1   7    6.13    0.46
  -8  -2  -7    7.73    0.41
   8  -2   7    7.52    0.47
  -8   2   7    7.45    0.39
   8   2  -7    7.29    0.30
  -8  -2  -7    6.97    0.44
   8   2  -7    7.32    0.29
   8   2  -7    7.10    0.31
   8   2  -7    6.96    0.35
  -8   2   7    6.82    0.38
  -8  -2  -7    7.59    0.45
   8   2   7    8.13    0.53
  -8   2  -7    7.96    0.51
  -8  -2   7    6.78    0.34
  -8   2  -7    8.56    0.53
   8   2   7    7.22    0.41
   8  -2  -7    7.39    0.34
   8   2   7    7.24    0.51
   8  -2  -7    7.31    0.33
  -8   2  -7    7.56    0.43
  -8  -3  -7    1.88    0.23
  -8  -3  -7    1.20    0.20
  -8   3   7    1.54    0.19
  -8   3   7    1.97    0.22
   8   3  -7    1.53    0.14
   8   3  -7    1.68    0.15
  -8  -3   7    1.71    0.19
   8  -3  -7    1.91    0.19
   8   3   7    1.46    0.22
  -8   3  -7    2.02    0.33
   8  -3  -7    1.91    0.20
  -8   3  -7    1.73    0.24
   8   3   7    1.38    0.25
   8   3   7    2.19    0.24
   8   3   7    1.89    0.30
  -8   3  -7    1.55    0.28
  -8  -4  -7    1.28    0.21
  -8   4   7    1.04    0.23
  -8   4   7    1.14    0.18
   8   4  -7    1.25    0.17
   8   4  -7    1.32    0.18
  -8  -4   7    1.23    0.18
   8  -4  -7    1.59    0.21
  -8   4  -7    1.07    0.24
   8   4   7    1.03    0.17
   8   4   7    0.90    0.21
  -8   4  -7    1.15    0.24
   8   4   7    1.19    0.18
   8  -4  -7    1.61    0.20
  -8   4  -7    1.60    0.23
  -8   5   7    4.62    0.35
   8   5  -7    5.00    0.34
  -8  -5  -7    5.35    0.39
  -8   5   7    4.69    0.35
   8   5  -7    4.72    0.34
  -8  -5  -7    5.75    0.40
   8  -5  -7    4.71    0.35
   8  -5  -7    5.04    0.58
  -8   5  -7    4.88    0.46
  -8   5  -7    5.29    0.49
  -8  -5   7    5.20    0.36
  -8   5  -7    4.45    0.36
   8   5   7    5.08    0.34
  -8   6   7    4.68    0.35
  -8  -6  -7    4.19    0.38
  -8   6   7    4.45    0.36
  -8  -6  -7    4.63    0.40
   8   6  -7    4.97    0.38
   8   6  -7    4.94    0.38
  -8   6   7    5.02    0.38
  -8   6  -7    4.45    0.52
   8   6   7    4.68    0.34
  -8   6  -7    3.56    0.48
  -8   6  -7    4.46    0.53
   8  -6  -7    5.00    0.39
  -8   6  -7    4.87    0.39
  -8   0  -8    0.55    0.13
   8   0   8    0.71    0.21
  -8   0   8    0.67    0.11
  -8   0   8    0.60    0.14
  -8   0  -8    0.62    0.17
  -8   0  -8    0.41    0.14
   8   0  -8    0.48    0.07
   8   0  -8    0.66    0.07
  -8   1   8    1.80    0.22
   8   1  -8    1.48    0.11
   8   1  -8    1.42    0.10
   8   1  -8    1.46    0.12
  -8  -1  -8    2.18    0.28
  -8  -1  -8    1.44    0.19
  -8  -1  -8    1.55    0.23
  -8   1   8    1.33    0.19
  -8   1  -8    1.59    0.26
   8  -1  -8    1.31    0.11
  -8   1  -8    1.37    0.24
   8   1   8    1.77    0.31
   8   1   8    1.43    0.28
   8  -1  -8    1.31    0.12
  -8  -1   8    1.65    0.15
  -8   1  -8    1.66    0.23
  -8   2   8    3.29    0.27
   8   2  -8    3.04    0.18
   8   2  -8    3.18    0.18
  -8  -2  -8    3.41    0.27
  -8   2   8    3.03    0.26
  -8   2   8    3.33    0.22
   8  -2   8    3.45    0.29
  -8  -2  -8    3.02    0.34
   8   2  -8    3.51    0.20
  -8  -2  -8    2.96    0.33
  -8   2  -8    3.23    0.28
  -8   2  -8    2.93    0.37
  -8   2  -8    2.72    0.47
   8  -2  -8    3.17    0.20
   8   2   8    3.80    0.49
   8   2   8    3.42    0.28
   8  -2  -8    3.05    0.24
  -8  -2   8    3.35    0.23
   8   2   8    3.55    0.42
  -8   3   8    6.74    0.41
  -8  -3  -8    7.04    0.50
  -8  -3  -8    7.30    0.46
  -8   3   8    7.00    0.42
   8   3  -8    7.36    0.34
   8   3  -8    7.22    0.34
  -8  -3  -8    7.34    0.42
  -8  -3   8    6.61    0.38
  -8   3  -8    6.02    0.49
   8  -3  -8    7.24    0.37
  -8   3  -8    7.53    0.44
  -8   3  -8    7.72    0.55
   8   3   8    7.50    0.54
   8  -3  -8    6.84    0.36
  -8  -4  -8    0.21    0.12
   8   4  -8    0.25    0.11
   8   4  -8    0.37    0.11
  -8  -4  -8    0.26    0.13
  -8   4   8    0.48    0.14
  -8   4   8    0.45    0.14
  -8   4  -8    0.33    0.17
   8   4   8    0.34    0.12
  -8   4  -8    0.12    0.15
   8  -4  -8    0.40    0.12
   8  -4  -8    0.31    0.11
  -8  -4   8    0.30    0.12
  -8   4  -8    0.36    0.14
  -8  -5  -8    7.72    0.50
   8   5  -8    7.32    0.43
  -8  -5  -8    8.34    0.52
  -8   5   8    8.25    0.49
  -8   5   8    7.89    0.48
   8   5  -8    7.40    0.44
  -8   5  -8    7.61    0.60
   8  -5  -8    6.85    0.45
   8  -5  -8    8.03    0.47
  -8   5  -8    7.02    0.58
   8   5   8    7.98    0.46
  -8   5  -8    7.61    0.48
   8   0  -9    4.84    0.23
  -8   0   9    4.57    0.28
   8   0   9    5.33    0.56
  -8   0  -9    5.08    0.41
  -8   0  -9    5.23    0.35
   8   0  -9    4.16    0.23
  -8   0  -9    4.40    0.37
  -8   1   9    0.76    0.13
   8   1  -9    0.80    0.12
  -8  -1  -9    1.15    0.18
  -8  -1  -9    1.28    0.23
  -8   1   9    0.74    0.16
  -8  -1  -9    0.58    0.18
  -8   1   9    0.62    0.15
   8   1  -9    0.78    0.09
  -8   1  -9    0.80    0.20
  -8  -1   9    0.86    0.14
   8  -1  -9    1.01    0.12
   8  -1  -9    0.72    0.10
  -8   1  -9    0.63    0.19
   8   1   9    0.60    0.20
  -8   1  -9    0.79    0.16
  -8  -2  -9    1.49    0.24
  -8  -2  -9    1.12    0.18
  -8   2   9    1.15    0.21
   8   2  -9    1.09    0.13
  -8   2   9    1.54    0.23
  -8   2   9    1.61    0.19
   8   2  -9    1.41    0.14
   8  -2  -9    1.24    0.15
  -8   2  -9    1.01    0.18
  -8   2  -9    1.69    0.29
  -8   2  -9    1.27    0.29
  -8  -2   9    1.24    0.18
   8  -2  -9    1.44    0.17
  -8   3   9    4.15    0.33
  -8   3   9    4.00    0.34
  -8   3   9    3.84    0.32
  -8  -3  -9    3.57    0.32
   8   3  -9    4.00    0.24
  -8  -3  -9    4.04    0.36
   8   3  -9    3.87    0.24
  -8   3  -9    3.18    0.41
  -8  -3   9    3.85    0.29
  -8   3  -9    2.91    0.31
   8  -3  -9    3.87    0.26
   8  -3  -9    3.43    0.30
  -8   3  -9    3.57    0.42
   8   4  -9    0.10    0.08
   8   4  -9    0.18    0.08
  -8   4   9    0.05    0.09
  -8   4   9    0.01    0.10
  -8  -4  -9   -0.04    0.08
  -8  -4  -9    0.09    0.10
  -8   4  -9    0.13    0.11
   8   4   9    0.19    0.13
  -8   4  -9    0.21    0.16
   8  -4  -9    0.17    0.10
   8  -4  -9    0.24    0.10
  -8   4  -9    0.27    0.17
   8   5  -9    5.51    0.39
  -8  -5  -9    4.59    0.39
  -8   5   9    5.40    0.42
  -8  -5  -9    5.80    0.44
   8   5  -9    5.41    0.35
  -8   5   9    5.15    0.41
  -8   5  -9    4.08    0.51
  -8   5  -9    5.74    0.53
   8  -5  -9    4.78    0.37
   8  -5  -9    4.96    0.37
   8   5   9    5.21    0.38
   8   0 -10    2.41    0.17
  -8   0  10    2.41    0.22
  -8   0 -10    3.13    0.37
  -8   0 -10    2.97    0.36
  -8   0 -10    2.37    0.27
  -8  -1 -10    0.10    0.11
  -8   1  10    0.11    0.10
  -8   1  10    0.07    0.10
  -8  -1 -10    0.03    0.08
   8   1 -10    0.09    0.06
  -8  -1 -10    0.03    0.11
   8  -1 -10    0.05    0.06
  -8   1 -10    0.23    0.14
  -8  -1  10    0.05    0.08
  -8   1 -10    0.12    0.12
  -8   1 -10    0.09    0.09
   8  -1 -10    0.04    0.06
  -8  -2 -10    0.03    0.08
   8   2 -10    0.00    0.05
  -8  -2 -10    0.00    0.10
  -8   2  10   -0.01    0.08
  -8   2  10   -0.06    0.08
  -8  -2 -10   -0.10    0.08
  -8   2  10    0.06    0.07
   8  -2 -10    0.06    0.07
  -8   2 -10    0.11    0.12
  -8  -2  10    0.17    0.10
  -8   2 -10   -0.04    0.08
  -8   2 -10    0.02    0.11
   8  -2 -10    0.06    0.07
  -8  -3 -10   -0.05    0.09
  -8   3  10    0.12    0.12
   8   3 -10    0.05    0.07
  -8  -3 -10    0.24    0.14
  -8   3  10    0.09    0.10
   8   3 -10    0.01    0.06
   8  -3 -10    0.18    0.09
  -8   3 -10    0.12    0.15
   8  -3 -10    0.09    0.08
  -8   3 -10    0.08    0.10
  -8   3 -10    0.19    0.16
  -8   0 -11    6.69    0.43
   8   0 -11    6.34    0.31
  -8   0 -11    7.55    0.54
   8   0 -11    6.21    0.32
  -8   0 -11    6.75    0.51
   8   1 -11    2.96    0.20
  -8  -1 -11    2.95    0.33
  -8   1  11    2.97    0.36
  -8  -1 -11    3.28    0.40
  -8   1  11    2.92    0.36
  -8  -1 -11    3.00    0.39
   8   1 -11    2.94    0.19
  -8   1 -11    2.54    0.37
  -8   1 -11    2.47    0.36
   8  -1 -11    3.21    0.22
  -8   1 -11    2.86    0.32
   8  -1 -11    2.92    0.23
  -9   0   0    0.01    0.03
  -9   0   0    0.03    0.04
  -9   1   0    0.00    0.04
  -9   1   0    0.11    0.06
  -9  -1   0    0.08    0.04
  -9  -1   0    0.07    0.04
  -9  -1   0    0.08    0.03
  -9   1   0    0.10    0.03
   9   1   0    0.10    0.04
  -9  -1   0    0.08    0.03
   9   2   0    1.72    0.14
  -9  -2   0    1.90    0.13
  -9  -2   0    2.12    0.14
  -9  -2   0    1.88    0.12
  -9   2   0    1.75    0.13
   9   2   0    1.92    0.14
  -9  -2   0    1.92    0.12
  -9  -3   0    1.32    0.13
   9   3   0    1.10    0.13
   9   3   0    1.19    0.14
  -9  -3   0    1.14    0.13
  -9   3   0    0.94    0.17
  -9  -3   0    1.14    0.12
  -9   3   0    1.38    0.18
  -9   3   0    1.13    0.14
  -9  -3   0    1.15    0.14
  -9  -4   0    2.91    0.20
  -9   4   0    2.96    0.25
  -9  -4   0    2.90    0.22
   9   4   0    2.96    0.21
   9   4   0    2.86    0.21
  -9   4   0    2.98    0.22
  -9   4   0    2.74    0.25
  -9  -4   0    2.99    0.23
  -9   5   0    0.77    0.17
  -9  -5   0    0.82    0.14
  -9   5   0    0.66    0.14
  -9   5   0    0.99    0.19
  -9  -6   0    3.14    0.35
  -9   6   0    2.91    0.27
  -9  -6   0    3.18    0.30
  -9   6   0    3.04    0.33
  -9  -6   0    2.97    0.25
  -9   6   0    3.56    0.31
  -9  -7   0    0.03    0.12
  -9   7   0    0.11    0.12
  -9  -7   0   -0.09    0.08
  -9   7   0    0.03    0.09
  -9   7   0    0.01    0.11
  -9   8   0   12.26    0.70
  -9   8   0   11.79    0.69
  -9   8   0   11.78    0.67
  -9  -8   0   12.32    0.75
  -9   0  -1   10.75    0.41
  -9   0  -1   10.63    0.45
  -9   0   1   10.36    0.38
  -9   0   1   10.58    0.38
  -9   0  -1   10.64    0.44
  -9   1   1    8.69    0.37
  -9  -1  -1    9.56    0.39
  -9   1   1    8.50    0.37
  -9  -1  -1    9.21    0.36
  -9  -1  -1    9.45    0.39
  -9  -1   1    8.89    0.32
  -9   1  -1    9.37    0.42
  -9   1  -1    8.59    0.41
  -9   1  -1    9.17    0.36
   9   1   1    8.41    0.39
  -9  -1   1    8.69    0.32
   9   1   1    8.28    0.39
   9   2  -1   10.46    0.40
  -9   2   1   10.86    0.39
  -9   2   1   10.92    0.46
  -9  -2  -1   11.33    0.45
  -9   2   1   10.29    0.45
  -9  -2  -1   10.59    0.42
  -9  -2  -1   10.96    0.44
  -9  -2   1   10.92    0.38
  -9   2  -1   11.43    0.45
  -9  -2   1   10.68    0.42
  -9  -2   1   11.20    0.42
   9   2   1   10.31    0.46
  -9   2  -1   11.25    0.52
  -9  -2   1   10.74    0.38
   9   2   1   10.53    0.46
  -9   3   1    0.87    0.13
  -9   3   1    0.89    0.12
  -9  -3  -1    1.13    0.13
   9   3  -1    0.93    0.11
   9   3  -1    0.84    0.10
  -9  -3  -1    0.84    0.12
  -9  -3  -1    0.81    0.11
  -9   3   1    1.00    0.14
  -9  -3  -1    0.97    0.13
   9   3   1    0.79    0.13
  -9   3  -1    0.85    0.15
  -9  -3   1    0.68    0.11
  -9  -3   1    0.79    0.12
  -9   3  -1    0.71    0.12
  -9  -3   1    0.95    0.11
   9   3   1    1.05    0.14
  -9  -3   1    0.83    0.12
  -9  -4  -1    2.75    0.22
  -9  -4  -1    2.69    0.20
  -9   4   1    2.56    0.22
  -9   4   1    2.33    0.19
   9   4  -1    2.67    0.19
   9   4  -1    2.69    0.19
  -9  -4  -1    2.70    0.22
  -9   4   1    2.49    0.22
  -9   4  -1    3.01    0.27
  -9   4  -1    2.80    0.26
  -9  -4   1    2.86    0.23
   9   4   1    2.71    0.22
  -9  -4   1    2.58    0.22
   9   4   1    2.91    0.23
  -9   4  -1    3.12    0.23
  -9  -4   1    2.68    0.22
  -9  -5  -1    1.48    0.19
  -9  -5  -1    1.13    0.25
  -9   5   1    1.29    0.20
  -9   5   1    2.00    0.23
  -9   5   1    1.11    0.16
  -9  -5   1    1.27    0.30
  -9  -5   1    1.22    0.16
  -9   5  -1    1.64    0.22
  -9   5  -1    1.23    0.22
  -9   5  -1    1.82    0.26
  -9   6   1   14.42    0.71
  -9  -6  -1   16.04    0.76
  -9   6   1   14.63    0.69
  -9  -6  -1   15.28    0.68
  -9   6   1   14.96    0.72
  -9  -6  -1   16.22    0.75
  -9  -6   1   14.27    0.66
  -9   6  -1   14.79    0.75
  -9   6  -1   14.60    0.75
  -9  -6   1   14.19    0.73
  -9  -6   1   15.66    0.76
  -9   6  -1   15.61    0.72
  -9   7   1    6.06    0.43
  -9  -7  -1    5.61    0.44
  -9  -7  -1    6.26    0.46
  -9   7   1    5.37    0.40
  -9   7   1    5.94    0.42
  -9   7  -1    4.95    0.42
  -9  -7   1    5.84    0.46
  -9   7  -1    6.04    0.45
  -9  -7   1    4.95    0.43
  -9   7  -1    5.48    0.41
  -9   8   1    4.55    0.39
  -9  -8  -1    4.58    0.49
  -9  -8  -1    4.02    0.67
  -9   8   1    4.98    0.41
  -9   8  -1    5.05    0.45
  -9  -8   1    3.95    0.55
  -9   8  -1    4.51    0.40
  -9   8  -1    5.00    0.58
  -9  -8   1    5.18    0.46
  -9   0  -2    0.33    0.07
  -9   0  -2    0.50    0.10
  -9   0  -2    0.37    0.09
  -9  -1  -2   16.28    0.63
  -9  -1  -2   15.05    0.59
  -9   1   2   16.00    0.55
  -9  -1  -2   15.74    0.62
  -9   1   2   15.95    0.55
   9   1   2   14.90    0.63
  -9   1  -2   14.66    0.59
  -9  -1   2   15.48    0.51
   9   1   2   15.14    0.63
  -9  -1   2   14.66    0.51
  -9   1  -2   16.00    0.65
  -9   1  -2   15.50    0.65
  -9   2   2   16.00    0.60
  -9   2   2   16.38    0.60
  -9  -2  -2   16.01    0.64
  -9  -2  -2   16.26    0.62
  -9  -2  -2   16.17    0.63
  -9   2  -2   16.29    0.70
  -9   2  -2   16.09    0.63
   9   2   2   15.54    0.65
   9   2   2   15.30    0.65
  -9  -2   2   15.43    0.57
  -9  -2   2   15.18    0.57
  -9   2  -2   15.84    0.69
  -9  -3  -2    0.39    0.09
   9   3  -2    0.39    0.07
  -9  -3  -2    0.31    0.09
  -9   3   2    0.44    0.09
  -9   3   2    0.35    0.07
   9   3  -2    0.50    0.07
  -9  -3  -2    0.38    0.08
  -9   3   2    0.33    0.09
   9   3   2    0.18    0.09
  -9   3  -2    0.62    0.12
  -9  -3   2    0.36    0.06
  -9  -3   2    0.20    0.08
  -9  -3   2    0.36    0.07
  -9  -3   2    0.52    0.10
  -9   3  -2    0.28    0.12
   9   3   2    0.43    0.11
   9   4  -2   12.07    0.50
  -9  -4  -2   12.86    0.57
   9   4  -2   12.68    0.51
  -9   4   2   12.92    0.53
  -9  -4  -2   12.88    0.57
  -9  -4  -2   13.19    0.55
  -9   4   2   12.69    0.56
   9   4   2   12.98    0.58
  -9   4  -2   12.69    0.58
  -9   4  -2   12.80    0.65
  -9  -4   2   13.07    0.58
  -9  -4   2   12.24    0.57
   9   4   2   11.55    0.57
  -9  -4   2   12.80    0.52
  -9   4  -2   11.54    0.63
  -9  -5  -2    2.48    0.27
  -9   5   2    2.23    0.25
  -9   5   2    3.21    0.25
  -9   5   2    2.62    0.22
  -9  -5   2    2.74    0.29
  -9   5  -2    2.52    0.31
  -9   5  -2    3.21    0.36
  -9  -5   2    2.75    0.30
   9   5   2    3.07    0.26
  -9  -5   2    2.60    0.22
  -9   6   2    2.78    0.25
  -9  -6  -2    2.40    0.28
  -9  -6  -2    2.62    0.30
  -9   6   2    2.45    0.27
  -9   6   2    2.79    0.29
  -9   6  -2    2.24    0.31
  -9  -6   2    2.44    0.31
  -9   6  -2    2.77    0.31
  -9  -6   2    2.32    0.32
   9   6   2    2.62    0.14
  -9  -6   2    2.16    0.29
  -9   6  -2    2.55    0.33
  -9  -7  -2    0.45    0.18
  -9   7   2    0.45    0.14
  -9   7   2    0.18    0.18
  -9   7   2    0.09    0.09
  -9  -7  -2    0.38    0.16
   9   7   2    0.12    0.05
  -9   7  -2    0.20    0.14
  -9  -7   2    0.27    0.15
  -9  -7   2   -0.04    0.10
  -9   7  -2    0.10    0.13
   9   7   2    0.27    0.06
  -9   7  -2    0.20    0.12
  -9   8   2    5.82    0.44
  -9   8   2    5.58    0.43
  -9  -8  -2    5.61    0.48
  -9  -8  -2    8.27    1.00
  -9   8   2    5.42    0.42
  -9  -8   2    5.77    0.50
  -9   8  -2    6.62    0.52
  -9   8  -2    5.96    0.46
  -9   8  -2    5.23    0.48
  -9   0  -3   16.39    0.67
  -9   0  -3   15.18    0.66
  -9   0  -3   15.80    0.63
   9   0   3   15.97    0.69
  -9  -1  -3    7.12    0.37
  -9  -1  -3    7.03    0.34
  -9   1   3    7.32    0.26
  -9   1   3    7.04    0.26
  -9  -1  -3    7.16    0.37
   9   1   3    6.65    0.38
  -9   1  -3    7.17    0.35
  -9   1  -3    6.76    0.39
  -9   1  -3    7.00    0.39
   9   1   3    7.16    0.39
  -9   2   3   17.34    0.60
  -9  -2  -3   17.26    0.69
  -9  -2  -3   16.89    0.68
  -9   2   3   16.54    0.60
   9  -2   3   16.85    0.58
  -9  -2  -3   16.90    0.66
  -9   2  -3   17.75    0.77
  -9   2  -3   16.54    0.68
  -9   2  -3   16.55    0.75
   9   2   3   16.83    0.72
   9   2   3   16.36    0.72
   9  -3   3    5.70    0.25
  -9   3   3    5.92    0.28
  -9  -3  -3    5.70    0.31
   9   3  -3    4.99    0.23
   9   3  -3    5.41    0.23
  -9  -3  -3    5.82    0.32
  -9   3   3    5.79    0.28
  -9  -3  -3    6.25    0.33
  -9   3  -3    5.56    0.39
   9   3   3    5.88    0.23
   9   3   3    6.03    0.23
   9   3   3    5.59    0.36
  -9   3  -3    5.20    0.33
  -9   3  -3    5.64    0.40
   9   3   3    5.67    0.36
  -9  -3   3    5.71    0.26
  -9  -4  -3   15.34    0.64
   9  -4   3   14.96    0.57
  -9  -4  -3   14.32    0.65
   9   4  -3   15.19    0.57
   9   4  -3   15.60    0.58
  -9   4   3   15.72    0.61
  -9   4   3   15.41    0.62
  -9   4   3   15.11    0.62
  -9  -4  -3   15.20    0.66
   9   4   3   14.38    0.55
   9   4   3   15.51    0.56
  -9  -4   3   15.74    0.61
  -9   4  -3   16.19    0.69
   9   4   3   16.36    0.90
  -9  -4   3   13.94    0.66
  -9   4  -3   15.69    0.78
  -9   5   3   12.76    0.58
  -9  -5  -3   13.12    0.63
  -9   5   3   13.37    0.58
   9   5  -3   12.54    0.53
  -9  -5  -3   12.69    0.62
   9  -5   3   13.00    0.52
  -9   5   3   13.12    0.59
  -9  -5   3   12.81    0.64
   9   5   3   12.97    0.50
   9   5   3   13.01    0.50
  -9   5  -3   12.34    0.63
   9   5   3   12.63    0.64
  -9  -5   3   13.36    0.58
  -9   5  -3   13.48    0.72
  -9   6   3    2.64    0.25
  -9   6   3    2.40    0.27
  -9   6   3    2.70    0.29
  -9  -6  -3    3.35    0.35
   9  -6   3    2.62    0.20
  -9  -6  -3    2.30    0.29
   9   6   3    2.57    0.19
  -9   6  -3    2.62    0.36
  -9   6  -3    2.36    0.34
  -9  -6   3    2.43    0.27
   9   6   3    2.63    0.18
  -9   6  -3    2.39    0.29
  -9   7   3    1.54    0.23
  -9   7   3    1.94    0.26
  -9   7   3    1.20    0.20
  -9  -7  -3    1.18    0.25
  -9  -7  -3    1.99    0.29
   9   7   3    1.70    0.21
  -9   7  -3    1.55    0.30
  -9   7  -3    1.26    0.23
  -9   7  -3    2.08    0.35
   9   7   3    2.18    0.17
   9   0   4  158.72    5.28
   9   0   4  164.35    5.29
  -9   1   4   46.26    1.49
  -9  -1  -4   45.79    1.64
  -9  -1  -4   46.66    1.60
  -9  -1  -4   45.81    1.64
   9  -1   4   46.57    1.53
   9   1   4   46.38    1.70
  -9   1  -4   46.13    1.69
   9   1   4   46.20    1.70
  -9   1  -4   46.91    1.62
   9   1   4   45.93    1.52
  -9   1  -4   46.10    1.69
   9   1   4   47.60    1.54
  -9   2   4    3.28    0.18
  -9   2   4    3.19    0.17
  -9  -2  -4    3.15    0.24
   9  -2   4    3.13    0.19
  -9  -2  -4    3.13    0.24
  -9  -2  -4    3.39    0.23
   9   2   4    3.22    0.18
  -9   2  -4    3.16    0.24
   9   2   4    3.33    0.19
  -9   2  -4    3.08    0.28
   9   2   4    3.19    0.27
   9   2   4    2.78    0.26
  -9   2  -4    3.47    0.30
   9   3  -4   19.82    0.68
  -9  -3  -4   20.25    0.80
   9  -3   4   19.58    0.75
   9   3  -4   20.00    0.68
  -9  -3  -4   19.61    0.82
   9   3  -4   20.82    0.71
  -9   3   4   20.53    0.75
  -9  -3  -4   20.47    0.82
  -9   3   4   21.31    0.75
   9   3  -4   20.60    0.70
   9   3   4   19.66    0.72
  -9  -3   4   19.82    0.72
  -9   3  -4   20.71    0.92
   9   3   4   19.85    0.87
  -9   3  -4   20.94    0.93
   9   3   4   19.61    0.73
   9   3   4   19.07    0.87
  -9   3  -4   21.28    0.84
  -9   4   4   68.62    2.18
  -9   4   4   64.42    2.18
  -9   4   4   63.79    2.16
   9  -4   4   64.04    2.16
  -9  -4  -4   65.47    2.24
   9   4  -4   65.52    2.19
  -9  -4  -4   65.92    2.22
   9   4  -4   63.48    2.12
  -9  -4  -4   64.77    2.26
  -9  -4   4   63.34    2.20
   9   4   4   59.73    2.31
   9   4   4   65.44    2.33
  -9   4  -4   69.57    2.44
  -9   4  -4   67.16    2.43
   9   4   4   64.35    2.18
  -9   4  -4   74.76    2.49
   9   5  -4   11.37    0.50
  -9   5   4   11.42    0.53
  -9   5   4   11.83    0.53
  -9  -5  -4   11.25    0.58
  -9   5   4   12.01    0.54
   9  -5   4   11.20    0.50
  -9  -5  -4   11.92    0.59
  -9   5  -4   12.56    0.72
   9   5   4   11.97    0.49
  -9  -5   4   11.32    0.53
   9   5   4   11.28    0.49
  -9   5  -4   11.23    0.59
  -9   5  -4   10.22    0.66
  -9   5  -4   11.15    0.67
  -9  -6  -4    0.21    0.14
  -9   6   4    0.02    0.08
   9  -6   4    0.11    0.08
  -9  -6  -4    0.13    0.12
  -9   6   4    0.27    0.11
   9   6   4    0.25    0.08
  -9  -6   4    0.02    0.09
  -9   6  -4    0.13    0.14
  -9   6  -4    0.15    0.14
  -9   6  -4    0.10    0.15
  -9   6  -4    0.20    0.12
   9   6   4    0.21    0.09
  -9  -7  -4    2.49    0.32
  -9   7   4    2.74    0.31
   9  -7   4    2.56    0.24
  -9  -7  -4    3.57    0.41
  -9   7   4    3.30    0.29
  -9   7   4    3.50    0.30
   9   7   4    2.72    0.22
  -9   7  -4    2.84    0.34
  -9   7  -4    2.55    0.38
  -9   7  -4    3.40    0.45
   9   7   4    2.85    0.23
  -9   0  -5    2.38    0.27
  -9   0  -5    1.68    0.22
   9   0   5    2.16    0.17
  -9   0  -5    2.01    0.21
   9   0   5    1.76    0.25
   9   0   5    1.96    0.27
  -9   1   5   21.42    0.75
  -9  -1  -5   21.51    0.89
   9  -1   5   22.10    0.81
  -9  -1  -5   21.45    0.88
  -9  -1  -5   20.37    0.83
   9   1   5   20.63    0.91
   9   1   5   20.99    0.77
  -9   1  -5   20.13    0.89
  -9   1  -5   20.87    0.90
   9   1   5   19.99    0.91
  -9   1  -5   20.43    0.83
  -9  -2  -5    0.33    0.11
  -9  -2  -5    0.31    0.11
   9  -2   5    0.50    0.10
  -9   2   5    0.60    0.09
  -9   2   5    0.59    0.09
  -9  -2  -5    0.49    0.12
   9   2   5    0.52    0.15
   9   2   5    0.61    0.11
  -9   2  -5    0.60    0.13
  -9  -2   5    0.63    0.06
  -9   2  -5    0.86    0.20
   9   2   5    0.61    0.16
   9   2   5    0.46    0.09
  -9   3   5   29.60    1.03
  -9  -3  -5   29.65    1.08
  -9  -3  -5   28.22    1.11
   9   3  -5   26.96    0.92
   9   3  -5   29.32    0.97
   9  -3   5   28.37    1.04
   9   3  -5   28.24    0.94
  -9  -3  -5   29.24    1.11
  -9   3   5   29.15    1.02
   9   3  -5   27.68    0.93
  -9  -3   5   27.69    0.99
   9   3   5   27.37    1.17
  -9   3  -5   27.90    1.21
  -9   3  -5   27.87    1.21
   9   3   5   29.50    1.02
  -9   3  -5   28.34    1.11
   9   3   5   29.01    1.03
  -9  -4  -5    0.44    0.12
   9  -4   5    0.42    0.11
  -9   4   5    0.77    0.13
   9   4  -5    0.53    0.08
  -9  -4  -5    0.37    0.11
   9   4  -5    0.47    0.10
   9   4  -5    0.42    0.10
  -9   4   5    0.56    0.11
  -9  -4  -5    0.57    0.14
   9   4   5    0.63    0.16
   9   4   5    0.53    0.11
  -9   4  -5    0.34    0.15
  -9   4  -5    0.52    0.13
   9   4   5    0.43    0.15
   9   4   5    0.42    0.10
  -9   4  -5    0.48    0.18
  -9  -4   5    0.57    0.12
   9   5  -5   10.73    0.54
  -9  -5  -5   10.55    0.56
  -9  -5  -5   11.93    0.59
  -9   5   5   10.74    0.52
   9  -5   5   10.62    0.51
  -9   5   5   10.69    0.52
   9   5  -5   10.38    0.52
  -9  -5   5    9.14    0.49
   9   5   5    9.95    0.47
   9   5   5   10.02    0.47
  -9   5  -5   10.73    0.67
  -9   5  -5   10.14    0.65
  -9   5  -5   10.30    0.57
  -9   5  -5   12.27    0.70
  -9  -6  -5    0.22    0.13
  -9   6   5    0.15    0.10
  -9   6   5    0.23    0.10
   9  -6   5    0.03    0.07
  -9   6   5    0.42    0.13
  -9  -6  -5    0.19    0.12
  -9   6  -5    0.50    0.20
  -9   6  -5    0.33    0.20
  -9   6  -5    0.27    0.17
   9   6   5    0.17    0.09
  -9   6  -5    0.24    0.15
  -9  -6   5    0.26    0.11
  -9   6  -5    0.13    0.11
  -9  -7  -5    0.13    0.13
  -9   7   5    0.45    0.15
  -9   7   5    0.21    0.12
  -9   7   5    0.25    0.12
  -9  -7  -5    0.08    0.12
  -9   7  -5    0.12    0.16
   9   7   5    0.20    0.11
  -9   7  -5    0.20    0.14
  -9   7  -5    0.11    0.15
   9   7   5    0.14    0.10
  -9   0  -6   32.31    1.24
  -9   0  -6   29.69    1.22
  -9   0  -6   31.19    1.16
   9   0   6   30.52    1.29
   9   0   6   30.09    1.29
   9   0   6   30.95    1.13
  -9  -1  -6    8.00    0.43
  -9  -1  -6    8.00    0.47
  -9   1   6    8.02    0.37
  -9  -1  -6    8.41    0.48
   9  -1   6    8.70    0.42
  -9   1  -6    8.34    0.44
  -9   1  -6    8.05    0.50
  -9  -1   6    8.28    0.31
   9   1   6    8.43    0.72
  -9   1  -6    8.31    0.50
   9   1   6    6.95    0.50
   9   1   6    8.06    0.40
   9  -2   6    0.51    0.12
  -9  -2  -6    0.39    0.13
  -9  -2  -6    0.35    0.12
  -9   2   6    0.26    0.08
  -9   2   6    0.51    0.10
  -9  -2  -6    0.52    0.15
  -9  -2   6    0.50    0.08
  -9   2  -6    0.66    0.18
   9   2   6    0.54    0.12
  -9   2  -6    0.39    0.14
   9   2   6    0.30    0.12
   9   2   6    0.37    0.10
   9   2   6    0.18    0.14
  -9   2  -6    0.23    0.15
   9  -3   6    7.83    0.42
  -9   3   6    7.97    0.39
  -9  -3  -6    8.45    0.52
   9   3  -6    7.91    0.30
  -9  -3  -6    8.64    0.47
  -9   3   6    8.04    0.40
   9   3  -6    8.53    0.32
   9   3  -6    7.95    0.29
  -9  -3  -6    7.70    0.42
  -9   3  -6    9.65    0.50
   9   3   6    9.13    0.44
   9   3   6    8.57    0.55
  -9   3  -6    8.28    0.55
   9   3   6    8.37    0.41
  -9  -3   6    8.10    0.38
   9   3   6    8.62    0.55
  -9   4   6    9.12    0.45
   9   4  -6    9.84    0.42
  -9  -4  -6    8.62    0.50
  -9   4   6    9.61    0.46
   9   4  -6    8.84    0.41
  -9  -4  -6    9.47    0.52
  -9   4  -6    8.79    0.50
   9  -4  -6    8.58    0.44
   9   4   6    8.88    0.45
   9   4   6    8.77    0.43
  -9   4  -6    9.91    0.71
  -9  -4   6    8.49    0.43
  -9   4  -6    9.61    0.62
   9   5  -6   14.29    0.66
  -9   5   6   15.06    0.67
  -9  -5  -6   14.79    0.72
   9  -5   6   14.83    0.67
   9   5  -6   14.01    0.64
  -9   5   6   14.15    0.64
  -9  -5  -6   14.44    0.71
  -9   5   6   15.41    0.67
  -9   5  -6   13.78    0.82
  -9   5  -6   13.41    0.81
   9  -5  -6   14.30    0.66
  -9   5  -6   14.47    0.71
  -9  -5   6   13.42    0.64
   9   5   6   14.04    0.62
   9   6  -6    0.43    0.15
   9   6  -6    0.51    0.15
  -9   6   6    0.49    0.14
  -9   6   6    0.36    0.12
  -9  -6  -6    0.42    0.16
  -9   6   6    0.45    0.14
  -9  -6  -6    0.36    0.16
   9   6   6    0.39    0.12
  -9   6  -6    0.32    0.19
  -9   6  -6    0.54    0.22
  -9   6  -6    0.34    0.19
  -9   6  -6    0.41    0.19
  -9   6  -6    0.59    0.17
  -9   0   7    4.50    0.21
  -9   0  -7    4.76    0.36
  -9   0  -7    4.19    0.31
   9   0   7    4.03    0.52
  -9   0  -7    4.39    0.35
   9   0   7    4.25    0.39
   9   0   7    4.39    0.30
  -9  -1  -7    1.46    0.22
  -9   1   7    1.90    0.20
  -9   1   7    1.78    0.25
  -9  -1  -7    1.28    0.18
   9  -1   7    1.71    0.21
  -9  -1  -7    2.18    0.27
   9   1   7    1.91    0.30
  -9   1  -7    1.95    0.28
   9   1   7    1.41    0.26
  -9   1  -7    1.63    0.26
  -9  -1   7    1.54    0.12
  -9   1  -7    2.19    0.26
   9   1   7    1.96    0.22
  -9   2   7    1.95    0.21
  -9  -2  -7    2.27    0.29
  -9  -2  -7    2.16    0.24
  -9  -2  -7    1.51    0.23
  -9   2   7    2.02    0.19
   9  -2   7    2.23    0.28
   9   2   7    2.84    0.36
  -9   2  -7    1.68    0.22
  -9  -2   7    2.10    0.16
   9   2   7    1.87    0.30
  -9   2  -7    2.14    0.30
  -9   2  -7    2.21    0.34
   9   2   7    2.28    0.24
   9  -2  -7    2.19    0.14
   9   3  -7    1.21    0.08
   9   3  -7    1.42    0.11
  -9  -3  -7    1.34    0.21
  -9   3   7    1.34    0.18
  -9  -3  -7    1.22    0.19
   9   3  -7    1.33    0.14
  -9  -3  -7    1.04    0.21
  -9   3   7    1.42    0.18
  -9  -3   7    1.16    0.16
   9  -3  -7    1.41    0.22
  -9   3  -7    1.24    0.19
  -9   3  -7    1.26    0.24
   9   3   7    1.28    0.18
   9  -3  -7    1.47    0.15
   9   3   7    1.39    0.20
   9   3   7    1.04    0.22
  -9   4   7    2.78    0.25
  -9  -4  -7    3.26    0.34
   9   4  -7    2.71    0.20
  -9   4   7    2.75    0.25
   9  -4   7    3.22    0.38
   9   4  -7    3.08    0.20
  -9  -4  -7    3.24    0.34
   9   4  -7    3.21    0.20
  -9   4  -7    2.16    0.33
   9   4   7    2.37    0.25
  -9   4  -7    2.94    0.39
   9  -4  -7    2.77    0.23
  -9  -4   7    2.98    0.24
  -9   4  -7    2.46    0.29
   9  -4  -7    2.94    0.24
  -9   5   7    0.39    0.13
  -9  -5  -7    0.40    0.14
  -9   5   7    0.36    0.13
  -9  -5  -7    0.41    0.14
   9   5  -7    0.45    0.11
  -9  -5   7    0.49    0.14
   9   5   7    0.49    0.13
  -9   5  -7    0.50    0.20
  -9   5  -7    0.77    0.24
   9  -5  -7    0.22    0.11
  -9   5  -7    0.52    0.15
   9  -5  -7    0.38    0.13
  -9   6   7    5.87    0.42
   9   6  -7    6.65    0.41
  -9  -6  -7    5.23    0.43
   9   6  -7    5.47    0.61
  -9  -6  -7    6.26    0.46
  -9   6   7    5.79    0.39
  -9   6   7    5.77    0.41
  -9   6  -7    6.44    0.57
   9   6   7    5.92    0.38
  -9   6  -7    6.40    0.56
  -9   6  -7    5.72    0.47
  -9   6  -7    6.42    0.57
   9  -6  -7    6.17    0.46
  -9   0  -8    1.59    0.22
  -9   0  -8    0.91    0.20
   9   0   8    1.07    0.25
  -9   0   8    1.31    0.14
  -9   0  -8    1.13    0.22
  -9   1   8    8.15    0.37
  -9  -1  -8    8.73    0.47
  -9  -1  -8    9.08    0.59
  -9   1   8    8.26    0.44
  -9  -1  -8    8.14    0.51
  -9   1   8    8.65    0.54
  -9  -1   8    8.53    0.38
  -9   1  -8    8.14    0.54
   9   1   8    7.65    0.57
  -9   1  -8    8.03    0.54
  -9   1  -8    9.32    0.49
  -9  -2  -8    0.96    0.18
  -9  -2  -8    1.04    0.20
  -9  -2  -8    1.04    0.21
   9  -2   8    1.23    0.19
  -9   2   8    1.24    0.19
  -9   2   8    1.26    0.19
  -9  -2   8    1.14    0.15
  -9   2  -8    1.36    0.25
  -9   2  -8    1.65    0.23
   9  -2  -8    1.44    0.12
  -9   2  -8    0.64    0.22
   9   2   8    1.45    0.22
   9  -2  -8    1.29    0.12
   9   3  -8   15.28    0.57
   9   3  -8   15.63    0.56
  -9  -3  -8   16.26    0.78
  -9  -3  -8   16.36    0.73
  -9   3   8   16.44    0.72
  -9  -3  -8   16.13    0.77
  -9   3   8   16.48    0.72
  -9   3  -8   15.87    0.86
   9  -3  -8   15.57    0.64
  -9   3  -8   17.14    0.88
   9  -3  -8   15.34    0.63
   9   3   8   16.66    0.71
  -9   3  -8   15.59    0.74
  -9  -3   8   15.04    0.67
   9   4  -8    1.77    0.25
  -9  -4  -8    2.53    0.31
  -9   4   8    2.56    0.28
   9   4  -8    2.73    0.20
  -9  -4  -8    2.44    0.30
  -9   4   8    2.10    0.26
  -9  -4   8    2.56    0.28
  -9   4  -8    2.26    0.37
  -9   4  -8    2.17    0.29
  -9   4  -8    2.44    0.37
   9   4   8    2.35    0.25
   9  -4  -8    2.47    0.22
  -9  -5  -8    3.55    0.38
  -9   5   8    3.39    0.31
   9   5  -8    3.64    0.28
  -9  -5  -8    3.92    0.35
  -9   5   8    2.81    0.32
   9   5  -8    3.37    0.25
   9  -5  -8    4.19    0.32
   9  -5  -8    3.51    0.29
  -9   5  -8    2.94    0.43
  -9   5  -8    3.64    0.39
  -9   5  -8    2.92    0.42
   9   5   8    3.59    0.30
  -9   0  -9    0.06    0.11
  -9   0  -9   -0.06    0.09
  -9   0  -9   -0.10    0.06
  -9   0   9    0.01    0.05
  -9  -1  -9    0.57    0.17
  -9   1   9    0.53    0.15
  -9   1   9    0.45    0.10
  -9  -1  -9    0.61    0.15
  -9  -1  -9    0.27    0.14
   9  -1  -9    0.76    0.08
  -9   1  -9    0.65    0.19
  -9   1  -9    0.60    0.19
  -9  -1   9    0.64    0.12
  -9   1  -9    0.35    0.12
  -9  -2  -9    0.27    0.13
  -9   2   9    0.42    0.10
  -9   2   9    0.70    0.16
  -9  -2  -9    0.57    0.16
  -9   2   9    0.47    0.14
   9   2  -9    0.34    0.08
  -9  -2  -9    0.46    0.14
  -9   2  -9    0.56    0.19
   9  -2  -9    0.56    0.10
  -9   2  -9    0.31    0.12
  -9  -2   9    0.39    0.10
  -9   2  -9    0.59    0.19
   9  -2  -9    0.51    0.09
   9   3  -9    1.65    0.13
   9   3  -9    1.59    0.12
  -9  -3  -9    1.39    0.21
  -9  -3  -9    1.12    0.22
  -9   3   9    1.70    0.24
  -9   3   9    1.78    0.26
  -9  -3  -9    1.33    0.23
  -9   3  -9    1.90    0.25
   9  -3  -9    1.79    0.19
   9   3   9    1.74    0.23
  -9   3  -9    1.62    0.29
  -9  -3   9    1.66    0.22
  -9   3  -9    1.36    0.28
   9   4  -9   -0.04    0.06
  -9   4   9    0.12    0.10
  -9  -4  -9    0.07    0.09
  -9  -4  -9    0.01    0.10
   9   4  -9    0.12    0.06
  -9   4   9    0.23    0.11
  -9   4  -9    0.13    0.11
   9  -4  -9    0.05    0.08
   9   4   9   -0.04    0.08
  -9   4  -9    0.06    0.11
   9  -4  -9    0.14    0.10
  -9  -4   9    0.06    0.07
  -9   4  -9    0.06    0.15
  -9   0 -10    1.10    0.19
  -9   0  10    0.98    0.16
  -9   0 -10    1.23    0.26
  -9   0 -10    0.98    0.23
  -9   1  10    2.78    0.23
  -9  -1 -10    2.63    0.29
  -9  -1 -10    2.68    0.34
  -9   1  10    2.84    0.32
  -9  -1 -10    2.69    0.34
  -9   1 -10    2.01    0.26
  -9   1 -10    2.44    0.35
  -9   1 -10    2.41    0.34
  -9  -1  10    2.26    0.25
   9  -1 -10    2.54    0.14
  -9   2  10    2.52    0.31
  -9  -2 -10    2.17    0.26
  -9   2  10    2.58    0.31
  -9   2  10    2.54    0.23
  -9  -2 -10    2.23    0.32
  -9  -2 -10    2.56    0.34
  -9   2 -10    2.70    0.39
  -9   2 -10    3.02    0.40
  -9   2 -10    2.66    0.32
  -9  -2  10    3.05    0.31
   9  -2 -10    2.24    0.18
   9  -2 -10    2.27    0.17
   9   3 -10    0.93    0.10
  -9  -3 -10    1.00    0.23
  -9   3  10    1.19    0.22
  -9   3  10    1.02    0.22
  -9  -3 -10    1.03    0.23
   9  -3 -10    1.23    0.16
  -9   3 -10    0.76    0.24
   9  -3 -10    0.76    0.13
   9   3  10    0.87    0.18
  -9   3 -10    1.42    0.30
 -10   0   0   46.84    1.56
 -10   0   0   46.03    1.55
 -10   0   0   47.54    1.49
 -10  -1   0    0.98    0.10
 -10  -1   0    0.87    0.07
 -10  -1   0    0.74    0.07
 -10   1   0    0.89    0.12
 -10   1   0    0.96    0.08
 -10   1   0    0.87    0.12
 -10  -1   0    0.89    0.10
  10   2   0    0.03    0.04
 -10  -2   0   -0.05    0.03
 -10  -2   0   -0.02    0.03
 -10   2   0    0.01    0.05
 -10  -2   0    0.01    0.04
  10   2   0    0.04    0.05
 -10  -2   0    0.02    0.04
 -10  -3   0    0.31    0.08
 -10   3   0    0.56    0.10
  10   3   0    0.32    0.09
  10   3   0    0.38    0.08
 -10  -3   0    0.38    0.09
 -10   3   0    0.58    0.13
 -10  -3   0    0.52    0.10
 -10   3   0    0.40    0.11
 -10  -3   0    0.30    0.07
 -10  -4   0    2.22    0.20
 -10   4   0    2.48    0.27
 -10  -4   0    1.98    0.21
 -10   4   0    1.90    0.23
 -10  -4   0    1.93    0.18
  10   4   0    2.42    0.19
 -10   4   0    2.69    0.21
  10   4   0    2.38    0.24
 -10   5   0   16.47    0.70
 -10  -5   0   15.44    0.71
  10   5   0   13.07    0.76
 -10  -5   0   17.06    0.67
 -10   5   0   15.68    0.73
 -10  -5   0   16.45    0.72
 -10   5   0   15.49    0.73
 -10   6   0    2.62    0.30
 -10  -6   0    2.57    0.31
 -10   6   0    3.35    0.29
 -10   6   0    3.16    0.34
 -10  -6   0    3.47    0.31
 -10  -6   0    2.74    0.28
 -10   7   0    7.40    0.51
 -10   7   0    8.64    0.54
 -10   7   0    8.02    0.50
 -10  -7   0    8.03    0.54
 -10  -7   0    7.66    0.54
 -10   0  -1   31.80    1.04
 -10   0   1   30.36    1.01
 -10   0   1   30.43    1.01
 -10   0  -1   29.79    1.08
 -10   0  -1   30.65    1.08
 -10   1   1    6.46    0.30
 -10  -1  -1    7.03    0.29
 -10   1   1    6.56    0.30
 -10  -1  -1    6.65    0.31
 -10  -1  -1    6.26    0.31
 -10  -1   1    6.57    0.26
  10   1   1    6.23    0.32
 -10   1  -1    6.97    0.35
 -10  -1   1    6.36    0.25
 -10   1  -1    6.76    0.34
  10   1   1    6.21    0.32
 -10   2   1    4.74    0.20
 -10   2   1    4.14    0.25
 -10  -2  -1    4.68    0.23
 -10  -2  -1    4.29    0.24
 -10   2   1    4.64    0.26
 -10  -2  -1    4.49    0.24
  10   2  -1    4.31    0.21
  10   2  -1    4.41    0.19
 -10  -2   1    4.88    0.23
 -10  -2   1    4.93    0.20
 -10  -2   1    4.56    0.20
 -10   2  -1    5.51    0.27
  10   2   1    4.72    0.27
  10   2   1    4.63    0.27
 -10   2  -1    4.78    0.31
 -10  -2   1    4.47    0.23
 -10   2  -1    4.62    0.31
 -10   3   1    7.48    0.38
 -10   3   1    8.32    0.34
 -10  -3  -1    7.61    0.34
  10   3  -1    7.05    0.32
  10   3  -1    7.30    0.33
 -10   3   1    7.09    0.37
 -10  -3  -1    7.28    0.35
 -10  -3  -1    6.81    0.34
 -10  -3  -1    7.38    0.36
  10   3   1    7.01    0.37
 -10   3  -1    7.53    0.43
 -10  -3   1    7.53    0.33
 -10  -3   1    7.20    0.35
 -10  -3   1    7.76    0.32
  10   3   1    7.44    0.38
 -10  -3   1    7.66    0.36
 -10   3  -1    7.63    0.38
 -10  -4  -1    4.76    0.30
 -10  -4  -1    4.59    0.30
  10   4  -1    5.31    0.28
  10   4  -1    5.20    0.28
 -10  -4  -1    5.02    0.28
 -10  -4  -1    4.80    0.28
 -10   4   1    5.06    0.32
 -10   4   1    5.13    0.32
 -10   4   1    4.88    0.29
 -10   4  -1    5.02    0.36
 -10  -4   1    5.30    0.31
 -10  -4   1    4.79    0.30
  10   4   1    5.19    0.32
 -10   4  -1    4.61    0.30
 -10  -4   1    4.55    0.38
 -10  -5  -1    6.22    0.39
 -10  -5  -1    6.24    0.36
 -10   5   1    6.93    0.40
 -10   5   1    5.86    0.36
 -10  -5  -1    6.60    0.40
  10   5  -1    5.67    0.33
 -10   5   1    6.20    0.39
 -10  -5   1    6.39    0.35
 -10   5  -1    6.87    0.44
 -10  -5   1    6.91    0.41
 -10  -5   1    6.06    0.40
  10   5   1    6.01    0.37
 -10   5  -1    6.66    0.44
 -10   6   1    1.47    0.23
 -10  -6  -1    1.61    0.24
 -10   6   1    1.81    0.24
 -10   6   1    1.75    0.23
 -10  -6  -1    1.30    0.22
 -10   6  -1    1.61    0.23
 -10  -6   1    1.96    0.23
 -10  -6   1    1.82    0.27
 -10   6  -1    2.39    0.32
 -10  -6   1    2.02    0.27
 -10   6  -1    1.61    0.26
 -10   7   1    0.80    0.18
 -10  -7  -1    0.98    0.22
 -10  -7  -1    0.79    0.21
 -10   7   1    0.77    0.19
 -10  -7   1    0.94    0.22
 -10   7  -1    0.80    0.20
 -10  -7   1    1.19    0.25
 -10   7  -1    1.03    0.23
 -10   7  -1    1.24    0.22
 -10   0  -2    0.09    0.06
 -10   0  -2    0.02    0.05
 -10   0  -2    0.05    0.06
 -10   1   2   19.53    0.66
 -10  -1  -2   19.94    0.72
 -10   1   2   18.50    0.65
 -10  -1  -2   19.27    0.74
 -10   1   2   18.79    0.67
 -10  -1  -2   19.95    0.74
 -10  -1   2   17.47    0.61
  10   1   2   18.12    0.75
  10   1   2   18.22    0.75
 -10  -1   2   19.02    0.62
 -10   1  -2   19.69    0.77
 -10   1  -2   18.51    0.76
 -10   1  -2   19.46    0.71
 -10  -2  -2   56.93    1.94
 -10   2   2   56.57    1.89
 -10  -2  -2   59.16    1.95
 -10  -2  -2   57.58    1.92
 -10   2   2   57.77    1.89
 -10   2  -2   57.17    2.04
 -10   2  -2   59.91    1.97
 -10   2  -2   59.07    2.05
 -10  -2   2   56.59    1.89
 -10  -2   2   56.49    1.90
  10   2   2   58.33    2.00
  10   2   2   59.69    2.00
  10   3  -2   14.58    0.54
 -10   3   2   15.03    0.56
 -10   3   2   15.19    0.60
 -10  -3  -2   14.75    0.61
 -10   3   2   15.35    0.61
  10   3  -2   15.19    0.54
 -10  -3  -2   15.02    0.62
 -10  -3  -2   15.36    0.61
  10   3   2   14.68    0.65
  10   3   2   14.65    0.65
 -10  -3   2   14.48    0.55
 -10   3  -2   15.82    0.72
 -10  -3   2   14.73    0.55
 -10   3  -2   14.21    0.63
 -10  -3   2   15.08    0.60
 -10   3  -2   15.60    0.72
 -10  -3   2   15.07    0.60
 -10   4   2   10.15    0.48
 -10   4   2   10.50    0.48
 -10  -4  -2   10.16    0.49
 -10   4   2   10.12    0.45
  10   4  -2    9.62    0.42
 -10  -4  -2    9.79    0.46
  10   4  -2   10.45    0.42
 -10  -4  -2    9.25    0.48
 -10   4  -2   10.23    0.57
 -10   4  -2    9.66    0.56
 -10   4  -2   10.54    0.51
 -10  -4   2    9.89    0.44
 -10  -4   2    9.89    0.49
 -10  -4   2   10.04    0.49
  10   4   2   10.07    0.51
 -10   5   2   17.81    0.73
 -10   5   2   16.35    0.74
 -10  -5  -2   17.74    0.78
 -10   5   2   17.50    0.75
  10   5  -2   19.06    0.75
 -10  -5  -2   16.33    0.76
 -10   5  -2   17.63    0.84
 -10  -5   2   17.75    0.78
 -10  -5   2   16.18    0.77
 -10   5  -2   17.33    0.77
 -10  -5   2   16.46    0.70
 -10   5  -2   17.41    0.84
 -10  -6  -2    1.56    0.24
 -10   6   2    1.27    0.20
 -10  -6  -2    1.81    0.26
 -10   6   2    1.26    0.20
 -10   6   2    1.50    0.21
 -10   6  -2    1.59    0.25
 -10   6  -2    1.89    0.30
 -10  -6   2    1.20    0.22
 -10  -6   2    1.58    0.26
 -10  -6   2    1.90    0.22
 -10   6  -2    1.71    0.28
 -10   7   2    0.88    0.19
 -10  -7  -2    1.05    0.22
 -10   7   2    1.36    0.23
 -10   7   2    1.52    0.24
 -10  -7  -2    1.28    0.24
 -10  -7   2    1.26    0.26
 -10  -7   2    1.25    0.25
 -10   7  -2    1.34    0.23
 -10   7  -2    1.39    0.27
 -10   0  -3   30.10    1.12
 -10   0  -3   29.07    1.12
 -10   0  -3   30.02    1.07
 -10   1   3    7.10    0.25
 -10   1   3    7.00    0.25
 -10  -1  -3    6.23    0.33
 -10  -1  -3    7.07    0.37
 -10  -1  -3    6.80    0.37
  10   1   3    7.01    0.40
 -10   1  -3    6.54    0.39
 -10   1  -3    6.84    0.35
  10   1   3    6.19    0.38
 -10   1  -3    7.16    0.40
 -10  -2  -3    0.06    0.07
 -10  -2  -3    0.10    0.07
 -10   2   3    0.10    0.05
 -10   2   3    0.17    0.05
 -10  -2  -3    0.16    0.08
 -10   2  -3    0.08    0.08
  10   2   3    0.10    0.09
  10   2   3    0.14    0.09
 -10   2  -3    0.00    0.06
 -10   2  -3    0.10    0.09
 -10   3   3   18.45    0.71
 -10  -3  -3   20.95    0.80
  10   3  -3   19.87    0.66
 -10  -3  -3   18.86    0.77
 -10   3   3   18.96    0.72
 -10  -3  -3   20.89    0.77
  10   3  -3   18.66    0.64
 -10   3  -3   20.28    0.88
 -10  -3   3   19.01    0.68
  10   3   3   20.74    1.02
  10   3   3   18.60    0.82
 -10   3  -3   18.78    0.79
 -10   3  -3   18.48    0.87
 -10   4   3    1.64    0.18
 -10   4   3    1.61    0.18
 -10  -4  -3    1.87    0.31
 -10  -4  -3    1.51    0.18
 -10  -4  -3    1.75    0.24
  10   4  -3    1.60    0.13
 -10   4   3    1.68    0.18
 -10   4  -3    1.74    0.26
 -10   4  -3    1.26    0.31
 -10  -4   3    1.48    0.20
 -10  -4   3    1.62    0.17
 -10   4  -3    1.60    0.22
  10   4   3    1.58    0.22
 -10   5   3    0.94    0.15
 -10   5   3    0.91    0.16
  10   5  -3    0.94    0.16
 -10   5   3    1.20    0.17
 -10  -5  -3    0.91    0.17
 -10  -5  -3    0.94    0.18
 -10   5  -3    0.82    0.25
 -10  -5   3    1.32    0.20
 -10   5  -3    1.05    0.18
 -10   5  -3    1.69    0.29
 -10  -5   3    1.10    0.17
 -10   5  -3    1.37    0.26
 -10   6   3    4.96    0.34
 -10   6   3    4.66    0.34
 -10  -6  -3    4.68    0.38
 -10   6   3    5.23    0.34
 -10  -6  -3    5.97    0.42
 -10  -6   3    5.05    0.34
 -10   6  -3    4.74    0.43
 -10   6  -3    5.01    0.43
 -10   6  -3    4.78    0.37
 -10   7   3    1.36    0.23
 -10  -7  -3    0.61    0.19
 -10  -7  -3    0.59    0.19
 -10   7   3    1.02    0.20
 -10   7   3    0.97    0.19
 -10   7  -3    0.58    0.21
 -10   7  -3    0.77    0.20
 -10   7  -3    1.24    0.27
 -10   0  -4    2.23    0.20
  10   0   4    2.13    0.11
  10   0   4    2.04    0.26
 -10   0  -4    2.66    0.24
  10   0   4    2.15    0.11
 -10   0  -4    2.01    0.24
 -10   1   4   71.39    2.20
 -10  -1  -4   73.31    2.34
  10  -1   4   68.29    2.22
 -10  -1  -4   66.04    2.37
 -10   1   4   69.92    2.21
 -10  -1  -4   67.72    2.37
  10   1   4   68.50    2.18
  10   1   4   67.88    2.41
 -10   1  -4   68.59    2.40
 -10   1  -4   68.84    2.33
  10   1   4   67.66    2.18
 -10   1  -4   69.62    2.40
  10   1   4   71.02    2.42
  10  -2   4   87.28    2.82
 -10   2   4   88.27    2.83
 -10  -2  -4   89.81    2.93
 -10   2   4   86.69    2.83
 -10  -2  -4   91.13    2.96
 -10  -2  -4   87.75    2.96
 -10   2  -4   89.41    2.94
 -10   2  -4   84.99    3.02
 -10   2  -4   88.22    3.02
  10   2   4   89.24    2.78
  10   2   4   87.63    2.78
  10   2   4   86.70    3.00
 -10   3   4   11.01    0.46
 -10   3   4   11.40    0.46
 -10  -3  -4   10.97    0.53
 -10  -3  -4   10.25    0.50
  10  -3   4   11.55    0.44
 -10  -3  -4   11.63    0.54
  10   3   4   10.75    0.58
 -10   3  -4   11.13    0.62
 -10   3  -4   10.96    0.54
 -10   3  -4   10.10    0.60
 -10  -3   4   11.23    0.43
  10   3   4   10.54    0.40
  10   3   4   11.15    0.41
 -10   4   4    7.01    0.35
  10   4  -4    6.44    0.28
  10  -4   4    6.56    0.31
 -10   4   4    6.47    0.33
  10   4  -4    6.28    0.28
 -10  -4  -4    6.88    0.39
 -10  -4  -4    6.85    0.38
  10   4  -4    6.89    0.32
 -10  -4  -4    6.78    0.40
 -10   4   4    6.29    0.33
  10   4   4    7.46    0.45
  10   4   4    6.91    0.29
 -10   4  -4    5.51    0.50
 -10   4  -4    6.43    0.47
 -10   4  -4    6.20    0.40
  10   4   4    6.83    0.29
 -10  -4   4    6.29    0.33
 -10   5   4    4.61    0.30
  10   5  -4    4.72    0.25
  10  -5   4    4.68    0.26
 -10   5   4    3.89    0.28
 -10   5   4    4.43    0.29
 -10  -5  -4    4.41    0.34
 -10  -5  -4    4.96    0.35
 -10   5  -4    4.24    0.40
 -10   5  -4    4.63    0.43
 -10  -5   4    4.32    0.29
 -10   5  -4    4.58    0.35
 -10   5  -4    4.61    0.41
 -10   5  -4    4.62    0.43
  10   5   4    4.50    0.23
 -10  -6  -4   11.98    0.65
 -10  -6  -4   11.14    0.63
  10  -6   4   11.91    0.50
 -10   6   4   11.54    0.57
 -10   6   4   11.78    0.57
 -10   6   4   10.71    0.56
 -10   6  -4   10.92    0.70
 -10   6  -4   12.11    0.73
 -10   6  -4   10.98    0.63
 -10   6  -4   11.00    0.73
  10   6   4   12.41    0.48
 -10  -6   4   10.67    0.56
  10   6   4   11.99    0.48
 -10   7   4    1.27    0.21
 -10  -7  -4    1.72    0.41
 -10   7   4    0.86    0.19
 -10  -7  -4    0.84    0.20
 -10   7   4    1.29    0.21
 -10   7  -4    1.12    0.22
 -10   7  -4    1.27    0.30
  10   7   4    1.19    0.17
 -10   7  -4    1.06    0.26
 -10   7  -4    1.04    0.27
  10   7   4    1.20    0.14
  10   0   5   45.69    1.54
 -10   0  -5   46.68    1.62
 -10   0  -5   45.42    1.68
  10   0   5   45.42    1.74
 -10   0  -5   45.29    1.68
 -10  -1  -5    4.72    0.32
 -10  -1  -5    4.24    0.28
 -10   1   5    4.36    0.21
 -10  -1  -5    4.11    0.31
 -10   1   5    4.47    0.21
 -10   1  -5    4.47    0.30
  10   1   5    4.23    0.22
  10   1   5    4.68    0.36
  10   1   5    3.98    0.23
 -10   1  -5    3.86    0.32
 -10   1  -5    4.23    0.34
 -10   2   5   11.16    0.44
  10  -2   5   10.83    0.45
 -10  -2  -5   10.61    0.54
 -10  -2  -5   11.03    0.54
 -10  -2  -5    9.96    0.50
  10   2   5   10.28    0.67
 -10   2  -5   11.32    0.61
 -10   2  -5    9.81    0.58
  10   2   5   10.78    0.43
 -10   2  -5    9.97    0.51
 -10  -3  -5   12.24    0.59
  10  -3   5   11.58    0.50
 -10  -3  -5   11.87    0.63
 -10  -3  -5   11.80    0.56
 -10   3   5   12.35    0.50
 -10   3   5   12.82    0.51
 -10   3  -5   11.95    0.67
 -10  -3   5   11.37    0.46
 -10   3  -5   11.49    0.58
  10   3   5   12.25    0.53
  10   3   5   11.53    0.63
 -10   3  -5   10.87    0.65
  10   3   5   12.37    0.49
 -10   4   5   18.43    0.70
  10  -4   5   16.18    0.67
 -10  -4  -5   17.88    0.77
 -10  -4  -5   18.71    0.75
  10   4  -5   16.47    0.60
  10   4  -5   17.26    0.64
  10   4  -5   16.51    0.63
 -10   4   5   17.73    0.70
 -10  -4  -5   16.38    0.76
 -10  -4   5   15.81    0.68
 -10   4  -5   17.59    0.89
 -10   4  -5   18.14    0.89
  10   4   5   16.09    0.65
 -10   4  -5   17.31    0.78
  10   4   5   16.61    0.65
  10  -5   5    8.69    0.43
 -10   5   5    9.04    0.45
 -10   5   5    9.31    0.46
 -10  -5  -5    8.84    0.51
 -10  -5  -5    9.10    0.52
  10   5  -5    8.45    0.44
 -10   5  -5    9.02    0.61
 -10   5  -5    8.20    0.51
 -10   5  -5    8.84    0.61
  10   5   5    9.13    0.41
  10   5   5    8.36    0.40
 -10  -5   5    7.96    0.44
 -10   5  -5    8.41    0.60
 -10  -6  -5    0.19    0.13
 -10   6   5    0.22    0.10
  10   6  -5    0.42    0.12
 -10  -6  -5    0.61    0.17
 -10   6   5    0.13    0.09
 -10   6   5    0.28    0.11
  10   6  -5    0.61    0.16
  10   6   5    0.29    0.09
  10   6   5    0.42    0.11
 -10  -6   5    0.00    0.07
 -10   6  -5    0.29    0.17
 -10   6  -5    0.13    0.15
 -10   6  -5    0.12    0.16
 -10   6  -5    0.50    0.15
 -10   6  -5    0.32    0.19
 -10   0  -6    5.94    0.41
  10   0   6    6.15    0.33
  10   0   6    6.29    0.46
 -10   0  -6    6.22    0.41
 -10  -1  -6    5.73    0.38
 -10  -1  -6    5.63    0.44
 -10   1   6    5.62    0.27
 -10   1   6    5.10    0.26
  10  -1   6    5.73    0.31
 -10  -1  -6    5.05    0.37
 -10   1  -6    5.84    0.41
  10   1   6    5.51    0.43
  10   1   6    5.82    0.31
 -10   1  -6    5.56    0.45
  10   1   6    5.03    0.42
 -10   1  -6    5.57    0.38
 -10   2   6    5.29    0.27
 -10  -2  -6    5.40    0.33
  10  -2   6    4.98    0.30
 -10  -2  -6    5.33    0.36
 -10   2   6    4.17    0.26
 -10  -2  -6    4.66    0.35
  10   2   6    4.79    0.28
 -10   2  -6    5.56    0.42
 -10   2  -6    5.81    0.37
  10   2   6    5.75    0.44
  10   2   6    6.46    0.46
 -10   2  -6    5.29    0.42
  10   2   6    5.37    0.31
 -10  -2   6    5.46    0.24
 -10  -3  -6    7.51    0.42
 -10  -3  -6    7.89    0.45
 -10  -3  -6    7.76    0.46
  10  -3   6    7.18    0.38
 -10   3   6    7.56    0.37
 -10   3   6    7.32    0.37
  10   3   6    7.59    0.38
 -10   3  -6    7.30    0.44
 -10  -3   6    7.17    0.35
 -10   3  -6    7.62    0.53
  10   3   6    7.50    0.37
 -10   3  -6    7.27    0.52
  10   3   6    9.14    0.81
 -10  -4  -6    6.52    0.41
  10   4  -6    6.06    0.27
 -10  -4  -6    6.86    0.43
  10   4  -6    6.37    0.27
  10  -4   6    5.71    0.35
 -10  -4  -6    6.44    0.39
 -10   4   6    6.67    0.36
 -10   4   6    5.92    0.35
  10   4  -6    6.64    0.29
  10   4   6    6.03    0.33
 -10  -4   6    6.15    0.34
 -10   4  -6    5.14    0.46
  10   4   6    6.28    0.35
 -10   4  -6    6.34    0.42
 -10   4  -6    7.28    0.53
 -10  -5  -6    2.00    0.27
 -10   5   6    2.29    0.25
 -10   5   6    2.23    0.24
 -10   5   6    2.18    0.25
 -10  -5  -6    2.53    0.31
  10   5  -6    2.18    0.20
  10   5  -6    2.08    0.19
 -10   5  -6    1.35    0.29
 -10   5  -6    1.95    0.34
 -10   5  -6    1.82    0.26
 -10  -5   6    2.11    0.25
  10   5   6    2.15    0.25
  10   5   6    1.93    0.21
 -10  -6  -6    6.53    0.47
  10   6  -6    6.11    0.39
 -10   6   6    6.97    0.42
  10   6  -6    6.15    0.41
 -10  -6  -6    6.24    0.46
 -10   6   6    5.97    0.40
 -10   6   6    6.79    0.43
 -10   6  -6    7.59    0.58
 -10   6  -6    6.14    0.55
 -10   6  -6    6.69    0.58
  10   6   6    5.74    0.35
 -10   6  -6    7.30    0.59
  10   0   7    3.20    0.25
  10   0   7    2.75    0.38
 -10   0  -7    2.68    0.25
 -10   0  -7    4.15    0.55
 -10   0  -7    3.68    0.38
  10  -1   7    7.13    0.39
 -10  -1  -7    7.15    0.67
 -10   1   7    7.41    0.36
 -10  -1  -7    6.69    0.45
 -10   1   7    6.73    0.35
 -10  -1  -7    7.83    0.43
 -10  -1   7    7.09    0.30
 -10   1  -7    7.38    0.50
 -10   1  -7    7.76    0.44
  10   1   7    7.75    0.54
  10   1   7    8.43    0.42
 -10   2   7    0.13    0.08
 -10  -2  -7    0.22    0.12
 -10   2   7    0.16    0.08
  10  -2   7    0.19    0.10
 -10  -2  -7    0.28    0.11
 -10  -2  -7    0.18    0.11
 -10   2  -7    0.22    0.13
  10   2   7    0.26    0.10
 -10   2  -7    0.18    0.09
  10   2   7    0.08    0.07
 -10  -2   7    0.20    0.06
 -10   2  -7    0.05    0.11
 -10  -3  -7    7.00    0.44
  10  -3   7    6.50    0.44
 -10  -3  -7    6.74    0.41
 -10  -3  -7    6.93    0.45
 -10   3   7    7.52    0.39
 -10   3   7    7.02    0.38
 -10   3  -7    7.10    0.52
  10   3   7    6.45    0.55
 -10   3  -7    6.69    0.51
  10   3   7    6.57    0.36
 -10   3  -7    7.07    0.44
 -10  -4  -7    9.78    0.57
  10   4  -7   10.45    0.40
 -10   4   7   10.76    0.52
  10   4  -7    9.95    0.38
 -10  -4  -7   11.07    0.58
 -10   4   7    9.47    0.50
  10  -4   7   11.08    0.53
  10   4   7   10.18    0.49
 -10   4  -7   10.02    0.67
 -10   4  -7   11.06    0.59
 -10   4  -7   10.04    0.67
 -10  -4   7    9.94    0.50
 -10  -5  -7    7.88    0.51
 -10   5   7    8.11    0.47
 -10   5   7    8.36    0.46
 -10  -5  -7    8.17    0.52
 -10   5   7    8.89    0.49
  10   5  -7    8.32    0.41
  10   5  -7    9.48    0.51
 -10   5  -7    9.17    0.55
 -10   5  -7    7.66    0.62
  10   5   7    8.62    0.45
 -10  -5   7    8.34    0.48
 -10   5  -7    7.97    0.62
 -10   0  -8    0.32    0.14
 -10   0  -8   -0.02    0.10
 -10   0   8   -0.02    0.04
 -10   0  -8    0.01    0.07
 -10   1   8    5.64    0.33
 -10  -1  -8    6.10    0.43
 -10   1   8    5.42    0.27
 -10  -1  -8    5.48    0.37
 -10   1   8    5.33    0.32
 -10  -1  -8    5.20    0.41
 -10   1  -8    5.47    0.38
 -10   1  -8    5.31    0.43
 -10   1  -8    6.17    0.45
 -10  -1   8    5.36    0.27
 -10   2   8    5.62    0.34
 -10   2   8    5.89    0.35
 -10  -2  -8    5.71    0.42
 -10  -2  -8    5.87    0.41
 -10  -2  -8    5.70    0.38
  10  -2   8    5.12    0.36
 -10   2  -8    6.17    0.48
 -10   2  -8    5.76    0.47
 -10   2  -8    5.55    0.39
  10   2   8    5.87    0.35
 -10  -3  -8    0.62    0.15
 -10  -3  -8    0.47    0.16
 -10  -3  -8    0.56    0.17
 -10   3   8    0.58    0.13
 -10   3   8    0.46    0.14
 -10  -3   8    0.71    0.14
  10   3   8    0.30    0.11
 -10   3  -8    0.64    0.20
 -10   3  -8    0.76    0.18
 -10   3  -8    0.69    0.21
 -10   4   8    0.55    0.14
 -10  -4  -8    0.80    0.19
 -10  -4  -8    0.69    0.19
 -10   4   8    0.69    0.15
 -10   4  -8    0.31    0.17
 -10   4  -8    0.46    0.16
 -10  -4   8    0.51    0.14
  10   4   8    0.51    0.16
 -10   4  -8    0.68    0.21
 -10   5   8    2.01    0.27
  10   5  -8    1.83    0.16
  10   5  -8    1.57    0.19
 -10   5   8    2.12    0.27
 -10  -5  -8    1.56    0.25
 -10  -5  -8    1.53    0.26
 -10   5  -8    1.45    0.24
  10   5   8    1.63    0.22
 -10   5  -8    2.33    0.40
 -10   5  -8    1.92    0.35
 -10   0  -9   -0.09    0.08
 -10   0  -9    0.14    0.12
 -10   0   9    0.08    0.06
 -10   0  -9    0.10    0.09
 -10   1   9    1.33    0.16
 -10  -1  -9    1.65    0.28
 -10  -1  -9    1.59    0.26
 -10   1   9    1.87    0.23
 -10  -1  -9    1.55    0.22
 -10   1   9    1.31    0.20
 -10   1  -9    1.20    0.25
 -10   1  -9    1.27    0.26
 -10   1  -9    1.75    0.26
 -10  -1   9    1.80    0.19
 -10   2   9    8.59    0.48
 -10   2   9    9.41    0.50
 -10  -2  -9    8.38    0.54
 -10   2   9    8.55    0.42
 -10  -2  -9    8.87    0.55
 -10  -2  -9    8.18    0.49
 -10   2  -9    8.42    0.51
 -10   2  -9    8.68    0.60
 -10   2  -9    9.03    0.61
 -10  -2   9    9.05    0.44
 -10   3   9    0.42    0.18
 -10  -3  -9    0.58    0.17
 -10  -3  -9    0.52    0.14
 -10  -3  -9    0.39    0.15
 -10   3   9    0.70    0.16
 -10   3   9    0.56    0.23
 -10  -3   9    0.57    0.14
 -10   3  -9    0.67    0.21
 -10   3  -9    0.64    0.17
 -10   3  -9    0.70    0.21
  10   3   9    1.06    0.19
 -10   4   9    2.65    0.31
 -10  -4  -9    2.65    0.34
 -10   4   9    2.79    0.32
 -10  -4  -9    2.65    0.34
 -10   4  -9    2.27    0.37
 -10   4  -9    2.38    0.31
 -10  -4   9    1.91    0.27
  10   4   9    1.98    0.24
 -10   4  -9    2.44    0.37
 -10   0 -10    3.36    0.40
 -10   0 -10    3.58    0.42
 -10   0  10    3.48    0.25
 -10   0 -10    3.40    0.38
 -10   1  10    0.63    0.16
 -10  -1 -10    0.94    0.22
 -10  -1 -10    0.85    0.21
 -10   1  10    0.76    0.14
 -10   1 -10    0.71    0.25
 -10   1 -10    0.89    0.25
 -10   1 -10    0.74    0.22
 -10  -1  10    0.74    0.14
 -10  -2 -10    1.00    0.19
 -10  -2 -10    1.08    0.23
 -10   2  10    0.88    0.16
 -10   2  10    1.34    0.22
 -10   2  10    1.38    0.23
 -10  -2 -10    0.72    0.19
 -10   2 -10    0.71    0.23
 -10   2 -10    1.09    0.27
 -10   2 -10    0.91    0.20
 -10  -2  10    1.29    0.25
 -11   0   0   -0.05    0.03
 -11   0   0    0.05    0.04
 -11   0   0   -0.02    0.03
 -11   1   0    2.84    0.15
 -11   1   0    2.47    0.18
 -11  -1   0    2.77    0.14
 -11  -1   0    2.86    0.14
 -11   1   0    2.46    0.19
 -11  -1   0    2.53    0.16
 -11  -1   0    2.62    0.16
 -11   2   0    0.18    0.08
  11   2   0    0.34    0.08
 -11  -2   0    0.41    0.07
 -11  -2   0    0.22    0.06
 -11  -2   0    0.21    0.06
 -11   2   0    0.32    0.07
  11   2   0    0.19    0.06
 -11   2   0    0.22    0.09
 -11   3   0    6.17    0.37
 -11   3   0    5.17    0.34
 -11  -3   0    6.59    0.29
 -11  -3   0    5.99    0.31
  11   3   0    6.09    0.31
  11   3   0    6.07    0.31
 -11   3   0    6.44    0.32
 -11  -3   0    5.81    0.29
 -11  -3   0    6.16    0.31
 -11  -4   0   13.48    0.57
 -11   4   0   14.10    0.60
 -11   4   0   13.74    0.64
 -11   4   0   13.30    0.64
  11   4   0   14.33    0.65
 -11  -4   0   14.36    0.56
 -11  -4   0   12.98    0.61
 -11  -5   0    8.31    0.48
 -11   5   0    9.19    0.52
 -11   5   0    9.15    0.51
 -11  -5   0    9.83    0.51
 -11   5   0    9.00    0.54
 -11  -5   0    8.90    0.45
 -11   6   0    2.08    0.27
 -11  -6   0    2.13    0.28
 -11  -6   0    1.33    0.21
 -11   6   0    1.78    0.25
 -11   6   0    2.01    0.28
 -11  -6   0    1.76    0.25
 -11  -7   0    0.04    0.12
 -11  -7   0    0.07    0.12
 -11   7   0    0.16    0.11
 -11   7   0    0.04    0.13
 -11   7   0    0.08    0.11
 -11   0  -1   12.65    0.52
 -11   0   1   12.45    0.45
 -11   0   1   12.51    0.45
 -11   0  -1   12.53    0.52
 -11  -1  -1    2.59    0.18
 -11   1   1    2.60    0.17
 -11  -1  -1    2.55    0.18
 -11  -1  -1    2.77    0.17
 -11   1   1    2.75    0.17
 -11  -1   1    2.85    0.14
 -11   1  -1    2.43    0.20
 -11   1  -1    2.46    0.17
 -11  -1   1    2.71    0.14
 -11   1  -1    2.74    0.21
 -11   2   1   31.72    1.14
 -11   2   1   31.46    1.12
 -11  -2  -1   30.62    1.10
 -11   2   1   32.54    1.06
 -11   2   1   31.52    1.12
 -11  -2  -1   31.40    1.11
 -11  -2  -1   31.42    1.09
  11   2   1   30.77    1.14
 -11   2  -1   32.15    1.20
 -11  -2   1   32.36    1.09
 -11   2  -1   31.69    1.13
  11   2   1   30.77    1.15
 -11  -2   1   32.60    1.05
 -11  -2   1   31.93    1.05
 -11  -2   1   32.18    1.09
 -11   2  -1   32.81    1.21
 -11   3   1    0.04    0.06
 -11  -3  -1    0.02    0.06
 -11  -3  -1    0.14    0.07
  11   3  -1   -0.08    0.04
 -11  -3  -1    0.01    0.05
 -11   3   1   -0.05    0.06
 -11   3   1    0.05    0.06
  11   3  -1    0.12    0.05
  11   3   1    0.00    0.06
 -11  -3   1    0.06    0.06
 -11  -3   1    0.09    0.05
  11   3   1    0.09    0.07
 -11   3  -1   -0.07    0.07
 -11   3  -1    0.08    0.09
 -11  -3   1    0.01    0.05
 -11  -3   1    0.02    0.05
 -11   3  -1    0.05    0.06
 -11   4   1   12.28    0.58
  11   4  -1   12.78    0.53
 -11  -4  -1   12.66    0.54
 -11  -4  -1   12.48    0.57
 -11   4   1   12.25    0.58
 -11   4   1   13.21    0.55
 -11  -4  -1   12.48    0.58
 -11   4  -1   12.69    0.58
 -11   4  -1   12.86    0.63
 -11   4  -1   12.42    0.63
 -11  -4   1   12.08    0.57
 -11  -4   1   12.49    0.60
 -11  -4   1   12.37    0.52
 -11  -5  -1    1.00    0.17
 -11  -5  -1    0.85    0.16
 -11   5   1    0.72    0.16
 -11   5   1    1.09    0.19
 -11   5   1    0.66    0.16
  11   5  -1    0.94    0.16
 -11  -5   1    0.77    0.14
 -11   5  -1    0.90    0.19
 -11   5  -1    0.93    0.18
 -11  -5   1    0.92    0.18
 -11  -5   1    0.63    0.15
 -11   5  -1    0.53    0.16
 -11  -6  -1    4.58    0.37
 -11   6   1    4.80    0.36
 -11   6   1    5.12    0.36
 -11  -6  -1    5.07    0.39
 -11   6   1    4.62    0.36
 -11   6  -1    5.09    0.37
 -11  -6   1    4.84    0.33
 -11   6  -1    4.48    0.38
 -11  -6   1    4.52    0.37
 -11   6  -1    5.19    0.40
 -11  -6   1    4.14    0.36
 -11   7   1    0.71    0.18
 -11   7   1    0.69    0.17
 -11   7   1    1.17    0.23
 -11  -7  -1    0.70    0.20
 -11  -7  -1    0.91    0.25
 -11   7  -1    0.96    0.22
 -11   7  -1    0.90    0.20
 -11  -7   1    0.73    0.22
 -11  -7   1    1.21    0.27
 -11   7  -1    0.86    0.21
 -11   0  -2    8.22    0.41
 -11   0  -2    8.56    0.39
 -11   0  -2    8.69    0.42
 -11   1   2   25.47    0.87
 -11  -1  -2   25.63    0.96
 -11  -1  -2   25.45    0.96
 -11   1   2   24.84    0.86
 -11  -1  -2   26.69    0.94
 -11   1   2   26.42    0.88
 -11   1   2   27.05    0.87
  11   1   2   24.97    0.98
 -11  -1   2   24.66    0.84
 -11   1  -2   25.88    0.94
  11   1   2   25.40    0.99
 -11  -1   2   26.41    0.84
 -11   1  -2   26.57    1.00
 -11   1  -2   26.55    1.00
 -11   2   2    2.85    0.17
 -11  -2  -2    2.61    0.20
 -11  -2  -2    2.87    0.20
 -11   2   2    2.92    0.18
 -11  -2  -2    2.82    0.21
 -11   2  -2    2.33    0.27
  11   2   2    2.79    0.23
 -11  -2   2    3.02    0.17
 -11  -2   2    2.91    0.17
 -11   2  -2    2.73    0.21
 -11   2  -2    2.64    0.25
  11   2   2    3.07    0.24
  11   3  -2    1.10    0.08
 -11  -3  -2    0.90    0.14
 -11   3   2    1.12    0.14
 -11  -3  -2    1.07    0.15
 -11   3   2    1.30    0.13
 -11   3   2    1.13    0.14
 -11  -3  -2    1.00    0.14
 -11  -3   2    1.13    0.14
 -11   3  -2    0.89    0.18
 -11   3  -2    1.16    0.21
 -11  -3   2    1.13    0.12
 -11   3  -2    1.06    0.17
 -11  -3   2    1.01    0.14
 -11  -3   2    1.13    0.10
  11   3   2    1.13    0.17
  11   4  -2    6.44    0.31
 -11  -4  -2    7.13    0.36
 -11  -4  -2    7.21    0.39
 -11   4   2    6.54    0.36
  11   4  -2    6.72    0.32
 -11   4   2    6.89    0.37
 -11   4   2    6.70    0.34
 -11  -4  -2    6.30    0.37
 -11   4  -2    6.54    0.44
 -11   4  -2    7.09    0.46
 -11   4  -2    6.18    0.45
 -11  -4   2    6.69    0.38
 -11  -4   2    6.30    0.34
 -11   4  -2    6.85    0.40
 -11  -4   2    7.30    0.47
 -11   5   2    2.54    0.23
 -11   5   2    3.18    0.25
  11   5  -2    3.03    0.21
 -11   5   2    2.57    0.24
 -11  -5  -2    2.40    0.28
 -11  -5  -2    2.36    0.27
 -11  -5   2    2.99    0.28
 -11   5  -2    2.97    0.31
 -11  -5   2    2.96    0.31
 -11  -5   2    2.47    0.22
 -11   5  -2    2.99    0.35
 -11   5  -2    2.90    0.34
 -11   6   2    2.70    0.29
 -11  -6  -2    1.88    0.27
 -11   6   2    2.26    0.26
 -11  -6  -2    2.31    0.29
 -11   6  -2    2.62    0.35
 -11   6  -2    2.63    0.31
 -11  -6   2    2.06    0.28
 -11   6  -2    2.17    0.32
 -11  -6   2    1.97    0.28
 -11  -6   2    2.07    0.24
 -11   7   2    0.08    0.10
 -11   7   2    0.29    0.13
 -11   7   2    0.13    0.11
 -11  -7  -2    0.33    0.15
 -11   7  -2    0.02    0.12
 -11   7  -2    0.41    0.18
 -11   0  -3    0.46    0.11
 -11   0  -3    0.66    0.13
 -11   0  -3    0.54    0.12
 -11   1   3   16.31    0.55
 -11  -1  -3   16.82    0.66
 -11  -1  -3   16.09    0.67
 -11  -1  -3   14.99    0.67
  11   1   3   16.18    0.72
 -11   1  -3   16.62    0.73
 -11   1  -3   16.15    0.72
 -11   1  -3   16.68    0.68
  11   1   3   16.34    0.73
 -11  -2  -3   37.92    1.40
 -11   2   3   40.02    1.30
 -11  -2  -3   39.38    1.40
 -11  -2  -3   39.50    1.38
 -11   2  -3   37.64    1.42
 -11   2  -3   40.26    1.50
 -11   2  -3   41.07    1.51
  11   2   3   39.58    1.47
 -11   3   3   21.32    0.75
 -11  -3  -3   21.61    0.92
 -11   3   3   21.20    0.78
 -11   3   3   21.15    0.77
 -11  -3  -3   21.35    0.83
 -11  -3  -3   20.73    0.84
 -11   3  -3   20.13    1.08
 -11  -3   3   19.43    0.72
 -11  -3   3   20.40    0.72
 -11   3  -3   22.16    0.86
 -11   3  -3   20.59    0.93
 -11  -4  -3    4.18    0.29
  11   4  -3    4.54    0.22
 -11   4   3    4.26    0.26
 -11  -4  -3    4.83    0.31
  11   4  -3    4.18    0.21
 -11  -4  -3    3.31    0.41
 -11   4   3    4.35    0.27
 -11   4   3    4.53    0.26
 -11   4  -3    4.37    0.38
 -11  -4   3    4.36    0.32
 -11   4  -3    4.31    0.32
 -11   4  -3    5.20    0.41
 -11  -4   3    4.45    0.26
 -11   5   3    1.63    0.23
 -11   5   3    1.61    0.20
 -11  -5  -3    1.60    0.21
  11   5  -3    1.45    0.14
 -11  -5  -3    1.54    0.22
 -11  -5   3    1.33    0.20
 -11   5  -3    1.86    0.28
 -11   5  -3    1.79    0.25
 -11   5  -3    1.63    0.28
 -11   5  -3    1.68    0.30
 -11  -5   3    1.68    0.20
 -11   6   3    0.39    0.13
 -11  -6  -3    0.24    0.13
 -11   6   3    0.43    0.12
 -11  -6  -3    0.24    0.13
 -11   6   3    0.34    0.11
 -11   6  -3    0.33    0.16
 -11   6  -3    0.41    0.17
 -11  -6   3    0.26    0.11
 -11   6  -3    0.53    0.19
 -11   6  -3    0.44    0.16
 -11   7   3    7.79    0.46
 -11   7   3    7.05    0.46
 -11   7   3    7.29    0.47
 -11  -7  -3    6.80    0.51
 -11   7  -3    6.29    0.53
 -11   7  -3    7.35    0.50
 -11   7  -3    7.14    0.56
 -11   0  -4    2.02    0.24
 -11   0  -4    2.81    0.22
 -11   0  -4    2.59    0.28
 -11  -1  -4   45.64    1.65
 -11  -1  -4   45.90    1.61
 -11  -1  -4   46.13    1.64
 -11   1  -4   44.74    1.67
 -11   1  -4   48.22    1.75
 -11   1  -4   46.14    1.75
  11   1   4   54.24    2.02
 -11  -2  -4   25.99    1.01
 -11   2   4   25.82    0.88
 -11   2   4   25.21    0.88
 -11  -2  -4   26.73    1.02
 -11  -2  -4   25.91    0.98
 -11   2  -4   24.87    0.99
 -11   2  -4   24.91    1.06
 -11   2  -4   25.80    1.07
 -11   3   4    7.77    0.35
 -11  -3  -4    8.38    0.43
 -11  -3  -4    7.89    0.43
 -11  -3  -4    8.05    0.44
 -11   3   4    8.01    0.35
 -11   3  -4    8.08    0.52
 -11   3  -4    7.77    0.51
  11   3   4    8.19    0.49
 -11  -3   4    7.35    0.32
 -11   4   4   14.58    0.59
 -11   4   4   14.26    0.59
 -11  -4  -4   13.96    0.63
 -11  -4  -4   14.96    0.66
 -11  -4  -4   14.06    0.66
  11   4  -4   14.49    0.52
  11   4  -4   14.18    0.52
 -11   4   4   14.24    0.58
  11  -4   4   13.81    0.50
 -11   4  -4   14.07    0.68
 -11  -4   4   13.52    0.57
 -11   4  -4   14.09    0.77
 -11   4  -4   13.91    0.76
  11   5  -4    2.16    0.25
 -11   5   4    2.43    0.21
 -11   5   4    2.37    0.25
 -11   5   4    2.22    0.21
  11   5  -4    2.42    0.21
 -11  -5  -4    2.74    0.30
 -11  -5  -4    2.97    0.28
 -11   5  -4    2.33    0.30
 -11   5  -4    1.95    0.31
 -11   5  -4    2.72    0.37
 -11   5  -4    2.41    0.35
 -11  -5   4    2.30    0.24
 -11   5  -4    3.01    0.41
 -11  -6  -4    3.32    0.37
 -11  -6  -4    2.86    0.33
 -11   6   4    3.43    0.28
 -11   6   4    3.11    0.27
 -11   6   4    3.10    0.26
 -11   6  -4    2.73    0.33
 -11  -6   4    3.19    0.31
 -11   6  -4    3.31    0.44
 -11   6  -4    3.57    0.44
 -11   6  -4    2.36    0.37
 -11   6  -4    3.69    0.43
  11   0   5   51.77    1.69
  11   0   5   49.56    1.94
 -11   0  -5   53.00    1.89
 -11   0  -5   54.04    1.84
 -11   0  -5   53.55    1.97
  11   0   5   51.30    1.68
 -11  -1  -5   21.06    0.90
  11  -1   5   21.52    0.74
 -11  -1  -5   21.74    0.86
 -11   1   5   21.20    0.71
  11   1   5   21.25    0.73
 -11   1  -5   20.20    0.86
  11   1   5   21.29    0.72
 -11   1  -5   21.69    0.93
  11   1   5   20.72    0.95
 -11   2   5   36.95    1.23
 -11  -2  -5   37.41    1.38
 -11   2   5   36.37    1.23
 -11  -2  -5   35.84    1.47
  11  -2   5   35.94    1.22
 -11  -2  -5   35.99    1.43
 -11   2  -5   34.18    1.75
  11   2   5   36.29    1.18
 -11   2  -5   34.90    1.43
  11   2   5   36.24    1.44
 -11   2  -5   36.81    1.37
  11   2   5   35.92    1.19
 -11  -3  -5    0.11    0.10
 -11   3   5    0.06    0.06
 -11  -3  -5   -0.01    0.07
 -11  -3  -5    0.10    0.08
  11   3   5    0.13    0.05
 -11  -3   5    0.05    0.05
  11   3   5    0.15    0.06
 -11   3  -5    0.04    0.11
 -11   3  -5   -0.02    0.07
 -11   3  -5    0.11    0.11
 -11   4   5    1.11    0.15
 -11  -4  -5    0.59    0.15
 -11  -4  -5    0.91    0.17
 -11  -4  -5    0.68    0.14
  11  -4   5    0.66    0.11
 -11   4   5    0.90    0.13
 -11   4  -5    0.87    0.23
  11   4   5    0.90    0.11
 -11  -4   5    0.80    0.14
  11   4   5    0.96    0.11
 -11   4  -5    0.82    0.21
 -11   4  -5    0.69    0.16
  11   5  -5    2.53    0.20
 -11   5   5    2.63    0.23
  11  -5   5    2.76    0.19
 -11   5   5    2.57    0.22
 -11  -5  -5    2.60    0.30
 -11   5   5    2.41    0.22
 -11  -5  -5    2.07    0.26
 -11   5  -5    1.90    0.32
 -11  -5   5    2.50    0.23
 -11   5  -5    2.59    0.38
 -11   5  -5    2.18    0.28
 -11   5  -5    2.35    0.36
  11   5   5    2.62    0.17
 -11   6   5    7.30    0.45
  11   6  -5    7.79    0.43
  11  -6   5    7.77    0.38
 -11   6   5    8.14    0.45
 -11  -6  -5    8.31    0.53
  11   6  -5    8.05    0.45
 -11   6   5    8.15    0.46
  11   6   5    8.16    0.39
 -11   6  -5    7.41    0.61
 -11   6  -5    8.54    0.63
  11   6   5    7.53    0.34
 -11   6  -5    7.72    0.62
 -11   6  -5    7.93    0.62
 -11   0  -6    4.92    0.38
  11   0   6    5.47    0.43
  11   0   6    5.35    0.28
 -11   0  -6    4.94    0.34
 -11   0  -6    5.11    0.38
 -11  -1  -6    0.98    0.18
 -11  -1  -6    1.79    0.25
 -11   1   6    1.26    0.11
 -11  -1  -6    1.52    0.21
 -11   1   6    1.32    0.11
  11  -1   6    1.28    0.15
  11   1   6    0.97    0.21
  11   1   6    1.26    0.15
 -11   1  -6    1.15    0.19
 -11   1  -6    1.09    0.21
 -11   1  -6    1.28    0.23
 -11   2   6    3.08    0.19
 -11  -2  -6    2.37    0.28
 -11   2   6    2.83    0.19
 -11  -2  -6    2.71    0.25
 -11  -2  -6    2.59    0.29
  11  -2   6    2.55    0.20
 -11   2  -6    2.97    0.35
  11   2   6    2.66    0.19
 -11   2  -6    2.63    0.34
 -11  -2   6    2.25    0.13
 -11   2  -6    2.42    0.29
 -11  -3  -6    4.15    0.32
 -11   3   6    4.05    0.25
 -11  -3  -6    4.37    0.34
  11  -3   6    4.23    0.26
 -11   3   6    3.93    0.25
 -11  -3  -6    3.60    0.29
  11   3   6    4.14    0.25
 -11   3  -6    4.13    0.39
 -11   3  -6    4.80    0.41
 -11   3  -6    3.13    0.30
 -11  -3   6    3.83    0.23
  11   3   6    4.04    0.24
 -11   4   6    0.54    0.12
 -11  -4  -6    0.28    0.12
 -11   4   6    0.44    0.12
 -11  -4  -6    0.55    0.15
 -11  -4  -6    0.44    0.13
  11  -4   6    0.31    0.10
  11   4   6    0.48    0.10
 -11  -4   6    0.59    0.12
  11   4   6    0.24    0.08
 -11   4  -6    0.46    0.18
 -11   4  -6    0.45    0.14
 -11   4  -6    0.38    0.18
  11   5  -6    4.28    0.22
 -11  -5  -6    4.60    0.36
 -11   5   6    3.94    0.29
 -11  -5  -6    3.70    0.33
  11   5  -6    3.81    0.23
 -11   5   6    3.96    0.29
 -11   5   6    4.19    0.30
 -11   5  -6    3.91    0.47
 -11   5  -6    3.73    0.34
  11   5   6    3.84    0.24
  11   5   6    4.20    0.26
 -11   5  -6    3.60    0.45
 -11  -5   6    3.84    0.30
 -11   6   6    1.00    0.19
 -11  -6  -6    1.32    0.24
 -11  -6  -6    1.18    0.24
  11  -6   6    1.27    0.19
  11   6  -6    1.06    0.18
 -11   6   6    1.14    0.20
  11   6  -6    1.70    0.21
 -11   6   6    1.01    0.19
 -11   6  -6    0.93    0.20
  11   6   6    1.33    0.16
  11   6   6    1.20    0.16
 -11   6  -6    1.07    0.28
 -11   6  -6    0.81    0.31
 -11   6  -6    1.63    0.32
 -11   6  -6    1.19    0.28
  11   0   7    2.11    0.21
 -11   0  -7    2.13    0.25
 -11   0  -7    2.19    0.30
 -11   0  -7    1.70    0.25
 -11   1   7    6.86    0.32
 -11  -1  -7    6.11    0.39
 -11   1   7    6.54    0.32
 -11  -1  -7    6.68    0.44
  11  -1   7    6.41    0.36
 -11  -1  -7    6.47    0.44
 -11  -1   7    6.28    0.26
 -11   1  -7    6.54    0.47
 -11   1  -7    6.34    0.46
  11   1   7    6.97    0.34
 -11   1  -7    6.21    0.41
  11   1   7    6.88    0.36
 -11  -2  -7   18.82    0.80
  11  -2   7   17.84    0.73
 -11   2   7   17.95    0.70
 -11   2   7   16.73    0.69
 -11  -2  -7   17.70    0.82
 -11  -2  -7   18.00    0.83
 -11   2  -7   18.28    0.90
  11   2   7   18.46    0.71
  11   2   7   17.47    0.72
 -11   2  -7   17.95    0.90
 -11  -2   7   16.79    0.65
 -11   2  -7   17.89    0.81
 -11  -3  -7    5.26    0.40
 -11   3   7    6.34    0.34
 -11  -3  -7    6.08    0.38
 -11   3   7    5.97    0.34
 -11  -3  -7    5.04    0.38
  11   3   7    5.74    0.33
 -11   3  -7    5.03    0.45
 -11  -3   7    5.40    0.36
 -11   3  -7    5.73    0.47
  11   3   7    5.63    0.31
 -11   3  -7    5.09    0.38
 -11   4   7    7.61    0.42
 -11  -4  -7    7.60    0.45
 -11  -4  -7    8.06    0.50
 -11   4   7    6.93    0.43
 -11  -4  -7    7.21    0.47
  11   4   7    7.57    0.38
 -11   4  -7    6.55    0.54
 -11  -4   7    7.45    0.40
 -11   4  -7    6.69    0.46
 -11   4  -7    6.82    0.55
 -11  -5  -7    4.64    0.39
 -11  -5  -7    4.21    0.37
 -11   5   7    4.83    0.34
 -11   5   7    4.52    0.32
 -11   5   7    4.17    0.32
 -11   5  -7    4.08    0.51
 -11   5  -7    4.42    0.38
  11   5   7    4.63    0.29
 -11  -5   7    4.35    0.33
 -11   5  -7    4.09    0.50
 -11   0  -8    0.10    0.12
 -11   0  -8    0.06    0.11
 -11   0  -8    0.12    0.09
 -11   0   8    0.14    0.06
 -11  -1  -8    2.15    0.31
 -11  -1  -8    1.53    0.25
 -11  -1  -8    1.41    0.22
 -11   1   8    1.86    0.19
 -11  -1   8    1.77    0.14
 -11   1  -8    2.07    0.31
 -11   1  -8    1.43    0.23
 -11   1  -8    1.56    0.28
 -11  -2  -8    0.75    0.18
 -11   2   8    0.73    0.13
 -11  -2  -8    0.65    0.16
 -11  -2  -8    0.79    0.18
 -11   2   8    0.66    0.13
 -11  -2   8    0.83    0.13
 -11   2  -8    0.94    0.22
 -11   2  -8    0.94    0.19
 -11   2  -8    0.54    0.19
  11   2   8    0.80    0.15
 -11   3   8    0.15    0.10
 -11  -3  -8    0.25    0.13
 -11  -3  -8    0.03    0.08
 -11   3   8    0.24    0.10
 -11  -3  -8    0.04    0.10
 -11   3  -8    0.31    0.13
 -11   3  -8    0.22    0.16
  11   3   8    0.13    0.10
 -11  -3   8    0.24    0.09
  11   3   8    0.14    0.09
 -11   3  -8    0.40    0.19
 -11   4   8    1.44    0.21
 -11  -4  -8    1.57    0.25
 -11   4   8    1.30    0.20
 -11  -4  -8    1.17    0.21
 -11   4  -8    1.29    0.28
 -11   4  -8    1.19    0.23
 -11  -4   8    1.26    0.20
  11   4   8    1.43    0.20
 -11   4  -8    0.97    0.24
 -11   0  -9    0.96    0.19
 -11   0  -9    1.04    0.24
 -11   0   9    1.17    0.15
 -11   0  -9    0.96    0.22
 -11  -1  -9    8.28    0.53
 -11  -1  -9    6.80    0.45
 -11   1   9    7.13    0.35
 -11  -1  -9    6.98    0.51
 -11  -1   9    6.07    0.34
 -11   1  -9    6.85    0.52
 -11   1  -9    8.13    0.54
 -11   1  -9    7.18    0.45
 -11   2   9    5.00    0.29
 -11  -2  -9    5.22    0.42
 -11   2   9    5.11    0.34
 -11  -2  -9    4.86    0.44
 -11   2   9    5.00    0.34
 -11  -2  -9    4.65    0.41
 -11   2  -9    4.91    0.45
 -11  -2   9    4.70    0.30
 -11   2  -9    4.94    0.45
 -11   2  -9    4.97    0.46
 -11  -3  -9    1.21    0.21
 -11  -3  -9    1.63    0.26
 -11   3   9    1.39    0.22
 -11   3   9    1.15    0.20
 -11  -3  -9    1.02    0.21
  11   3   9    1.49    0.21
 -11  -3   9    1.69    0.22
 -11   3  -9    1.58    0.31
 -11   3  -9    1.27    0.22
 -11   3  -9    1.46    0.29
 -11   0 -10    0.77    0.17
 -11   0 -10    1.31    0.27
 -11   0 -10    1.36    0.27
 -11   0  10    0.98    0.16
 -12   0   0    2.12    0.15
 -12   0   0    1.87    0.15
 -12   0   0    2.15    0.13
 -12   1   0   10.01    0.44
 -12  -1   0   10.29    0.39
 -12   1   0    9.77    0.44
 -12  -1   0    9.92    0.41
 -12   1   0    9.82    0.39
 -12  -1   0   10.27    0.40
 -12  -2   0    0.92    0.11
 -12   2   0    0.91    0.15
 -12   2   0    1.29    0.14
 -12   2   0    1.03    0.16
  12   2   0    1.01    0.11
 -12  -2   0    0.92    0.11
 -12  -2   0    0.99    0.11
 -12  -2   0    0.95    0.11
 -12   3   0   16.54    0.70
 -12   3   0   15.59    0.64
 -12  -3   0   16.30    0.65
  12   3   0   15.55    0.62
 -12  -3   0   16.42    0.61
 -12   3   0   15.72    0.70
 -12  -3   0   15.70    0.61
 -12  -3   0   15.43    0.63
  12   4   0   -0.04    0.05
 -12  -4   0   -0.01    0.06
 -12  -4   0    0.02    0.05
 -12  -4   0    0.17    0.08
 -12  -4   0    0.11    0.08
 -12   4   0    0.03    0.08
 -12   4   0    0.03    0.07
[truncated: 63,716 more chars]
