# Supplementary material for: Iridium-Catalyzed Regio- and Diastereoselective Synthesis of C-Substituted Piperazines
Source: ACS Catal. 2023 Feb 16;13(5):3148–52. doi: 10.1021/acscatal.2c05895 (PMC9990149; doi:10.1021/acscatal.2c05895)
Supplement: Supplementary file 5 — cs2c05895_si_005.cif [file cs2c05895_si_005.cif]

 
data_ctb114as
 
_audit_creation_method            'SHELXL-2016/6'
_shelx_SHELXL_version_number      '2016/6'
_chemical_name_systematic         ?
_chemical_name_common             ?
_chemical_melting_point           ?
_chemical_formula_moiety          'C22 H32 N4'
_chemical_formula_sum             'C22 H32 N4' 
_chemical_formula_weight          352.51

loop_
 _atom_type_symbol
 _atom_type_description
 _atom_type_scat_dispersion_real
 _atom_type_scat_dispersion_imag
 _atom_type_scat_source
 'C'  'C'   0.0033   0.0016
 'International Tables Vol C Tables 4.2.6.8 and 6.1.1.4'
 'H'  'H'   0.0000   0.0000
 'International Tables Vol C Tables 4.2.6.8 and 6.1.1.4'
 'N'  'N'   0.0061   0.0033
 'International Tables Vol C Tables 4.2.6.8 and 6.1.1.4'
 
_space_group_crystal_system       monoclinic
_space_group_IT_number            14
_space_group_name_H-M_alt         'P 21/c'
_space_group_name_Hall            '-P 2ybc'
 
_shelx_space_group_comment
;
The symmetry employed for this shelxl refinement is uniquely defined
by the following loop, which should always be used as a source of
symmetry information in preference to the above space-group names.
They are only intended as comments.
;
 
loop_
 _space_group_symop_operation_xyz
 'x, y, z'
 '-x, y+1/2, -z+1/2'
 '-x, -y, -z'
 'x, -y-1/2, z-1/2'
 
_cell_length_a                    12.2887(9)
_cell_length_b                    17.1325(12)
_cell_length_c                    10.5798(7)
_cell_angle_alpha                 90
_cell_angle_beta                  113.0110(10)
_cell_angle_gamma                 90
_cell_volume                      2050.2(2)
_cell_formula_units_Z             4
_cell_measurement_temperature     100(2)
_cell_measurement_reflns_used     7671
_cell_measurement_theta_min       2.16
_cell_measurement_theta_max       28.34
 
_exptl_crystal_description        "irregular block"
_exptl_crystal_colour             colourless
_exptl_crystal_density_meas       ?
_exptl_crystal_density_method     ?
_exptl_crystal_density_diffrn     1.142          
_exptl_crystal_F_000              768
_exptl_transmission_factor_min    ?
_exptl_transmission_factor_max    ?
_exptl_crystal_size_max           0.420
_exptl_crystal_size_mid           0.310
_exptl_crystal_size_min           0.250
_exptl_absorpt_coefficient_mu     0.069
_shelx_estimated_absorpt_T_min    0.972
_shelx_estimated_absorpt_T_max    0.983
_exptl_absorpt_correction_type    multi-scan
_exptl_absorpt_correction_T_min   0.8565
_exptl_absorpt_correction_T_max   0.9703
_exptl_absorpt_process_details    
; 
  SADABS-2008/1: Area-Detector Absorption Correction. Bruker-AXS 
; 
_exptl_absorpt_special_details    ?
_diffrn_ambient_temperature       100(2)
_diffrn_radiation_wavelength      0.71073
_diffrn_radiation_type            MoK\a
_diffrn_source                    'normal-focus sealed tube'
_diffrn_radiation_monochromator   graphite
_diffrn_measurement_device_type   'Bruker SMART APEX CCD system'
_diffrn_measurement_method        '\w rotations with narrow frames'
_diffrn_detector_area_resol_mean  8.26
_diffrn_reflns_number             23175
_diffrn_reflns_av_unetI/netI      0.0200
_diffrn_reflns_av_R_equivalents   0.0273
_diffrn_reflns_limit_h_min        -15
_diffrn_reflns_limit_h_max        15
_diffrn_reflns_limit_k_min        -21
_diffrn_reflns_limit_k_max        21
_diffrn_reflns_limit_l_min        -13
_diffrn_reflns_limit_l_max        13
_diffrn_reflns_theta_min          1.800
_diffrn_reflns_theta_max          26.999
_diffrn_reflns_theta_full         25.242
_diffrn_measured_fraction_theta_max   0.996
_diffrn_measured_fraction_theta_full  0.999
_diffrn_reflns_Laue_measured_fraction_max    0.996
_diffrn_reflns_Laue_measured_fraction_full   0.999
_diffrn_reflns_point_group_measured_fraction_max   0.996
_diffrn_reflns_point_group_measured_fraction_full  0.999
_reflns_number_total              4466
_reflns_number_gt                 3605
_reflns_threshold_expression      'I > 2\s(I)'
_reflns_Friedel_coverage          0.000
_reflns_Friedel_fraction_max      .
_reflns_Friedel_fraction_full     .
 
_reflns_special_details
;
 Reflections were merged by SHELXL according to the crystal
 class for the calculation of statistics and refinement.
 
 _reflns_Friedel_fraction is defined as the number of unique
 Friedel pairs measured divided by the number that would be
 possible theoretically, ignoring centric projections and
 systematic absences.
;
 
_computing_data_collection       'APEX2 v. 4.0 (Bruker AXS, 2008)'
_computing_cell_refinement       'SAINT+ v. 7.56A (Bruker AXS, 2008)'
_computing_data_reduction        'SAINT+ v. 7.56A (Bruker AXS, 2008)'
_computing_structure_solution    
;
SHELX97 - Programs for Crystal Structure Analysis (Release 97-2). 
G. M. Sheldrick, Institut fur Anorganische Chemie der Universitat, 
Tammanstrasse 4, D-3400 Gottingen, Germany, 1998.
;
_computing_structure_refinement 'SHELXL-2016/6 (Sheldrick, 2016)'
_computing_molecular_graphics    
;
ORTEP3 for Windows - L. J. Farrugia, 
J. Appl. Crystallogr. 1997, 30, 565.
;
_computing_publication_material   ?
_refine_special_details           ?
_refine_ls_structure_factor_coef  Fsqd
_refine_ls_matrix_type            full
_refine_ls_weighting_scheme       calc
_refine_ls_weighting_details
'w=1/[\s^2^(Fo^2^)+(0.0457P)^2^+0.5970P] where P=(Fo^2^+2Fc^2^)/3'
_atom_sites_solution_primary      direct
_atom_sites_solution_secondary    difmap
_atom_sites_solution_hydrogens    mixed
_refine_ls_hydrogen_treatment     mixed
_refine_ls_extinction_method      none
_refine_ls_extinction_coef        .
_refine_ls_number_reflns          4466
_refine_ls_number_parameters      261
_refine_ls_number_restraints      0
_refine_ls_R_factor_all           0.0513
_refine_ls_R_factor_gt            0.0387
_refine_ls_wR_factor_ref          0.1039
_refine_ls_wR_factor_gt           0.0945
_refine_ls_goodness_of_fit_ref    1.021
_refine_ls_restrained_S_all       1.021
_refine_ls_shift/su_max           0.000
_refine_ls_shift/su_mean          0.000
 
loop_
 _atom_site_label
 _atom_site_type_symbol
 _atom_site_fract_x
 _atom_site_fract_y
 _atom_site_fract_z
 _atom_site_U_iso_or_equiv
 _atom_site_adp_type
 _atom_site_occupancy
 _atom_site_site_symmetry_order  
 _atom_site_calc_flag
 _atom_site_refinement_flags_posn
 _atom_site_refinement_flags_adp
 _atom_site_refinement_flags_occupancy
 _atom_site_disorder_assembly
 _atom_site_disorder_group
N1 N 0.17085(8) 0.45277(6) 0.40558(10) 0.0259(2) Uani 1 1 d . . . . .
H1N H 0.102272 0.452590 0.324708 0.029(3) Uiso 1 1 d R . . . .
N2 N 0.25557(8) 0.29399(6) 0.40211(10) 0.0259(2) Uani 1 1 d . . . . .
H2N H 0.327416 0.292173 0.476773 0.033(4) Uiso 1 1 d R . . . .
N3 N 0.17152(9) 0.49721(6) 0.14378(10) 0.0316(2) Uani 1 1 d . . . . .
N4 N 0.48298(9) 0.33400(7) 0.41712(11) 0.0351(3) Uani 1 1 d . . . . .
C2 C 0.27131(10) 0.43833(6) 0.36647(11) 0.0246(2) Uani 1 1 d . . . . .
H2 H 0.3460(10) 0.44595(12) 0.4500(11) 0.030 Uiso 1 1 calc R U . . .
C3 C 0.27230(10) 0.35410(6) 0.31190(11) 0.0247(2) Uani 1 1 d . . . . .
H3 H 0.2068(9) 0.34945(9) 0.2190(13) 0.030 Uiso 1 1 calc R U . . .
C5 C 0.15570(10) 0.30951(7) 0.44327(12) 0.0266(2) Uani 1 1 d . . . . .
H5 H 0.16295(14) 0.2726(5) 0.5188(11) 0.032 Uiso 1 1 calc R U . . .
C6 C 0.15923(10) 0.39297(7) 0.49969(12) 0.0269(2) Uani 1 1 d . . . . .
H6 H 0.0836(11) 0.40206(15) 0.50846(17) 0.032 Uiso 1 1 calc R U . . .
C7 C 0.26865(10) 0.49844(6) 0.26098(11) 0.0262(2) Uani 1 1 d . . . . .
C8 C 0.35971(12) 0.55136(7) 0.28439(14) 0.0341(3) Uani 1 1 d . . . . .
H8 H 0.4274(11) 0.55085(7) 0.3691(14) 0.041 Uiso 1 1 calc R U . . .
C9 C 0.35087(14) 0.60521(8) 0.18256(16) 0.0424(3) Uani 1 1 d . . . . .
H9 H 0.4131(11) 0.6429(7) 0.1962(3) 0.051 Uiso 1 1 calc R U . . .
C10 C 0.25185(14) 0.60398(8) 0.06186(15) 0.0425(3) Uani 1 1 d . . . . .
H10 H 0.2433(2) 0.6406(7) -0.0111(13) 0.051 Uiso 1 1 calc R U . . .
C11 C 0.16529(14) 0.54962(8) 0.04716(13) 0.0389(3) Uani 1 1 d . . . . .
H11 H 0.0945(12) 0.54920(8) -0.0397(14) 0.047 Uiso 1 1 calc R U . . .
C12 C 0.38823(10) 0.33877(6) 0.29804(12) 0.0255(2) Uani 1 1 d . . . . .
C13 C 0.39719(11) 0.33214(7) 0.17166(13) 0.0309(3) Uani 1 1 d . . . . .
H13 H 0.3289(11) 0.33679(10) 0.0891(13) 0.037 Uiso 1 1 calc R U . . .
C14 C 0.50666(12) 0.31869(8) 0.16721(15) 0.0385(3) Uani 1 1 d . . . . .
H14 H 0.51468(18) 0.31295(12) 0.0785(14) 0.046 Uiso 1 1 calc R U . . .
C15 C 0.60464(12) 0.31345(8) 0.28944(16) 0.0387(3) Uani 1 1 d . . . . .
H15 H 0.6819(13) 0.30421(17) 0.29003(16) 0.046 Uiso 1 1 calc R U . . .
C16 C 0.58825(12) 0.32188(8) 0.41064(15) 0.0398(3) Uani 1 1 d . . . . .
H16 H 0.6585(12) 0.31877(10) 0.4978(15) 0.048 Uiso 1 1 calc R U . . .
C17 C 0.03729(10) 0.29277(7) 0.32439(12) 0.0290(3) Uani 1 1 d . . . . .
H17A H -0.0268(7) 0.30056(11) 0.3577(3) 0.035 Uiso 1 1 calc R U . . .
H17B H 0.02590(16) 0.3316(4) 0.2511(7) 0.035 Uiso 1 1 calc R U . . .
C18 C 0.02422(10) 0.21118(7) 0.26152(13) 0.0310(3) Uani 1 1 d . . . . .
H18 H 0.0837(9) 0.20557(11) 0.2187(6) 0.037 Uiso 1 1 calc R U . . .
C19 C 0.04802(13) 0.14788(8) 0.36995(15) 0.0438(3) Uani 1 1 d . . . . .
H19A H 0.0011(9) 0.1589(4) 0.4271(9) 0.066 Uiso 1 1 calc R U . . .
H19B H 0.1345(8) 0.1471(4) 0.4304(9) 0.066 Uiso 1 1 calc R U . . .
H19C H 0.0242(9) 0.0958(5) 0.3238(4) 0.066 Uiso 1 1 calc R U . . .
C20 C -0.09901(12) 0.20097(9) 0.14905(15) 0.0447(3) Uani 1 1 d . . . . .
H20A H -0.1057(4) 0.1481(6) 0.1076(9) 0.067 Uiso 1 1 calc R U . . .
H20B H -0.1123(4) 0.2413(6) 0.0768(9) 0.067 Uiso 1 1 calc R U . . .
H20C H -0.1595(6) 0.2068(6) 0.1894(5) 0.067 Uiso 1 1 calc R U . . .
C21 C 0.25749(10) 0.40142(7) 0.64338(12) 0.0280(3) Uani 1 1 d . . . . .
H21A H 0.2375(2) 0.3678(3) 0.7079(6) 0.034 Uiso 1 1 calc R U . . .
H21B H 0.3324(7) 0.3813(2) 0.64045(12) 0.034 Uiso 1 1 calc R U . . .
C22 C 0.27933(10) 0.48461(7) 0.70126(12) 0.0290(3) Uani 1 1 d . . . . .
H22 H 0.3143(5) 0.5155(5) 0.6465(8) 0.035 Uiso 1 1 calc R U . . .
C23 C 0.36883(12) 0.48278(8) 0.85008(13) 0.0364(3) Uani 1 1 d . . . . .
H23A H 0.3872(7) 0.5380(5) 0.8860(5) 0.055 Uiso 1 1 calc R U . . .
H23B H 0.4439(7) 0.4565(6) 0.85455(19) 0.055 Uiso 1 1 calc R U . . .
H23C H 0.3346(5) 0.4527(6) 0.9082(6) 0.055 Uiso 1 1 calc R U . . .
C24 C 0.16560(12) 0.52493(8) 0.69116(13) 0.0372(3) Uani 1 1 d . . . . .
H24A H 0.1262(6) 0.4931(4) 0.7393(10) 0.056 Uiso 1 1 calc R U . . .
H24B H 0.1121(6) 0.5307(5) 0.5932(9) 0.056 Uiso 1 1 calc R U . . .
H24C H 0.1846(2) 0.5772(5) 0.7344(10) 0.056 Uiso 1 1 calc R U . . .
 
loop_
 _atom_site_aniso_label
 _atom_site_aniso_U_11
 _atom_site_aniso_U_22
 _atom_site_aniso_U_33
 _atom_site_aniso_U_23
 _atom_site_aniso_U_13
 _atom_site_aniso_U_12
N1 0.0242(5) 0.0283(5) 0.0227(5) 0.0009(4) 0.0066(4) 0.0024(4)
N2 0.0218(5) 0.0261(5) 0.0270(5) 0.0027(4) 0.0067(4) 0.0014(4)
N3 0.0379(6) 0.0304(5) 0.0236(5) 0.0014(4) 0.0089(4) 0.0058(4)
N4 0.0251(5) 0.0447(6) 0.0318(5) 0.0044(5) 0.0069(4) 0.0045(4)
C2 0.0227(5) 0.0260(6) 0.0216(5) -0.0007(4) 0.0049(5) 0.0004(4)
C3 0.0228(5) 0.0253(6) 0.0217(5) -0.0002(4) 0.0039(4) 0.0006(4)
C5 0.0238(6) 0.0279(6) 0.0262(6) 0.0019(5) 0.0077(5) -0.0001(4)
C6 0.0242(6) 0.0297(6) 0.0261(6) 0.0003(5) 0.0091(5) 0.0002(4)
C7 0.0300(6) 0.0239(6) 0.0253(6) -0.0019(4) 0.0117(5) 0.0047(4)
C8 0.0335(7) 0.0293(6) 0.0406(7) 0.0001(5) 0.0158(6) 0.0018(5)
C9 0.0498(8) 0.0280(7) 0.0620(9) 0.0054(6) 0.0354(8) 0.0034(6)
C10 0.0638(9) 0.0323(7) 0.0438(8) 0.0134(6) 0.0343(7) 0.0171(6)
C11 0.0541(8) 0.0362(7) 0.0265(6) 0.0041(5) 0.0159(6) 0.0142(6)
C12 0.0257(6) 0.0206(5) 0.0273(6) 0.0003(4) 0.0073(5) 0.0004(4)
C13 0.0324(6) 0.0288(6) 0.0304(6) -0.0045(5) 0.0109(5) -0.0027(5)
C14 0.0432(8) 0.0347(7) 0.0452(8) -0.0078(6) 0.0255(6) -0.0047(6)
C15 0.0308(7) 0.0306(7) 0.0598(9) -0.0003(6) 0.0232(6) 0.0018(5)
C16 0.0260(6) 0.0441(8) 0.0443(8) 0.0068(6) 0.0082(6) 0.0052(5)
C17 0.0231(6) 0.0300(6) 0.0314(6) -0.0011(5) 0.0079(5) 0.0003(5)
C18 0.0249(6) 0.0328(6) 0.0330(6) -0.0049(5) 0.0088(5) -0.0005(5)
C19 0.0472(8) 0.0305(7) 0.0479(8) -0.0017(6) 0.0123(7) -0.0068(6)
C20 0.0323(7) 0.0444(8) 0.0457(8) -0.0132(6) 0.0026(6) -0.0006(6)
C21 0.0284(6) 0.0304(6) 0.0250(6) 0.0016(5) 0.0102(5) -0.0005(5)
C22 0.0302(6) 0.0315(6) 0.0241(6) -0.0006(5) 0.0093(5) -0.0013(5)
C23 0.0348(7) 0.0419(7) 0.0279(6) -0.0063(5) 0.0073(5) 0.0011(6)
C24 0.0379(7) 0.0390(7) 0.0325(7) -0.0043(5) 0.0113(6) 0.0048(6)
 
_geom_special_details
;
 All esds (except the esd in the dihedral angle between two l.s. planes)
 are estimated using the full covariance matrix.  The cell esds are taken
 into account individually in the estimation of esds in distances, angles
 and torsion angles; correlations between esds in cell parameters are only
 used when they are defined by crystal symmetry.  An approximate (isotropic)
 treatment of cell esds is used for estimating esds involving l.s. planes.
;
 
loop_
 _geom_bond_atom_site_label_1
 _geom_bond_atom_site_label_2
 _geom_bond_distance
 _geom_bond_site_symmetry_2
 _geom_bond_publ_flag
N1 C2 1.4684(14) . ?
N1 C6 1.4740(15) . ?
N1 H1N 0.9373 . ?
N2 C3 1.4721(14) . ?
N2 C5 1.4780(14) . ?
N2 H2N 0.9269 . ?
N3 C11 1.3401(16) . ?
N3 C7 1.3437(15) . ?
N4 C16 1.3381(17) . ?
N4 C12 1.3426(15) . ?
C2 C7 1.5096(16) . ?
C2 C3 1.5561(15) . ?
C2 H2 1.003(14) . ?
C3 C12 1.5111(16) . ?
C3 H3 1.001(13) . ?
C5 C17 1.5332(15) . ?
C5 C6 1.5434(16) . ?
C5 H5 0.995(14) . ?
C6 C21 1.5345(16) . ?
C6 H6 0.982(14) . ?
C7 C8 1.3852(17) . ?
C8 C9 1.3900(19) . ?
C8 H8 0.955(15) . ?
C9 C10 1.377(2) . ?
C9 H9 0.967(17) . ?
C10 C11 1.376(2) . ?
C10 H10 0.968(17) . ?
C11 H11 0.988(16) . ?
C12 C13 1.3885(17) . ?
C13 C14 1.3838(18) . ?
C13 H13 0.949(15) . ?
C14 C15 1.383(2) . ?
C14 H14 0.986(16) . ?
C15 C16 1.381(2) . ?
C15 H15 0.961(16) . ?
C16 H16 0.988(16) . ?
C17 C18 1.5292(17) . ?
C17 H17A 0.990(10) . ?
C17 H17B 0.990(10) . ?
C18 C19 1.5217(19) . ?
C18 C20 1.5267(17) . ?
C18 H18 1.004(14) . ?
C19 H19A 1.004(9) . ?
C19 H19B 1.004(9) . ?
C19 H19C 1.004(9) . ?
C20 H20A 0.996(10) . ?
C20 H20B 0.996(10) . ?
C20 H20C 0.996(10) . ?
C21 C22 1.5329(16) . ?
C21 H21A 0.995(10) . ?
C21 H21B 0.995(10) . ?
C22 C24 1.5248(17) . ?
C22 C23 1.5283(16) . ?
C22 H22 0.998(15) . ?
C23 H23A 1.012(9) . ?
C23 H23B 1.012(9) . ?
C23 H23C 1.012(9) . ?
C24 H24A 0.992(9) . ?
C24 H24B 0.992(9) . ?
C24 H24C 0.992(9) . ?
 
loop_
 _geom_angle_atom_site_label_1
 _geom_angle_atom_site_label_2
 _geom_angle_atom_site_label_3
 _geom_angle
 _geom_angle_site_symmetry_1
 _geom_angle_site_symmetry_3
 _geom_angle_publ_flag
C2 N1 C6 112.78(9) . . ?
C2 N1 H1N 107.3 . . ?
C6 N1 H1N 108.9 . . ?
C3 N2 C5 114.05(9) . . ?
C3 N2 H2N 104.4 . . ?
C5 N2 H2N 112.3 . . ?
C11 N3 C7 117.30(12) . . ?
C16 N4 C12 117.55(11) . . ?
N1 C2 C7 108.41(9) . . ?
N1 C2 C3 112.97(9) . . ?
C7 C2 C3 111.07(9) . . ?
N1 C2 H2 108.1 . . ?
C7 C2 H2 108.1 . . ?
C3 C2 H2 108.1 . . ?
N2 C3 C12 108.49(9) . . ?
N2 C3 C2 112.64(9) . . ?
C12 C3 C2 109.97(9) . . ?
N2 C3 H3 108.6 . . ?
C12 C3 H3 108.6 . . ?
C2 C3 H3 108.6 . . ?
N2 C5 C17 110.84(9) . . ?
N2 C5 C6 112.30(9) . . ?
C17 C5 C6 111.40(9) . . ?
N2 C5 H5 107.3 . . ?
C17 C5 H5 107.3 . . ?
C6 C5 H5 107.3 . . ?
N1 C6 C21 110.92(9) . . ?
N1 C6 C5 112.23(9) . . ?
C21 C6 C5 111.27(9) . . ?
N1 C6 H6 107.4 . . ?
C21 C6 H6 107.4 . . ?
C5 C6 H6 107.4 . . ?
N3 C7 C8 122.64(11) . . ?
N3 C7 C2 115.23(10) . . ?
C8 C7 C2 122.13(11) . . ?
C7 C8 C9 118.87(13) . . ?
C7 C8 H8 120.6 . . ?
C9 C8 H8 120.6 . . ?
C10 C9 C8 118.78(13) . . ?
C10 C9 H9 120.6 . . ?
C8 C9 H9 120.6 . . ?
C11 C10 C9 118.61(12) . . ?
C11 C10 H10 120.7 . . ?
C9 C10 H10 120.7 . . ?
N3 C11 C10 123.78(13) . . ?
N3 C11 H11 118.1 . . ?
C10 C11 H11 118.1 . . ?
N4 C12 C13 122.17(11) . . ?
N4 C12 C3 115.10(10) . . ?
C13 C12 C3 122.70(10) . . ?
C14 C13 C12 119.38(12) . . ?
C14 C13 H13 120.3 . . ?
C12 C13 H13 120.3 . . ?
C15 C14 C13 118.79(12) . . ?
C15 C14 H14 120.6 . . ?
C13 C14 H14 120.6 . . ?
C16 C15 C14 118.14(12) . . ?
C16 C15 H15 120.9 . . ?
C14 C15 H15 120.9 . . ?
N4 C16 C15 123.95(13) . . ?
N4 C16 H16 118.0 . . ?
C15 C16 H16 118.0 . . ?
C18 C17 C5 115.63(10) . . ?
C18 C17 H17A 108.4 . . ?
C5 C17 H17A 108.4 . . ?
C18 C17 H17B 108.4 . . ?
C5 C17 H17B 108.4 . . ?
H17A C17 H17B 107.4 . . ?
C19 C18 C20 110.22(11) . . ?
C19 C18 C17 111.53(11) . . ?
C20 C18 C17 110.32(10) . . ?
C19 C18 H18 108.2 . . ?
C20 C18 H18 108.2 . . ?
C17 C18 H18 108.2 . . ?
C18 C19 H19A 109.5 . . ?
C18 C19 H19B 109.5 . . ?
H19A C19 H19B 109.5 . . ?
C18 C19 H19C 109.5 . . ?
H19A C19 H19C 109.5 . . ?
H19B C19 H19C 109.5 . . ?
C18 C20 H20A 109.5 . . ?
C18 C20 H20B 109.5 . . ?
H20A C20 H20B 109.5 . . ?
C18 C20 H20C 109.5 . . ?
H20A C20 H20C 109.5 . . ?
H20B C20 H20C 109.5 . . ?
C22 C21 C6 115.50(10) . . ?
C22 C21 H21A 108.4 . . ?
C6 C21 H21A 108.4 . . ?
C22 C21 H21B 108.4 . . ?
C6 C21 H21B 108.4 . . ?
H21A C21 H21B 107.5 . . ?
C24 C22 C23 110.63(10) . . ?
C24 C22 C21 112.38(10) . . ?
C23 C22 C21 109.61(10) . . ?
C24 C22 H22 108.0 . . ?
C23 C22 H22 108.0 . . ?
C21 C22 H22 108.0 . . ?
C22 C23 H23A 109.5 . . ?
C22 C23 H23B 109.5 . . ?
H23A C23 H23B 109.5 . . ?
C22 C23 H23C 109.5 . . ?
H23A C23 H23C 109.5 . . ?
H23B C23 H23C 109.5 . . ?
C22 C24 H24A 109.5 . . ?
C22 C24 H24B 109.5 . . ?
H24A C24 H24B 109.5 . . ?
C22 C24 H24C 109.5 . . ?
H24A C24 H24C 109.5 . . ?
H24B C24 H24C 109.5 . . ?
 
_refine_diff_density_max    0.249
_refine_diff_density_min   -0.181
_refine_diff_density_rms    0.034

_shelx_res_file
;
TITL ctb114as2 in P2(1)/c
    shelx.res
    created by SHELXL-2016/6 at 16:13:28 on 20-Oct-2022
CELL  0.71073  12.2887  17.1325  10.5798   90.000  113.011   90.000
ZERR     4.00   0.0009   0.0012   0.0007    0.000    0.001    0.000
LATT   1
SYMM  - X, 1/2 + Y, 1/2 - Z
SFAC  C    H    N
UNIT  88 128 16
MERG   2
OMIT    -2.00  54.00
FMAP   2
PLAN   20
SIZE     0.250   0.310   0.420
ACTA
BOND   $H
WPDB  -2
L.S.  10
TEMP  -173.00
WGHT    0.045700    0.597000
FVAR       0.18951
N1    3    0.170846    0.452775    0.405582    11.00000    0.02424    0.02826 =
         0.02269    0.00093    0.00659    0.00242
AFIX   3
H1N   2    0.102272    0.452590    0.324708    11.00000    0.02907
AFIX   0
N2    3    0.255574    0.293990    0.402111    11.00000    0.02175    0.02613 =
         0.02702    0.00271    0.00666    0.00137
AFIX   3
H2N   2    0.327416    0.292173    0.476773    11.00000    0.03303
AFIX   0
N3    3    0.171521    0.497211    0.143783    11.00000    0.03786    0.03037 =
         0.02359    0.00142    0.00895    0.00582
N4    3    0.482979    0.334005    0.417117    11.00000    0.02506    0.04466 =
         0.03184    0.00440    0.00692    0.00446
C2    1    0.271311    0.438329    0.366468    11.00000    0.02274    0.02605 =
         0.02155   -0.00074    0.00491    0.00042
AFIX  14
H2    2    0.346012    0.445951    0.450002    11.00000   -1.20000
AFIX   0
C3    1    0.272295    0.354100    0.311898    11.00000    0.02278    0.02535 =
         0.02172   -0.00019    0.00393    0.00057
AFIX  14
H3    2    0.206771    0.349447    0.219028    11.00000   -1.20000
AFIX   0
C5    1    0.155696    0.309512    0.443270    11.00000    0.02381    0.02785 =
         0.02621    0.00187    0.00771   -0.00015
AFIX  14
H5    2    0.162947    0.272601    0.518778    11.00000   -1.20000
AFIX   0
C6    1    0.159235    0.392967    0.499688    11.00000    0.02420    0.02975 =
         0.02613    0.00029    0.00911    0.00020
AFIX  14
H6    2    0.083562    0.402057    0.508462    11.00000   -1.20000
AFIX   0
C7    1    0.268649    0.498442    0.260979    11.00000    0.03005    0.02391 =
         0.02531   -0.00189    0.01165    0.00471
C8    1    0.359709    0.551358    0.284394    11.00000    0.03352    0.02931 =
         0.04063    0.00008    0.01576    0.00181
AFIX  44
H8    2    0.427420    0.550852    0.369073    11.00000   -1.20000
AFIX   0
C9    1    0.350870    0.605208    0.182561    11.00000    0.04977    0.02800 =
         0.06201    0.00541    0.03540    0.00343
AFIX  44
H9    2    0.413133    0.642857    0.196216    11.00000   -1.20000
AFIX   0
C10   1    0.251845    0.603982    0.061862    11.00000    0.06380    0.03226 =
         0.04381    0.01344    0.03432    0.01710
AFIX  44
H10   2    0.243314    0.640598   -0.011101    11.00000   -1.20000
AFIX   0
C11   1    0.165288    0.549618    0.047158    11.00000    0.05408    0.03617 =
         0.02654    0.00412    0.01593    0.01422
AFIX  44
H11   2    0.094454    0.549200   -0.039656    11.00000   -1.20000
AFIX   0
C12   1    0.388228    0.338770    0.298043    11.00000    0.02569    0.02055 =
         0.02732    0.00031    0.00727    0.00039
C13   1    0.397186    0.332140    0.171663    11.00000    0.03235    0.02880 =
         0.03040   -0.00446    0.01094   -0.00272
AFIX  44
H13   2    0.328862    0.336788    0.089105    11.00000   -1.20000
AFIX   0
C14   1    0.506664    0.318692    0.167210    11.00000    0.04316    0.03466 =
         0.04525   -0.00784    0.02554   -0.00466
AFIX  44
H14   2    0.514678    0.312948    0.078475    11.00000   -1.20000
AFIX   0
C15   1    0.604640    0.313451    0.289441    11.00000    0.03085    0.03057 =
         0.05977   -0.00031    0.02325    0.00175
AFIX  44
H15   2    0.681941    0.304206    0.290028    11.00000   -1.20000
AFIX   0
C16   1    0.588247    0.321879    0.410643    11.00000    0.02599    0.04408 =
         0.04429    0.00676    0.00817    0.00524
AFIX  44
H16   2    0.658506    0.318765    0.497850    11.00000   -1.20000
AFIX   0
C17   1    0.037291    0.292766    0.324391    11.00000    0.02308    0.03001 =
         0.03143   -0.00111    0.00785    0.00028
AFIX  24
H17A  2   -0.026846    0.300563    0.357675    11.00000   -1.20000
H17B  2    0.025900    0.331629    0.251052    11.00000   -1.20000
AFIX   0
C18   1    0.024216    0.211184    0.261517    11.00000    0.02488    0.03283 =
         0.03303   -0.00492    0.00876   -0.00051
AFIX  14
H18   2    0.083702    0.205571    0.218688    11.00000   -1.20000
AFIX   0
C19   1    0.048024    0.147880    0.369946    11.00000    0.04721    0.03048 =
         0.04787   -0.00167    0.01232   -0.00681
AFIX 138
H19A  2    0.001055    0.158939    0.427124    11.00000   -1.50000
H19B  2    0.134535    0.147124    0.430429    11.00000   -1.50000
H19C  2    0.024191    0.095810    0.323826    11.00000   -1.50000
AFIX   0
C20   1   -0.099010    0.200969    0.149054    11.00000    0.03226    0.04437 =
         0.04574   -0.01318    0.00265   -0.00058
AFIX 138
H20A  2   -0.105698    0.148055    0.107611    11.00000   -1.50000
H20B  2   -0.112259    0.241347    0.076764    11.00000   -1.50000
H20C  2   -0.159492    0.206839    0.189394    11.00000   -1.50000
AFIX   0
C21   1    0.257494    0.401420    0.643375    11.00000    0.02837    0.03036 =
         0.02496    0.00159    0.01021   -0.00050
AFIX  24
H21A  2    0.237514    0.367797    0.707934    11.00000   -1.20000
H21B  2    0.332394    0.381259    0.640446    11.00000   -1.20000
AFIX   0
C22   1    0.279328    0.484607    0.701263    11.00000    0.03022    0.03150 =
         0.02409   -0.00065    0.00925   -0.00133
AFIX  14
H22   2    0.314263    0.515523    0.646495    11.00000   -1.20000
AFIX   0
C23   1    0.368829    0.482780    0.850077    11.00000    0.03475    0.04193 =
         0.02793   -0.00630    0.00734    0.00109
AFIX 138
H23A  2    0.387241    0.537989    0.886028    11.00000   -1.50000
H23B  2    0.443934    0.456463    0.854548    11.00000   -1.50000
H23C  2    0.334552    0.452681    0.908153    11.00000   -1.50000
AFIX   0
C24   1    0.165603    0.524931    0.691157    11.00000    0.03791    0.03904 =
         0.03245   -0.00430    0.01126    0.00482
AFIX 138
H24A  2    0.126175    0.493124    0.739294    11.00000   -1.50000
H24B  2    0.112063    0.530653    0.593166    11.00000   -1.50000
H24C  2    0.184585    0.577249    0.734436    11.00000   -1.50000
AFIX   0
HKLF    4


REM  ctb114as2 in P2(1)/c
REM R1 =  0.0387 for    3605 Fo > 4sig(Fo)  and  0.0513 for all    4466 data
REM    261 parameters refined using      0 restraints

END

WGHT      0.0456      0.5967

REM Highest difference peak  0.249,  deepest hole -0.181,  1-sigma level  0.034
Q1    1   0.1011  0.3017  0.3793  11.00000  0.05    0.25
Q2    1   0.2755  0.3966  0.3399  11.00000  0.05    0.24
Q3    1   0.3289  0.3444  0.2987  11.00000  0.05    0.23
Q4    1   0.2632  0.4422  0.6794  11.00000  0.05    0.23
Q5    1   0.2779  0.4677  0.3141  11.00000  0.05    0.22
Q6    1   0.0368  0.2480  0.3023  11.00000  0.05    0.21
Q7    1   0.1568  0.3520  0.4668  11.00000  0.05    0.20
Q8    1   0.2222  0.4996  0.6978  11.00000  0.05    0.20
Q9    1   0.2833  0.6173  0.1385  11.00000  0.05    0.19
Q10   1   0.2018  0.3009  0.4179  11.00000  0.05    0.18
Q11   1   0.3223  0.4873  0.7749  11.00000  0.05    0.17
Q12   1   0.3262  0.5106  0.2654  11.00000  0.05    0.17
Q13   1  -0.0366  0.2066  0.2161  11.00000  0.05    0.17
Q14   1   0.2525  0.2459  0.3625  11.00000  0.05    0.17
Q15   1   0.3923  0.3127  0.2381  11.00000  0.05    0.16
Q16   1   0.2078  0.4038  0.5719  11.00000  0.05    0.16
Q17   1   0.4621  0.3478  0.1763  11.00000  0.05    0.15
Q18   1   0.1001  0.4778  0.1425  11.00000  0.05    0.14
Q19   1   0.2656  0.3263  0.3507  11.00000  0.05    0.14
Q20   1   0.4430  0.2986  0.1646  11.00000  0.05    0.14
;
_shelx_res_checksum   15001

_shelx_hkl_file
;
   0   0   1    0.29    0.02
   0   0  -1    0.30    0.03
   0   0  -1    0.47    0.03
   0   0  -2  375.25    8.04
   0   0  -2  366.02    8.09
   0   0   2  368.45    7.74
   0   0  -2  363.86    8.33
   0   0  -3    0.00    0.02
   0   0   3    0.00    0.04
   0   0  -3    0.00    0.05
   0   0  -3    0.02    0.05
   0   0  -4  119.18    2.66
   0   0  -4  115.08    2.74
   0   0   4  115.87    2.53
   0   0   5    0.02    0.06
   0   0   5   -0.05    0.07
   0   0  -5   -0.02    0.08
   0   0   6    6.96    0.28
   0   0   6    7.13    0.32
   0   0  -6    6.70    0.32
   0   0  -7   -0.07    0.10
   0   0   7    0.00    0.09
   0   0   7   -0.03    0.08
   0   0   8    8.12    0.35
   0   0   8    7.65    0.39
   0   0  -8    7.39    0.39
   0   0   9    0.08    0.13
   0   0   9    0.01    0.13
   0   0  -9   -0.07    0.13
   0   0  10   -0.27    0.12
   0   0 -10    0.00    0.14
   0   0  10   -0.16    0.11
   0   0 -11    0.19    0.14
   0   0  11   -0.06    0.15
   0   0  12    0.69    0.20
   0   0 -12    0.87    0.20
   0   1   0    0.00    0.01
   0  -1   0    0.01    0.01
   0   1   1   71.45    1.53
   0   1  -1   73.33    1.59
   0   1   1   68.51    1.59
   0   1  -1   71.86    1.57
   0  -1  -1   70.81    1.59
   0  -1   1   71.34    1.64
   0   1   2  361.49    7.66
   0   1  -2  365.41    7.95
   0   1  -2  376.68    7.90
   0  -1   2  354.72    7.66
   0  -1  -2  365.00    7.96
   0  -1   2  360.25    8.25
   0  -1  -2  367.29    8.25
   0   1  -3   40.26    0.91
   0   1  -3   39.65    0.97
   0   1   3   39.69    0.92
   0  -1   3   40.97    1.00
   0  -1  -3   39.52    0.98
   0  -1   3   38.56    0.90
   0  -1  -3   41.97    0.97
   0   1   4   37.95    0.90
   0   1  -4   38.02    0.95
   0   1  -4   38.38    0.86
   0  -1  -4   38.05    0.96
   0  -1   4   37.99    0.98
   0  -1  -4   36.79    0.96
   0  -1   4   37.23    0.88
   0   1   5   18.82    0.53
   0   1  -5   19.03    0.47
   0   1  -5   18.60    0.57
   0  -1   5   19.45    0.58
   0  -1   5   18.66    0.51
   0  -1  -5   18.56    0.56
   0  -1  -5   19.46    0.57
   0   1  -6   19.46    0.61
   0   1   6   19.44    0.56
   0   1   6   19.27    0.60
   0  -1  -6   18.84    0.60
   0  -1   6   19.49    0.62
   0  -1   6   18.93    0.54
   0   1  -7   26.57    0.81
   0   1   7   27.81    0.82
   0   1   7   27.01    0.74
   0  -1   7   27.11    0.73
   0  -1  -7   27.00    0.81
   0  -1   7   25.89    0.81
   0   1   8   24.47    0.73
   0   1   8   24.74    0.80
   0   1  -8   25.20    0.81
   0  -1  -8   25.25    0.81
   0  -1   8   25.53    0.72
   0  -1   8   24.82    0.82
   0   1   9   23.72    0.81
   0   1  -9   23.93    0.81
   0   1   9   24.77    0.75
   0  -1   9   23.90    0.82
   0  -1   9   24.21    0.73
   0  -1  -9   24.46    0.82
   0   1 -10    1.13    0.21
   0   1  10    0.63    0.17
   0   1  10    0.80    0.19
   0  -1  10    0.90    0.19
   0  -1 -10    0.81    0.19
   0   1  11    5.88    0.38
   0   1 -11    5.93    0.39
   0   1  11    6.35    0.41
   0  -1  11    6.14    0.42
   0  -1 -11    6.14    0.41
   0   1 -12    0.96    0.22
   0   1  12    1.03    0.24
   0  -1 -12    1.23    0.23
   0  -1  12    1.28    0.25
   0   2   0   19.59    0.46
   0  -2   0   19.79    0.47
   0   2  -1   74.27    1.62
   0   2   1   70.15    1.59
   0   2   1   72.73    1.56
   0  -2  -1   72.16    1.67
   0  -2   1   70.04    1.67
   0  -2  -1   74.85    1.62
   0   2  -2    9.63    0.26
   0   2   2    9.43    0.24
   0   2   2    9.49    0.27
   0   2  -2    9.21    0.28
   0  -2  -2    9.32    0.27
   0  -2  -2    9.67    0.29
   0  -2   2    9.91    0.29
   0   2  -3    9.06    0.29
   0   2  -3    8.37    0.24
   0   2   3    8.19    0.26
   0  -2  -3    8.19    0.27
   0  -2  -3    8.79    0.29
   0  -2   3    8.22    0.24
   0  -2  -3    8.86    0.22
   0  -2   3    8.86    0.29
   0   2  -4    0.51    0.10
   0   2  -4    0.51    0.06
   0   2   4    0.46    0.08
   0  -2  -4    0.27    0.08
   0  -2  -4    0.44    0.10
   0  -2   4    0.64    0.10
   0  -2   4    0.41    0.07
   0   2  -5    0.70    0.07
   0   2   5    0.58    0.10
   0   2  -5    0.72    0.12
   0  -2   5    0.75    0.11
   0  -2   5    0.57    0.08
   0  -2  -5    0.70    0.12
   0  -2  -5    0.88    0.12
   0   2  -6    4.01    0.16
   0   2   6    3.83    0.22
   0   2  -6    4.50    0.26
   0  -2  -6    4.26    0.25
   0  -2   6    4.02    0.20
   0  -2  -6    4.20    0.26
   0  -2   6    4.43    0.25
   0   2   7    0.04    0.10
   0   2  -7    0.18    0.11
   0   2   7    0.43    0.12
   0  -2  -7    0.19    0.12
   0  -2   7    0.06    0.10
   0  -2   7    0.16    0.09
   0   2   8    5.52    0.31
   0   2  -8    4.72    0.32
   0   2   8    4.70    0.30
   0  -2   8    5.54    0.28
   0  -2  -8    5.29    0.34
   0  -2   8    5.10    0.32
   0   2   9   25.17    0.78
   0   2  -9   26.18    0.84
   0   2   9   25.47    0.85
   0  -2   9   25.00    0.86
   0  -2  -9   25.09    0.84
   0  -2   9   25.41    0.75
   0   2  10    1.97    0.24
   0   2  10    1.74    0.22
   0   2 -10    1.45    0.23
   0  -2  10    1.55    0.24
   0  -2 -10    1.65    0.23
   0   2  11    0.40    0.17
   0   2 -11    0.78    0.19
   0   2  11    0.67    0.19
   0  -2 -11    0.56    0.18
   0  -2  11    1.04    0.23
   0   2  12    3.36    0.35
   0   2 -12    3.44    0.33
   0  -2 -12    4.20    0.36
   0  -2  12    3.29    0.35
   0   3   0    0.60    0.06
   0   3   0    0.74    0.05
   0  -3   0    0.61    0.06
   0  -3   0    0.56    0.05
   0   3  -1  186.77    4.09
   0   3   1  185.80    3.94
   0   3   1  186.29    4.05
   0   3  -1  192.46    4.06
   0  -3  -1  185.17    4.25
   0  -3  -1  187.65    4.10
   0  -3   1  180.44    4.24
   0   3   2   65.45    1.43
   0   3  -2   64.50    1.45
   0   3   2   64.57    1.42
   0   3  -2   63.68    1.48
   0  -3   2   62.92    1.53
   0  -3  -2   63.85    1.50
   0  -3  -2   67.15    1.49
   0   3  -3    1.99    0.11
   0   3   3    1.82    0.12
   0   3  -3    2.01    0.14
   0   3   3    1.93    0.09
   0  -3   3    1.99    0.13
   0  -3  -3    2.01    0.15
   0  -3  -3    1.77    0.12
   0  -3   3    2.04    0.09
   0   3  -4    4.94    0.19
   0   3   4    4.83    0.22
   0   3  -4    4.86    0.23
   0  -3  -4    5.35    0.22
   0  -3  -4    5.06    0.25
   0  -3  -4    5.22    0.16
   0  -3   4    5.29    0.24
   0  -3   4    5.07    0.18
   0   3  -5   11.54    0.34
   0   3  -5   12.46    0.42
   0   3   5   11.78    0.39
   0  -3  -5   11.91    0.40
   0  -3  -5   12.65    0.43
   0  -3   5   11.79    0.35
   0  -3   5   11.84    0.43
   0   3   6    0.02    0.08
   0   3  -6    0.01    0.05
   0   3  -6    0.05    0.09
   0  -3   6    0.02    0.06
   0  -3   6   -0.03    0.07
   0  -3  -6   -0.06    0.09
   0  -3  -6   -0.07    0.09
   0   3  -7    1.25    0.17
   0   3   7    1.07    0.14
   0   3   7    1.17    0.16
   0  -3   7    1.08    0.16
   0  -3  -7    0.85    0.16
   0  -3   7    1.08    0.13
   0   3   8    3.49    0.27
   0   3   8    3.49    0.27
   0   3  -8    3.30    0.27
   0  -3  -8    3.55    0.30
   0  -3   8    3.34    0.23
   0  -3   8    3.50    0.27
   0   3   9    2.82    0.26
   0   3   9    2.57    0.24
   0   3  -9    3.00    0.27
   0  -3  -9    2.44    0.26
   0  -3   9    2.70    0.27
   0   3  10    0.77    0.18
   0   3  10    0.59    0.17
   0   3 -10    0.65    0.19
   0  -3  10    0.67    0.20
   0  -3 -10    0.88    0.20
   0   3 -11   -0.21    0.11
   0   3  11   -0.07    0.14
   0   3  11    0.19    0.16
   0  -3 -11    0.14    0.15
   0  -3  11    0.22    0.17
   0   3  12    0.16    0.18
   0   3 -12    0.23    0.16
   0  -3 -12   -0.16    0.12
   0  -3  12    0.09    0.17
   0   4   0    3.06    0.11
   0   4   0    2.93    0.15
   0  -4   0    3.33    0.14
   0  -4   0    3.07    0.14
   0   4   1  364.06    7.86
   0   4  -1  354.29    7.94
   0   4  -1  378.55    7.88
   0   4   1  363.28    7.65
   0  -4  -1  373.69    7.96
   0  -4   1  349.92    8.24
   0  -4  -1  364.33    8.25
   0   4   2   77.84    1.68
   0   4  -2   75.84    1.72
   0   4   2   74.33    1.70
   0   4  -2   75.45    1.74
   0  -4  -2   81.48    1.77
   0  -4   2   73.57    1.81
   0  -4  -2   77.44    1.77
   0   4  -3   13.11    0.38
   0   4  -3   13.64    0.40
   0   4   3   13.31    0.38
   0   4   3   13.61    0.35
   0  -4  -3   13.84    0.42
   0  -4   3   13.66    0.42
   0  -4  -3   13.62    0.38
   0   4  -4    0.09    0.06
   0   4   4    0.07    0.04
   0   4   4    0.04    0.07
   0   4  -4    0.03    0.07
   0  -4   4    0.15    0.07
   0  -4  -4    0.02    0.08
   0  -4   4   -0.01    0.04
   0  -4  -4    0.07    0.07
   0   4  -5    8.41    0.34
   0   4  -5    8.34    0.28
   0   4   5    8.58    0.32
   0  -4   5    8.37    0.34
   0  -4  -5    8.67    0.24
   0  -4  -5    8.63    0.32
   0  -4  -5    8.42    0.35
   0  -4   5    7.90    0.26
   0   4  -6    6.02    0.23
   0   4   6    5.73    0.28
   0   4  -6    5.63    0.29
   0  -4  -6    5.73    0.28
   0  -4   6    6.26    0.31
   0  -4   6    5.93    0.23
   0  -4  -6    6.14    0.32
   0   4   7   30.03    0.85
   0   4  -7   30.43    0.89
   0  -4   7   29.28    0.91
   0  -4  -7   31.21    0.88
   0  -4   7   30.85    0.78
   0  -4  -7   30.33    0.91
   0   4  -8    3.19    0.26
   0   4   8    3.46    0.28
   0   4   8    3.39    0.26
   0  -4   8    3.36    0.28
   0  -4  -8    3.88    0.30
   0   4  -9   16.83    0.65
   0   4   9   17.83    0.63
   0   4   9   17.99    0.66
   0  -4   9   18.81    0.71
   0  -4  -9   17.79    0.68
   0   4  10    2.31    0.26
   0   4  10    3.00    0.27
   0   4 -10    3.15    0.29
   0  -4  10    2.46    0.29
   0  -4 -10    2.46    0.27
   0   4 -11    0.68    0.17
   0   4  11    0.04    0.16
   0  -4 -11    0.43    0.18
   0  -4  11    0.08    0.17
   0   4 -12    0.17    0.16
   0   4  12    0.12    0.18
   0  -4  12    0.00    0.14
   0  -4 -12   -0.01    0.14
   0   5   0    0.04    0.05
   0   5   0    0.06    0.04
   0  -5   0    0.15    0.06
   0  -5   0    0.03    0.05
   0   5   1   74.56    1.73
   0   5   1   74.93    1.67
   0   5  -1   75.53    1.75
   0   5  -1   80.76    1.75
   0  -5  -1   76.52    1.78
   0  -5   1   74.12    1.80
   0  -5  -1   82.63    1.77
   0   5   2    1.99    0.13
   0   5   2    2.11    0.13
   0   5  -2    1.74    0.13
   0   5  -2    1.77    0.13
   0  -5  -2    1.66    0.13
   0  -5   2    1.77    0.12
   0  -5  -2    1.51    0.11
   0   5  -3    8.38    0.29
   0   5   3    8.45    0.26
   0   5  -3    8.92    0.31
   0   5   3    8.52    0.29
   0  -5   3    8.18    0.31
   0  -5  -3    8.68    0.33
   0  -5  -3    8.86    0.28
   0   5   4    2.71    0.18
   0   5  -4    2.74    0.19
   0   5  -4    2.89    0.17
   0   5   4    2.56    0.14
   0  -5   4    2.75    0.19
   0  -5  -4    2.72    0.16
   0  -5  -4    2.54    0.20
   0   5  -5    0.01    0.06
   0   5   5    0.19    0.05
   0   5  -5   -0.02    0.08
   0   5   5    0.13    0.08
   0  -5  -5   -0.04    0.09
   0  -5  -5    0.09    0.08
   0  -5   5    0.00    0.05
   0  -5   5    0.13    0.08
   0   5  -6   12.86    0.47
   0   5   6   13.08    0.45
   0   5  -6   13.06    0.40
   0  -5  -6   13.27    0.49
   0  -5   6   13.23    0.38
   0  -5   6   12.59    0.49
   0  -5  -6   13.16    0.45
   0   5  -7   97.47    2.33
   0   5   7   93.54    2.22
   0  -5  -7   95.16    2.34
   0  -5   7   95.60    2.41
   0  -5  -7   96.21    2.34
   0   5   8   12.64    0.50
   0   5  -8   12.22    0.51
   0   5   8   12.24    0.49
   0  -5   8   12.15    0.53
   0  -5  -8   12.26    0.53
   0   5  -9    0.13    0.14
   0   5   9    0.07    0.13
   0   5   9    0.07    0.13
   0  -5  -9   -0.07    0.13
   0  -5   9   -0.03    0.13
   0   5 -10   -0.01    0.11
   0   5  10   -0.10    0.13
   0  -5 -10    0.11    0.13
   0  -5  10   -0.06    0.14
   0   5 -11    4.12    0.33
   0   5  11    4.23    0.34
   0  -5 -11    3.59    0.34
   0  -5  11    3.69    0.35
   0   5  12    0.00    0.19
   0   5 -12    0.03    0.15
   0  -5  12    0.22    0.18
   0  -5 -12    0.12    0.17
   0   6   0  594.57   12.79
   0   6   0  618.71   13.18
   0  -6   0  601.05   13.79
   0  -6   0  629.39   13.32
   0   6  -1   71.14    1.58
   0   6   1   67.00    1.57
   0   6  -1   66.88    1.47
   0   6  -1   67.94    1.59
   0   6   1   67.71    1.51
   0  -6  -1   70.76    1.60
   0  -6  -1   70.39    1.60
   0  -6   1   66.24    1.62
   0   6  -2  148.46    3.25
   0   6   2  145.68    3.14
   0   6   2  147.46    3.23
   0   6  -2  142.01    3.27
   0  -6  -2  148.43    3.34
   0  -6   2  140.15    3.38
   0  -6  -2  149.59    3.30
   0   6  -3  156.44    3.41
   0   6   3  152.16    3.38
   0   6   3  156.65    3.33
   0   6  -3  147.59    3.45
   0  -6  -3  154.15    3.52
   0  -6   3  150.65    3.58
   0  -6  -3  156.42    3.48
   0   6  -4    9.53    0.33
   0   6  -4    9.33    0.35
   0   6   4    9.68    0.30
   0   6   4    9.45    0.34
   0  -6   4    9.48    0.37
   0  -6  -4    9.63    0.32
   0  -6  -4    9.49    0.38
   0   6   5   10.46    0.38
   0   6  -5    9.69    0.38
   0   6  -5   10.37    0.35
   0   6   5   10.31    0.30
   0  -6  -5   10.05    0.35
   0  -6   5   10.01    0.40
   0  -6  -5   10.45    0.42
   0   6  -6    0.01    0.09
   0   6  -6    0.03    0.07
   0   6   6    0.08    0.09
   0  -6   6   -0.02    0.08
   0  -6  -6    0.11    0.11
   0  -6  -6   -0.05    0.09
   0   6  -7    1.51    0.19
   0   6   7    1.52    0.18
   0  -6  -7    1.35    0.17
   0  -6   7    1.67    0.20
   0  -6  -7    1.46    0.21
   0   6  -8    9.48    0.45
   0   6   8   10.48    0.45
   0  -6   8    9.67    0.47
   0  -6  -8   10.06    0.47
   0   6   9    4.99    0.34
   0   6  -9    4.56    0.32
   0  -6   9    4.20    0.34
   0  -6  -9    4.50    0.34
   0   6  10    0.41    0.18
   0   6 -10    0.56    0.17
   0  -6  10    0.68    0.20
   0  -6 -10    0.64    0.18
   0   6  11   -0.06    0.16
   0   6 -11    0.12    0.14
   0  -6 -11   -0.14    0.13
   0  -6  11    0.11    0.15
   0   6  12    0.21    0.19
   0   7   0   -0.04    0.06
   0   7   0    0.08    0.05
   0  -7   0    0.08    0.07
   0  -7   0   -0.03    0.06
   0   7  -1  106.08    2.37
   0   7  -1  102.25    2.23
   0   7   1  103.91    2.36
   0   7   1  103.62    2.27
   0  -7   1   99.05    2.44
   0  -7   1  106.96    2.40
   0  -7  -1  107.58    2.42
   0  -7  -1  108.04    2.41
   0   7   2   86.59    1.93
   0   7  -2   84.47    2.02
   0   7  -2   90.45    2.01
   0   7   2   85.26    1.98
   0  -7   2   85.01    2.08
   0  -7  -2   88.57    2.05
   0  -7  -2   90.77    2.03
   0   7  -3   52.20    1.25
   0   7   3   51.07    1.21
   0   7  -3   50.93    1.27
   0   7   3   51.74    1.22
   0  -7   3   49.01    1.30
   0  -7  -3   53.37    1.24
   0  -7  -3   52.83    1.29
   0   7  -4   39.22    1.05
   0   7   4   41.61    0.99
   0   7  -4   40.66    1.02
   0   7   4   41.10    1.02
   0  -7   4   41.20    1.10
   0  -7  -4   41.42    1.09
   0  -7  -4   41.83    1.03
   0   7   5   34.24    0.84
   0   7  -5   33.06    0.93
   0   7  -5   34.00    0.90
   0   7   5   36.63    0.92
   0  -7  -5   36.74    0.98
   0  -7   5   34.33    0.98
   0  -7  -5   34.44    0.91
   0   7   6    0.77    0.14
   0   7  -6    1.01    0.13
   0   7  -6    0.76    0.15
   0  -7  -6    0.89    0.13
   0  -7  -6    0.84    0.17
   0  -7   6    0.80    0.15
   0   7   7   39.79    1.08
   0   7  -7   38.08    1.11
   0  -7  -7   41.29    1.15
   0  -7   7   40.01    1.17
   0   7   8    4.65    0.31
   0   7  -8    4.21    0.31
   0  -7   8    4.19    0.32
   0  -7  -8    4.98    0.33
   0   7  -9    0.17    0.14
   0   7   9    0.06    0.15
   0  -7  -9    0.37    0.16
   0  -7   9    0.49    0.18
   0   7  10    0.19    0.17
   0   7 -10    0.19    0.15
   0  -7 -10    0.32    0.15
   0  -7  10    0.27    0.16
   0   7  11    0.51    0.21
   0   7 -11    1.35    0.24
   0  -7  11    0.89    0.21
   0  -7 -11    1.45    0.24
   0   8   0  103.87    2.28
   0   8   0  106.00    2.41
   0  -8   0  104.49    2.47
   0  -8   0  108.36    2.44
   0   8   1   92.63    2.09
   0   8  -1   97.59    2.20
   0   8   1   94.77    2.18
   0  -8   1   93.91    2.26
   0  -8  -1   95.00    2.22
   0  -8  -1   98.04    2.23
   0  -8   1   96.65    2.22
   0   8  -2    6.40    0.28
   0   8   2    6.16    0.25
   0   8  -2    6.43    0.28
   0   8   2    5.97    0.27
   0  -8   2    6.16    0.27
   0  -8  -2    6.47    0.22
   0  -8  -2    6.45    0.30
   0   8  -3    0.02    0.08
   0   8   3    0.08    0.07
   0   8   3    0.12    0.08
   0   8  -3    0.06    0.08
   0  -8  -3    0.22    0.11
   0  -8   3    0.05    0.08
   0  -8  -3    0.06    0.06
   0   8  -4   10.71    0.38
   0   8   4   10.71    0.35
   0   8  -4   10.46    0.40
   0   8   4   11.01    0.39
   0  -8   4   10.69    0.41
   0  -8  -4   11.13    0.43
   0  -8  -4   10.85    0.35
   0   8  -5    0.08    0.08
   0   8  -5   -0.07    0.08
   0   8   5    0.02    0.06
   0   8   5    0.07    0.09
   0  -8   5   -0.03    0.08
   0  -8  -5    0.14    0.12
   0  -8  -5   -0.19    0.07
   0   8   6   12.81    0.47
   0   8  -6   12.23    0.49
   0   8  -6   12.89    0.44
   0  -8   6   12.70    0.52
   0  -8  -6   14.04    0.53
   0   8   7    1.50    0.19
   0   8  -7    1.62    0.20
   0  -8  -7    1.59    0.22
   0  -8   7    1.25    0.20
   0   8   8    4.98    0.32
   0   8  -8    5.24    0.33
   0  -8  -8    4.94    0.35
   0  -8   8    4.83    0.35
   0   8  -9    3.04    0.29
   0   8   9    3.31    0.28
   0  -8  -9    3.01    0.30
   0  -8   9    2.89    0.30
   0   8 -10    0.25    0.15
   0   8  10    0.08    0.16
   0  -8  10   -0.11    0.14
   0  -8 -10   -0.19    0.11
   0   8 -11    1.39    0.24
   0   8  11    0.83    0.22
   0  -8  11    0.91    0.24
   0  -8 -11    1.23    0.23
   0   9   0    0.06    0.06
   0   9   0    0.09    0.08
   0  -9   0   -0.09    0.07
   0  -9   0    0.07    0.08
   0   9   1    2.29    0.19
   0   9  -1    2.59    0.19
   0   9   1    2.24    0.16
   0   9  -1    2.40    0.13
   0  -9   1    2.35    0.18
   0  -9  -1    2.55    0.20
   0  -9   1    2.21    0.18
   0  -9  -1    2.43    0.16
   0   9  -2    2.45    0.19
   0   9   2    2.63    0.18
   0   9  -2    2.73    0.20
   0   9   2    2.50    0.19
   0  -9   2    2.43    0.18
   0  -9  -2    2.42    0.20
   0  -9  -2    2.74    0.15
   0   9  -3   11.52    0.41
   0   9  -3   11.02    0.41
   0   9   3   10.86    0.38
   0   9   3   11.85    0.39
   0  -9  -3   12.23    0.45
   0  -9   3   11.40    0.42
   0  -9  -3   11.87    0.35
   0   9  -4   15.46    0.52
   0   9   4   15.16    0.47
   0   9   4   15.63    0.50
   0   9  -4   16.43    0.51
   0  -9   4   15.89    0.54
   0  -9  -4   15.63    0.46
   0  -9  -4   15.88    0.55
   0   9   5    9.92    0.39
   0   9   5    9.94    0.34
   0   9  -5    9.98    0.38
   0   9  -5    8.85    0.40
   0  -9  -5    9.26    0.42
   0  -9   5    9.71    0.42
   0   9   6    5.97    0.32
   0   9  -6    6.00    0.30
   0   9  -6    5.91    0.33
   0  -9  -6    5.42    0.35
   0  -9   6    5.44    0.33
   0   9  -7   13.00    0.52
   0   9   7   13.20    0.52
   0  -9   7   13.17    0.56
   0  -9  -7   13.94    0.56
   0   9   8    7.05    0.39
   0   9  -8    6.36    0.39
   0  -9   8    7.91    0.43
   0  -9  -8    8.46    0.44
   0   9   9    0.30    0.17
   0   9  -9    0.52    0.17
   0  -9   9    0.58    0.19
   0  -9  -9    0.59    0.18
   0   9  10    0.06    0.17
   0   9 -10    0.32    0.15
   0  -9  10    0.16    0.17
   0  -9 -10   -0.11    0.14
   0   9 -11   -0.01    0.14
   0   9  11   -0.11    0.16
   0  -9 -11    0.11    0.16
   0  -9  11   -0.05    0.16
   0  10   0   49.96    1.16
   0  10   0   52.46    1.28
   0 -10   0   50.78    1.27
   0 -10   0   51.54    1.30
   0  10   1   73.46    1.68
   0  10   1   73.63    1.78
   0  10  -1   76.35    1.79
   0  10  -1   72.95    1.63
   0 -10  -1   76.57    1.82
   0 -10  -1   75.91    1.78
   0 -10   1   72.76    1.82
   0 -10   1   77.04    1.82
   0  10   2    7.96    0.30
   0  10  -2    7.81    0.34
   0  10   2    7.93    0.32
   0 -10   2    7.78    0.34
   0 -10   2    7.52    0.32
   0 -10  -2    7.70    0.26
   0 -10  -2    7.77    0.36
   0  10   3    1.01    0.13
   0  10  -3    0.95    0.14
   0  10   3    1.06    0.13
   0  10  -3    1.14    0.15
   0 -10   3    1.02    0.14
   0 -10  -3    0.94    0.16
   0 -10  -3    0.96    0.10
   0  10   4    0.87    0.14
   0  10  -4    0.99    0.15
   0  10   4    0.81    0.12
   0  10  -4    1.09    0.14
   0 -10  -4    0.61    0.16
   0 -10   4    1.07    0.15
   0  10  -5    0.03    0.09
   0  10  -5    0.10    0.11
   0  10   5    0.15    0.09
   0  10   5    0.12    0.11
   0 -10  -5    0.20    0.14
   0 -10   5    0.12    0.11
   0  10  -6    4.53    0.27
   0  10   6    4.28    0.29
   0  10  -6    3.67    0.28
   0 -10  -6    4.78    0.33
   0 -10   6    4.18    0.30
   0  10   7    0.00    0.12
   0  10  -7    0.04    0.09
   0  10  -7   -0.20    0.11
   0 -10   7   -0.17    0.12
   0 -10  -7    0.16    0.14
   0  10  -8    2.10    0.23
   0  10   8    2.14    0.24
   0 -10  -8    2.15    0.26
   0 -10   8    2.05    0.25
   0  10  -9   -0.02    0.12
   0  10   9   -0.10    0.14
   0 -10   9   -0.09    0.15
   0 -10  -9    0.00    0.14
   0  10  10    5.32    0.39
   0  10 -10    5.28    0.38
   0 -10 -10    5.96    0.41
   0 -10  10    5.26    0.42
   0  10  11    0.47    0.22
   0 -10 -11    0.50    0.19
   0  11   0   -0.02    0.07
   0  11   0    0.25    0.10
   0 -11   0    0.10    0.10
   0 -11   0   -0.01    0.09
   0  11   1    0.36    0.09
   0  11  -1    0.38    0.11
   0  11  -1    0.37    0.07
   0  11   1    0.26    0.10
   0 -11  -1    0.41    0.13
   0 -11   1    0.21    0.11
   0 -11  -1    0.34    0.09
   0 -11   1    0.32    0.11
   0  11  -2   -0.03    0.09
   0  11   2    0.11    0.09
   0  11   2    0.22    0.10
   0 -11   2    0.12    0.09
   0 -11   2    0.38    0.11
   0 -11  -2    0.27    0.12
   0 -11  -2    0.09    0.07
   0  11   3   26.19    0.73
   0  11  -3   25.50    0.75
   0  11  -3   25.37    0.76
   0  11   3   26.43    0.71
   0 -11  -3   24.99    0.79
   0 -11   3   25.33    0.77
   0  11   4    0.22    0.11
   0  11  -4    0.13    0.11
   0  11  -4    0.24    0.11
   0  11   4    0.14    0.10
   0 -11  -4    0.22    0.15
   0 -11   4    0.23    0.12
   0  11   5    0.23    0.10
   0  11  -5    0.10    0.10
   0  11  -5    0.08    0.12
   0  11   5    0.16    0.13
   0 -11  -5    0.34    0.16
   0 -11   5    0.21    0.13
   0  11   6    3.01    0.24
   0  11  -6    2.32    0.23
   0  11  -6    2.88    0.23
   0 -11   6    2.78    0.26
   0 -11  -6    2.67    0.26
   0  11  -7    2.30    0.21
   0  11  -7    2.26    0.24
   0  11   7    2.30    0.23
   0 -11  -7    2.88    0.28
   0 -11   7    3.01    0.28
   0  11   8    0.07    0.13
   0  11  -8    0.13    0.13
   0 -11   8    0.24    0.16
   0 -11  -8    0.22    0.16
   0  11   9    1.15    0.21
   0  11  -9    1.22    0.22
   0 -11  -9    1.35    0.25
   0 -11   9    1.30    0.24
   0  11 -10    1.94    0.26
   0  11  10    2.21    0.28
   0 -11  10    2.23    0.32
   0 -11 -10    2.44    0.29
   0  12   0    0.05    0.10
   0  12   0    0.10    0.08
   0 -12   0    0.11    0.10
   0 -12   0    0.10    0.11
   0  12  -1    0.24    0.12
   0  12   1    0.56    0.11
   0  12   1    0.35    0.12
   0 -12  -1    0.52    0.14
   0 -12   1    0.80    0.15
   0 -12   1    0.27    0.11
   0  12   2    5.69    0.27
   0  12  -2    5.70    0.31
   0  12   2    5.51    0.30
   0 -12   2    5.54    0.31
   0 -12  -2    4.90    0.32
   0 -12   2    5.44    0.31
   0  12   3   -0.03    0.10
   0  12  -3   -0.06    0.09
   0  12  -3    0.00    0.11
   0  12   3   -0.13    0.09
   0 -12  -3    0.18    0.14
   0 -12   3    0.06    0.11
   0  12   4    0.00    0.09
   0  12  -4    0.16    0.12
   0  12  -4    0.15    0.12
   0  12   4   -0.01    0.11
   0 -12  -4    0.30    0.15
   0 -12   4    0.04    0.11
   0  12  -5    9.06    0.40
   0  12   5    8.98    0.40
   0  12  -5    8.35    0.41
   0  12   5    9.22    0.37
   0 -12   5    8.60    0.43
   0 -12  -5    9.34    0.45
   0  12  -6    2.03    0.22
   0  12   6    2.16    0.22
   0  12  -6    2.00    0.20
   0 -12  -6    2.03    0.24
   0 -12   6    1.85    0.23
   0  12  -7    0.86    0.18
   0  12   7    0.91    0.18
   0  12  -7    1.16    0.16
   0 -12  -7    0.81    0.20
   0 -12   7    0.57    0.18
   0  12  -8   -0.05    0.12
   0  12   8   -0.28    0.12
   0 -12  -8    0.00    0.14
   0 -12   8    0.00    0.15
   0  12   9    0.08    0.16
   0  12  -9   -0.18    0.13
   0 -12   9   -0.09    0.15
   0 -12  -9    0.27    0.16
   0  12 -10    1.06    0.23
   0  12  10    0.94    0.22
   0 -12 -10    1.13    0.23
   0 -12  10    1.13    0.26
   0  13   0   -0.03    0.10
   0 -13   0   -0.03    0.10
   0  13   1    9.93    0.42
   0  13  -1    9.26    0.41
   0  13   1   10.59    0.37
   0 -13   1   10.02    0.41
   0 -13  -1    9.98    0.45
   0 -13   1    9.72    0.43
   0  13  -2    7.52    0.37
   0  13   2    7.75    0.33
   0  13   2    7.51    0.37
   0 -13   2    7.47    0.38
   0 -13   2    7.58    0.37
   0 -13  -2    6.84    0.39
   0  13   3    1.40    0.16
   0  13  -3    0.98    0.17
   0  13   3    1.28    0.17
   0 -13   3    1.34    0.19
   0 -13  -3    1.38    0.21
   0 -13   3    1.39    0.19
   0  13   4    0.44    0.12
   0  13   4    0.50    0.14
   0  13  -4    0.23    0.14
   0  13  -4    0.51    0.14
   0 -13  -4    0.60    0.18
   0 -13   4    0.54    0.16
   0  13  -5    3.42    0.26
   0  13   5    3.05    0.23
   0  13  -5    3.06    0.26
   0  13   5    3.57    0.27
   0 -13   5    2.84    0.26
   0 -13  -5    3.35    0.29
   0  13  -6    4.29    0.31
   0  13  -6    4.13    0.29
   0  13   6    4.59    0.31
   0 -13  -6    5.54    0.36
   0 -13   6    4.14    0.33
   0  13  -7    5.45    0.32
   0  13  -7    5.51    0.36
   0  13   7    5.47    0.36
   0 -13  -7    5.47    0.38
   0 -13   7    5.52    0.39
   0  13   8    1.34    0.22
   0  13  -8    1.35    0.23
   0 -13  -8    1.78    0.26
   0 -13   8    1.19    0.24
   0  13   9    0.04    0.15
   0  13  -9    0.03    0.15
   0 -13  -9    0.03    0.17
   0 -13   9    0.01    0.17
   0 -13  10    0.24    0.20
   0  14   0    1.24    0.18
   0 -14   0    1.44    0.20
   0  14  -1   -0.12    0.11
   0  14   1    0.04    0.12
   0  14   1    0.03    0.10
   0 -14  -1   -0.14    0.12
   0 -14   1    0.01    0.12
   0  14  -2   14.06    0.54
   0  14   2   15.39    0.49
   0  14   2   14.75    0.55
   0 -14  -2   14.63    0.58
   0 -14   2   14.15    0.56
   0 -14   2   15.42    0.56
   0  14  -3   10.66    0.46
   0  14   3   10.88    0.45
   0  14   3   10.71    0.42
   0 -14   3   11.02    0.48
   0 -14  -3   10.53    0.49
   0 -14   3   11.20    0.48
   0  14   4    0.12    0.13
   0  14  -4    0.00    0.12
   0  14   4    0.14    0.11
   0  14  -4    0.04    0.11
   0 -14   4    0.21    0.14
   0 -14  -4    0.17    0.14
   0  14   5    1.58    0.20
   0  14   5    1.62    0.19
   0  14  -5    1.42    0.20
   0  14  -5    1.71    0.20
   0 -14  -5    1.06    0.21
   0 -14   5    1.49    0.22
   0  14  -6    0.44    0.16
   0  14   6    0.44    0.16
   0  14  -6    0.33    0.13
   0 -14   6    0.51    0.17
   0 -14  -6    0.34    0.17
   0  14  -7    1.52    0.22
   0  14   7    1.41    0.22
   0  14  -7    1.37    0.19
   0 -14  -7    1.34    0.23
   0 -14   7    1.45    0.24
   0  14  -8    6.26    0.41
   0  14   8    6.45    0.41
   0 -14   8    7.05    0.46
   0 -14  -8    6.58    0.44
   0  14  -9    0.41    0.18
   0  14   9    0.47    0.18
   0 -14   9    0.26    0.20
   0 -14  -9    0.49    0.21
   0  15   0   -0.08    0.11
   0 -15   0    0.17    0.13
   0  15   1    0.57    0.16
   0  15  -1    0.52    0.15
   0 -15   1    0.78    0.17
   0 -15  -1    0.75    0.18
   0  15  -2    0.31    0.13
   0  15   2   -0.08    0.11
   0  15   2    0.14    0.13
   0 -15   2    0.08    0.12
   0 -15  -2    0.01    0.13
   0  15   3    3.68    0.26
   0  15   3    3.44    0.27
   0  15  -3    3.91    0.28
   0 -15  -3    3.31    0.29
   0 -15   3    3.62    0.29
   0 -15   3    3.65    0.30
   0  15   4   18.35    0.61
   0  15   4   18.89    0.63
   0  15  -4   18.04    0.65
   0 -15   4   18.71    0.69
   0 -15   4   18.28    0.69
   0 -15  -4   17.84    0.70
   0  15  -5   -0.04    0.12
   0  15   5   -0.09    0.12
   0  15  -5   -0.09    0.09
   0 -15  -5   -0.17    0.14
   0 -15   5    0.06    0.14
   0  15  -6    0.27    0.15
   0  15  -6   -0.07    0.11
   0  15   6    0.14    0.14
   0 -15  -6    0.39    0.17
   0 -15   6   -0.23    0.14
   0  15   7    0.09    0.16
   0  15  -7    0.31    0.14
   0  15  -7    0.47    0.17
   0 -15  -7    0.48    0.18
   0 -15   7    0.60    0.20
   0  15  -8    0.44    0.18
   0  15   8    0.47    0.18
   0 -15   8    0.86    0.23
   0 -15  -8    0.86    0.22
   0  15   9    1.71    0.26
   0 -15   9    1.72    0.30
   0 -15  -9    2.30    0.32
   0  16   0   -0.07    0.11
   0 -16   0   -0.02    0.12
   0  16   1    0.11    0.13
   0  16  -1    0.31    0.14
   0 -16   1    0.31    0.14
   0 -16  -1    0.21    0.14
   0  16  -2    0.06    0.11
   0  16   2   -0.08    0.11
   0 -16   2    0.00    0.11
   0 -16  -2   -0.13    0.12
   0  16   3    0.16    0.12
   0  16  -3    0.21    0.12
   0  16   3   -0.11    0.12
   0 -16   3    0.09    0.13
   0 -16  -3    0.07    0.14
   0  16   4    0.04    0.13
   0  16   4    0.05    0.11
   0  16  -4    0.08    0.11
   0 -16  -4    0.07    0.15
   0 -16   4   -0.10    0.10
   0  16   5    1.59    0.21
   0  16  -5    1.84    0.22
   0 -16   5    1.62    0.23
   0 -16  -5    1.86    0.25
   0 -16   5    1.35    0.24
   0  16  -6    1.10    0.19
   0  16  -6    1.15    0.22
   0  16   6    0.96    0.20
   0 -16  -6    1.15    0.22
   0 -16   6    1.18    0.24
   0  16  -7    2.40    0.25
   0  16   7    2.66    0.27
   0  16  -7    2.39    0.28
   0 -16  -7    3.49    0.33
   0 -16   7    3.04    0.33
   0  16  -8    0.92    0.22
   0  16   8    0.35    0.17
   0 -16  -8    0.82    0.22
   0 -16   8    0.69    0.24
   0  17   0   -0.12    0.11
   0 -17   0    0.00    0.13
   0  17   1    0.52    0.17
   0  17  -1    0.17    0.14
   0 -17   1    0.85    0.18
   0 -17  -1    0.78    0.18
   0  17  -2    0.77    0.17
   0  17   2    1.00    0.18
   0 -17  -2    0.96    0.21
   0 -17   2    0.98    0.20
   0  17  -3    6.65    0.37
   0  17   3    6.75    0.38
   0 -17  -3    6.09    0.41
   0 -17   3    6.94    0.41
   0  17  -4    0.69    0.16
   0  17   4    0.47    0.15
   0  17   4    0.69    0.17
   0 -17   4    0.50    0.16
   0 -17  -4    0.88    0.21
   0  17  -5    1.77    0.22
   0  17   5    1.63    0.22
   0 -17  -5    1.33    0.24
   0 -17   5    1.70    0.24
   0  17  -6    1.15    0.19
   0  17   6    1.04    0.21
   0 -17   6    1.08    0.25
   0 -17  -6    1.41    0.25
   0 -17   6    1.37    0.23
   0  17  -7    0.30    0.15
   0  17  -7    0.26    0.16
   0  17   7    0.17    0.17
   0 -17   7    0.20    0.21
   0 -17  -7    0.10    0.16
   0  17   8    0.64    0.24
   0 -17   8    0.98    0.28
   0  18   0   15.62    0.63
   0 -18   0   15.35    0.65
   0  18  -1    1.96    0.24
   0  18   1    2.22    0.25
   0 -18   1    2.30    0.26
   0 -18  -1    2.08    0.26
   0  18  -2    0.00    0.11
   0  18   2   -0.10    0.13
   0 -18   2    0.22    0.15
   0 -18  -2    0.09    0.15
   0  18  -3    0.16    0.12
   0  18   3    0.14    0.14
   0 -18  -3    0.06    0.15
   0 -18   3    0.15    0.13
   0  18   4    0.20    0.15
   0  18  -4    0.02    0.11
   0 -18   4    0.15    0.13
   0 -18  -4    0.23    0.17
   0  18   5   -0.28    0.13
   0  18  -5   -0.07    0.11
   0 -18   5    0.23    0.13
   0 -18  -5    0.12    0.15
   0  18   6    0.39    0.18
   0  18  -6    0.59    0.17
   0 -18  -6    0.27    0.18
   0 -18   6    0.53    0.18
   0  18  -7    0.02    0.12
   0  18  -7    0.12    0.16
   0  18   7   -0.03    0.15
   0 -18   7   -0.05    0.14
   0 -18  -7    0.09    0.18
   0  19   0    0.23    0.15
   0 -19   0    0.25    0.15
   0  19   1    0.27    0.15
   0  19  -1    0.15    0.16
   0 -19  -1   -0.11    0.14
   0 -19   1    0.51    0.17
   0  19  -2    1.14    0.20
   0  19   2    1.12    0.20
   0 -19  -2    1.24    0.24
   0 -19   2    0.99    0.21
   0  19   3    0.70    0.18
   0  19  -3    1.01    0.19
   0 -19   3    0.72    0.19
   0 -19  -3    0.81    0.22
   0  19   4    0.34    0.15
   0  19  -4    0.36    0.15
   0 -19   4    0.16    0.15
   0 -19  -4    0.40    0.17
   0  19  -5    0.06    0.12
   0 -19   5   -0.02    0.11
   0 -19  -5   -0.01    0.15
   0  19  -6    2.10    0.24
   0  19   6    2.05    0.27
   0 -19  -6    1.77    0.29
   0 -19   6    2.28    0.30
   0  19  -7    0.80    0.20
   0  20   0   31.37    1.03
   0 -20   0   30.64    1.07
   0  20  -1    0.71    0.19
   0  20   1    0.45    0.18
   0 -20   1    0.45    0.18
   0 -20  -1    0.01    0.16
   0  20  -2   -0.04    0.13
   0  20   2   -0.01    0.15
   0 -20   2   -0.05    0.14
   0 -20  -2    0.04    0.15
   0  20   3    0.87    0.20
   0  20  -3    0.59    0.17
   0 -20   3    1.19    0.23
   0 -20  -3    0.60    0.21
   0  20  -4    0.14    0.12
   0  20   4    0.23    0.15
   0 -20   4    0.14    0.16
   0 -20  -4    0.47    0.19
   0  20  -5    2.43    0.27
   0 -20  -5    2.25    0.32
   0  21   0    0.24    0.17
   0 -21   0    0.05    0.16
   0  21  -1    0.27    0.17
   0  21   1    0.01    0.15
   0 -21   1   -0.29    0.12
   0 -21  -1   -0.07    0.16
   0  21   2    4.85    0.36
   0  21  -2    3.35    0.31
   0 -21  -2    3.22    0.35
   0 -21   2    3.69    0.36
   0  21   3    0.22    0.16
   0  21  -3    0.23    0.14
   0 -21   3   -0.01    0.16
   0 -21  -3    0.29    0.20
   0  22   2    0.12    0.17
   0  22   3    0.18    0.16
  -1   0  13   -0.27    0.18
   1   0 -12    0.94    0.21
  -1   0  12    0.68    0.21
  -1   0  11    0.00    0.15
  -1   0  11   -0.17    0.12
   1   0 -11   -0.15    0.12
   1   0 -10    9.22    0.46
  -1   0  10    9.04    0.47
  -1   0  10    9.09    0.42
   1   0  -9   -0.02    0.12
  -1   0   9    0.04    0.11
  -1   0   9   -0.04    0.12
  -1   0   8   47.06    1.18
   1   0  -8   45.32    1.26
  -1   0   8   46.69    1.30
  -1   0   7    0.05    0.08
   1   0  -7   -0.13    0.08
   1   0  -7   -0.08    0.10
   1   0  -6   15.16    0.50
   1   0  -6   15.22    0.51
  -1   0   6   15.34    0.46
   1   0  -5   -0.04    0.07
   1   0  -5   -0.05    0.08
  -1   0   5    0.02    0.06
   1   0  -4    5.99    0.24
  -1   0   4    5.59    0.21
   1   0  -4    5.85    0.24
  -1   0   3    0.04    0.04
   1   0  -3   -0.01    0.05
   1   0  -3   -0.05    0.05
  -1   0   2    9.25    0.25
  -1   0   2    9.54    0.26
   1   0  -2    9.60    0.26
   1   0  -2    9.42    0.27
   1   0  -1    0.06    0.02
   1   0  -1    0.09    0.02
   1   0  -1    0.07    0.01
  -1   0   1    0.04    0.01
  -1   0   0    1.33    0.05
   1   0   0    1.35    0.05
   1   0   1    0.00    0.02
  -1   0  -1    0.02    0.03
   1   0   1    0.04    0.03
  -1   0  -1    0.02    0.03
   1   0   2   94.28    2.13
  -1   0  -2   90.73    2.02
   1   0   2   90.16    1.97
  -1   0  -2   92.00    2.07
   1   0   3   -0.03    0.04
   1   0   3   -0.01    0.04
  -1   0  -3   -0.03    0.06
  -1   0  -3   -0.03    0.03
   1   0   4   48.69    1.20
  -1   0  -4   47.33    1.09
  -1   0  -4   47.39    1.17
   1   0   4   46.45    1.09
   1   0   5    0.08    0.07
  -1   0  -5   -0.05    0.05
  -1   0  -5   -0.10    0.08
   1   0   5    0.07    0.08
   1   0   6    7.08    0.33
  -1   0  -6    7.52    0.34
   1   0   6    7.68    0.30
  -1   0  -7    0.04    0.12
   1   0   7   -0.09    0.10
   1   0   7   -0.03    0.10
   1   0   8   -0.14    0.11
   1   0   8    0.01    0.11
  -1   0  -8    0.19    0.14
   1   0   9   -0.05    0.12
  -1   0  -9    0.17    0.15
   1   0   9   -0.09    0.12
  -1   0 -10    0.99    0.22
   1   0  10    0.94    0.21
   1   0  10    0.99    0.18
   1   0  11   -0.01    0.14
  -1   0 -11    0.07    0.14
  -1   0 -12    0.23    0.16
   1   0  12   -0.19    0.15
  -1   1  13    0.21    0.19
   1   1 -12    0.13    0.15
  -1   1  12   -0.03    0.16
  -1  -1  12    0.03    0.15
   1  -1 -12   -0.01    0.13
  -1   1  11    7.22    0.40
   1   1 -11    7.20    0.43
  -1   1  11    8.29    0.47
  -1  -1  11    7.76    0.46
   1  -1 -11    7.85    0.45
   1   1 -10    0.96    0.20
  -1   1  10    0.96    0.17
  -1   1  10    1.35    0.21
  -1  -1  10    1.10    0.21
   1  -1 -10    0.93    0.20
  -1  -1  10    0.83    0.16
  -1   1   9    4.34    0.29
  -1   1   9    4.84    0.32
   1   1  -9    3.92    0.30
  -1  -1   9    4.77    0.29
  -1  -1   9    4.76    0.32
   1  -1  -9    4.59    0.32
  -1   1   8   12.03    0.45
   1   1  -8   11.34    0.49
   1  -1  -8   12.25    0.49
  -1  -1   8   13.06    0.44
  -1  -1   8   12.33    0.50
   1   1  -7   12.88    0.48
  -1   1   7   12.70    0.43
  -1  -1   7   12.54    0.48
  -1  -1   7   12.91    0.42
   1  -1  -7   12.09    0.47
   1  -1  -7   12.56    0.47
   1   1  -6    0.42    0.11
   1   1  -6    0.44    0.12
  -1   1   6    0.36    0.09
   1  -1  -6    0.39    0.10
  -1  -1   6    0.27    0.08
   1  -1  -6    0.28    0.10
   1   1  -5    7.28    0.30
   1   1  -5    7.21    0.29
  -1   1   5    6.74    0.27
   1  -1  -5    6.78    0.29
  -1  -1   5    7.12    0.26
   1  -1  -5    7.25    0.30
   1   1  -4   51.65    1.19
   1   1  -4   48.49    1.22
  -1   1   4   48.51    1.13
  -1  -1   4   48.83    1.12
   1  -1  -4   49.74    1.19
   1  -1  -4   48.61    1.21
   1   1  -3   75.47    1.80
  -1   1   3   74.57    1.67
   1   1  -3   74.64    1.73
   1   1  -3   77.82    1.67
  -1  -1   3   76.39    1.66
   1  -1  -3   74.56    1.79
  -1  -1   3   76.78    1.71
   1  -1  -3   78.46    1.74
   1   1  -2    7.85    0.23
   1   1  -2    7.80    0.23
   1   1  -2    7.86    0.19
  -1   1   2    7.49    0.22
   1  -1  -2    7.16    0.23
  -1  -1   2    7.61    0.21
   1  -1  -2    7.25    0.22
  -1  -1   2    7.43    0.22
   1   1  -1  112.92    2.49
   1   1  -1  116.62    2.52
  -1   1   1  114.99    2.50
   1   1  -1  112.88    2.42
  -1   1   1  113.14    2.42
   1   1  -1  114.80    2.61
   1  -1  -1  113.18    2.52
   1  -1  -1  112.97    2.61
   1   1   0  180.85    4.00
   1   1   0  185.98    3.89
  -1   1   0  191.79    4.01
   1  -1   0  187.82    4.20
  -1  -1   0  178.01    4.06
   1  -1   0  180.12    3.94
  -1   1  -1  103.48    2.27
  -1   1  -1  102.31    2.25
   1   1   1  101.65    2.19
  -1  -1  -1  105.09    2.25
   1  -1   1  104.24    2.36
  -1  -1  -1  101.50    2.28
   1  -1   1   99.95    2.18
   1   1   2    0.18    0.04
  -1   1  -2   -0.04    0.05
  -1   1  -2    0.04    0.04
   1   1   2    0.06    0.05
  -1  -1  -2    0.00    0.03
   1  -1   2    0.16    0.04
  -1  -1  -2    0.01    0.06
   1  -1   2    0.04    0.04
   1   1   3   16.68    0.45
  -1   1  -3   15.00    0.45
  -1   1  -3   16.44    0.41
   1   1   3   16.01    0.42
  -1  -1  -3   15.34    0.45
   1  -1   3   16.33    0.46
   1  -1   3   16.00    0.41
  -1   1  -4    0.01    0.08
   1   1   4   -0.07    0.06
   1   1   4    0.01    0.06
  -1   1  -4   -0.02    0.05
   1  -1   4    0.03    0.06
  -1  -1  -4    0.11    0.09
   1  -1   4    0.04    0.07
  -1  -1  -4    0.00    0.04
   1   1   5   26.47    0.69
   1   1   5   27.30    0.75
  -1   1  -5   25.58    0.75
  -1   1  -5   26.42    0.66
   1  -1   5   27.26    0.68
   1  -1   5   27.84    0.77
  -1  -1  -5   26.64    0.76
  -1  -1  -5   26.44    0.65
  -1   1  -6    1.27    0.16
   1   1   6    1.18    0.13
   1   1   6    1.23    0.15
  -1  -1  -6    1.21    0.16
   1  -1   6    1.21    0.15
   1  -1   6    1.37    0.13
  -1   1  -7    1.64    0.20
   1   1   7    1.65    0.18
   1   1   7    1.74    0.18
   1  -1   7    1.16    0.17
  -1  -1  -7    1.49    0.19
   1  -1   7    1.48    0.16
   1   1   8    5.14    0.31
  -1   1  -8    5.02    0.33
   1   1   8    5.53    0.33
   1  -1   8    5.50    0.34
   1  -1   8    5.33    0.30
  -1  -1  -8    4.31    0.33
  -1   1  -9    0.18    0.14
   1   1   9    0.19    0.13
   1   1   9    0.27    0.14
   1  -1   9    0.22    0.15
  -1  -1  -9    0.14    0.16
   1  -1   9    0.20    0.14
   1   1  10    1.29    0.21
  -1   1 -10    1.58    0.24
   1   1  10    1.61    0.24
  -1  -1 -10    1.41    0.24
   1  -1  10    1.57    0.24
  -1   1 -11    0.51    0.19
   1   1  11    0.32    0.19
  -1  -1 -11    0.86    0.22
   1  -1  11    0.39    0.18
   1   1  12    0.22    0.18
   1  -1  12    0.59    0.21
  -1   2  13    0.53    0.21
  -1   2  12    0.62    0.22
   1   2 -12    0.54    0.18
  -1   2  12    0.59    0.19
   1  -2 -12    0.56    0.18
  -1  -2  12    0.62    0.22
  -1   2  11    0.66    0.19
  -1   2  11    0.72    0.19
   1   2 -11    0.43    0.18
   1  -2 -11    0.79    0.19
  -1  -2  11    0.23    0.15
  -1   2  10    0.34    0.16
  -1   2  10    0.70    0.17
   1   2 -10    0.74    0.19
  -1  -2  10    0.38    0.17
   1  -2 -10    0.55    0.17
   1   2  -9    0.00    0.11
  -1   2   9   -0.01    0.12
  -1   2   9    0.05    0.12
  -1  -2   9   -0.18    0.10
  -1  -2   9   -0.03    0.10
   1  -2  -9    0.14    0.12
  -1   2   8    0.14    0.11
   1   2  -8   -0.09    0.11
  -1  -2   8   -0.05    0.09
   1  -2  -8   -0.05    0.12
  -1  -2   8    0.23    0.12
   1  -2  -8    0.05    0.13
   1   2  -7   -0.02    0.10
  -1   2   7    0.13    0.09
  -1  -2   7    0.15    0.08
   1  -2  -7    0.26    0.12
  -1  -2   7    0.04    0.09
   1  -2  -7    0.01    0.10
   1   2  -6    3.42    0.22
   1   2  -6    3.42    0.13
  -1   2   6    3.43    0.20
  -1  -2   6    3.53    0.22
   1  -2  -6    3.27    0.22
   1  -2  -6    3.23    0.21
  -1  -2   6    3.23    0.18
   1   2  -5    1.69    0.16
   1   2  -5    1.81    0.11
   1   2  -5    1.81    0.15
  -1   2   5    1.51    0.13
   1  -2  -5    1.38    0.14
  -1  -2   5    1.43    0.11
   1  -2  -5    1.47    0.15
  -1   2   4    4.35    0.19
   1   2  -4    4.32    0.21
   1   2  -4    4.18    0.20
   1   2  -4    4.37    0.15
   1  -2  -4    4.18    0.20
   1  -2  -4    4.49    0.21
  -1  -2   4    4.34    0.17
   1   2  -3   24.36    0.63
   1   2  -3   25.74    0.66
   1   2  -3   25.99    0.59
  -1   2   3   24.91    0.61
   1  -2  -3   25.69    0.64
  -1  -2   3   24.45    0.59
  -1  -2   3   24.89    0.61
   1  -2  -3   24.62    0.64
  -1   2   2  195.52    4.17
   1   2  -2  191.10    4.32
   1   2  -2  201.58    4.27
   1   2  -2  200.22    4.49
  -1   2   2  198.93    4.29
  -1  -2   2  194.33    4.29
  -1  -2   2  195.86    4.16
   1  -2  -2  198.81    4.33
   1  -2  -2  195.19    4.48
   1   2  -1   32.90    0.75
   1   2  -1   32.40    0.72
  -1   2   1   33.00    0.73
  -1   2   1   32.53    0.75
   1   2  -1   33.70    0.76
   1   2  -1   33.12    0.78
   1  -2  -1   34.02    0.76
   1  -2  -1   33.01    0.79
  -1   2   0    0.02    0.03
   1   2   0    0.05    0.03
  -1   2   0    0.22    0.03
   1  -2   0    0.15    0.04
  -1  -2   0    0.04    0.03
   1   2   1  767.31   15.51
   1   2   1  749.80   16.87
  -1   2  -1  758.88   16.15
   1   2   1  718.96   15.96
  -1   2  -1  747.65   15.91
  -1  -2  -1  696.10   16.11
   1  -2   1  733.46   16.71
   1   2   2    2.41    0.13
  -1   2  -2    2.41    0.14
   1   2   2    2.30    0.11
  -1   2  -2    2.47    0.12
  -1  -2  -2    2.30    0.10
  -1  -2  -2    2.34    0.15
   1  -2   2    2.39    0.13
   1  -2   2    2.32    0.09
   1   2   3   21.59    0.56
  -1   2  -3   20.49    0.56
  -1   2  -3   21.10    0.53
   1   2   3   20.37    0.53
  -1  -2  -3   20.26    0.57
   1  -2   3   22.01    0.59
  -1  -2  -3   21.83    0.51
   1  -2   3   20.13    0.50
   1   2   4    0.12    0.07
   1   2   4    0.06    0.07
  -1   2  -4    0.06    0.06
  -1   2  -4    0.03    0.08
  -1  -2  -4    0.20    0.09
  -1  -2  -4    0.16    0.05
   1  -2   4    0.10    0.08
   1  -2   4    0.11    0.06
  -1   2  -5    0.24    0.06
   1   2   5    0.13    0.07
   1   2   5    0.12    0.08
  -1   2  -5    0.14    0.09
   1  -2   5    0.17    0.07
  -1  -2  -5    0.09    0.09
  -1  -2  -5    0.15    0.05
   1  -2   5    0.21    0.09
   1   2   6    8.81    0.35
  -1   2  -6    8.65    0.29
  -1   2  -6    9.33    0.39
   1   2   6    9.05    0.36
   1  -2   6    9.19    0.32
  -1  -2  -6    8.35    0.38
   1  -2   6    9.25    0.39
  -1   2  -7    0.52    0.14
   1   2   7    0.45    0.13
   1   2   7    0.46    0.13
   1  -2   7    0.46    0.12
  -1  -2  -7    0.30    0.15
   1  -2   7    0.76    0.15
   1   2   8   10.59    0.46
   1   2   8   10.53    0.43
  -1   2  -8    9.64    0.46
  -1  -2  -8    9.45    0.46
   1  -2   8   10.85    0.41
   1  -2   8   10.30    0.47
   1   2   9    0.99    0.19
  -1   2  -9    0.92    0.20
   1   2   9    0.71    0.18
  -1  -2  -9    0.59    0.19
   1  -2   9    1.02    0.20
   1   2  10    9.18    0.46
   1   2  10    9.93    0.50
  -1   2 -10   10.31    0.51
   1  -2  10    9.81    0.52
  -1  -2 -10    9.18    0.50
   1   2  11    0.21    0.16
  -1   2 -11    0.14    0.14
   1   2  11    0.07    0.15
   1  -2  11   -0.06    0.15
  -1  -2 -11   -0.03    0.15
   1  -2  12   -0.11    0.17
  -1   3  13   -0.04    0.16
  -1   3  12   -0.03    0.17
  -1   3  12    0.21    0.17
   1   3 -12    0.17    0.14
   1  -3 -12    0.03    0.14
  -1  -3  12    0.29    0.19
  -1   3  11    2.13    0.27
   1   3 -11    2.01    0.25
  -1   3  11    2.15    0.25
  -1  -3  11    2.31    0.28
   1  -3 -11    1.76    0.25
   1   3 -10    1.73    0.23
  -1   3  10    1.27    0.21
  -1   3  10    1.57    0.21
   1  -3 -10    1.40    0.22
  -1  -3  10    1.48    0.23
   1   3  -9    1.81    0.22
  -1   3   9    1.66    0.22
  -1   3   9    1.86    0.20
  -1  -3   9    1.23    0.20
   1  -3  -9    1.66    0.21
  -1  -3   9    1.26    0.16
   1   3  -8    7.65    0.39
  -1   3   8    7.61    0.36
   1  -3  -8    7.81    0.38
  -1  -3   8    7.67    0.39
  -1  -3   8    8.26    0.33
   1  -3  -8    7.52    0.39
   1   3  -7    2.53    0.21
  -1   3   7    2.52    0.20
   1  -3  -7    2.28    0.20
   1  -3  -7    2.53    0.22
  -1  -3   7    1.96    0.19
  -1  -3   7    2.42    0.17
  -1   3   6   12.81    0.43
   1   3  -6   12.79    0.35
   1   3  -6   12.55    0.45
  -1  -3   6   12.53    0.46
  -1  -3   6   12.59    0.39
   1  -3  -6   12.45    0.44
   1  -3  -6   13.06    0.46
   1   3  -5   59.28    1.40
  -1   3   5   57.52    1.35
   1   3  -5   57.62    1.30
  -1  -3   5   55.98    1.45
   1  -3  -5   58.01    1.41
  -1  -3   5   56.94    1.30
   1  -3  -5   55.00    1.41
   1   3  -4   11.02    0.35
   1   3  -4   10.48    0.30
  -1   3   4   10.36    0.33
  -1  -3   4   10.32    0.36
   1  -3  -4   10.23    0.34
  -1  -3   4   10.21    0.30
   1  -3  -4   10.78    0.36
   1   3  -3    1.75    0.11
  -1   3   3    1.77    0.08
  -1   3   3    1.75    0.12
   1   3  -3    1.61    0.12
   1  -3  -3    1.57    0.12
  -1  -3   3    1.61    0.12
  -1  -3   3    1.65    0.10
  -1  -3   3    1.58    0.09
   1  -3  -3    1.75    0.14
   1   3  -2    0.45    0.07
  -1   3   2    0.06    0.04
   1   3  -2    0.00    0.04
   1   3  -2    0.08    0.04
  -1   3   2    0.14    0.05
  -1  -3   2    0.03    0.04
   1  -3  -2    0.23    0.06
   1  -3  -2    0.18    0.07
   1   3  -1   79.47    1.71
   1   3  -1   76.12    1.65
   1   3  -1   73.03    1.72
  -1   3   1   76.89    1.66
  -1   3   1   80.15    1.71
   1  -3  -1   78.11    1.73
  -1  -3   1   74.49    1.78
   1  -3  -1   78.79    1.79
   1   3   0    6.45    0.20
   1   3   0    6.66    0.19
  -1   3   0    6.34    0.21
  -1   3   0    6.53    0.19
  -1  -3   0    6.60    0.21
   1  -3   0    6.73    0.22
   1   3   1   19.92    0.48
   1   3   1   19.77    0.48
   1  -3   1   19.64    0.52
  -1  -3  -1   20.15    0.52
  -1   3  -2   12.57    0.35
   1   3   2   12.64    0.32
   1   3   2   12.61    0.34
  -1   3  -2   11.87    0.35
  -1  -3  -2   12.29    0.37
  -1  -3  -2   12.01    0.32
   1  -3   2   11.94    0.36
   1   3   3    1.37    0.11
  -1   3  -3    1.42    0.11
  -1   3  -3    1.35    0.11
  -1  -3  -3    1.13    0.12
  -1  -3  -3    1.40    0.09
  -1  -3  -3    1.37    0.11
   1  -3   3    1.22    0.09
   1  -3   3    1.25    0.11
   1   3   4   50.01    1.19
   1   3   4   52.38    1.25
  -1   3  -4   49.18    1.24
  -1   3  -4   51.13    1.19
  -1  -3  -4   48.05    1.25
   1  -3   4   50.30    1.14
   1  -3   4   51.75    1.29
  -1  -3  -4   52.63    1.16
  -1   3  -5    6.07    0.29
   1   3   5    6.15    0.27
   1   3   5    6.23    0.26
  -1   3  -5    5.96    0.23
  -1  -3  -5    6.31    0.21
   1  -3   5    5.81    0.22
  -1  -3  -5    6.00    0.30
   1  -3   5    6.57    0.30
   1   3   6   18.15    0.56
  -1   3  -6   16.94    0.58
  -1   3  -6   17.31    0.48
   1   3   6   17.25    0.53
  -1  -3  -6   16.65    0.58
   1  -3   6   17.69    0.59
   1  -3   6   17.06    0.49
   1   3   7   71.79    1.71
  -1   3  -7   68.92    1.80
   1   3   7   75.77    1.84
  -1  -3  -7   67.47    1.81
   1  -3   7   74.56    1.66
   1  -3   7   71.42    1.87
  -1   3  -8   21.26    0.73
   1   3   8   20.87    0.68
   1   3   8   22.70    0.73
  -1  -3  -8   19.59    0.72
   1  -3   8   21.70    0.75
   1   3   9   53.71    1.46
  -1   3  -9   49.67    1.44
   1   3   9   52.01    1.36
   1  -3   9   52.74    1.50
  -1  -3  -9   50.51    1.45
   1   3  10    0.05    0.15
   1   3  10   -0.11    0.14
  -1   3 -10    0.01    0.14
   1  -3  10    0.25    0.16
  -1  -3 -10   -0.15    0.13
   1   3  11   -0.06    0.15
  -1   3 -11    0.18    0.16
   1  -3  11    0.11    0.17
  -1  -3 -11   -0.03    0.14
   1  -3  12   -0.18    0.17
  -1   4  13    1.83    0.29
  -1   4  12    4.77    0.39
   1   4 -12    5.25    0.38
  -1   4  12    5.23    0.41
  -1  -4  12    5.30    0.40
   1  -4 -12    4.73    0.37
  -1   4  11    1.87    0.25
   1   4 -11    1.05    0.21
  -1   4  11    1.51    0.23
  -1  -4  11    1.12    0.23
   1  -4 -11    1.14    0.21
  -1   4  10    0.05    0.13
   1   4 -10   -0.06    0.11
  -1   4  10   -0.08    0.13
   1  -4 -10    0.13    0.13
  -1  -4  10   -0.26    0.10
  -1   4   9    4.66    0.30
   1   4  -9    4.44    0.31
   1  -4  -9    4.74    0.34
   1  -4  -9    4.72    0.34
  -1  -4   9    4.61    0.33
   1   4  -8    5.49    0.33
  -1   4   8    5.97    0.32
  -1  -4   8    5.62    0.27
   1  -4  -8    5.45    0.34
  -1  -4   8    5.66    0.34
   1  -4  -8    5.22    0.32
   1   4  -7    1.25    0.16
  -1   4   7    1.65    0.17
   1  -4  -7    1.39    0.18
  -1  -4   7    1.21    0.13
  -1  -4   7    1.18    0.16
   1  -4  -7    1.16    0.16
   1   4  -6    3.38    0.23
  -1   4   6    3.30    0.21
   1   4  -6    3.24    0.16
   1  -4  -6    2.67    0.22
  -1  -4   6    2.71    0.20
  -1  -4   6    3.11    0.17
   1  -4  -6    3.39    0.21
   1   4  -5   12.48    0.43
  -1   4   5   12.83    0.42
   1   4  -5   13.16    0.37
  -1  -4   5   12.42    0.44
   1  -4  -5   13.18    0.45
  -1  -4   5   12.67    0.37
   1  -4  -5   13.13    0.42
  -1   4   4   34.01    0.82
   1   4  -4   33.31    0.84
  -1   4   4   33.11    0.75
   1   4  -4   32.78    0.79
  -1  -4   4   31.75    0.87
   1  -4  -4   32.74    0.84
  -1  -4   4   31.69    0.76
  -1  -4   4   31.85    0.78
   1  -4  -4   32.34    0.85
  -1   4   3    0.32    0.07
   1   4  -3    0.52    0.07
   1   4  -3    0.47    0.08
  -1   4   3    0.38    0.05
   1  -4  -3    0.49    0.09
  -1  -4   3    0.33    0.05
  -1  -4   3    0.34    0.05
   1  -4  -3    0.34    0.07
  -1  -4   3    0.49    0.08
  -1   4   2   90.59    1.98
   1   4  -2   90.99    1.94
   1   4  -2   93.12    2.05
   1   4  -2   92.04    2.03
  -1   4   2   88.10    2.01
  -1  -4   2   86.89    2.12
   1  -4  -2   91.32    2.11
   1  -4  -2   94.53    2.07
   1   4  -1  936.57   19.97
   1   4  -1  913.80   19.47
  -1   4   1  922.99   19.45
  -1   4   1  949.10   19.97
   1   4  -1  927.51   20.20
   1  -4  -1  930.76   20.28
   1  -4  -1  935.84   21.01
  -1  -4   1  905.35   20.95
  -1   4   0   87.40    1.97
   1   4   0   89.82    1.89
   1   4   0   87.12    1.96
   1  -4   0   87.56    1.98
  -1  -4   0   88.32    1.99
   1  -4   0   87.49    2.05
   1   4   1  186.42    3.93
  -1   4  -1  190.47    4.05
  -1   4  -1  178.94    4.07
   1   4   1  190.94    4.03
  -1  -4  -1  185.66    4.10
   1  -4   1  177.42    4.23
  -1   4  -2    1.47    0.12
   1   4   2    1.37    0.10
  -1   4  -2    1.55    0.12
   1   4   2    1.69    0.12
  -1  -4  -2    1.56    0.12
   1  -4   2    1.37    0.12
  -1  -4  -2    1.59    0.08
  -1   4  -3    4.72    0.22
   1   4   3    4.90    0.21
  -1   4  -3    4.91    0.21
   1   4   3    4.62    0.17
   1  -4   3    4.80    0.23
  -1  -4  -3    4.74    0.18
  -1  -4  -3    4.52    0.23
  -1   4  -4   11.45    0.36
   1   4   4   11.58    0.38
  -1   4  -4   11.95    0.40
  -1  -4  -4   10.90    0.36
   1  -4   4   11.14    0.31
   1  -4   4   11.77    0.41
  -1  -4  -4   11.71    0.33
  -1  -4  -4   11.30    0.41
   1   4   5    0.04    0.07
  -1   4  -5   -0.07    0.07
   1   4   5    0.05    0.08
  -1   4  -5    0.02    0.06
   1  -4   5    0.00    0.05
  -1  -4  -5   -0.07    0.08
  -1  -4  -5   -0.03    0.04
   1  -4   5    0.09    0.09
  -1   4  -6    5.72    0.24
   1   4   6    6.26    0.29
   1   4   6    5.82    0.29
  -1   4  -6    5.82    0.31
   1  -4   6    6.42    0.33
   1  -4   6    6.21    0.24
  -1  -4  -6    4.93    0.31
   1   4   7   16.66    0.56
  -1   4  -7   14.77    0.56
   1   4   7   15.98    0.54
  -1  -4  -7   15.87    0.60
   1  -4   7   15.54    0.59
   1   4   8    7.13    0.37
  -1   4  -8    7.11    0.39
   1   4   8    7.37    0.38
  -1  -4  -8    7.17    0.40
   1  -4   8    7.04    0.40
   1   4   9    2.08    0.23
   1   4   9    1.77    0.22
  -1   4  -9    1.79    0.23
   1  -4   9    1.99    0.25
  -1  -4  -9    1.60    0.24
  -1   4 -10    0.29    0.16
   1   4  10   -0.28    0.14
   1  -4  10    0.32    0.17
  -1  -4 -10    0.08    0.15
  -1   4 -11    0.89    0.22
   1   4  11    0.79    0.20
  -1  -4 -11    0.63    0.19
   1  -4  11    0.72    0.22
   1   4  12    0.86    0.23
   1   5 -12    1.99    0.27
  -1   5  12    2.05    0.28
   1  -5 -12    2.13    0.29
  -1  -5  12    2.22    0.30
   1   5 -11    2.13    0.25
  -1   5  11    2.00    0.26
  -1   5  11    2.66    0.28
   1  -5 -11    2.77    0.29
  -1  -5  11    2.41    0.29
  -1   5  10    0.41    0.17
   1   5 -10    0.23    0.15
  -1   5  10    0.48    0.17
  -1  -5  10    0.28    0.15
   1  -5 -10    0.47    0.17
  -1   5   9   43.63    1.16
   1   5  -9   41.65    1.20
   1  -5  -9   42.31    1.22
   1  -5  -9   41.11    1.20
  -1  -5   9   41.51    1.26
   1   5  -8    0.87    0.17
  -1   5   8    0.72    0.15
  -1  -5   8    0.84    0.16
   1  -5  -8    0.78    0.16
   1  -5  -8    1.21    0.19
  -1   5   7   28.35    0.81
   1   5  -7   28.49    0.84
  -1  -5   7   27.22    0.87
  -1  -5   7   29.71    0.74
   1  -5  -7   28.26    0.86
   1  -5  -7   29.07    0.83
  -1   5   6    4.04    0.24
   1   5  -6    4.12    0.20
   1   5  -6    4.04    0.25
  -1  -5   6    3.98    0.25
   1  -5  -6    4.65    0.28
   1  -5  -6    4.56    0.24
  -1  -5   6    4.08    0.19
  -1   5   5    2.98    0.13
   1   5  -5    3.05    0.20
  -1   5   5    2.83    0.19
   1   5  -5    2.86    0.16
  -1  -5   5    2.80    0.15
   1  -5  -5    3.04    0.23
   1  -5  -5    2.65    0.19
  -1  -5   5    2.92    0.20
   1   5  -4   24.33    0.65
   1   5  -4   23.82    0.61
  -1   5   4   23.71    0.63
  -1   5   4   23.41    0.57
  -1  -5   4   22.68    0.67
  -1  -5   4   22.24    0.56
  -1  -5   4   22.54    0.58
   1  -5  -4   24.52    0.67
   1  -5  -4   23.86    0.64
  -1   5   3  126.96    2.73
   1   5  -3  127.97    2.79
  -1   5   3  128.11    2.77
   1   5  -3  121.89    2.83
   1  -5  -3  125.27    2.90
   1  -5  -3  126.67    2.85
  -1  -5   3  122.22    2.94
  -1   5   2   48.91    1.15
   1   5  -2   51.89    1.18
   1   5  -2   49.86    1.16
   1   5  -2   49.54    1.08
  -1   5   2   49.33    1.12
   1  -5  -2   50.40    1.19
  -1  -5   2   46.32    1.20
   1  -5  -2   50.50    1.19
   1   5  -1    0.60    0.08
  -1   5   1    0.51    0.06
   1   5  -1    0.72    0.06
  -1   5   1    0.60    0.08
   1  -5  -1    0.67    0.08
   1  -5  -1    0.57    0.08
  -1  -5   1    0.57    0.08
  -1  -5   1    0.62    0.06
  -1   5   0   12.33    0.36
   1   5   0   12.41    0.33
   1   5   0   12.65    0.36
   1  -5   0   12.69    0.37
   1  -5   0   12.40    0.36
  -1  -5   0   12.24    0.37
  -1   5  -1    5.32    0.21
  -1   5  -1    5.29    0.20
   1   5   1    5.20    0.20
   1   5   1    5.19    0.19
   1  -5   1    5.17    0.21
  -1  -5  -1    5.54    0.22
   1   5   2    2.97    0.16
  -1   5  -2    3.29    0.17
   1   5   2    2.87    0.15
  -1   5  -2    3.11    0.17
   1  -5   2    3.38    0.18
  -1  -5  -2    3.13    0.19
  -1   5  -3    1.50    0.13
   1   5   3    1.45    0.13
   1   5   3    1.62    0.12
  -1   5  -3    1.57    0.13
  -1  -5  -3    1.45    0.15
   1  -5   3    1.72    0.14
  -1  -5  -3    1.53    0.12
   1   5   4   36.16    0.86
  -1   5  -4   36.37    0.91
   1   5   4   36.72    0.91
  -1   5  -4   36.68    0.95
  -1  -5  -4   36.13    0.91
  -1  -5  -4   35.74    0.97
   1  -5   4   36.31    0.99
  -1   5  -5    1.20    0.14
   1   5   5    0.93    0.13
  -1   5  -5    0.84    0.10
  -1  -5  -5    0.81    0.14
   1  -5   5    0.92    0.09
  -1  -5  -5    1.07    0.09
   1  -5   5    0.84    0.14
   1   5   6   32.95    0.91
  -1   5  -6   34.69    0.97
  -1   5  -6   33.98    0.88
   1   5   6   37.00    0.95
   1  -5   6   34.68    1.00
  -1  -5  -6   33.29    0.98
  -1   5  -7    0.03    0.12
   1   5   7    0.35    0.14
   1   5   7    0.10    0.10
   1  -5   7    0.21    0.13
  -1  -5  -7    0.30    0.15
   1   5   8   48.04    1.26
  -1   5  -8   43.60    1.31
   1   5   8   49.53    1.32
   1  -5   8   48.39    1.38
  -1  -5  -8   48.71    1.36
  -1   5  -9    0.84    0.20
   1   5   9    0.73    0.18
   1  -5   9    0.58    0.17
  -1  -5  -9    0.62    0.18
   1   5  10    0.17    0.17
  -1   5 -10    0.03    0.15
  -1  -5 -10    0.25    0.15
   1  -5  10   -0.01    0.13
  -1   5 -11    2.47    0.29
   1   5  11    2.13    0.26
  -1  -5 -11    2.04    0.28
   1  -5  11    2.28    0.29
   1   5  12   -0.32    0.17
  -1   6  12    0.01    0.19
   1   6 -12    0.42    0.17
   1  -6 -12    0.80    0.20
  -1  -6  12    0.39    0.21
  -1   6  11    0.02    0.15
   1   6 -11   -0.11    0.13
   1  -6 -11    0.31    0.14
  -1  -6  11    0.10    0.15
   1   6 -10    0.77    0.18
  -1   6  10    1.24    0.20
  -1   6  10    0.72    0.18
  -1  -6  10    0.98    0.21
   1  -6 -10    0.97    0.21
   1   6  -9    0.64    0.17
  -1   6   9    0.73    0.18
  -1  -6   9    1.04    0.20
   1  -6  -9    0.95    0.19
   1  -6  -9    0.92    0.18
  -1   6   8    0.75    0.16
   1   6  -8    0.87    0.17
  -1  -6   8    0.79    0.17
   1  -6  -8    0.93    0.17
   1  -6  -8    0.84    0.19
  -1   6   7    0.50    0.13
   1   6  -7    0.77    0.15
   1  -6  -7    0.40    0.15
   1  -6  -7    0.66    0.14
  -1  -6   7    0.74    0.15
   1   6  -6    3.27    0.23
   1   6  -6    3.42    0.19
  -1   6   6    3.81    0.23
  -1  -6   6    3.37    0.17
   1  -6  -6    3.66    0.26
   1  -6  -6    3.26    0.22
  -1  -6   6    3.52    0.24
  -1   6   5  108.46    2.42
   1   6  -5  108.08    2.51
   1   6  -5  109.08    2.44
  -1   6   5  107.87    2.38
  -1  -6   5  103.26    2.60
  -1  -6   5  104.11    2.33
   1  -6  -5  112.05    2.54
   1  -6  -5  108.88    2.55
   1   6  -4   11.20    0.37
  -1   6   4   11.71    0.38
   1   6  -4   11.50    0.39
  -1   6   4   11.49    0.34
   1  -6  -4   11.98    0.42
  -1  -6   4   11.07    0.32
   1  -6  -4   11.87    0.37
  -1  -6   4   11.01    0.40
  -1  -6   4   11.15    0.31
  -1   6   3   85.59    1.90
   1   6  -3   84.16    1.92
   1   6  -3   84.13    1.95
   1   6  -3   85.45    1.81
  -1   6   3   81.80    1.87
   1  -6  -3   84.75    1.97
   1  -6  -3   85.44    1.98
  -1  -6   3   80.85    2.01
   1   6  -2    0.20    0.08
  -1   6   2    0.29    0.07
   1   6  -2    0.40    0.05
   1   6  -2    0.39    0.08
  -1   6   2    0.30    0.07
   1  -6  -2    0.40    0.07
  -1  -6   2    0.36    0.07
   1  -6  -2    0.40    0.09
  -1   6   1    3.16    0.17
  -1   6   1    3.54    0.14
   1   6  -1    3.46    0.17
   1   6  -1    3.37    0.14
   1  -6  -1    3.44    0.17
   1  -6  -1    3.39    0.17
  -1  -6   1    3.29    0.17
  -1  -6   1    3.43    0.14
  -1   6   0   97.20    2.07
   1   6   0   95.20    2.18
   1   6   0   97.98    2.09
  -1   6   0   95.44    2.19
  -1  -6   0   96.72    2.21
   1  -6   0   99.75    2.20
   1  -6   0   95.47    2.27
  -1   6  -1    1.86    0.13
   1   6   1    1.72    0.13
   1   6   1    1.85    0.13
  -1   6  -1    1.66    0.13
   1  -6   1    1.97    0.15
  -1  -6  -1    1.69    0.13
   1   6   2    0.05    0.06
  -1   6  -2    0.13    0.07
  -1   6  -2   -0.02    0.07
   1   6   2   -0.03    0.07
  -1  -6  -2    0.03    0.08
   1  -6   2    0.10    0.07
   1   6   3    5.44    0.24
  -1   6  -3    5.55    0.25
   1   6   3    5.80    0.22
  -1   6  -3    4.82    0.23
   1  -6   3    5.09    0.25
  -1  -6  -3    5.07    0.27
  -1  -6  -3    5.07    0.19
  -1   6  -4    2.77    0.19
   1   6   4    2.97    0.20
   1   6   4    2.55    0.15
  -1   6  -4    2.82    0.18
  -1  -6  -4    2.86    0.16
  -1  -6  -4    2.68    0.22
   1  -6   4    2.82    0.21
   1   6   5   26.40    0.73
  -1   6  -5   26.15    0.71
  -1   6  -5   24.96    0.75
  -1  -6  -5   25.39    0.78
  -1  -6  -5   28.10    0.68
  -1  -6  -5   25.97    0.71
   1  -6   5   26.43    0.80
   1   6   6    4.74    0.28
   1   6   6    4.72    0.25
  -1   6  -6    4.91    0.25
  -1   6  -6    4.13    0.27
   1  -6   6    4.40    0.29
  -1  -6  -6    4.56    0.30
   1   6   7    4.77    0.27
   1   6   7    5.26    0.32
  -1   6  -7    4.15    0.30
  -1  -6  -7    4.35    0.32
   1  -6   7    4.58    0.32
   1   6   8    6.40    0.37
  -1   6  -8    5.96    0.37
   1  -6   8    6.79    0.40
  -1  -6  -8    6.33    0.39
   1   6   9    2.01    0.24
  -1   6  -9    2.46    0.26
  -1  -6  -9    2.18    0.27
   1  -6   9    2.33    0.27
  -1   6 -10    3.64    0.32
   1   6  10    3.06    0.29
  -1  -6 -10    2.98    0.30
   1  -6  10    2.81    0.31
   1   6  11    0.46    0.20
  -1   6 -11    0.33    0.18
  -1  -6 -11    0.44    0.19
   1  -6  11    0.46    0.19
  -1   7  12    0.25    0.20
   1   7 -12    0.12    0.16
   1  -7 -12    0.41    0.18
  -1  -7  12    0.36    0.20
   1   7 -11   -0.05    0.12
  -1   7  11    0.02    0.17
  -1  -7  11    0.16    0.14
   1  -7 -11    0.03    0.14
  -1   7  10    0.42    0.18
   1   7 -10    0.52    0.16
   1  -7 -10    0.27    0.16
  -1  -7  10    0.62    0.19
   1   7  -9    0.02    0.12
  -1   7   9   -0.04    0.13
   1  -7  -9    0.17    0.13
  -1  -7   9    0.03    0.13
  -1   7   8    0.52    0.15
   1   7  -8    0.74    0.16
   1  -7  -8    0.53    0.15
  -1  -7   8    0.61    0.15
   1  -7  -8    0.35    0.15
  -1   7   7    0.93    0.16
   1   7  -7    1.19    0.17
   1  -7  -7    1.28    0.17
  -1  -7   7    0.84    0.16
   1  -7  -7    1.14    0.19
   1   7  -6    1.08    0.13
  -1   7   6    0.76    0.13
   1   7  -6    1.12    0.15
   1  -7  -6    1.13    0.17
  -1  -7   6    0.92    0.15
   1  -7  -6    0.79    0.13
  -1   7   5    2.90    0.16
   1   7  -5    2.61    0.21
  -1   7   5    2.60    0.20
   1   7  -5    3.02    0.19
  -1  -7   5    2.66    0.20
  -1  -7   5    2.88    0.13
   1  -7  -5    2.90    0.24
   1  -7  -5    2.94    0.19
   1   7  -4   41.61    1.05
  -1   7   4   40.70    1.01
  -1   7   4   40.15    0.98
   1   7  -4   40.98    1.02
   1  -7  -4   41.45    1.03
  -1  -7   4   39.70    1.08
   1  -7  -4   41.85    1.07
  -1   7   3  145.67    3.23
  -1   7   3  140.31    3.16
   1   7  -3  148.45    3.29
   1   7  -3  147.33    3.25
  -1  -7   3  141.10    3.40
   1  -7  -3  146.44    3.36
   1  -7  -3  148.62    3.31
   1   7  -2    2.62    0.19
   1   7  -2    3.05    0.20
  -1   7   2    2.87    0.16
   1   7  -2    2.78    0.13
  -1   7   2    2.63    0.17
   1  -7  -2    2.75    0.16
   1  -7  -2    2.86    0.20
  -1  -7   2    2.85    0.16
  -1   7   1   14.65    0.39
   1   7  -1   15.76    0.45
  -1   7   1   14.35    0.44
   1   7  -1   14.78    0.38
   1  -7  -1   14.46    0.42
  -1  -7   1   14.59    0.45
  -1  -7   1   14.11    0.41
   1  -7  -1   14.88    0.45
  -1   7   0   13.95    0.43
   1   7   0   14.04    0.38
  -1   7   0   14.15    0.35
   1   7   0   13.84    0.42
   1  -7   0   14.14    0.43
  -1  -7   0   14.74    0.44
  -1  -7   0   14.08    0.38
   1  -7   0   13.81    0.43
  -1   7  -1   43.48    1.05
   1   7   1   41.92    1.03
   1   7   1   42.63    0.98
  -1   7  -1   41.82    1.03
   1  -7   1   41.95    1.07
  -1  -7  -1   41.55    1.06
  -1   7  -2    4.52    0.23
   1   7   2    4.16    0.21
   1   7   2    4.32    0.21
  -1   7  -2    4.58    0.23
   1  -7   2    4.22    0.23
  -1  -7  -2    4.83    0.25
  -1   7  -3   13.88    0.44
   1   7   3   13.93    0.43
  -1   7  -3   13.50    0.44
   1   7   3   13.85    0.41
   1  -7   3   14.11    0.47
  -1  -7  -3   13.23    0.47
  -1  -7  -3   14.19    0.38
   1   7   4    1.90    0.16
   1   7   4    1.80    0.15
  -1   7  -4    1.86    0.15
  -1   7  -4    2.11    0.17
  -1  -7  -4    1.73    0.14
   1  -7   4    1.90    0.17
  -1  -7  -4    1.82    0.18
  -1   7  -5    2.28    0.19
   1   7   5    2.15    0.19
  -1   7  -5    2.13    0.17
   1   7   5    2.45    0.15
   1  -7   5    2.26    0.20
  -1  -7  -5    2.39    0.22
  -1  -7  -5    2.00    0.16
  -1   7  -6   14.40    0.53
  -1   7  -6   15.69    0.49
   1   7   6   14.25    0.51
  -1  -7  -6   14.79    0.56
   1  -7   6   14.69    0.56
  -1   7  -7    0.06    0.12
   1   7   7    0.13    0.13
   1  -7   7   -0.07    0.12
  -1  -7  -7    0.08    0.14
   1   7   8   13.47    0.54
  -1   7  -8   13.61    0.56
  -1  -7  -8   14.52    0.59
   1  -7   8   13.32    0.59
  -1   7  -9    2.07    0.24
   1   7   9    2.05    0.25
   1  -7   9    1.73    0.25
  -1  -7  -9    1.95    0.25
  -1   7 -10    0.71    0.19
   1   7  10    0.47    0.18
  -1  -7 -10    0.30    0.16
   1  -7  10    0.06    0.15
  -1   7 -11    2.36    0.29
   1   7  11    2.58    0.30
  -1  -7 -11    2.59    0.31
   1  -7  11    2.66    0.32
  -1   8  11   -0.13    0.16
   1   8 -11    0.32    0.15
   1  -8 -11    0.04    0.14
  -1  -8  11   -0.11    0.14
   1   8 -10    3.30    0.29
  -1   8  10    2.60    0.28
  -1  -8  10    2.85    0.30
   1  -8 -10    2.63    0.29
  -1   8   9    5.71    0.36
   1   8  -9    5.57    0.35
  -1  -8   9    5.65    0.39
   1  -8  -9    6.00    0.39
  -1   8   8    0.09    0.13
   1   8  -8    0.05    0.11
  -1  -8   8    0.36    0.15
   1  -8  -8   -0.12    0.12
  -1   8   7   21.15    0.68
   1   8  -7   20.64    0.70
   1   8  -7   21.46    0.62
   1  -8  -7   20.40    0.72
  -1  -8   7   20.57    0.72
   1  -8  -7   22.32    0.67
  -1   8   6    2.35    0.20
   1   8  -6    2.09    0.20
   1   8  -6    2.28    0.18
   1  -8  -6    2.93    0.21
  -1  -8   6    2.09    0.20
   1  -8  -6    2.45    0.23
  -1   8   5    7.93    0.28
  -1   8   5    7.74    0.33
   1   8  -5    8.41    0.35
   1   8  -5    7.73    0.32
   1  -8  -5    8.13    0.31
   1  -8  -5    7.59    0.36
  -1  -8   5    7.52    0.35
   1   8  -4    1.29    0.13
  -1   8   4    1.41    0.14
   1   8  -4    1.50    0.15
  -1   8   4    1.41    0.12
  -1  -8   4    1.81    0.15
   1  -8  -4    1.43    0.13
   1  -8  -4    1.83    0.18
  -1   8   3    5.92    0.25
  -1   8   3    6.01    0.25
   1   8  -3    6.15    0.28
   1   8  -3    6.04    0.27
   1  -8  -3    6.49    0.24
  -1  -8   3    6.07    0.27
   1  -8  -3    6.01    0.29
  -1   8   2   68.03    1.63
  -1   8   2   68.56    1.56
   1   8  -2   68.24    1.65
   1   8  -2   71.81    1.64
   1   8  -2   67.33    1.51
   1  -8  -2   72.34    1.66
  -1  -8   2   67.39    1.67
   1  -8  -2   72.59    1.68
  -1   8   1   70.40    1.65
   1   8  -1   70.84    1.65
   1   8  -1   70.34    1.54
  -1   8   1   70.63    1.56
   1  -8  -1   71.21    1.68
  -1  -8   1   68.88    1.67
   1  -8  -1   71.86    1.68
  -1  -8   1   69.25    1.68
  -1   8   0   19.33    0.57
   1   8   0   19.76    0.57
   1   8   0   20.43    0.51
  -1   8   0   20.56    0.48
  -1  -8   0   19.43    0.52
   1  -8   0   19.86    0.57
   1  -8   0   20.60    0.58
  -1  -8   0   18.85    0.58
   1   8   1   15.46    0.44
  -1   8  -1   16.13    0.49
   1   8   1   15.63    0.47
   1  -8   1   15.64    0.49
  -1  -8  -1   15.42    0.50
   1  -8   1   15.47    0.48
   1   8   2   81.72    1.87
  -1   8  -2   80.23    1.90
  -1   8  -2   81.83    1.90
   1   8   2   81.56    1.82
  -1  -8  -2   80.67    1.94
   1  -8   2   79.88    1.97
   1   8   3   28.68    0.75
  -1   8  -3   29.55    0.79
   1   8   3   29.31    0.76
  -1   8  -3   28.69    0.79
  -1  -8  -3   29.21    0.83
   1  -8   3   28.33    0.82
  -1   8  -4    0.93    0.13
   1   8   4    0.71    0.10
   1   8   4    0.83    0.13
  -1   8  -4    0.69    0.12
  -1  -8  -4    0.78    0.09
   1  -8   4    0.70    0.13
  -1  -8  -4    0.95    0.16
  -1   8  -5    0.04    0.09
  -1   8  -5   -0.03    0.09
   1   8   5    0.06    0.10
   1   8   5    0.12    0.08
  -1  -8  -5    0.20    0.13
   1  -8   5    0.12    0.11
  -1   8  -6    3.61    0.26
  -1   8  -6    3.87    0.25
   1   8   6    3.49    0.27
  -1  -8  -6    3.85    0.31
   1  -8   6    3.46    0.28
  -1   8  -7    0.59    0.16
   1   8   7    0.40    0.15
  -1  -8  -7    0.43    0.15
   1  -8   7    0.41    0.16
   1   8   8    0.38    0.16
  -1   8  -8    0.41    0.16
  -1  -8  -8    0.53    0.18
   1  -8   8    0.47    0.18
   1   8   9    1.45    0.21
  -1   8  -9    1.27    0.22
   1  -8   9    1.56    0.25
  -1  -8  -9    1.26    0.22
   1   8  10    0.75    0.20
  -1   8 -10    1.29    0.23
   1  -8  10    1.55    0.25
  -1  -8 -10    1.22    0.23
   1   8  11    0.10    0.17
  -1   8 -11    0.00    0.15
   1  -8  11   -0.08    0.16
  -1  -8 -11   -0.19    0.14
  -1   9  11    4.24    0.36
   1   9 -11    3.93    0.33
   1  -9 -11    4.37    0.36
  -1  -9  11    4.22    0.39
  -1   9  10    2.83    0.29
   1   9 -10    3.01    0.28
  -1  -9  10    2.93    0.31
   1  -9 -10    2.57    0.29
  -1   9   9   -0.02    0.14
   1   9  -9   -0.24    0.11
  -1  -9   9   -0.05    0.13
   1  -9  -9    0.21    0.15
   1   9  -8    5.34    0.33
  -1   9   8    4.99    0.33
  -1  -9   8    4.85    0.35
   1  -9  -8    5.37    0.36
  -1   9   7    0.02    0.11
   1   9  -7    0.07    0.11
   1   9  -7    0.17    0.10
   1  -9  -7    0.00    0.13
  -1  -9   7    0.00    0.11
  -1   9   6    0.10    0.11
   1   9  -6    0.11    0.11
   1   9  -6   -0.06    0.08
  -1  -9   6    0.17    0.10
   1  -9  -6    0.03    0.13
   1  -9  -6    0.08    0.10
  -1   9   5   -0.06    0.07
  -1   9   5    0.00    0.09
   1   9  -5    0.09    0.10
   1   9  -5    0.04    0.08
   1  -9  -5   -0.02    0.08
   1  -9  -5    0.03    0.12
  -1  -9   5    0.07    0.09
   1   9  -4    1.68    0.15
   1   9  -4    1.30    0.15
  -1   9   4    1.54    0.15
  -1   9   4    1.12    0.12
   1  -9  -4    1.45    0.17
   1  -9  -4    1.60    0.13
  -1  -9   4    1.43    0.15
   1   9  -3    0.01    0.08
   1   9  -3   -0.03    0.08
  -1   9   3   -0.08    0.07
  -1   9   3   -0.04    0.07
  -1  -9   3    0.06    0.07
   1  -9  -3   -0.10    0.10
   1  -9  -3    0.09    0.07
   1   9  -2   16.30    0.42
  -1   9   2   16.34    0.51
   1   9  -2   17.36    0.53
  -1   9   2   16.57    0.47
   1  -9  -2   16.98    0.54
  -1  -9   2   16.68    0.53
   1  -9  -2   16.93    0.48
  -1  -9   2   16.46    0.50
   1   9  -1   66.95    1.49
   1   9  -1   69.77    1.62
  -1   9   1   68.16    1.51
  -1   9   1   68.27    1.62
  -1  -9   1   66.09    1.62
   1  -9  -1   68.69    1.63
   1  -9  -1   68.76    1.64
  -1  -9   1   65.82    1.64
   1   9   0    4.44    0.19
   1   9   0    3.82    0.23
  -1   9   0    3.94    0.23
  -1   9   0    4.02    0.17
   1  -9   0    4.16    0.24
   1  -9   0    4.33    0.24
  -1  -9   0    4.25    0.24
  -1  -9   0    4.09    0.19
   1   9   1    3.03    0.18
  -1   9  -1    2.95    0.21
   1   9   1    2.91    0.20
   1  -9   1    3.22    0.21
  -1  -9  -1    3.11    0.22
   1  -9   1    3.03    0.22
   1   9   2   27.42    0.72
  -1   9  -2   27.95    0.77
   1   9   2   27.68    0.75
  -1   9  -2   28.56    0.78
   1  -9   2   27.67    0.79
  -1  -9  -2   28.80    0.81
   1   9   3    0.09    0.10
   1   9   3    0.04    0.07
  -1   9  -3    0.07    0.09
  -1   9  -3    0.04    0.08
  -1  -9  -3    0.22    0.11
   1  -9   3    0.16    0.09
  -1   9  -4    0.21    0.11
   1   9   4    0.08    0.08
   1   9   4   -0.09    0.10
  -1   9  -4    0.21    0.09
   1  -9   4    0.19    0.10
  -1  -9  -4    0.10    0.12
  -1   9  -5    4.96    0.28
   1   9   5    4.90    0.24
   1   9   5    4.43    0.28
  -1   9  -5    4.94    0.29
   1  -9   5    4.44    0.30
  -1  -9  -5    4.52    0.32
  -1   9  -6    3.57    0.25
  -1   9  -6    3.60    0.28
   1   9   6    3.83    0.28
   1  -9   6    3.70    0.30
  -1  -9  -6    4.06    0.32
  -1   9  -7   11.53    0.49
   1   9   7   10.82    0.47
  -1  -9  -7   12.18    0.53
   1  -9   7   10.98    0.52
  -1   9  -8   -0.05    0.12
   1   9   8    0.10    0.15
   1  -9   8    0.26    0.16
  -1  -9  -8    0.13    0.15
  -1   9  -9    1.77    0.25
   1   9   9    1.44    0.23
  -1  -9  -9    2.05    0.27
   1  -9   9    1.68    0.26
  -1   9 -10    0.04    0.15
   1   9  10    0.23    0.18
   1  -9  10   -0.14    0.16
  -1  -9 -10    0.12    0.15
   1   9  11    0.39    0.22
  -1  10  11    2.46    0.30
   1  10 -11    1.84    0.25
  -1 -10  11    2.44    0.32
   1 -10 -11    1.99    0.28
   1  10 -10   -0.21    0.10
  -1  10  10    0.03    0.17
  -1 -10  10    0.09    0.16
   1 -10 -10    0.26    0.16
   1  10  -9    1.94    0.23
  -1  10   9    1.55    0.23
   1 -10  -9    1.39    0.24
  -1 -10   9    1.50    0.24
   1  10  -8    0.32    0.14
  -1  10   8    0.42    0.16
   1 -10  -8    0.60    0.18
  -1 -10   8    0.63    0.18
   1  10  -7    0.19    0.10
   1  10  -7    0.35    0.13
  -1  10   7    0.28    0.13
  -1 -10   7    0.17    0.13
   1 -10  -7    0.23    0.14
   1  10  -6    0.79    0.13
   1  10  -6    0.91    0.17
  -1  10   6    0.77    0.16
  -1 -10   6    0.93    0.17
   1 -10  -6    0.82    0.18
  -1  10   5    2.64    0.20
   1  10  -5    2.90    0.23
   1  10  -5    2.48    0.20
  -1  10   5    2.46    0.19
  -1 -10   5    2.52    0.22
   1 -10  -5    2.65    0.19
   1 -10  -5    2.70    0.24
   1  10  -4    9.03    0.39
  -1  10   4   10.01    0.37
   1  10  -4    9.92    0.39
  -1  10   4   10.08    0.37
  -1 -10   4    9.52    0.39
   1 -10  -4    9.70    0.34
   1 -10  -4    9.36    0.42
  -1  10   3    6.90    0.30
   1  10  -3    6.58    0.31
  -1  10   3    6.47    0.28
   1  10  -3    6.73    0.31
  -1 -10   3    6.42    0.29
   1 -10  -3    7.18    0.34
   1 -10  -3    6.73    0.27
  -1  10   2   18.61    0.58
   1  10  -2   18.86    0.48
   1  10  -2   19.87    0.60
  -1  10   2   19.11    0.53
  -1 -10   2   19.84    0.61
   1 -10  -2   19.71    0.55
  -1 -10   2   19.03    0.57
   1 -10  -2   19.68    0.61
   1  10  -1   56.86    1.30
  -1  10   1   57.65    1.32
   1  10  -1   60.22    1.44
  -1  10   1   58.73    1.43
  -1 -10   1   58.60    1.46
   1 -10  -1   59.07    1.43
   1 -10  -1   59.26    1.46
  -1 -10   1   56.11    1.42
   1  10   0   13.87    0.48
  -1  10   0   14.62    0.39
   1  10   0   14.28    0.41
  -1  10   0   14.45    0.48
  -1 -10   0   13.99    0.49
   1 -10   0   14.17    0.48
   1 -10   0   14.08    0.47
  -1 -10   0   14.36    0.42
   1  10   1   29.76    0.80
   1  10   1   29.00    0.74
  -1  10  -1   28.60    0.81
  -1 -10  -1   28.98    0.83
   1 -10   1   30.45    0.83
   1 -10   1   29.26    0.82
  -1  10  -2   69.35    1.72
   1  10   2   67.93    1.69
  -1  10  -2   72.22    1.73
   1  10   2   72.60    1.64
  -1 -10  -2   73.39    1.77
   1 -10   2   71.80    1.79
   1  10   3    1.05    0.13
   1  10   3    1.37    0.16
  -1  10  -3    1.50    0.16
  -1  10  -3    1.48    0.16
  -1 -10  -3    1.38    0.18
   1 -10   3    1.58    0.17
  -1  10  -4   33.00    0.89
   1  10   4   32.49    0.87
  -1  10  -4   30.28    0.89
   1  10   4   31.77    0.84
   1 -10   4   31.40    0.94
  -1 -10  -4   31.85    0.94
  -1  10  -5   14.21    0.53
  -1  10  -5   13.13    0.49
   1  10   5   14.02    0.51
   1  10   5   14.55    0.46
   1 -10   5   13.64    0.55
  -1 -10  -5   14.34    0.57
   1  10   6    1.78    0.21
  -1  10  -6    1.80    0.20
  -1  10  -6    1.88    0.19
   1 -10   6    1.91    0.23
  -1 -10  -6    1.68    0.23
   1  10   7   10.57    0.47
  -1  10  -7   10.74    0.48
   1 -10   7   10.30    0.51
  -1 -10  -7   11.24    0.52
  -1  10  -8   -0.11    0.11
   1  10   8    0.12    0.16
   1 -10   8    0.05    0.15
  -1 -10  -8   -0.12    0.14
   1  10   9    6.89    0.42
  -1  10  -9    7.48    0.44
   1 -10   9    7.10    0.47
  -1 -10  -9    7.98    0.46
  -1  10 -10    0.20    0.17
   1  10  10    0.23    0.20
   1 -10  10    0.25    0.18
  -1 -10 -10    0.08    0.15
   1 -11 -11    1.06    0.25
  -1 -11  11    1.13    0.27
   1  11 -10    0.54    0.17
  -1  11  10    0.55    0.20
  -1 -11  10    0.30    0.18
   1 -11 -10    0.87    0.22
  -1  11   9    9.25    0.46
   1  11  -9    8.76    0.45
   1 -11  -9    9.34    0.50
  -1 -11   9    8.84    0.50
  -1  11   8   -0.03    0.14
   1  11  -8   -0.08    0.11
  -1 -11   8    0.08    0.13
   1 -11  -8    0.08    0.14
   1  11  -7    1.08    0.15
   1  11  -7    1.01    0.18
  -1  11   7    1.11    0.18
   1 -11  -7    1.13    0.20
  -1 -11   7    1.05    0.19
  -1  11   6    0.72    0.16
   1  11  -6    0.69    0.14
   1  11  -6    0.92    0.17
   1 -11  -6    0.90    0.19
  -1 -11   6    1.17    0.18
  -1  11   5    2.50    0.21
  -1  11   5    2.47    0.20
   1  11  -5    2.44    0.20
   1  11  -5    2.26    0.22
   1 -11  -5    2.69    0.25
  -1 -11   5    2.45    0.22
   1  11  -4    4.62    0.28
  -1  11   4    5.52    0.28
   1  11  -4    4.85    0.28
  -1  11   4    4.90    0.27
  -1 -11   4    5.00    0.28
   1 -11  -4    5.07    0.32
  -1  11   3    0.14    0.09
   1  11  -3    0.12    0.10
  -1  11   3    0.21    0.09
   1  11  -3    0.22    0.11
   1 -11  -3   -0.05    0.12
   1 -11  -3    0.07    0.08
  -1 -11   3    0.21    0.10
  -1  11   2    8.97    0.32
   1  11  -2    9.16    0.37
  -1  11   2    8.59    0.36
   1 -11  -2    9.19    0.33
  -1 -11   2    8.92    0.38
  -1 -11   2    9.14    0.35
   1 -11  -2    9.47    0.40
  -1  11   1    7.70    0.34
  -1  11   1    7.55    0.28
   1  11  -1    7.48    0.26
   1  11  -1    7.80    0.34
   1 -11  -1    7.77    0.35
  -1 -11   1    7.20    0.34
   1 -11  -1    7.59    0.31
  -1 -11   1    7.36    0.30
   1  11   0    0.26    0.09
  -1  11   0    0.18    0.10
   1  11   0    0.57    0.12
  -1  11   0    0.26    0.08
  -1 -11   0    0.31    0.11
   1 -11   0    0.46    0.12
  -1 -11   0    0.35    0.09
   1 -11   0    0.28    0.11
   1  11   1    1.70    0.16
   1  11   1    1.67    0.14
  -1  11  -1    1.46    0.16
   1 -11   1    1.60    0.18
   1 -11   1    1.89    0.18
  -1 -11  -1    1.68    0.18
   1  11   2    9.65    0.38
   1  11   2   10.57    0.38
  -1  11  -2   10.01    0.40
  -1 -11  -2    9.91    0.43
   1 -11   2   10.28    0.41
   1 -11   2   10.34    0.42
   1  11   3    1.23    0.15
   1  11   3    1.13    0.15
  -1  11  -3    1.23    0.16
  -1  11  -3    1.00    0.15
  -1 -11  -3    1.12    0.18
   1 -11   3    1.36    0.18
   1  11   4    0.09    0.09
  -1  11  -4    0.00    0.11
  -1  11  -4   -0.03    0.09
   1  11   4    0.12    0.12
  -1 -11  -4    0.09    0.13
   1 -11   4   -0.18    0.10
  -1  11  -5    8.18    0.40
  -1  11  -5    8.72    0.39
   1  11   5    9.08    0.36
   1  11   5    9.08    0.40
   1 -11   5    9.42    0.45
  -1 -11  -5    9.00    0.45
  -1  11  -6   12.98    0.49
   1  11   6   12.01    0.49
  -1  11  -6   11.96    0.51
  -1 -11  -6   12.43    0.54
   1 -11   6   13.03    0.56
   1  11   7    1.08    0.19
  -1  11  -7    1.21    0.17
  -1  11  -7    1.24    0.20
  -1 -11  -7    1.51    0.24
   1 -11   7    1.09    0.22
  -1  11  -8   12.67    0.55
   1  11   8   12.54    0.54
   1 -11   8   11.78    0.59
  -1 -11  -8   12.19    0.58
   1  11   9    0.04    0.17
  -1  11  -9    0.13    0.14
   1 -11   9   -0.20    0.15
  -1 -11  -9    0.36    0.16
  -1  11 -10    0.26    0.16
   1  11  10    0.08    0.18
  -1 -11 -10    0.38    0.17
   1 -11  10    0.64    0.24
   1  12 -10    0.04    0.14
  -1  12  10    0.07    0.15
  -1 -12  10    0.22    0.18
   1 -12 -10    0.57    0.18
  -1  12   9    0.75    0.17
   1  12  -9    0.74    0.17
  -1 -12   9    0.82    0.22
   1 -12  -9    0.38    0.17
  -1  12   8    1.34    0.22
   1  12  -8    1.27    0.20
  -1 -12   8    1.74    0.24
   1 -12  -8    1.52    0.24
   1  12  -7   -0.06    0.10
   1  12  -7   -0.14    0.09
  -1  12   7    0.13    0.14
   1 -12  -7   -0.01    0.13
  -1 -12   7    0.19    0.14
   1  12  -6    5.68    0.33
  -1  12   6    4.94    0.31
   1  12  -6    5.10    0.30
  -1 -12   6    4.89    0.33
   1 -12  -6    4.94    0.34
  -1  12   5    0.25    0.12
   1  12  -5    0.03    0.10
  -1  12   5    0.06    0.10
   1  12  -5    0.03    0.11
  -1 -12   5   -0.01    0.10
   1 -12  -5    0.32    0.16
  -1  12   4    0.50    0.12
  -1  12   4    0.94    0.14
   1  12  -4    1.02    0.16
   1  12  -4    0.79    0.15
  -1 -12   4    0.66    0.14
   1 -12  -4    0.62    0.17
   1  12  -3   17.01    0.58
  -1  12   3   16.86    0.56
  -1  12   3   17.19    0.53
  -1 -12   3   17.53    0.61
  -1 -12   3   17.07    0.57
   1 -12  -3   16.76    0.61
  -1  12   2   45.34    1.08
   1  12  -2   42.93    1.17
  -1  12   2   43.44    1.16
  -1 -12   2   44.52    1.17
  -1 -12   2   43.47    1.20
   1 -12  -2   43.82    1.20
   1 -12  -2   46.61    1.13
  -1  12   1    1.89    0.19
   1  12  -1    2.50    0.21
   1  12  -1    2.29    0.16
  -1  12   1    2.28    0.17
  -1 -12   1    2.57    0.22
   1 -12  -1    2.43    0.21
  -1 -12   1    2.22    0.20
   1 -12  -1    2.36    0.18
   1  12   0   54.96    1.40
  -1  12   0   54.19    1.40
   1  12   0   55.23    1.28
  -1 -12   0   53.94    1.43
   1 -12   0   57.11    1.41
   1 -12   0   54.99    1.42
   1  12   1   -0.05    0.10
  -1  12  -1    0.02    0.09
   1  12   1    0.15    0.10
   1 -12   1   -0.19    0.11
  -1 -12  -1   -0.07    0.10
   1 -12   1    0.01    0.09
  -1  12  -2   14.26    0.51
   1  12   2   15.13    0.47
   1  12   2   13.61    0.49
   1 -12   2   13.32    0.51
   1 -12   2   14.01    0.52
  -1 -12  -2   13.14    0.52
  -1  12  -3    3.05    0.24
   1  12   3    2.57    0.21
  -1  12  -3    2.78    0.23
   1  12   3    2.93    0.23
  -1 -12  -3    2.44    0.24
   1 -12   3    2.58    0.24
  -1  12  -4    0.18    0.12
   1  12   4    0.12    0.13
   1  12   4    0.25    0.11
  -1  12  -4    0.20    0.12
   1 -12   4    0.21    0.14
  -1 -12  -4    0.06    0.14
   1  12   5    0.24    0.13
  -1  12  -5    0.08    0.11
  -1  12  -5    0.11    0.12
   1  12   5    0.17    0.11
   1 -12   5    0.26    0.15
  -1 -12  -5    0.28    0.15
   1  12   6    4.90    0.32
  -1  12  -6    4.60    0.32
  -1  12  -6    4.93    0.31
   1 -12   6    5.31    0.37
  -1 -12  -6    4.82    0.35
   1  12   7    1.40    0.21
  -1  12  -7    1.21    0.18
  -1  12  -7    1.22    0.20
  -1 -12  -7    1.06    0.22
   1 -12   7    0.98    0.22
   1  12   8    2.30    0.27
  -1  12  -8    2.79    0.28
   1 -12   8    3.18    0.33
  -1 -12  -8    3.07    0.31
   1  12   9    0.16    0.17
  -1  12  -9    0.43    0.17
  -1 -12  -9    0.27    0.18
   1 -12   9    0.13    0.19
  -1  12 -10   -0.03    0.14
   1  13 -10    1.92    0.26
  -1  13  10    1.73    0.26
   1 -13 -10    2.10    0.30
  -1 -13  10    2.26    0.31
  -1  13   9    0.22    0.17
   1  13  -9    0.33    0.14
   1 -13  -9    0.30    0.17
  -1 -13   9    0.23    0.18
  -1  13   8    4.63    0.34
   1  13  -8    4.64    0.34
  -1 -13   8    4.05    0.35
   1 -13  -8    5.41    0.39
   1  13  -7   -0.07    0.10
  -1  13   7    0.23    0.14
   1  13  -7    0.32    0.14
   1 -13  -7    0.25    0.15
  -1 -13   7   -0.01    0.12
   1  13  -6    2.99    0.26
  -1  13   6    3.03    0.25
   1  13  -6    3.30    0.25
   1 -13  -6    3.04    0.28
  -1 -13   6    2.93    0.27
   1  13  -5    3.11    0.26
   1  13  -5    3.96    0.26
  -1  13   5    3.73    0.27
  -1  13   5    3.71    0.25
  -1 -13   5    3.76    0.29
   1 -13  -5    3.77    0.30
  -1  13   4    1.25    0.17
   1  13  -4    1.60    0.20
   1  13  -4    1.79    0.19
  -1  13   4    1.47    0.17
   1 -13  -4    1.29    0.21
  -1 -13   4    1.67    0.19
  -1  13   3   35.66    1.01
   1  13  -3   36.20    1.04
  -1  13   3   39.82    0.98
   1 -13  -3   38.22    1.09
  -1 -13   3   36.95    1.07
  -1 -13   3   37.20    1.05
  -1  13   2   12.32    0.42
   1  13  -2   11.82    0.47
  -1  13   2   11.44    0.46
  -1 -13   2   11.10    0.48
   1 -13  -2   12.24    0.50
  -1 -13   2   12.17    0.45
   1  13  -1   26.45    0.80
  -1  13   1   25.67    0.79
   1 -13  -1   26.30    0.82
  -1 -13   1   26.97    0.83
   1 -13  -1   27.89    0.77
   1  13   0    0.71    0.15
  -1  13   0    0.87    0.15
   1  13   0    0.78    0.12
   1 -13   0    0.85    0.16
  -1 -13   0    0.84    0.17
   1 -13   0    1.01    0.16
   1  13   1    1.60    0.17
   1  13   1    1.92    0.19
  -1  13  -1    1.87    0.20
  -1 -13  -1    1.78    0.21
   1 -13   1    1.84    0.20
   1 -13   1    1.74    0.21
   1  13   2    2.15    0.19
  -1  13  -2    1.65    0.19
   1  13   2    2.02    0.20
   1 -13   2    1.71    0.20
  -1 -13  -2    1.78    0.22
   1 -13   2    2.01    0.22
   1  13   3    1.47    0.18
   1  13   3    1.64    0.18
  -1  13  -3    1.35    0.18
   1 -13   3    1.60    0.21
  -1 -13  -3    1.36    0.21
   1 -13   3    1.51    0.20
  -1  13  -4    7.11    0.37
  -1  13  -4    6.57    0.36
   1  13   4    7.41    0.35
   1  13   4    7.19    0.35
   1 -13   4    7.30    0.40
  -1 -13  -4    7.22    0.40
  -1  13  -5    2.74    0.23
   1  13   5    2.35    0.22
  -1  13  -5    2.51    0.24
   1 -13   5    3.06    0.28
  -1 -13  -5    2.07    0.25
  -1  13  -6    7.93    0.40
  -1  13  -6    7.49    0.41
   1  13   6    8.29    0.41
  -1 -13  -6    8.68    0.47
   1 -13   6    8.01    0.46
  -1  13  -7    0.59    0.15
  -1  13  -7    0.35    0.16
   1  13   7    0.23    0.16
   1 -13   7    0.46    0.20
  -1 -13  -7    0.69    0.21
   1  13   8    0.79    0.19
  -1  13  -8    1.21    0.22
  -1 -13  -8    1.16    0.24
   1 -13   8    0.85    0.23
   1  13   9    1.85    0.25
  -1  13  -9    1.80    0.26
   1 -13   9    1.69    0.29
  -1 -13  -9    1.80    0.27
  -1 -14  10    0.18    0.20
   1  14  -9    6.04    0.40
  -1  14   9    5.80    0.39
  -1 -14   9    5.96    0.45
   1 -14  -9    5.88    0.42
   1  14  -8   -0.13    0.12
  -1  14   8    0.01    0.13
   1 -14  -8   -0.14    0.14
  -1 -14   8   -0.24    0.13
  -1  14   7    0.32    0.16
   1  14  -7    0.43    0.16
   1  14  -7    0.61    0.15
  -1 -14   7    0.44    0.18
   1 -14  -7    0.44    0.18
   1  14  -6    0.16    0.13
  -1  14   6    0.05    0.12
   1  14  -6    0.27    0.11
  -1 -14   6    0.30    0.14
   1 -14  -6    0.28    0.16
  -1  14   5    7.25    0.37
  -1  14   5    8.16    0.37
   1  14  -5    7.60    0.38
   1  14  -5    7.29    0.39
   1 -14  -5    7.46    0.42
  -1 -14   5    7.61    0.40
  -1  14   4    0.57    0.14
  -1  14   4    0.55    0.14
   1  14  -4    0.81    0.16
  -1 -14   4    0.85    0.18
  -1 -14   4    0.67    0.15
   1 -14  -4    0.53    0.17
  -1  14   3    4.12    0.29
  -1  14   3    4.34    0.27
   1  14  -3    3.83    0.29
  -1 -14   3    4.61    0.30
   1 -14  -3    3.87    0.32
  -1 -14   3    4.57    0.32
  -1  14   2   53.93    1.24
  -1  14   2   47.47    1.33
   1  14  -2   50.14    1.35
   1 -14  -2   51.69    1.39
  -1 -14   2   51.31    1.39
  -1  14   1   13.86    0.53
   1  14  -1   14.13    0.54
  -1 -14   1   13.50    0.55
   1 -14  -1   13.83    0.55
   1  14   0   26.95    0.83
  -1  14   0   27.13    0.84
   1 -14   0   27.16    0.86
  -1 -14   0   27.92    0.88
   1 -14   0   28.15    0.82
   1  14   1    2.55    0.22
   1  14   1    2.44    0.20
  -1  14  -1    2.17    0.22
   1 -14   1    2.60    0.24
   1 -14   1    2.63    0.24
  -1 -14  -1    2.61    0.25
  -1  14  -2    0.38    0.14
   1  14   2    0.47    0.14
   1  14   2    0.46    0.15
   1 -14   2    0.48    0.14
  -1 -14  -2    0.52    0.17
   1 -14   2    0.78    0.19
   1  14   3    0.25    0.12
  -1  14  -3    0.16    0.12
   1  14   3    0.19    0.13
   1 -14   3    0.17    0.15
   1 -14   3    0.34    0.13
  -1 -14  -3    0.22    0.15
   1  14   4   11.81    0.46
  -1  14  -4   10.14    0.47
   1  14   4   10.49    0.44
  -1  14  -4   11.26    0.48
  -1 -14  -4   10.44    0.51
   1 -14   4   10.91    0.51
  -1  14  -5   15.71    0.58
   1  14   5   14.08    0.55
  -1  14  -5   14.94    0.59
   1 -14   5   15.77    0.64
  -1 -14  -5   15.29    0.64
  -1  14  -6    1.29    0.21
  -1  14  -6    1.12    0.18
   1  14   6    1.29    0.21
  -1 -14  -6    1.02    0.22
   1 -14   6    1.05    0.22
  -1  14  -7    0.98    0.18
  -1  14  -7    0.97    0.20
   1  14   7    0.52    0.18
  -1 -14  -7    0.60    0.19
   1 -14   7    1.22    0.24
   1  14   8   -0.08    0.14
  -1  14  -8    0.14    0.15
  -1 -14  -8   -0.08    0.15
   1 -14   8   -0.03    0.17
  -1  14  -9    0.42    0.19
   1  14   9    0.46    0.21
  -1 -14  -9    0.84    0.25
   1 -14   9    0.29    0.21
  -1  15   9    4.93    0.38
   1  15  -9    4.89    0.38
  -1 -15   9    5.69    0.44
   1 -15  -9    5.62    0.42
   1  15  -8    3.89    0.33
  -1  15   8    4.39    0.35
   1 -15  -8    4.97    0.38
  -1 -15   8    4.78    0.38
   1  15  -7    0.25    0.13
   1  15  -7    0.29    0.15
  -1  15   7    0.14    0.15
   1 -15  -7    0.03    0.14
  -1 -15   7   -0.05    0.15
   1  15  -6   -0.01    0.11
  -1  15   6   -0.01    0.13
   1  15  -6    0.14    0.14
   1 -15  -6   -0.07    0.14
  -1 -15   6   -0.15    0.13
  -1  15   5    0.22    0.13
   1  15  -5    0.35    0.13
  -1  15   5    0.17    0.13
   1  15  -5    0.26    0.14
  -1 -15   5    0.44    0.14
  -1 -15   5   -0.04    0.13
   1 -15  -5    0.10    0.14
  -1  15   4   -0.08    0.10
   1  15  -4    0.12    0.11
  -1  15   4   -0.04    0.12
   1 -15  -4    0.12    0.14
  -1 -15   4   -0.20    0.09
   1  15  -3    1.04    0.17
  -1  15   3    0.78    0.16
  -1  15   3    0.67    0.15
   1 -15  -3    1.06    0.20
  -1 -15   3    1.08    0.19
   1  15  -2   11.30    0.48
  -1  15   2   11.23    0.48
  -1 -15   2   12.20    0.52
   1 -15  -2   11.17    0.51
  -1  15   1    4.07    0.30
   1  15  -1    4.36    0.31
  -1 -15   1    4.89    0.33
   1 -15  -1    5.02    0.34
   1  15   0   15.87    0.58
  -1  15   0   15.82    0.59
   1 -15   0   15.57    0.60
  -1 -15   0   15.24    0.61
  -1  15  -1    6.06    0.36
   1  15   1    6.97    0.31
   1  15   1    6.70    0.36
  -1 -15  -1    6.10    0.37
   1 -15   1    6.24    0.36
   1  15   2    6.71    0.36
  -1  15  -2    6.61    0.36
   1  15   2    6.08    0.32
   1 -15   2    6.40    0.39
  -1 -15  -2    6.15    0.38
   1 -15   2    6.43    0.37
   1  15   3    2.94    0.24
  -1  15  -3    2.44    0.24
   1  15   3    2.41    0.22
   1 -15   3    2.34    0.26
   1 -15   3    2.95    0.26
  -1 -15  -3    2.72    0.27
  -1  15  -4    0.62    0.16
   1  15   4    0.75    0.17
   1  15   4    1.00    0.18
   1 -15   4    1.03    0.18
   1 -15   4    1.05    0.21
  -1 -15  -4    0.87    0.20
  -1  15  -5    5.16    0.34
   1  15   5    5.03    0.33
  -1  15  -5    5.10    0.33
  -1 -15  -5    4.90    0.37
   1 -15   5    5.64    0.40
  -1  15  -6    0.36    0.15
  -1  15  -6    0.49    0.15
   1  15   6    0.39    0.17
  -1 -15  -6    0.44    0.17
   1 -15   6    0.62    0.20
  -1  15  -7    6.25    0.41
   1  15   7    6.73    0.41
  -1  15  -7    7.67    0.42
  -1 -15  -7    7.16    0.46
   1 -15   7    7.69    0.49
  -1  15  -8    0.38    0.18
   1  15   8    0.74    0.20
   1 -15   8    0.17    0.20
  -1 -15  -8    0.80    0.21
  -1 -16   9    0.00    0.18
   1  16  -8    3.18    0.31
  -1  16   8    3.08    0.30
   1 -16  -8    2.75    0.32
  -1 -16   8    2.81    0.33
   1  16  -7   -0.08    0.13
  -1  16   7   -0.17    0.14
   1  16  -7    0.01    0.12
   1 -16  -7   -0.14    0.13
  -1 -16   7    0.08    0.16
  -1  16   6    0.17    0.15
   1  16  -6   -0.24    0.09
   1  16  -6   -0.08    0.13
   1 -16  -6   -0.20    0.14
  -1 -16   6    0.11    0.15
   1  16  -5    0.14    0.12
  -1  16   5   -0.38    0.11
  -1 -16   5   -0.05    0.11
   1 -16  -5    0.24    0.16
  -1  16   4    1.01    0.17
   1  16  -4    1.47    0.19
  -1  16   4    1.21    0.18
   1 -16  -4    1.40    0.22
  -1 -16   4    1.24    0.21
  -1  16   3    0.16    0.12
   1  16  -3   -0.12    0.11
  -1 -16   3    0.06    0.12
   1 -16  -3    0.19    0.14
   1  16  -2    0.41    0.14
  -1  16   2    0.61    0.15
   1 -16  -2    0.37    0.16
  -1 -16   2    0.43    0.16
  -1  16   1    1.43    0.20
   1  16  -1    1.74    0.21
  -1 -16   1    1.52    0.21
   1 -16  -1    1.68    0.22
   1  16   0    1.40    0.19
  -1  16   0    1.90    0.22
  -1 -16   0    1.81    0.23
   1 -16   0    1.23    0.21
   1  16   1    6.87    0.37
  -1  16  -1    6.19    0.37
  -1 -16  -1    6.67    0.40
   1 -16   1    6.66    0.39
  -1  16  -2    3.50    0.29
   1  16   2    4.10    0.27
   1  16   2    3.81    0.28
   1 -16   2    3.91    0.30
  -1 -16  -2    3.77    0.31
   1  16   3    2.89    0.25
   1  16   3    2.98    0.24
  -1  16  -3    2.77    0.26
   1 -16   3    3.29    0.29
   1 -16   3    2.70    0.29
  -1 -16  -3    3.33    0.30
  -1  16  -4    0.01    0.11
   1  16   4   -0.19    0.11
   1  16   4   -0.20    0.12
   1 -16   4   -0.08    0.10
  -1 -16  -4   -0.03    0.14
   1 -16   4   -0.13    0.14
  -1  16  -5    1.40    0.20
   1  16   5    1.20    0.20
  -1  16  -5    1.58    0.22
  -1 -16  -5    1.19    0.24
   1 -16   5    1.38    0.24
  -1  16  -6   -0.12    0.12
   1  16   6    0.18    0.15
  -1  16  -6   -0.04    0.14
  -1 -16  -6    0.16    0.17
   1 -16   6   -0.10    0.17
  -1  16  -7   13.02    0.56
  -1  16  -7   12.60    0.59
   1  16   7   11.52    0.55
  -1 -16  -7   13.23    0.63
   1 -16   7   12.19    0.65
   1  16   8   -0.39    0.15
  -1  16  -8   -0.19    0.14
  -1 -16  -8    0.19    0.18
   1 -16   8   -0.15    0.19
  -1 -17   9    1.92    0.35
   1  17  -8    4.02    0.35
  -1  17   8    3.86    0.33
  -1 -17   8    3.47    0.37
   1 -17  -8    4.00    0.37
   1  17  -7    0.67    0.20
  -1  17   7    0.55    0.19
   1  17  -7    0.52    0.16
   1 -17  -7    1.06    0.23
  -1  17   6   -0.31    0.13
   1  17  -6    0.11    0.12
  -1 -17   6    0.15    0.12
   1 -17  -6    0.23    0.15
  -1  17   5    0.11    0.15
   1  17  -5    0.42    0.14
   1 -17  -5    0.01    0.15
  -1 -17   5    0.18    0.13
  -1  17   4    0.64    0.17
   1  17  -4    0.99    0.18
   1 -17  -4    0.94    0.21
  -1 -17   4    1.03    0.21
   1  17  -3    0.93    0.19
  -1  17   3    1.22    0.20
   1 -17  -3    0.76    0.21
  -1 -17   3    1.03    0.20
  -1  17   2   -0.10    0.12
   1  17  -2    0.17    0.13
  -1 -17   2   -0.08    0.12
   1 -17  -2    0.15    0.15
   1  17  -1    5.99    0.36
  -1  17   1    6.11    0.37
   1 -17  -1    6.41    0.39
  -1 -17   1    6.35    0.39
  -1  17   0    0.27    0.12
   1  17   0    0.27    0.14
  -1 -17   0    0.13    0.15
   1 -17   0    0.29    0.14
   1  17   1    1.44    0.21
  -1  17  -1    1.96    0.23
   1 -17   1    1.67    0.23
  -1 -17  -1    2.17    0.26
   1  17   2    0.19    0.13
  -1  17  -2    0.15    0.13
   1 -17   2    0.50    0.16
  -1 -17  -2    0.70    0.19
   1  17   3   -0.25    0.12
   1  17   3    0.05    0.12
  -1  17  -3    0.06    0.11
   1 -17   3   -0.09    0.11
  -1 -17  -3    0.06    0.15
   1  17   4   -0.05    0.12
   1  17   4    0.01    0.13
  -1  17  -4    0.00    0.12
   1 -17   4    0.02    0.11
  -1 -17  -4   -0.07    0.13
   1  17   5    0.08    0.15
  -1  17  -5    0.11    0.12
   1 -17   5    0.28    0.14
  -1 -17  -5    0.11    0.16
   1 -17   5   -0.18    0.16
  -1  17  -6    2.31    0.28
   1  17   6    1.76    0.25
  -1  17  -6    2.03    0.24
   1 -17   6    2.48    0.32
  -1 -17  -6    1.89    0.28
  -1  17  -7   -0.01    0.14
   1  17   7   -0.27    0.15
  -1  17  -7   -0.10    0.12
   1 -17   7   -0.21    0.21
  -1 -17  -7    0.20    0.17
   1 -17   8   -0.02    0.23
   1  18  -7    0.38    0.15
  -1  18   7    0.21    0.16
  -1 -18   7    0.26    0.16
   1 -18  -7    0.46    0.17
  -1  18   6   -0.02    0.15
   1  18  -6   -0.02    0.12
  -1 -18   6    0.22    0.15
   1 -18  -6   -0.03    0.15
   1  18  -5    0.74    0.17
   1 -18  -5    0.84    0.21
  -1 -18   5    0.87    0.20
   1  18  -4    3.09    0.28
  -1  18   4    3.26    0.28
  -1 -18   4    3.05    0.30
   1 -18  -4    3.65    0.33
  -1  18   3    0.79    0.17
   1  18  -3    0.54    0.16
  -1 -18   3    0.77    0.19
   1 -18  -3    0.43    0.18
   1  18  -2    5.10    0.34
  -1  18   2    4.95    0.35
  -1 -18   2    5.15    0.38
   1 -18  -2    5.31    0.39
  -1  18   1    6.95    0.40
   1  18  -1    7.03    0.40
   1 -18  -1    6.79    0.42
  -1 -18   1    7.08    0.43
  -1  18   0    4.25    0.32
   1  18   0    4.29    0.32
  -1 -18   0    3.56    0.32
   1 -18   0    4.13    0.33
  -1  18  -1    6.52    0.39
   1  18   1    6.68    0.39
  -1 -18  -1    6.08    0.41
   1 -18   1    6.21    0.40
  -1  18  -2    0.20    0.13
   1  18   2   -0.02    0.13
   1 -18   2    0.12    0.14
  -1 -18  -2   -0.08    0.13
   1  18   3    1.16    0.19
  -1  18  -3    0.72    0.18
   1 -18   3    0.91    0.21
  -1 -18  -3    1.21    0.24
  -1  18  -4   -0.21    0.10
   1  18   4   -0.29    0.13
   1  18   4    0.42    0.16
   1 -18   4    0.16    0.13
  -1 -18  -4    0.04    0.15
  -1  18  -5    0.11    0.14
   1  18   5    0.18    0.16
  -1 -18  -5    0.17    0.17
   1 -18   5   -0.04    0.13
  -1  18  -6   -0.07    0.12
   1  18   6   -0.17    0.14
  -1 -18  -6    0.19    0.17
   1 -18   6   -0.08    0.11
  -1  18  -7    0.31    0.16
   1  18   7   -0.02    0.19
   1 -18   7    0.00    0.21
   1  19  -7    0.53    0.17
  -1  19   7    0.44    0.20
   1  19  -6    2.03    0.24
   1 -19  -6    2.20    0.30
  -1 -19   6    1.98    0.28
   1  19  -5    0.05    0.12
   1 -19  -5    0.11    0.15
  -1 -19   5   -0.02    0.13
   1  19  -4    0.32    0.14
  -1  19   4    0.55    0.17
  -1 -19   4   -0.02    0.14
   1 -19  -4    0.33    0.17
  -1  19   3    0.15    0.14
   1  19  -3    0.04    0.11
   1 -19  -3   -0.12    0.13
  -1 -19   3   -0.13    0.11
  -1  19   2    4.57    0.34
   1  19  -2    4.99    0.34
   1 -19  -2    4.74    0.38
  -1 -19   2    4.57    0.36
  -1  19   1   23.99    0.84
   1  19  -1   22.68    0.83
  -1 -19   1   24.75    0.89
   1 -19  -1   23.27    0.87
  -1  19   0   -0.12    0.12
   1  19   0    0.04    0.13
   1 -19   0   -0.08    0.14
  -1 -19   0   -0.03    0.16
  -1  19  -1   16.69    0.68
   1  19   1   17.08    0.68
  -1 -19  -1   17.36    0.73
   1 -19   1   18.79    0.73
  -1  19  -2    0.28    0.13
   1  19   2   -0.04    0.13
  -1 -19  -2   -0.36    0.12
   1 -19   2    0.03    0.12
  -1  19  -3    0.72    0.16
   1  19   3    0.58    0.17
   1 -19   3    0.11    0.15
  -1 -19  -3    0.29    0.18
   1  19   4    2.44    0.26
  -1  19  -4    2.17    0.25
  -1 -19  -4    2.26    0.30
   1 -19   4    2.66    0.30
   1  19   5   -0.20    0.14
  -1  19  -5    0.11    0.13
  -1 -19  -5    0.02    0.16
   1 -19   5    0.09    0.12
   1  19   6    0.43    0.19
  -1  19  -6    0.88    0.19
   1  20  -5    0.45    0.16
   1 -20  -5    0.31    0.18
  -1 -20   5    0.48    0.22
  -1  20   4    0.44    0.16
   1  20  -4    0.62    0.16
   1 -20  -4    0.49    0.18
  -1 -20   4    0.63    0.20
  -1  20   3    0.96    0.20
   1  20  -3    0.76    0.18
  -1 -20   3    0.98    0.21
   1 -20  -3    0.76    0.22
   1  20  -2   -0.02    0.12
  -1  20   2    0.03    0.14
   1 -20  -2    0.02    0.15
  -1 -20   2   -0.02    0.13
   1  20  -1    1.48    0.23
  -1  20   1    0.84    0.20
  -1 -20   1    0.92    0.23
   1 -20  -1    0.96    0.24
  -1  20   0    6.96    0.43
   1  20   0    6.62    0.43
   1 -20   0    6.29    0.43
  -1 -20   0    6.61    0.45
  -1  20  -1    0.37    0.15
   1  20   1    0.46    0.18
   1 -20   1    0.45    0.17
  -1 -20  -1    0.33    0.19
   1  20   2    2.88    0.28
  -1  20  -2    2.78    0.27
   1 -20   2    2.40    0.30
  -1 -20  -2    3.39    0.34
   1  20   3    0.28    0.15
  -1  20  -3    0.21    0.13
  -1 -20  -3    0.35    0.17
   1 -20   3    0.10    0.14
  -1  20  -4    5.57    0.38
   1 -20   4    5.04    0.40
  -1 -20  -4    5.32    0.43
  -1  20  -5    3.25    0.31
  -1  21   4    0.04    0.13
   1 -21  -4   -0.07    0.17
  -1  21   3    1.53    0.24
   1  21  -3    1.73    0.25
   1 -21  -3    1.99    0.29
  -1 -21   3    1.68    0.28
   1  21  -2    0.52    0.17
  -1  21   2    0.64    0.18
  -1 -21   2    0.33    0.17
   1 -21  -2    0.75    0.22
   1  21  -1    2.95    0.30
  -1  21   1    3.18    0.31
  -1 -21   1    3.12    0.33
   1 -21  -1    2.80    0.32
   1  21   0    6.28    0.42
  -1  21   0    5.99    0.41
  -1 -21   0    5.53    0.43
   1 -21   0    6.07    0.43
  -1  21  -1    1.74    0.25
   1  21   1    1.85    0.27
  -1 -21  -1    1.66    0.28
   1 -21   1    1.55    0.27
   1  21   2   -0.08    0.15
  -1  21  -2    0.04    0.13
   1 -21   2    0.06    0.14
  -1 -21  -2   -0.03    0.17
   1  21   3    0.79    0.20
   1 -21   3    0.99    0.23
  -1  22   3    0.24    0.17
  -1  22   2    3.27    0.32
   2   0 -13    0.03    0.16
  -2   0  13    0.04    0.17
   2   0 -12    0.79    0.21
  -2   0  12    1.05    0.24
  -2   0  11   -0.27    0.12
   2   0 -11   -0.18    0.13
  -2   0  11   -0.03    0.14
  -2   0  10    4.13    0.32
  -2   0  10    3.74    0.28
   2   0 -10    3.39    0.29
   2   0  -9   -0.01    0.14
   2   0  -9   -0.23    0.12
  -2   0   9   -0.19    0.10
   2   0  -8    1.09    0.17
  -2   0   8    0.59    0.13
   2   0  -8    0.74    0.15
  -2   0   7   -0.04    0.07
   2   0  -7   -0.12    0.09
   2   0  -7   -0.03    0.10
   2   0  -6    2.25    0.19
   2   0  -6    2.47    0.19
  -2   0   6    2.16    0.17
   2   0  -5    0.07    0.07
   2   0  -5    0.02    0.08
  -2   0   5   -0.04    0.06
   2   0  -4   10.99    0.33
   2   0  -4   10.56    0.35
  -2   0   4   10.50    0.32
  -2   0   4   10.65    0.34
  -2   0   3    0.05    0.04
   2   0  -3    0.05    0.05
  -2   0   3    0.08    0.03
  -2   0   3    0.00    0.04
   2   0  -3    0.06    0.05
   2   0  -2   85.56    1.87
  -2   0   2   82.84    1.87
  -2   0   2   82.53    1.85
  -2   0   2   83.56    1.82
   2   0  -2   85.66    1.95
   2   0  -1    0.13    0.03
   2   0  -1    0.10    0.04
  -2   0   1    0.08    0.03
   2   0   0  268.89    6.03
   2   0   0  269.44    5.59
  -2   0   0  260.31    5.84
  -2   0   0  263.59    5.75
  -2   0  -1   -0.04    0.05
  -2   0  -1    0.07    0.05
   2   0   1    0.01    0.05
   2   0   1    0.13    0.05
   2   0   2   12.06    0.35
   2   0   2   11.58    0.32
  -2   0  -2   12.02    0.33
  -2   0  -2   11.37    0.34
   2   0   3   -0.03    0.06
  -2   0  -3   -0.14    0.07
  -2   0  -3   -0.15    0.06
   2   0   3    0.08    0.06
   2   0   4    5.39    0.23
  -2   0  -4    5.52    0.27
   2   0   4    5.59    0.25
  -2   0  -4    5.42    0.22
  -2   0  -5   -0.13    0.05
  -2   0  -5   -0.16    0.08
   2   0   5    0.06    0.08
   2   0   5   -0.08    0.07
   2   0   6    1.39    0.15
  -2   0  -6    1.38    0.17
   2   0   6    1.83    0.17
  -2   0  -7   -0.02    0.12
   2   0   7   -0.13    0.10
   2   0   7   -0.06    0.10
  -2   0  -8    0.77    0.18
   2   0   8    0.30    0.14
   2   0   8    0.97    0.18
   2   0   9    0.03    0.12
   2   0   9    0.02    0.13
  -2   0  -9   -0.11    0.13
   2   0  10    5.87    0.40
  -2   0 -10    5.19    0.38
   2   0  11   -0.27    0.14
  -2   0 -11    0.07    0.17
   2   0  12    5.92    0.46
   2   1 -13    0.20    0.18
  -2   1  13    0.20    0.17
  -2  -1  13    0.22    0.20
   2  -1 -13    0.32    0.18
   2   1 -12    0.15    0.15
  -2   1  12   -0.09    0.13
  -2   1  12    0.06    0.16
   2  -1 -12    0.27    0.17
  -2  -1  12    0.59    0.20
   2   1 -11    2.21    0.26
  -2   1  11    2.53    0.26
  -2   1  11    2.45    0.29
   2  -1 -11    2.09    0.26
  -2  -1  11    1.97    0.23
  -2  -1  11    2.61    0.29
  -2   1  10    3.60    0.30
  -2   1  10    3.67    0.28
   2   1 -10    3.44    0.29
   2  -1 -10    3.48    0.29
  -2  -1  10    3.15    0.25
  -2  -1  10    3.68    0.30
  -2   1   9   22.77    0.70
   2   1  -9   21.59    0.74
   2  -1  -9   22.37    0.75
  -2  -1   9   21.67    0.68
   2  -1  -9   21.08    0.73
  -2  -1   9   23.29    0.78
   2   1  -8    0.22    0.13
  -2   1   8    0.09    0.09
   2   1  -8    0.03    0.11
   2  -1  -8   -0.02    0.11
   2  -1  -8   -0.08    0.12
  -2  -1   8    0.08    0.09
   2   1  -7    0.03    0.10
   2   1  -7    0.06    0.10
  -2   1   7    0.01    0.08
   2  -1  -7    0.20    0.11
   2  -1  -7    0.18    0.11
  -2  -1   7    0.02    0.07
  -2   1   6   12.41    0.41
   2   1  -6   12.52    0.43
   2   1  -6   12.00    0.44
   2  -1  -6   12.62    0.43
  -2  -1   6   12.49    0.40
   2  -1  -6   12.01    0.43
   2   1  -5    3.31    0.20
  -2   1   5    2.90    0.18
   2   1  -5    3.16    0.20
   2  -1  -5    2.92    0.20
   2  -1  -5    3.07    0.19
  -2  -1   5    2.80    0.17
   2   1  -4   10.98    0.27
   2   1  -4   10.98    0.35
   2   1  -4   10.69    0.34
  -2   1   4   10.49    0.33
   2  -1  -4   10.07    0.34
  -2  -1   4   10.48    0.32
   2  -1  -4   11.13    0.34
  -2  -1   4   10.41    0.33
  -2   1   3    1.82    0.08
   2   1  -3    1.95    0.12
   2   1  -3    1.86    0.08
  -2   1   3    2.07    0.12
   2   1  -3    1.97    0.13
  -2   1   3    1.78    0.12
  -2  -1   3    1.65    0.11
   2  -1  -3    1.76    0.13
  -2  -1   3    1.71    0.11
   2  -1  -3    1.55    0.11
  -2   1   2    0.57    0.05
   2   1  -2    0.99    0.07
  -2   1   2    0.57    0.06
   2   1  -2    0.55    0.07
   2   1  -2    0.62    0.06
  -2   1   2    0.61    0.06
   2   1  -2    0.56    0.06
   2  -1  -2    0.60    0.06
   2  -1  -2    0.58    0.07
  -2   1   1   10.20    0.28
   2   1  -1   10.63    0.26
   2   1  -1   10.64    0.28
   2   1  -1   10.69    0.27
   2  -1  -1   11.13    0.30
  -2  -1   1   10.48    0.28
   2  -1  -1   10.14    0.26
   2   1   0   48.26    1.07
   2   1   0   48.33    1.15
  -2   1   0   48.85    1.12
  -2  -1   0   50.31    1.12
   2  -1   0   49.19    1.06
   2  -1   0   51.49    1.17
  -2  -1   0   47.97    1.11
  -2   1  -1   35.87    0.83
   2   1   1   36.26    0.85
   2   1   1   35.43    0.80
  -2   1  -1   34.89    0.83
  -2  -1  -1   35.16    0.83
   2  -1   1   35.44    0.87
   2  -1   1   35.52    0.79
  -2  -1  -1   34.70    0.83
  -2   1  -2   15.42    0.42
   2   1   2   16.33    0.43
  -2   1  -2   15.58    0.43
   2   1   2   15.91    0.41
   2  -1   2   15.86    0.39
  -2  -1  -2   15.68    0.44
  -2  -1  -2   15.73    0.41
   2  -1   2   16.00    0.45
  -2   1  -3  388.49    8.42
  -2   1  -3  392.79    8.53
   2   1   3  380.53    8.20
   2   1   3  396.73    8.83
   2  -1   3  389.53    8.19
   2  -1   3  395.92    8.85
  -2  -1  -3  390.19    8.41
  -2  -1  -3  377.61    8.53
  -2   1  -4   23.79    0.62
   2   1   4   22.94    0.62
  -2   1  -4   24.21    0.68
   2   1   4   23.70    0.66
   2  -1   4   24.95    0.69
  -2  -1  -4   23.13    0.67
   2  -1   4   24.22    0.60
  -2  -1  -4   23.73    0.61
   2   1   5   24.64    0.70
   2   1   5   23.95    0.64
  -2   1  -5   23.31    0.62
  -2   1  -5   24.17    0.71
  -2  -1  -5   24.01    0.71
  -2  -1  -5   23.54    0.62
   2  -1   5   24.51    0.71
   2  -1   5   23.51    0.62
   2   1   6    3.87    0.24
   2   1   6    4.13    0.24
  -2   1  -6    3.71    0.26
  -2  -1  -6    3.39    0.26
   2  -1   6    4.06    0.22
   2  -1   6    4.07    0.26
  -2   1  -7    1.85    0.21
   2   1   7    2.49    0.22
   2   1   7    1.98    0.19
  -2  -1  -7    2.50    0.24
   2  -1   7    2.14    0.21
   2  -1   7    2.19    0.19
   2   1   8    1.68    0.21
   2   1   8    1.70    0.20
  -2   1  -8    1.71    0.22
   2  -1   8    2.09    0.23
   2  -1   8    1.93    0.20
  -2  -1  -8    2.06    0.24
  -2   1  -9    0.25    0.16
   2   1   9    0.03    0.13
   2   1   9   -0.05    0.14
  -2  -1  -9    0.20    0.16
   2  -1   9    0.23    0.16
   2   1  10    0.07    0.15
   2   1  10    0.02    0.14
  -2   1 -10   -0.04    0.14
   2  -1  10   -0.11    0.13
  -2  -1 -10    0.05    0.14
   2   1  11    1.28    0.26
  -2   1 -11    1.47    0.26
   2  -1  11    1.40    0.26
  -2  -1 -11    1.37    0.26
   2  -1  12    1.25    0.27
  -2   2  13    0.73    0.19
  -2   2  13    0.94    0.25
   2  -2 -13    0.51    0.20
  -2  -2  13    0.70    0.22
  -2   2  12    7.43    0.46
   2   2 -12    7.32    0.44
  -2   2  12    7.66    0.42
  -2  -2  12    6.91    0.46
   2  -2 -12    6.91    0.43
   2   2 -11    2.13    0.26
  -2   2  11    1.60    0.22
  -2   2  11    1.81    0.25
   2  -2 -11    2.47    0.27
  -2  -2  11    1.35    0.24
   2   2 -10    4.53    0.32
  -2   2  10    5.45    0.34
  -2  -2  10    5.52    0.36
   2  -2 -10    5.26    0.37
  -2  -2  10    4.80    0.30
   2  -2 -10    5.39    0.35
   2   2  -9    0.58    0.17
  -2   2   9    0.47    0.14
   2  -2  -9    0.57    0.16
   2  -2  -9    0.42    0.16
  -2  -2   9    0.47    0.15
  -2  -2   9    0.32    0.12
   2   2  -8    6.61    0.34
  -2   2   8    6.51    0.32
  -2  -2   8    6.47    0.35
  -2  -2   8    6.66    0.30
   2  -2  -8    6.61    0.35
   2  -2  -8    6.34    0.34
  -2   2   7    4.24    0.24
   2   2  -7    4.03    0.25
   2   2  -7    4.51    0.28
  -2  -2   7    4.56    0.23
   2  -2  -7    4.16    0.27
   2  -2  -7    4.28    0.27
   2   2  -6    0.14    0.09
   2   2  -6    0.02    0.09
  -2   2   6    0.02    0.07
   2  -2  -6    0.03    0.09
  -2  -2   6    0.05    0.06
   2  -2  -6    0.05    0.08
   2   2  -5    1.59    0.14
   2   2  -5    1.18    0.14
   2   2  -5    1.53    0.09
  -2   2   5    1.45    0.13
   2  -2  -5    1.58    0.14
   2  -2  -5    1.46    0.14
  -2  -2   5    1.43    0.12
  -2  -2   5    1.52    0.12
   2   2  -4   18.80    0.45
  -2   2   4   17.66    0.49
   2   2  -4   18.08    0.53
   2   2  -4   18.35    0.51
   2  -2  -4   17.99    0.52
  -2  -2   4   18.07    0.49
   2  -2  -4   18.91    0.51
  -2  -2   4   17.67    0.47
  -2   2   3  146.95    3.22
   2   2  -3  148.98    3.28
   2   2  -3  148.67    3.41
  -2   2   3  149.11    3.18
   2   2  -3  149.73    3.22
  -2  -2   3  144.67    3.26
  -2  -2   3  145.88    3.16
   2  -2  -3  151.28    3.28
   2  -2  -3  144.66    3.40
  -2   2   2  996.90   21.27
   2   2  -2  967.54   20.63
  -2   2   2  988.86   20.61
  -2   2   2  971.20   21.20
   2   2  -2  986.16   21.43
   2   2  -2 1000.00   22.28
   2   2  -2  977.68   21.25
   2  -2  -2  984.59   21.46
   2  -2  -2  980.95   22.29
  -2   2   1   71.14    1.58
   2   2  -1   70.25    1.64
  -2   2   1   70.77    1.54
   2   2  -1   72.32    1.53
   2   2  -1   71.78    1.58
  -2   2   1   69.64    1.58
   2  -2  -1   71.07    1.66
   2  -2  -1   71.62    1.58
  -2  -2   1   70.67    1.59
  -2   2   0  818.46   17.35
   2   2   0  825.79   16.91
   2   2   0  784.07   17.35
   2   2   0  795.37   18.33
   2  -2   0  829.25   18.22
   2  -2   0  798.11   16.94
  -2  -2   0  782.16   17.56
  -2   2  -1   22.09    0.56
   2   2   1   22.04    0.54
  -2   2  -1   22.25    0.55
   2  -2   1   22.46    0.59
  -2  -2  -1   21.60    0.56
   2  -2   1   22.35    0.50
  -2  -2  -1   22.82    0.55
  -2   2  -2   12.51    0.37
   2   2   2   13.46    0.36
   2   2   2   12.90    0.36
  -2   2  -2   12.39    0.37
  -2  -2  -2   12.93    0.35
   2  -2   2   13.41    0.39
  -2  -2  -2   12.21    0.38
   2  -2   2   13.04    0.32
  -2   2  -3   22.62    0.60
   2   2   3   24.26    0.61
  -2   2  -3   21.64    0.62
   2   2   3   23.33    0.59
  -2  -2  -3   22.02    0.63
   2  -2   3   23.20    0.55
   2  -2   3   23.92    0.65
  -2  -2  -3   22.68    0.58
  -2   2  -4   21.23    0.62
  -2   2  -4   20.66    0.56
   2   2   4   22.16    0.60
   2   2   4   20.68    0.57
  -2  -2  -4   20.69    0.62
   2  -2   4   21.80    0.63
  -2  -2  -4   21.15    0.55
   2  -2   4   20.89    0.54
  -2   2  -5    1.02    0.11
   2   2   5    1.23    0.14
   2   2   5    1.10    0.13
  -2   2  -5    1.15    0.15
   2  -2   5    1.25    0.12
  -2  -2  -5    1.11    0.10
   2  -2   5    1.06    0.14
  -2  -2  -5    0.92    0.14
  -2   2  -6    1.83    0.15
   2   2   6    1.84    0.17
  -2   2  -6    1.70    0.18
   2   2   6    1.53    0.16
  -2  -2  -6    1.73    0.19
   2  -2   6    1.38    0.17
   2  -2   6    1.75    0.15
   2   2   7    7.00    0.35
   2   2   7    7.19    0.34
  -2   2  -7    6.85    0.37
  -2  -2  -7    6.32    0.36
   2  -2   7    7.22    0.37
   2  -2   7    7.26    0.31
   2   2   8    8.19    0.39
   2   2   8    7.81    0.39
  -2   2  -8    7.75    0.41
  -2  -2  -8    7.18    0.41
   2  -2   8    7.55    0.41
  -2   2  -9    0.67    0.18
   2   2   9    0.41    0.16
   2   2   9    0.66    0.18
   2  -2   9    0.71    0.19
  -2  -2  -9    0.34    0.17
  -2   2 -10    0.84    0.22
   2   2  10    0.72    0.20
   2   2  10    0.40    0.18
  -2  -2 -10    0.96    0.22
   2  -2  10    0.48    0.18
  -2   2 -11    3.29    0.34
  -2  -2 -11    3.56    0.35
   2  -2  11    3.98    0.36
  -2   3  13    0.37    0.20
  -2   3  13   -0.10    0.15
  -2   3  12    0.98    0.23
  -2   3  12    1.30    0.23
   2   3 -12    1.22    0.23
   2  -3 -12    1.43    0.24
  -2  -3  12    1.32    0.25
  -2   3  11    0.29    0.15
  -2   3  11    0.50    0.18
   2   3 -11    0.55    0.18
   2  -3 -11    0.27    0.16
  -2  -3  11    0.50    0.18
   2   3 -10    6.41    0.38
  -2   3  10    7.17    0.38
   2  -3 -10    6.93    0.40
  -2  -3  10    6.51    0.40
   2  -3 -10    6.71    0.39
   2   3  -9    4.40    0.30
  -2   3   9    4.83    0.30
   2  -3  -9    4.87    0.32
  -2  -3   9    5.20    0.33
  -2  -3   9    5.23    0.28
   2  -3  -9    4.26    0.31
   2   3  -8    3.31    0.25
  -2   3   8    3.43    0.25
   2  -3  -8    3.14    0.26
  -2  -3   8    3.17    0.21
  -2  -3   8    3.18    0.26
   2  -3  -8    3.03    0.25
   2   3  -7   11.53    0.44
  -2   3   7   11.47    0.42
  -2  -3   7   11.20    0.38
   2  -3  -7   10.54    0.42
   2  -3  -7   11.21    0.43
   2   3  -6    2.69    0.21
  -2   3   6    2.59    0.19
   2   3  -6    2.97    0.13
   2   3  -6    2.73    0.20
   2  -3  -6    2.52    0.20
   2  -3  -6    2.71    0.21
  -2  -3   6    2.47    0.16
   2   3  -5   38.81    0.86
   2   3  -5   36.29    0.97
  -2   3   5   35.81    0.91
   2   3  -5   35.25    0.93
   2  -3  -5   37.73    0.95
   2  -3  -5   35.88    0.96
  -2  -3   5   35.84    0.88
  -2  -3   5   37.22    0.91
   2   3  -4    5.30    0.19
  -2   3   4    5.25    0.22
   2   3  -4    5.30    0.24
   2   3  -4    5.46    0.23
  -2  -3   4    5.02    0.20
  -2  -3   4    5.07    0.20
   2  -3  -4    5.37    0.23
   2  -3  -4    5.45    0.23
   2   3  -3   28.75    0.70
   2   3  -3   28.07    0.65
   2   3  -3   28.09    0.72
  -2   3   3   28.04    0.68
   2   3  -3   27.62    0.67
  -2   3   3   27.93    0.66
   2  -3  -3   27.50    0.72
   2  -3  -3   27.20    0.69
  -2   3   2    4.29    0.17
   2   3  -2    4.48    0.16
   2   3  -2    4.75    0.18
  -2   3   2    4.40    0.17
   2   3  -2    4.65    0.17
   2   3  -2    4.70    0.17
  -2   3   2    4.34    0.17
   2  -3  -2    4.33    0.18
   2  -3  -2    4.53    0.18
  -2   3   1   13.34    0.33
  -2   3   1   12.94    0.36
   2   3  -1   13.56    0.35
   2   3  -1   13.43    0.34
   2   3  -1   12.95    0.34
  -2   3   1   13.05    0.34
  -2  -3   1   12.84    0.35
   2  -3  -1   13.08    0.34
   2  -3  -1   12.76    0.38
   2   3   0    4.36    0.17
   2   3   0    4.55    0.17
  -2   3   0    4.13    0.18
  -2   3   0    4.26    0.15
   2  -3   0    4.59    0.21
   2  -3   0    4.33    0.13
  -2  -3   0    4.43    0.18
   2   3   1   24.54    0.57
  -2   3  -1   23.76    0.59
   2   3   1   22.22    0.57
  -2   3  -1   22.88    0.57
   2  -3   1   23.73    0.62
  -2  -3  -1   22.47    0.59
   2   3   2    3.82    0.17
  -2   3  -2    3.57    0.17
   2   3   2    3.67    0.14
  -2   3  -2    3.62    0.17
  -2  -3  -2    3.30    0.18
  -2  -3  -2    3.56    0.16
   2  -3   2    3.59    0.18
   2   3   3    2.54    0.17
   2   3   3    2.61    0.14
  -2   3  -3    2.53    0.17
  -2   3  -3    2.43    0.17
   2  -3   3    2.45    0.18
  -2  -3  -3    2.28    0.14
  -2  -3  -3    2.54    0.19
   2  -3   3    2.86    0.13
  -2   3  -4    0.08    0.08
   2   3   4    0.08    0.07
  -2   3  -4    0.29    0.07
   2   3   4    0.16    0.09
  -2  -3  -4    0.07    0.06
   2  -3   4    0.03    0.08
   2  -3   4    0.21    0.07
  -2  -3  -4    0.21    0.10
  -2   3  -5   20.33    0.63
   2   3   5   20.81    0.59
   2   3   5   21.24    0.61
  -2   3  -5   20.03    0.57
  -2  -3  -5   21.06    0.55
  -2  -3  -5   20.53    0.65
   2  -3   5   21.59    0.66
   2  -3   5   20.50    0.54
  -2   3  -6    7.77    0.30
  -2   3  -6    7.37    0.35
   2   3   6    9.07    0.36
   2   3   6    7.70    0.33
   2  -3   6    7.77    0.38
   2  -3   6    7.90    0.30
  -2  -3  -6    7.68    0.38
   2   3   7   18.89    0.62
   2   3   7   21.26    0.67
  -2   3  -7   18.60    0.66
   2  -3   7   19.49    0.70
   2  -3   7   20.57    0.58
  -2  -3  -7   18.54    0.68
  -2   3  -8    2.56    0.25
   2   3   8    2.37    0.24
   2   3   8    2.57    0.24
  -2  -3  -8    2.80    0.27
   2  -3   8    2.39    0.25
   2   3   9   -0.20    0.12
  -2   3  -9    0.32    0.15
   2   3   9    0.41    0.16
  -2  -3  -9    0.28    0.16
   2  -3   9    0.14    0.14
   2   3  10    1.38    0.22
  -2   3 -10    1.82    0.26
   2  -3  10    1.95    0.26
  -2  -3 -10    1.58    0.25
  -2   3 -11    0.17    0.17
   2   3  11    0.49    0.18
  -2  -3 -11   -0.03    0.16
   2  -3  11    0.18    0.16
  -2   4  13    0.05    0.19
  -2   4  13    0.14    0.18
   2   4 -12    0.46    0.18
  -2   4  12    0.56    0.20
  -2   4  12    0.44    0.20
  -2  -4  12    1.10    0.24
   2  -4 -12    0.73    0.20
   2   4 -11    0.12    0.15
  -2   4  11    0.40    0.17
  -2   4  11   -0.06    0.14
  -2  -4  11    0.17    0.16
   2  -4 -11    0.16    0.13
   2   4 -10    0.27    0.14
  -2   4  10    0.05    0.14
   2  -4 -10    0.18    0.13
   2  -4 -10    0.06    0.15
  -2  -4  10    0.04    0.15
   2   4  -9    9.49    0.44
  -2   4   9   10.16    0.45
  -2  -4   9   10.63    0.40
   2  -4  -9    9.92    0.46
  -2  -4   9    9.96    0.48
   2  -4  -9   10.47    0.47
  -2   4   8    2.58    0.21
   2   4  -8    2.32    0.22
   2  -4  -8    2.41    0.23
   2  -4  -8    2.55    0.23
  -2  -4   8    2.69    0.19
  -2  -4   8    2.94    0.25
   2   4  -7   -0.02    0.09
  -2   4   7    0.33    0.11
  -2  -4   7    0.21    0.10
   2  -4  -7    0.15    0.11
  -2  -4   7    0.17    0.08
   2  -4  -7    0.15    0.12
   2   4  -6    1.44    0.12
  -2   4   6    1.35    0.14
   2   4  -6    1.48    0.16
   2  -4  -6    1.36    0.15
   2  -4  -6    1.45    0.16
  -2  -4   6    1.58    0.16
  -2  -4   6    1.45    0.12
   2   4  -5   14.73    0.47
   2   4  -5   15.33    0.41
  -2   4   5   14.39    0.46
   2   4  -5   15.47    0.50
  -2  -4   5   15.43    0.44
   2  -4  -5   14.78    0.47
  -2  -4   5   15.22    0.42
   2  -4  -5   14.98    0.48
  -2   4   4    1.37    0.12
   2   4  -4    1.47    0.13
   2   4  -4    1.26    0.12
   2   4  -4    1.25    0.10
  -2   4   4    1.20    0.08
  -2  -4   4    1.10    0.10
   2  -4  -4    1.33    0.12
   2  -4  -4    1.23    0.13
  -2  -4   4    1.19    0.10
   2   4  -3    0.13    0.05
   2   4  -3    0.15    0.06
  -2   4   3    0.05    0.05
  -2   4   3    0.10    0.06
   2   4  -3    0.17    0.06
   2   4  -3    0.07    0.06
   2  -4  -3    0.09    0.06
   2  -4  -3    0.03    0.07
   2   4  -2  146.76    3.31
  -2   4   2  140.09    3.08
   2   4  -2  148.01    3.20
   2   4  -2  138.99    3.06
  -2   4   2  148.30    3.17
   2   4  -2  142.76    3.16
   2  -4  -2  141.52    3.31
   2  -4  -2  146.03    3.20
   2   4  -1    1.43    0.09
  -2   4   1    1.09    0.10
  -2   4   1    1.19    0.09
  -2   4   1    1.19    0.08
   2   4  -1    1.40    0.11
   2   4  -1    1.39    0.11
   2  -4  -1    1.56    0.10
  -2  -4   1    1.20    0.09
   2  -4  -1    1.27    0.11
  -2   4   0   22.66    0.58
   2   4   0   23.12    0.55
   2   4   0   22.61    0.57
  -2   4   0   22.85    0.55
  -2  -4   0   21.90    0.58
   2  -4   0   22.29    0.61
   2   4   1   17.07    0.45
  -2   4  -1   17.87    0.48
  -2   4  -1   17.86    0.46
   2   4   1   18.24    0.46
  -2  -4  -1   16.61    0.48
   2  -4   1   16.71    0.49
  -2   4  -2   36.83    0.91
  -2   4  -2   37.96    0.91
   2   4   2   37.78    0.88
   2   4   2   39.05    0.89
   2   4   2   35.36    0.87
  -2  -4  -2   35.55    0.93
   2  -4   2   36.85    0.96
  -2   4  -3    3.88    0.21
   2   4   3    3.64    0.16
  -2   4  -3    3.61    0.20
   2   4   3    3.68    0.20
   2  -4   3    4.02    0.22
  -2  -4  -3    3.47    0.22
  -2  -4  -3    3.77    0.18
  -2   4  -4   17.45    0.53
   2   4   4   17.06    0.49
  -2   4  -4   16.63    0.49
   2   4   4   16.50    0.50
   2  -4   4   16.87    0.43
  -2  -4  -4   16.42    0.54
  -2  -4  -4   17.27    0.47
   2  -4   4   17.15    0.55
  -2   4  -5   17.11    0.56
  -2   4  -5   17.59    0.52
   2   4   5   18.04    0.54
   2   4   5   17.71    0.54
  -2  -4  -5   17.71    0.49
  -2  -4  -5   17.30    0.59
   2  -4   5   17.93    0.59
   2  -4   5   17.79    0.47
  -2   4  -6   15.89    0.56
  -2   4  -6   16.05    0.49
   2   4   6   16.55    0.53
   2   4   6   16.23    0.53
   2  -4   6   15.67    0.58
  -2  -4  -6   15.59    0.58
   2  -4   6   16.10    0.46
   2   4   7    1.02    0.18
  -2   4  -7    1.28    0.19
   2   4   7    1.05    0.17
   2  -4   7    1.20    0.19
  -2  -4  -7    1.24    0.20
   2   4   8    8.30    0.41
  -2   4  -8    8.11    0.42
   2   4   8    8.13    0.41
   2  -4   8    7.85    0.43
  -2  -4  -8    8.74    0.45
   2   4   9    0.73    0.18
  -2   4  -9    0.45    0.16
  -2  -4  -9    0.21    0.16
   2  -4   9    0.25    0.15
   2   4  10    0.59    0.19
  -2   4 -10    0.73    0.20
  -2  -4 -10    0.69    0.20
   2  -4  10    0.65    0.21
   2   4  11    0.83    0.21
  -2   4 -11    0.93    0.23
  -2  -4 -11    0.64    0.21
   2  -4  11    0.53    0.21
  -2   5  13    2.21    0.30
   2   5 -12    2.44    0.27
  -2   5  12    2.35    0.29
  -2   5  12    1.66    0.26
  -2  -5  12    2.01    0.29
   2  -5 -12    2.17    0.27
  -2   5  11    0.70    0.19
   2   5 -11    0.30    0.15
   2  -5 -11    0.76    0.19
  -2  -5  11    0.55    0.18
   2   5 -10    0.85    0.18
  -2   5  10    0.99    0.19
   2  -5 -10    0.65    0.17
  -2  -5  10    0.68    0.18
   2  -5 -10    0.66    0.18
  -2   5   9    1.75    0.21
   2   5  -9    1.77    0.21
   2  -5  -9    1.64    0.21
   2  -5  -9    1.60    0.21
  -2  -5   9    1.49    0.22
   2   5  -8    1.20    0.18
  -2   5   8    0.92    0.16
  -2  -5   8    1.19    0.14
  -2  -5   8    1.08    0.18
   2  -5  -8    0.90    0.17
   2  -5  -8    1.17    0.19
   2   5  -7   17.57    0.58
  -2   5   7   16.58    0.56
   2  -5  -7   17.16    0.59
  -2  -5   7   17.69    0.50
   2  -5  -7   16.77    0.56
  -2  -5   7   16.36    0.59
   2   5  -6    9.82    0.38
   2   5  -6   10.10    0.32
  -2   5   6    9.40    0.37
  -2  -5   6    9.24    0.39
   2  -5  -6    9.66    0.38
   2  -5  -6    9.69    0.39
  -2  -5   6    9.88    0.32
   2   5  -5    6.82    0.29
   2   5  -5    6.86    0.25
  -2   5   5    6.48    0.28
  -2   5   5    6.60    0.21
   2  -5  -5    7.02    0.31
  -2  -5   5    6.65    0.30
   2  -5  -5    6.61    0.28
  -2  -5   5    6.27    0.25
  -2  -5   5    6.40    0.24
  -2   5   4   62.58    1.41
  -2   5   4   64.05    1.44
   2   5  -4   61.79    1.48
   2   5  -4   61.71    1.44
  -2  -5   4   61.34    1.43
  -2  -5   4   59.90    1.53
  -2  -5   4   62.14    1.39
   2  -5  -4   64.07    1.50
   2  -5  -4   61.89    1.52
   2   5  -3   64.19    1.48
   2   5  -3   63.81    1.51
   2   5  -3   64.82    1.42
  -2   5   3   65.66    1.46
  -2   5   3   66.11    1.48
   2  -5  -3   65.72    1.52
  -2  -5   3   61.85    1.56
   2  -5  -3   65.06    1.55
   2   5  -2  190.90    4.18
   2   5  -2  193.03    4.14
  -2   5   2  188.90    4.13
   2   5  -2  185.74    3.99
  -2   5   2  185.94    4.02
  -2  -5   2  182.29    4.31
   2  -5  -2  192.87    4.18
   2  -5  -2  189.57    4.32
   2   5  -1  136.40    2.94
  -2   5   1  136.74    2.94
  -2   5   1  138.62    3.06
   2   5  -1  148.12    3.06
   2  -5  -1  137.74    3.19
  -2  -5   1  136.08    3.15
   2  -5  -1  136.56    3.07
  -2  -5   1  134.02    3.08
   2   5   0    1.32    0.10
  -2   5   0    1.40    0.07
  -2   5   0    1.52    0.12
   2   5   0    1.49    0.10
  -2  -5   0    1.47    0.11
   2  -5   0    1.49    0.12
   2   5   1   70.73    1.55
   2   5   1   68.38    1.59
  -2   5  -1   71.62    1.62
  -2   5  -1   70.44    1.60
   2  -5   1   69.42    1.69
  -2  -5  -1   68.70    1.63
   2   5   2    0.70    0.08
  -2   5  -2    0.74    0.10
   2   5   2    0.55    0.10
  -2   5  -2    0.62    0.09
   2  -5   2    0.68    0.11
  -2  -5  -2    0.77    0.11
   2   5   3    4.20    0.16
  -2   5  -3    4.11    0.22
   2   5   3    4.21    0.19
  -2   5  -3    3.83    0.21
   2   5   3    4.11    0.22
   2  -5   3    3.85    0.23
  -2  -5  -3    3.64    0.23
  -2   5  -4   33.71    0.89
   2   5   4   34.88    0.89
   2   5   4   36.51    0.90
  -2   5  -4   34.65    0.93
  -2  -5  -4   32.79    0.94
   2  -5   4   36.85    0.98
  -2  -5  -4   35.46    0.87
  -2   5  -5   18.45    0.55
   2   5   5   17.79    0.56
  -2   5  -5   18.16    0.59
   2   5   5   19.77    0.56
   2  -5   5   18.74    0.48
   2  -5   5   18.76    0.63
  -2  -5  -5   18.29    0.62
  -2  -5  -5   19.44    0.52
   2   5   6    9.47    0.37
  -2   5  -6    9.26    0.35
   2   5   6    8.47    0.38
  -2   5  -6    8.94    0.40
  -2  -5  -6    8.75    0.42
   2  -5   6    8.75    0.42
   2   5   7   36.53    1.01
  -2   5  -7   35.16    1.05
   2   5   7   38.96    1.04
   2  -5   7   37.43    1.11
  -2  -5  -7   33.95    1.06
   2   5   8    3.10    0.27
  -2   5  -8    3.71    0.30
   2  -5   8    3.68    0.31
  -2  -5  -8    3.13    0.29
  -2   5  -9    0.03    0.13
   2   5   9   -0.01    0.14
   2  -5   9   -0.25    0.13
  -2  -5  -9    0.08    0.14
   2   5  10    7.51    0.43
  -2   5 -10    6.59    0.43
   2  -5  10    7.09    0.46
  -2  -5 -10    6.86    0.45
  -2   5 -11    1.23    0.24
   2   5  11    1.24    0.23
  -2  -5 -11    1.27    0.25
   2  -5  11    1.63    0.28
  -2   6  12   -0.08    0.15
   2   6 -12    0.29    0.15
  -2  -6  12    0.29    0.16
   2  -6 -12    0.11    0.16
   2   6 -11   -0.19    0.11
  -2   6  11   -0.05    0.16
  -2  -6  11   -0.12    0.12
   2  -6 -11   -0.17    0.17
   2  -6 -11    0.18    0.15
   2   6 -10    0.14    0.13
  -2   6  10    0.15    0.14
  -2  -6  10    0.41    0.18
   2  -6 -10    0.34    0.15
   2  -6 -10    0.09    0.15
  -2   6   9    4.54    0.32
   2   6  -9    4.19    0.30
  -2  -6   9    4.18    0.32
   2  -6  -9    4.28    0.31
   2  -6  -9    5.11    0.34
   2   6  -8    0.39    0.13
  -2   6   8    0.52    0.15
   2  -6  -8    0.31    0.15
  -2  -6   8    0.37    0.14
   2  -6  -8    0.37    0.14
  -2   6   7    0.56    0.13
   2   6  -7    0.60    0.14
  -2  -6   7    0.56    0.09
   2  -6  -7    0.19    0.13
  -2  -6   7    0.60    0.13
   2  -6  -7    0.43    0.13
   2   6  -6    2.08    0.18
   2   6  -6    2.23    0.15
  -2   6   6    2.11    0.18
  -2  -6   6    1.88    0.14
  -2  -6   6    2.20    0.19
  -2  -6   6    2.02    0.14
   2  -6  -6    1.98    0.19
   2  -6  -6    2.06    0.17
   2   6  -5    5.34    0.24
  -2   6   5    5.90    0.21
  -2   6   5    6.04    0.27
   2   6  -5    6.25    0.28
  -2  -6   5    5.78    0.22
   2  -6  -5    5.57    0.26
   2  -6  -5    6.00    0.30
  -2  -6   5    5.59    0.28
  -2  -6   5    5.73    0.22
   2   6  -4  130.71    2.93
   2   6  -4  131.66    2.99
  -2   6   4  129.32    2.88
  -2   6   4  133.37    2.91
  -2  -6   4  127.78    3.10
   2  -6  -4  130.36    3.07
   2  -6  -4  136.34    3.01
  -2   6   3   91.07    2.04
   2   6  -3   91.66    1.98
  -2   6   3   92.74    2.07
   2   6  -3   91.84    2.08
   2   6  -3   92.89    2.12
  -2  -6   3   88.57    2.18
   2  -6  -3   91.48    2.17
   2  -6  -3   94.27    2.13
  -2   6   2   44.46    1.06
   2   6  -2   43.87    1.07
   2   6  -2   44.20    1.06
  -2   6   2   43.63    1.01
   2   6  -2   44.38    0.99
   2  -6  -2   44.28    1.07
  -2  -6   2   43.06    1.07
   2  -6  -2   44.00    1.09
   2   6  -1   19.30    0.52
  -2   6   1   18.40    0.52
   2   6  -1   18.36    0.47
  -2   6   1   19.10    0.47
  -2  -6   1   18.52    0.52
   2  -6  -1   19.40    0.52
   2  -6  -1   19.52    0.53
  -2  -6   1   18.27    0.48
  -2   6   0   50.47    1.20
   2   6   0   50.86    1.19
   2   6   0   50.36    1.13
   2  -6   0   49.37    1.25
   2  -6   0   51.01    1.19
  -2  -6   0   48.75    1.21
   2   6   1   71.33    1.71
   2   6   1   76.52    1.67
  -2   6  -1   76.89    1.74
  -2   6  -1   75.17    1.73
  -2  -6  -1   74.31    1.76
   2  -6   1   74.64    1.81
   2   6   2   27.09    0.70
  -2   6  -2   27.17    0.72
  -2   6  -2   27.98    0.74
   2   6   2   28.37    0.70
  -2  -6  -2   27.18    0.75
   2  -6   2   26.70    0.76
   2   6   3    0.60    0.09
  -2   6  -3    0.72    0.11
   2   6   3    0.62    0.07
   2   6   3    0.50    0.11
  -2   6  -3    0.64    0.11
  -2  -6  -3    0.55    0.12
   2  -6   3    0.56    0.12
  -2   6  -4    4.69    0.25
   2   6   4    4.53    0.25
  -2   6  -4    4.23    0.23
   2   6   4    4.42    0.19
  -2  -6  -4    4.25    0.27
   2  -6   4    4.51    0.27
  -2  -6  -4    4.76    0.21
   2   6   5    1.06    0.15
  -2   6  -5    0.90    0.12
  -2   6  -5    1.01    0.15
   2   6   5    1.02    0.11
  -2  -6  -5    0.95    0.11
  -2  -6  -5    0.92    0.16
   2  -6   5    0.91    0.15
  -2   6  -6    0.76    0.15
   2   6   6    0.69    0.15
  -2   6  -6    0.60    0.12
   2   6   6    0.83    0.12
   2  -6   6    0.38    0.15
  -2  -6  -6    0.58    0.17
  -2   6  -7   44.53    1.26
   2   6   7   47.15    1.22
   2  -6   7   47.84    1.35
  -2  -6  -7   45.00    1.30
   2   6   8   -0.07    0.14
  -2   6  -8    0.06    0.12
  -2  -6  -8   -0.14    0.12
   2  -6   8   -0.03    0.14
  -2   6  -9    0.10    0.14
   2   6   9    0.03    0.16
  -2  -6  -9   -0.01    0.15
   2  -6   9    0.02    0.14
   2   6  10    0.59    0.20
  -2   6 -10    0.95    0.22
  -2  -6 -10    0.97    0.23
   2  -6  10    0.80    0.21
   2   6  11    0.90    0.22
  -2   6 -11    1.02    0.25
   2  -6  11    1.29    0.25
  -2  -6 -11    0.73    0.22
  -2   7  12   -0.19    0.15
   2   7 -12    0.01    0.14
  -2  -7  12    0.04    0.15
   2  -7 -12    0.10    0.15
   2   7 -11    0.16    0.15
  -2   7  11   -0.34    0.14
   2  -7 -11    0.03    0.14
  -2  -7  11    0.05    0.15
   2   7 -10    0.12    0.13
  -2   7  10   -0.06    0.14
   2  -7 -10    0.41    0.17
  -2  -7  10    0.08    0.14
   2  -7 -10    0.15    0.15
  -2   7   9    0.30    0.15
   2   7  -9    0.32    0.14
  -2  -7   9    0.17    0.14
   2  -7  -9    0.65    0.17
   2  -7  -9    0.48    0.16
   2   7  -8    3.16    0.26
  -2   7   8    3.02    0.25
   2  -7  -8    3.53    0.28
   2  -7  -8    2.99    0.25
  -2  -7   8    3.25    0.27
  -2   7   7    7.07    0.34
   2   7  -7    6.42    0.33
  -2  -7   7    6.37    0.35
   2  -7  -7    7.44    0.34
   2  -7  -7    7.22    0.37
   2   7  -6   20.44    0.58
   2   7  -6   19.86    0.63
  -2   7   6   19.81    0.61
   2  -7  -6   20.04    0.62
  -2  -7   6   19.91    0.66
   2  -7  -6   21.01    0.66
  -2  -7   6   19.51    0.53
   2   7  -5   28.44    0.75
  -2   7   5   28.00    0.71
  -2   7   5   29.08    0.77
   2   7  -5   27.93    0.79
  -2  -7   5   27.71    0.82
   2  -7  -5   29.48    0.81
   2  -7  -5   28.74    0.79
  -2  -7   5   27.69    0.69
  -2  -7   5   28.31    0.72
  -2   7   4    1.36    0.13
  -2   7   4    1.21    0.11
   2   7  -4    1.40    0.10
   2   7  -4    1.28    0.14
   2   7  -4    1.02    0.12
  -2  -7   4    1.39    0.13
   2  -7  -4    1.23    0.12
   2  -7  -4    1.42    0.15
   2   7  -3   15.95    0.47
   2   7  -3   15.99    0.49
  -2   7   3   16.16    0.46
  -2   7   3   15.52    0.45
   2   7  -3   14.85    0.40
   2  -7  -3   16.20    0.50
  -2  -7   3   14.93    0.47
   2  -7  -3   15.35    0.47
   2   7  -2    5.15    0.19
   2   7  -2    5.17    0.24
  -2   7   2    5.24    0.23
  -2   7   2    5.07    0.21
  -2  -7   2    5.02    0.20
   2  -7  -2    5.30    0.24
  -2  -7   2    4.87    0.23
   2  -7  -2    5.09    0.24
  -2   7   1   39.05    0.97
  -2   7   1   39.23    0.89
   2   7  -1   40.04    0.97
   2   7  -1   38.30    0.89
   2  -7  -1   39.94    0.97
  -2  -7   1   36.95    0.93
   2  -7  -1   38.90    0.99
  -2  -7   1   37.96    0.98
  -2   7   0   15.38    0.47
   2   7   0   15.93    0.43
   2   7   0   15.11    0.46
   2  -7   0   16.01    0.46
   2  -7   0   15.42    0.48
  -2  -7   0   15.48    0.48
  -2   7  -1    0.19    0.08
   2   7   1    0.13    0.08
  -2   7  -1    0.16    0.08
   2   7   1    0.16    0.08
   2  -7   1    0.39    0.11
  -2  -7  -1    0.19    0.09
   2   7   2   10.26    0.35
  -2   7  -2   10.00    0.35
  -2   7  -2   10.39    0.37
   2   7   2    9.78    0.34
  -2  -7  -2   10.10    0.38
   2  -7   2   10.24    0.39
   2   7   3    0.93    0.13
   2   7   3    0.81    0.10
  -2   7  -3    0.86    0.12
  -2   7  -3    0.79    0.11
   2  -7   3    0.98    0.14
  -2  -7  -3    0.74    0.14
   2   7   4    8.41    0.27
  -2   7  -4    8.14    0.33
   2   7   4    7.91    0.33
   2   7   4    8.23    0.29
  -2   7  -4    7.72    0.34
   2  -7   4    7.80    0.37
  -2  -7  -4    7.74    0.36
  -2   7  -5   39.06    1.07
  -2   7  -5   40.69    1.03
   2   7   5   38.57    1.03
  -2  -7  -5   38.72    1.11
  -2  -7  -5   41.77    1.00
   2  -7   5   38.84    1.13
  -2   7  -6   53.77    1.44
   2   7   6   55.50    1.39
  -2   7  -6   56.09    1.38
  -2  -7  -6   55.13    1.48
   2  -7   6   54.78    1.52
   2   7   7    0.20    0.15
  -2   7  -7    0.13    0.13
  -2  -7  -7    0.24    0.15
   2  -7   7    0.12    0.14
  -2   7  -8    6.29    0.37
   2   7   8    7.05    0.39
   2  -7   8    6.02    0.40
  -2  -7  -8    6.60    0.40
  -2   7  -9    8.82    0.46
   2   7   9    8.34    0.45
  -2  -7  -9    8.87    0.50
   2  -7   9    9.09    0.50
   2   7  10    0.06    0.16
  -2   7 -10    0.10    0.16
   2  -7  10    0.23    0.17
  -2  -7 -10    0.00    0.17
   2   7  11    0.74    0.23
   2   8 -12    4.37    0.36
  -2   8  12    4.28    0.37
  -2  -8  12    4.68    0.41
   2  -8 -12    4.66    0.38
  -2   8  11    0.54    0.20
   2   8 -11    0.54    0.17
  -2  -8  11    0.65    0.21
   2  -8 -11    0.95    0.21
   2   8 -10    0.75    0.18
  -2   8  10    0.90    0.20
   2  -8 -10    0.82    0.19
  -2  -8  10    1.12    0.21
  -2   8   9    3.72    0.30
   2   8  -9    3.98    0.30
   2  -8  -9    3.90    0.30
  -2  -8   9    3.81    0.32
   2  -8  -9    4.23    0.32
   2   8  -8    3.82    0.28
  -2   8   8    4.72    0.30
   2  -8  -8    4.41    0.29
  -2  -8   8    4.30    0.31
   2  -8  -8    4.37    0.32
  -2   8   7    4.06    0.27
   2   8  -7    4.40    0.28
   2   8  -7    4.44    0.24
  -2  -8   7    3.99    0.28
   2  -8  -7    3.82    0.29
   2  -8  -7    4.60    0.27
   2   8  -6   11.53    0.45
   2   8  -6   11.81    0.41
  -2   8   6   11.30    0.43
   2  -8  -6   12.30    0.48
   2  -8  -6   12.62    0.44
  -2  -8   6   11.23    0.46
  -2   8   5    1.59    0.13
   2   8  -5    1.32    0.15
   2   8  -5    1.69    0.15
  -2   8   5    1.38    0.14
  -2  -8   5    1.33    0.10
  -2  -8   5    1.39    0.11
   2  -8  -5    1.63    0.15
   2  -8  -5    1.57    0.18
  -2  -8   5    1.66    0.16
  -2   8   4    9.82    0.34
  -2   8   4   10.01    0.36
   2   8  -4   10.49    0.30
   2   8  -4   10.29    0.37
   2   8  -4   10.29    0.38
  -2  -8   4   10.32    0.38
   2  -8  -4   10.70    0.36
   2  -8  -4   10.50    0.40
  -2   8   3   11.26    0.37
   2   8  -3   11.69    0.32
   2   8  -3   11.26    0.39
   2   8  -3   11.22    0.40
  -2   8   3   11.78    0.38
   2  -8  -3   11.67    0.38
  -2  -8   3   10.85    0.38
   2  -8  -3   12.01    0.42
  -2   8   2  159.47    3.51
   2   8  -2  155.31    3.35
  -2   8   2  156.44    3.38
   2   8  -2  156.45    3.51
  -2  -8   2  150.96    3.62
   2  -8  -2  162.97    3.56
   2  -8  -2  159.51    3.64
  -2  -8   2  156.17    3.56
   2   8  -1    0.00    0.07
   2   8  -1    0.09    0.08
  -2   8   1    0.18    0.09
  -2   8   1    0.09    0.06
   2  -8  -1    0.00    0.09
  -2  -8   1   -0.01    0.08
   2  -8  -1    0.14    0.08
  -2  -8   1    0.13    0.05
  -2   8   0   80.17    1.72
   2   8   0   80.61    1.86
  -2   8   0   79.54    1.87
   2   8   0   79.92    1.77
  -2  -8   0   79.53    1.89
   2  -8   0   79.36    1.94
   2  -8   0   80.05    1.87
   2   8   1    4.46    0.22
  -2   8  -1    4.36    0.22
  -2   8  -1    4.16    0.23
   2   8   1    4.17    0.22
   2  -8   1    4.54    0.26
  -2  -8  -1    3.69    0.24
  -2   8  -2    1.89    0.15
   2   8   2    2.01    0.16
  -2   8  -2    1.97    0.16
   2   8   2    1.79    0.15
  -2  -8  -2    1.69    0.17
   2  -8   2    2.08    0.18
   2   8   3    0.72    0.10
  -2   8  -3    0.87    0.12
  -2   8  -3    0.82    0.12
   2   8   3    1.00    0.14
   2  -8   3    0.77    0.14
  -2  -8  -3    0.86    0.14
  -2   8  -4    1.25    0.15
   2   8   4    1.04    0.11
  -2   8  -4    0.98    0.14
   2   8   4    1.25    0.15
   2  -8   4    1.25    0.17
  -2  -8  -4    1.00    0.17
  -2   8  -5   38.02    0.99
   2   8   5   37.63    0.99
  -2   8  -5   35.86    1.02
  -2  -8  -5   35.19    1.05
   2  -8   5   37.22    1.09
   2   8   6    0.76    0.17
  -2   8  -6    0.63    0.16
  -2   8  -6    0.63    0.14
   2  -8   6    0.81    0.18
  -2  -8  -6    1.00    0.20
  -2   8  -7    7.93    0.40
   2   8   7    7.83    0.40
   2  -8   7    7.92    0.44
  -2  -8  -7    8.12    0.44
   2   8   8    0.06    0.16
  -2   8  -8    0.07    0.13
   2  -8   8    0.16    0.16
  -2  -8  -8    0.19    0.15
  -2   8  -9    0.40    0.17
   2   8   9    0.26    0.17
  -2  -8  -9    0.28    0.18
   2  -8   9    0.11    0.16
   2   8  10    1.11    0.24
  -2   8 -10    1.30    0.25
  -2  -8 -10    1.01    0.24
   2  -8  10    1.37    0.25
   2  -9 -12    0.04    0.16
  -2   9  11   -0.21    0.16
   2   9 -11    0.00    0.12
   2  -9 -11   -0.22    0.13
  -2  -9  11   -0.06    0.15
  -2   9  10   -0.28    0.14
   2   9 -10   -0.17    0.10
   2  -9 -10    0.00    0.13
  -2  -9  10    0.01    0.14
  -2   9   9   10.65    0.49
   2   9  -9   10.57    0.49
  -2  -9   9   10.33    0.52
   2  -9  -9   10.73    0.51
  -2   9   8    6.46    0.36
   2   9  -8    6.27    0.35
   2  -9  -8    6.17    0.37
  -2  -9   8    6.18    0.38
   2   9  -7    1.03    0.14
  -2   9   7    1.14    0.17
   2   9  -7    1.28    0.18
   2  -9  -7    0.87    0.18
   2  -9  -7    1.05    0.16
  -2  -9   7    1.02    0.17
   2   9  -6    1.86    0.17
  -2   9   6    1.52    0.18
   2   9  -6    1.81    0.19
   2  -9  -6    1.95    0.21
   2  -9  -6    1.75    0.17
  -2  -9   6    1.84    0.19
  -2   9   5   27.92    0.72
  -2   9   5   26.18    0.75
   2   9  -5   26.05    0.78
   2   9  -5   27.79    0.76
  -2  -9   5   26.64    0.80
   2  -9  -5   27.76    0.82
   2  -9  -5   27.63    0.77
  -2   9   4    0.00    0.07
   2   9  -4    0.06    0.08
   2   9  -4    0.06    0.09
   2   9  -4    0.02    0.06
  -2   9   4    0.01    0.07
  -2  -9   4   -0.03    0.07
   2  -9  -4   -0.01    0.07
   2  -9  -4    0.14    0.10
   2   9  -3    2.08    0.13
  -2   9   3    1.94    0.15
   2   9  -3    1.73    0.16
   2   9  -3    1.88    0.16
  -2   9   3    1.85    0.15
   2  -9  -3    1.91    0.16
  -2  -9   3    1.86    0.15
   2  -9  -3    2.19    0.18
  -2   9   2   10.42    0.33
  -2   9   2   10.47    0.37
   2   9  -2   10.46    0.38
   2   9  -2   10.53    0.31
   2  -9  -2   10.52    0.39
  -2  -9   2   10.09    0.34
   2  -9  -2   10.59    0.36
  -2  -9   2   10.04    0.39
   2   9  -1   11.40    0.34
  -2   9   1   11.44    0.33
  -2   9   1   10.97    0.40
   2   9  -1   11.75    0.40
  -2  -9   1   10.90    0.33
   2  -9  -1   12.07    0.41
   2  -9  -1   11.18    0.40
  -2  -9   1   10.59    0.40
   2   9   0   38.32    1.00
   2   9   0   38.37    0.93
  -2   9   0   38.17    1.01
  -2   9   0   39.40    0.88
  -2  -9   0   39.26    1.03
   2  -9   0   39.21    1.03
   2  -9   0   40.32    1.01
  -2   9  -1   15.55    0.50
   2   9   1   15.13    0.45
   2   9   1   14.51    0.47
  -2  -9  -1   15.09    0.51
   2  -9   1   15.69    0.52
   2  -9   1   15.02    0.49
  -2   9  -2    0.52    0.11
   2   9   2    0.04    0.09
  -2   9  -2    0.04    0.08
   2   9   2    0.11    0.08
  -2  -9  -2    0.11    0.10
   2  -9   2    0.68    0.13
  -2   9  -3   24.58    0.73
   2   9   3   25.55    0.70
   2   9   3   25.00    0.70
  -2   9  -3   24.64    0.72
  -2  -9  -3   25.59    0.77
   2  -9   3   25.77    0.78
  -2   9  -4   16.77    0.55
   2   9   4   17.72    0.51
   2   9   4   16.57    0.54
  -2   9  -4   16.98    0.56
  -2  -9  -4   15.44    0.59
   2  -9   4   16.25    0.60
   2   9   5   21.04    0.58
  -2   9  -5   18.61    0.64
  -2   9  -5   20.12    0.63
   2   9   5   19.48    0.63
  -2  -9  -5   19.15    0.68
   2  -9   5   19.49    0.70
   2   9   6    0.16    0.13
  -2   9  -6    0.06    0.12
  -2   9  -6   -0.12    0.09
   2  -9   6    0.00    0.13
  -2  -9  -6   -0.08    0.14
   2   9   7   14.84    0.56
  -2   9  -7   14.40    0.58
  -2  -9  -7   14.95    0.62
   2  -9   7   15.11    0.64
  -2   9  -8    6.53    0.39
   2   9   8    6.13    0.38
  -2  -9  -8    6.56    0.42
   2  -9   8    6.63    0.43
   2   9   9    0.99    0.22
  -2   9  -9    1.49    0.24
  -2  -9  -9    1.21    0.24
   2  -9   9    1.18    0.24
   2   9  10    0.68    0.23
  -2   9 -10    0.53    0.20
   2  -9  10    0.41    0.20
  -2  -9 -10    0.86    0.22
   2  10 -11    0.33    0.14
  -2  10  11   -0.19    0.14
  -2 -10  11   -0.08    0.16
   2 -10 -11    0.17    0.16
   2  10 -10    0.46    0.15
  -2  10  10    0.96    0.21
   2 -10 -10    0.78    0.20
  -2 -10  10    0.56    0.19
  -2  10   9    1.25    0.22
   2  10  -9    1.29    0.21
  -2 -10   9    1.25    0.22
   2 -10  -9    1.76    0.25
  -2  10   8    0.53    0.17
   2  10  -8    0.39    0.14
   2 -10  -8    0.87    0.19
  -2 -10   8    0.66    0.18
  -2  10   7    8.21    0.40
   2  10  -7    8.73    0.36
   2  10  -7    8.51    0.40
   2 -10  -7    8.51    0.43
  -2 -10   7    8.95    0.43
   2  10  -6   11.44    0.43
   2  10  -6   10.75    0.46
  -2  10   6   10.65    0.44
   2 -10  -6   12.02    0.44
  -2 -10   6   11.66    0.48
   2 -10  -6   11.30    0.48
  -2  10   5    1.07    0.13
  -2  10   5    0.91    0.14
   2  10  -5    0.75    0.15
   2  10  -5    0.97    0.14
   2 -10  -5    0.96    0.14
   2 -10  -5    1.19    0.18
  -2 -10   5    1.11    0.15
   2  10  -4   17.67    0.59
   2  10  -4   18.42    0.58
  -2  10   4   18.48    0.56
  -2  10   4   18.37    0.56
   2 -10  -4   19.49    0.56
   2 -10  -4   19.07    0.62
  -2 -10   4   18.04    0.59
   2  10  -3    2.20    0.19
  -2  10   3    1.88    0.17
  -2  10   3    2.53    0.18
   2  10  -3    2.01    0.13
   2  10  -3    2.15    0.18
  -2 -10   3    2.03    0.19
  -2 -10   3    1.92    0.16
   2 -10  -3    2.19    0.20
   2 -10  -3    1.94    0.17
   2  10  -2   20.67    0.61
  -2  10   2   19.23    0.59
  -2  10   2   19.92    0.54
   2  10  -2   19.39    0.51
  -2 -10   2   19.55    0.57
  -2 -10   2   19.53    0.62
   2 -10  -2   20.52    0.62
   2 -10  -2   20.91    0.59
   2  10  -1   22.51    0.59
  -2  10   1   22.77    0.57
  -2  10   1   22.79    0.67
   2  10  -1   23.01    0.67
   2 -10  -1   22.62    0.67
  -2 -10   1   22.41    0.68
   2 -10  -1   22.77    0.66
  -2 -10   1   22.74    0.61
   2  10   0   12.79    0.45
   2  10   0   13.68    0.41
  -2  10   0   12.88    0.46
  -2 -10   0   13.80    0.49
   2 -10   0   13.49    0.46
   2 -10   0   13.00    0.47
   2  10   1    1.06    0.14
  -2  10  -1    1.14    0.15
   2  10   1    1.41    0.14
   2 -10   1    1.49    0.15
   2 -10   1    1.43    0.18
  -2 -10  -1    1.18    0.16
   2  10   2    0.16    0.10
  -2  10  -2    0.12    0.09
  -2  10  -2    0.10    0.10
   2  10   2    0.05    0.09
  -2 -10  -2    0.10    0.11
   2 -10   2    0.25    0.13
  -2  10  -3    6.02    0.31
  -2  10  -3    6.11    0.31
   2  10   3    6.55    0.31
   2  10   3    6.31    0.29
   2 -10   3    7.00    0.36
  -2 -10  -3    6.23    0.35
   2  10   4    0.98    0.16
  -2  10  -4    1.14    0.16
  -2  10  -4    0.97    0.17
   2  10   4    1.02    0.14
   2 -10   4    0.87    0.17
  -2 -10  -4    1.15    0.19
   2  10   5    0.13    0.09
   2  10   5    0.03    0.12
  -2  10  -5    0.10    0.11
  -2  10  -5   -0.24    0.11
   2 -10   5    0.14    0.14
  -2 -10  -5   -0.01    0.14
  -2  10  -6   35.35    1.03
   2  10   6   35.56    0.99
  -2  10  -6   35.75    0.99
  -2 -10  -6   34.99    1.08
   2 -10   6   34.77    1.10
   2  10   7    1.36    0.21
  -2  10  -7    1.32    0.20
  -2 -10  -7    1.19    0.23
   2 -10   7    1.06    0.22
  -2  10  -8    2.35    0.26
   2  10   8    2.37    0.26
   2 -10   8    2.28    0.28
  -2 -10  -8    2.19    0.29
   2  10   9   -0.25    0.16
  -2  10  -9    0.10    0.16
   2 -10   9    0.14    0.19
  -2 -10  -9    0.13    0.17
   2  10  10    0.35    0.21
  -2  10 -10    0.25    0.18
  -2 -10 -10    0.50    0.20
   2 -10  10    0.07    0.18
   2  11 -11    0.87    0.20
  -2  11  11    0.66    0.21
   2 -11 -11    0.67    0.19
  -2 -11  11    0.77    0.22
   2  11 -10    2.83    0.28
  -2  11  10    3.55    0.32
  -2 -11  10    2.82    0.32
   2 -11 -10    3.02    0.31
   2  11  -9    0.07    0.13
  -2  11   9    0.01    0.15
   2 -11  -9    0.07    0.15
  -2 -11   9    0.07    0.13
   2  11  -8    0.58    0.16
  -2  11   8    0.30    0.16
   2 -11  -8    0.27    0.16
  -2 -11   8    0.28    0.15
   2  11  -7    0.89    0.17
  -2  11   7    0.98    0.18
   2  11  -7    1.24    0.15
   2 -11  -7    0.95    0.19
  -2 -11   7    0.96    0.18
   2  11  -6    0.83    0.14
  -2  11   6    0.93    0.16
   2  11  -6    0.81    0.16
   2 -11  -6    0.77    0.18
  -2 -11   6    0.65    0.15
  -2  11   5    2.53    0.20
   2  11  -5    2.12    0.21
   2  11  -5    2.56    0.21
  -2  11   5    2.76    0.21
  -2 -11   5    2.39    0.21
   2 -11  -5    2.82    0.21
   2 -11  -5    2.69    0.25
   2  11  -4    6.28    0.32
  -2  11   4    6.82    0.31
  -2  11   4    6.84    0.30
   2  11  -4    6.31    0.32
  -2 -11   4    6.78    0.32
   2 -11  -4    6.72    0.30
   2 -11  -4    6.88    0.35
  -2  11   3    0.11    0.09
   2  11  -3    0.01    0.08
  -2  11   3    0.03    0.08
   2 -11  -3    0.14    0.12
   2 -11  -3    0.06    0.09
  -2 -11   3   -0.07    0.09
  -2 -11   3   -0.04    0.07
   2  11  -2    0.49    0.09
  -2  11   2    0.58    0.10
  -2  11   2    0.69    0.12
   2  11  -2    0.66    0.13
  -2 -11   2    0.49    0.10
  -2 -11   2    0.36    0.12
   2 -11  -2    0.41    0.13
   2 -11  -2    0.51    0.12
   2  11  -1    1.66    0.17
  -2  11   1    2.04    0.14
  -2  11   1    1.35    0.16
   2  11  -1    1.66    0.14
  -2 -11   1    1.76    0.18
  -2 -11   1    1.99    0.16
   2 -11  -1    1.85    0.18
   2 -11  -1    1.88    0.18
  -2  11   0    9.18    0.39
   2  11   0    9.26    0.38
   2  11   0    9.80    0.34
   2 -11   0    9.88    0.39
  -2 -11   0    9.49    0.41
   2 -11   0    9.81    0.40
  -2  11  -1   21.68    0.68
   2  11   1   22.68    0.62
   2  11   1   21.21    0.65
   2 -11   1   22.33    0.70
   2 -11   1   22.77    0.68
  -2 -11  -1   21.07    0.69
   2  11   2    1.64    0.16
   2  11   2    1.45    0.16
  -2  11  -2    1.36    0.16
  -2  11  -2    1.38    0.17
   2 -11   2    1.33    0.19
  -2 -11  -2    1.16    0.18
  -2  11  -3    1.81    0.19
  -2  11  -3    1.81    0.19
   2  11   3    1.85    0.18
   2  11   3    1.88    0.17
  -2 -11  -3    1.36    0.20
   2 -11   3    2.08    0.22
  -2  11  -4   40.32    1.15
   2  11   4   40.81    1.11
  -2  11  -4   43.07    1.15
   2  11   4   46.36    1.11
   2 -11   4   42.31    1.22
  -2 -11  -4   41.21    1.20
  -2  11  -5    6.73    0.36
   2  11   5    7.10    0.32
  -2  11  -5    6.78    0.36
   2  11   5    7.36    0.37
   2 -11   5    6.56    0.40
  -2 -11  -5    6.83    0.40
  -2  11  -6    0.05    0.11
   2  11   6   -0.09    0.12
  -2  11  -6   -0.07    0.11
  -2 -11  -6   -0.03    0.14
   2 -11   6   -0.02    0.13
  -2  11  -7    0.20    0.14
   2  11   7    0.17    0.16
   2 -11   7    0.11    0.15
  -2 -11  -7    0.21    0.17
   2  11   8    6.28    0.40
  -2  11  -8    6.25    0.39
  -2 -11  -8    6.21    0.44
   2 -11   8    6.46    0.45
  -2  11  -9    1.37    0.23
   2  11   9    1.29    0.24
  -2 -11  -9    1.50    0.27
   2 -11   9    1.17    0.26
   2 -12 -11    0.15    0.16
  -2 -12  11   -0.39    0.14
  -2  12  10    6.27    0.40
   2  12 -10    6.16    0.39
   2 -12 -10    6.57    0.43
  -2 -12  10    6.70    0.45
  -2  12   9    0.62    0.18
   2  12  -9    0.76    0.18
   2 -12  -9    0.66    0.19
  -2 -12   9    0.56    0.19
   2  12  -8    2.84    0.27
  -2  12   8    3.07    0.27
  -2 -12   8    2.56    0.27
   2 -12  -8    2.99    0.29
   2  12  -7    1.20    0.17
   2  12  -7    1.00    0.18
  -2  12   7    1.31    0.20
  -2 -12   7    1.55    0.21
   2 -12  -7    1.45    0.22
  -2  12   6    9.32    0.41
   2  12  -6    9.20    0.40
   2  12  -6    8.80    0.42
   2 -12  -6    9.03    0.45
  -2 -12   6    8.97    0.43
  -2  12   5    9.51    0.38
   2  12  -5    8.39    0.40
   2  12  -5    8.19    0.38
  -2  12   5    9.04    0.39
   2 -12  -5    8.53    0.42
  -2 -12   5    8.31    0.39
  -2  12   4   15.10    0.49
  -2  12   4   14.43    0.50
   2  12  -4   14.29    0.54
   2  12  -4   14.78    0.52
  -2 -12   4   14.69    0.52
   2 -12  -4   14.38    0.56
   2  12  -3    7.10    0.35
  -2  12   3    7.81    0.35
  -2  12   3    8.24    0.33
  -2 -12   3    7.83    0.38
  -2 -12   3    8.33    0.34
   2 -12  -3    8.32    0.34
   2 -12  -3    7.86    0.39
   2  12  -2   41.78    1.12
  -2  12   2   44.08    1.03
  -2  12   2   41.54    1.12
  -2 -12   2   40.22    1.15
  -2 -12   2   41.48    1.09
   2 -12  -2   44.75    1.12
   2 -12  -2   41.99    1.15
   2  12  -1   61.80    1.39
  -2  12   1   62.76    1.37
   2  12  -1   59.13    1.51
  -2  12   1   57.88    1.51
   2 -12  -1   62.19    1.53
  -2 -12   1   59.58    1.55
   2 -12  -1   58.31    1.53
   2  12   0    0.52    0.12
   2  12   0    0.25    0.13
  -2  12   0    0.35    0.12
  -2 -12   0    0.62    0.15
   2 -12   0    0.86    0.14
   2 -12   0    0.91    0.17
   2  12   1   12.61    0.46
  -2  12  -1   12.54    0.48
   2  12   1   12.71    0.43
  -2 -12  -1   11.73    0.49
   2 -12   1   12.44    0.50
   2 -12   1   12.01    0.46
  -2  12  -2    7.63    0.37
   2  12   2    7.51    0.35
   2  12   2    8.12    0.34
  -2 -12  -2    7.78    0.40
   2 -12   2    8.41    0.41
   2 -12   2    7.74    0.37
   2  12   3   -0.02    0.12
  -2  12  -3   -0.01    0.10
   2  12   3   -0.01    0.10
  -2  12  -3   -0.05    0.11
  -2 -12  -3    0.04    0.14
   2 -12   3    0.03    0.14
  -2  12  -4    2.53    0.23
   2  12   4    2.36    0.20
  -2  12  -4    2.52    0.23
   2  12   4    2.43    0.22
  -2 -12  -4    2.47    0.26
   2 -12   4    2.52    0.26
  -2  12  -5    4.12    0.29
  -2  12  -5    3.99    0.29
   2  12   5    3.76    0.28
  -2 -12  -5    4.13    0.33
   2 -12   5    4.29    0.33
   2  12   6    0.03    0.15
  -2  12  -6   -0.02    0.10
  -2  12  -6    0.18    0.13
  -2 -12  -6    0.28    0.17
   2 -12   6    0.51    0.18
  -2  12  -7    0.18    0.15
   2  12   7    0.08    0.16
   2 -12   7    0.30    0.18
  -2 -12  -7    0.28    0.19
  -2  12  -8    1.33    0.22
   2  12   8    1.51    0.23
  -2 -12  -8    1.80    0.28
   2 -12   8    1.47    0.27
   2  12   9    0.06    0.18
  -2  12  -9   -0.07    0.14
   2 -12   9   -0.04    0.18
  -2 -12  -9   -0.23    0.15
   2  13 -10    0.05    0.11
  -2  13  10   -0.30    0.13
   2 -13 -10   -0.05    0.14
  -2 -13  10   -0.03    0.15
  -2  13   9    0.26    0.15
   2  13  -9    0.35    0.14
   2 -13  -9    0.17    0.16
  -2 -13   9    0.58    0.19
  -2  13   8    0.32    0.16
   2  13  -8    0.13    0.13
   2 -13  -8    0.47    0.18
  -2 -13   8    0.27    0.16
   2  13  -7    0.29    0.12
  -2  13   7    0.01    0.12
   2  13  -7    0.39    0.15
  -2 -13   7    0.53    0.16
   2 -13  -7    0.44    0.15
   2  13  -6    4.92    0.31
   2  13  -6    4.14    0.29
  -2  13   6    4.53    0.30
   2 -13  -6    4.70    0.33
  -2 -13   6    4.37    0.31
   2  13  -5   -0.06    0.10
  -2  13   5    0.06    0.11
   2  13  -5    0.05    0.10
  -2  13   5    0.08    0.10
   2 -13  -5    0.08    0.13
  -2 -13   5   -0.09    0.10
   2  13  -4    6.20    0.33
  -2  13   4    5.84    0.30
  -2  13   4    6.05    0.32
   2 -13  -4    5.94    0.36
  -2 -13   4    5.63    0.35
  -2 -13   4    6.33    0.32
  -2  13   3    7.22    0.31
  -2  13   3    6.31    0.33
   2  13  -3    6.63    0.35
  -2 -13   3    6.63    0.37
  -2 -13   3    6.90    0.33
   2 -13  -3    6.79    0.38
  -2  13   2   44.06    1.07
  -2  13   2   42.97    1.18
   2  13  -2   43.79    1.18
   2 -13  -2   47.88    1.18
  -2 -13   2   42.15    1.21
   2 -13  -2   43.38    1.21
   2  13  -1   10.72    0.45
  -2  13   1   10.82    0.45
   2  13  -1   11.33    0.38
   2 -13  -1   10.96    0.46
  -2 -13   1   10.78    0.47
   2 -13  -1   12.28    0.45
   2  13   0    2.86    0.21
  -2  13   0    2.49    0.22
   2  13   0    2.68    0.22
   2 -13   0    2.95    0.24
  -2 -13   0    2.55    0.24
   2 -13   0    2.54    0.22
   2  13   1    3.32    0.26
   2  13   1    4.12    0.25
  -2  13  -1    4.81    0.29
  -2 -13  -1    3.94    0.31
   2 -13   1    3.91    0.27
   2 -13   1    4.55    0.32
   2  13   2    0.75    0.15
  -2  13  -2    0.68    0.15
   2  13   2    0.76    0.15
  -2 -13  -2    0.93    0.19
   2 -13   2    0.48    0.14
   2 -13   2    0.52    0.18
   2  13   3    0.20    0.12
  -2  13  -3   -0.01    0.11
   2  13   3    0.28    0.12
  -2  13  -3    0.04    0.12
  -2 -13  -3    0.04    0.15
   2 -13   3    0.08    0.15
  -2  13  -4    1.37    0.19
   2  13   4    1.22    0.18
  -2  13  -4    1.53    0.19
   2  13   4    1.68    0.19
   2 -13   4    1.28    0.21
  -2 -13  -4    1.11    0.21
  -2  13  -5    6.08    0.36
   2  13   5    6.14    0.35
  -2  13  -5    6.79    0.36
   2 -13   5    5.92    0.41
  -2 -13  -5    5.68    0.39
  -2  13  -6    1.53    0.19
   2  13   6    1.03    0.20
  -2  13  -6    1.67    0.22
  -2 -13  -6    1.63    0.26
   2 -13   6    1.85    0.27
  -2  13  -7   -0.19    0.12
   2  13   7    0.11    0.15
   2 -13   7   -0.01    0.16
  -2 -13  -7    0.13    0.17
   2  13   8    4.32    0.35
  -2  13  -8    5.04    0.36
   2 -13   8    3.99    0.39
  -2 -13  -8    4.50    0.40
  -2  13  -9    0.61    0.19
   2  13   9    0.27    0.20
  -2 -13  -9    0.48    0.19
   2 -13   9    0.19    0.23
   2  14 -10    1.64    0.25
  -2  14  10    1.97    0.28
  -2 -14  10    2.13    0.30
   2 -14 -10    1.49    0.26
   2  14  -9    1.48    0.23
  -2  14   9    1.43    0.23
  -2 -14   9    1.63    0.27
   2 -14  -9    1.39    0.24
  -2  14   8    0.12    0.15
   2  14  -8    0.11    0.13
   2 -14  -8   -0.02    0.14
  -2 -14   8    0.08    0.15
  -2  14   7    6.67    0.38
   2  14  -7    5.68    0.37
   2  14  -7    7.04    0.36
   2 -14  -7    6.89    0.42
  -2 -14   7    6.66    0.40
   2  14  -6    0.26    0.13
  -2  14   6    0.21    0.14
   2  14  -6    0.32    0.13
   2 -14  -6    0.19    0.16
  -2 -14   6    0.19    0.14
   2  14  -5    1.98    0.22
   2  14  -5    1.81    0.20
  -2  14   5    1.55    0.19
  -2  14   5    1.73    0.19
   2 -14  -5    1.43    0.21
  -2 -14   5    1.71    0.20
  -2  14   4   -0.06    0.10
  -2  14   4   -0.09    0.10
   2  14  -4   -0.07    0.09
  -2 -14   4   -0.07    0.11
   2 -14  -4   -0.05    0.12
  -2  14   3    9.76    0.37
   2  14  -3    9.19    0.42
  -2  14   3    9.68    0.42
  -2 -14   3    9.62    0.46
   2 -14  -3    9.00    0.45
   2  14  -2   14.36    0.55
  -2  14   2   14.04    0.54
  -2 -14   2   14.34    0.57
   2 -14  -2   15.55    0.58
  -2  14   1    0.21    0.13
   2  14  -1   -0.04    0.11
  -2 -14   1    0.22    0.14
   2 -14  -1    0.25    0.14
   2 -14  -1    0.21    0.14
  -2  14   0    1.17    0.18
   2  14   0    1.31    0.16
   2  14   0    1.38    0.19
  -2 -14   0    1.17    0.20
   2 -14   0    1.43    0.20
   2 -14   0    1.51    0.20
  -2  14  -1   13.96    0.54
   2  14   1   13.96    0.53
   2  14   1   14.77    0.49
   2 -14   1   15.09    0.58
   2 -14   1   14.45    0.55
  -2 -14  -1   14.55    0.59
  -2  14  -2    0.57    0.14
   2  14   2    0.28    0.13
   2  14   2    0.42    0.14
   2 -14   2    0.36    0.13
  -2 -14  -2    0.38    0.17
   2 -14   2    0.12    0.16
  -2  14  -3    2.86    0.24
   2  14   3    2.63    0.23
   2  14   3    2.96    0.24
  -2 -14  -3    2.27    0.26
   2 -14   3    2.88    0.28
   2 -14   3    2.57    0.24
   2  14   4    1.13    0.17
   2  14   4    0.51    0.16
  -2  14  -4    1.03    0.19
  -2  14  -4    1.23    0.18
  -2 -14  -4    1.15    0.22
   2 -14   4    1.02    0.21
  -2  14  -5    1.89    0.22
   2  14   5    2.15    0.23
  -2  14  -5    2.04    0.23
   2 -14   5    1.94    0.27
  -2 -14  -5    1.80    0.26
   2  14   6   -0.25    0.12
  -2  14  -6    0.05    0.11
  -2  14  -6   -0.15    0.12
   2 -14   6   -0.06    0.16
  -2 -14  -6   -0.01    0.16
   2  14   7   20.68    0.74
  -2  14  -7   21.11    0.73
  -2  14  -7   20.72    0.78
   2 -14   7   20.29    0.84
  -2 -14  -7   21.34    0.84
   2  14   8    0.05    0.15
  -2  14  -8    0.08    0.15
   2 -14   8   -0.09    0.17
  -2 -14  -8   -0.21    0.18
  -2 -15  10    3.35    0.37
  -2  15   9    0.27    0.17
   2  15  -9    0.10    0.14
   2 -15  -9    0.14    0.16
  -2 -15   9   -0.15    0.15
  -2  15   8    3.56    0.31
   2  15  -8    3.63    0.31
  -2 -15   8    3.65    0.33
   2 -15  -8    3.75    0.34
   2  15  -7    0.01    0.11
   2  15  -7    0.09    0.11
  -2  15   7    0.35    0.16
   2 -15  -7   -0.19    0.13
  -2 -15   7   -0.06    0.13
  -2  15   6   -0.21    0.12
   2  15  -6   -0.10    0.10
   2  15  -6    0.08    0.10
  -2 -15   6   -0.19    0.12
   2 -15  -6   -0.11    0.13
   2  15  -5   11.71    0.50
  -2  15   5   12.33    0.49
  -2  15   5   12.34    0.48
  -2 -15   5   11.44    0.54
   2 -15  -5   13.50    0.57
   2  15  -4    0.26    0.12
  -2  15   4    0.13    0.11
  -2  15   4    0.36    0.14
  -2 -15   4    0.11    0.13
   2 -15  -4    0.27    0.15
   2  15  -3    0.38    0.12
  -2  15   3    0.30    0.13
   2 -15  -3    0.25    0.16
  -2 -15   3    0.28    0.14
   2  15  -2   17.65    0.62
  -2  15   2   17.02    0.62
  -2 -15   2   15.68    0.63
   2 -15  -2   17.44    0.65
   2  15  -1   20.28    0.70
  -2  15   1   21.52    0.71
  -2 -15   1   20.33    0.73
   2 -15  -1   20.75    0.73
   2  15   0   21.07    0.72
  -2  15   0   21.04    0.73
  -2 -15   0   21.75    0.77
   2 -15   0   24.77    0.74
   2 -15   0   21.13    0.74
  -2  15  -1    3.46    0.28
   2  15   1    3.32    0.27
   2  15   1    3.19    0.24
   2 -15   1    4.35    0.33
   2 -15   1    4.17    0.30
  -2 -15  -1    3.40    0.30
  -2  15  -2    0.22    0.12
   2  15   2    0.20    0.14
   2  15   2    0.56    0.15
  -2 -15  -2    0.27    0.16
   2 -15   2    0.43    0.15
   2 -15   2    0.31    0.18
   2  15   3    1.31    0.19
   2  15   3    1.37    0.19
  -2  15  -3    1.14    0.18
   2 -15   3    1.44    0.24
  -2 -15  -3    1.50    0.23
   2 -15   3    1.51    0.21
   2  15   4    0.08    0.12
  -2  15  -4    0.09    0.11
   2  15   4    0.12    0.14
  -2  15  -4    0.30    0.15
  -2 -15  -4    0.00    0.14
   2 -15   4    0.09    0.17
  -2  15  -5    0.11    0.13
  -2  15  -5    0.18    0.12
   2  15   5   -0.10    0.13
   2 -15   5   -0.20    0.14
  -2 -15  -5    0.16    0.17
  -2  15  -6    0.01    0.13
  -2  15  -6   -0.01    0.11
   2  15   6    0.05    0.17
  -2 -15  -6    0.02    0.18
   2 -15   6   -0.31    0.16
   2  15   7   23.38    0.82
  -2  15  -7   24.33    0.82
  -2  15  -7   22.97    0.85
  -2 -15  -7   22.54    0.90
   2 -15   7   23.22    0.94
  -2  15  -8    0.08    0.15
   2  15   8   -0.20    0.16
   2 -15   8    0.07    0.22
  -2 -15  -8    0.51    0.22
  -2  16   9    1.62    0.26
   2 -16  -9    1.43    0.28
  -2 -16   9    1.36    0.25
  -2  16   8    0.21    0.16
   2  16  -8    0.04    0.13
   2 -16  -8    0.20    0.18
  -2 -16   8   -0.01    0.16
  -2  16   7    0.23    0.15
   2  16  -7    0.37    0.15
   2  16  -7    0.42    0.15
   2 -16  -7    0.51    0.17
  -2  16   6   -0.11    0.13
   2  16  -6    0.09    0.12
   2 -16  -6    0.22    0.15
  -2 -16   6    0.14    0.14
  -2  16   5    0.68    0.17
   2  16  -5    0.88    0.17
  -2 -16   5    0.79    0.19
   2 -16  -5    0.75    0.20
  -2  16   4    0.39    0.15
  -2  16   4    0.57    0.15
   2  16  -4    0.15    0.12
   2 -16  -4    0.37    0.15
  -2 -16   4    0.41    0.17
  -2  16   3    2.38    0.23
   2  16  -3    2.74    0.24
  -2 -16   3    2.95    0.28
   2 -16  -3    2.52    0.27
   2  16  -2    0.37    0.14
  -2  16   2    0.32    0.14
  -2 -16   2    0.20    0.14
   2 -16  -2    0.52    0.17
   2  16  -1   30.77    0.94
  -2  16   1   30.21    0.94
  -2 -16   1   29.54    0.97
   2 -16  -1   30.12    0.95
  -2  16   0    1.62    0.21
   2  16   0    1.84    0.22
  -2 -16   0    1.67    0.24
   2 -16   0    1.50    0.21
   2  16   1   -0.04    0.12
  -2  16  -1   -0.01    0.12
   2 -16   1   -0.04    0.11
  -2 -16  -1    0.11    0.16
   2  16   2    0.83    0.16
  -2  16  -2    0.70    0.16
   2  16   2    0.52    0.15
  -2 -16  -2    0.71    0.20
   2 -16   2    0.43    0.20
   2 -16   2    0.73    0.17
   2  16   3    3.53    0.27
  -2  16  -3    2.94    0.26
   2  16   3    3.18    0.26
  -2 -16  -3    2.92    0.31
   2 -16   3    3.03    0.28
   2 -16   3    2.83    0.31
  -2  16  -4    0.04    0.12
   2  16   4    0.10    0.12
   2  16   4   -0.08    0.13
  -2 -16  -4   -0.02    0.16
   2 -16   4   -0.03    0.11
   2 -16   4    0.10    0.18
  -2  16  -5    0.13    0.14
   2  16   5   -0.03    0.13
  -2  16  -5    0.07    0.12
   2 -16   5   -0.07    0.17
  -2 -16  -5   -0.06    0.16
   2  16   6   10.68    0.51
  -2  16  -6   10.60    0.50
  -2  16  -6   10.80    0.53
  -2 -16  -6   10.32    0.57
   2 -16   6   10.94    0.60
  -2  16  -7    0.14    0.13
  -2  16  -7   -0.02    0.14
   2  16   7   -0.04    0.16
   2 -16   7   -0.39    0.18
  -2 -16  -7   -0.07    0.16
   2  17  -8    2.59    0.29
  -2  17   8    2.86    0.30
   2 -17  -8    3.06    0.32
   2  17  -7    0.47    0.16
  -2  17   7    0.51    0.18
   2 -17  -7    0.92    0.21
  -2 -17   7    0.85    0.20
   2  17  -6    0.15    0.12
  -2  17   6   -0.08    0.13
   2 -17  -6    0.16    0.16
  -2 -17   6    0.21    0.17
  -2  17   5    1.79    0.22
   2  17  -5    1.76    0.21
   2 -17  -5    2.42    0.28
  -2 -17   5    2.14    0.27
   2  17  -4    0.56    0.16
  -2  17   4    0.38    0.15
  -2 -17   4    0.28    0.15
   2 -17  -4    0.44    0.18
   2  17  -3    1.33    0.20
  -2  17   3    1.53    0.21
   2 -17  -3    1.83    0.24
  -2 -17   3    1.63    0.24
   2  17  -2   -0.08    0.11
  -2  17   2   -0.06    0.12
   2 -17  -2    0.03    0.13
  -2 -17   2    0.03    0.14
   2  17  -1    0.52    0.17
  -2  17   1    0.59    0.17
  -2 -17   1    0.60    0.19
   2 -17  -1    0.69    0.17
  -2  17   0    0.07    0.13
   2  17   0    0.01    0.12
  -2 -17   0    0.28    0.16
   2 -17   0    0.12    0.12
  -2  17  -1    1.67    0.22
   2  17   1    1.75    0.22
  -2 -17  -1    1.55    0.25
   2 -17   1    2.12    0.25
  -2  17  -2    0.43    0.14
   2  17   2    0.51    0.15
   2  17   2    0.48    0.16
  -2 -17  -2    0.52    0.20
   2 -17   2    0.70    0.18
   2  17   3    0.63    0.17
  -2  17  -3    0.53    0.16
   2  17   3    0.34    0.16
   2 -17   3    0.46    0.16
  -2 -17  -3    0.20    0.18
   2 -17   3    0.13    0.19
   2  17   4    0.14    0.13
   2  17   4    0.13    0.15
  -2  17  -4    0.05    0.11
   2 -17   4   -0.09    0.11
  -2 -17  -4    0.08    0.16
   2 -17   4   -0.37    0.17
   2  17   5    0.16    0.16
  -2  17  -5    0.29    0.13
  -2 -17  -5    0.25    0.18
   2 -17   5    0.56    0.16
   2 -17   5    0.47    0.21
   2  17   6    2.11    0.26
  -2  17  -6    2.14    0.27
  -2  17  -6    2.56    0.26
   2 -17   6    1.95    0.31
  -2 -17  -6    1.90    0.28
  -2  17  -7    1.61    0.23
  -2  17  -7    1.60    0.26
   2  17   7    1.38    0.25
   2 -17   7    1.46    0.31
  -2  18   8    2.25    0.29
  -2  18   7    1.39    0.24
   2  18  -7    1.24    0.20
   2 -18  -7    1.52    0.25
  -2 -18   7    1.32    0.25
  -2  18   6    0.40    0.18
   2  18  -6    0.71    0.18
   2 -18  -6    1.07    0.23
  -2 -18   6    0.78    0.21
   2  18  -5    0.21    0.14
  -2 -18   5    0.27    0.17
   2 -18  -5    0.47    0.19
   2  18  -4    0.43    0.15
  -2  18   4    0.40    0.15
   2 -18  -4    0.46    0.19
  -2 -18   4    0.33    0.17
   2  18  -3    3.49    0.29
  -2  18   3    2.96    0.28
  -2 -18   3    3.32    0.32
   2 -18  -3    3.18    0.31
   2  18  -2    0.93    0.19
  -2  18   2    0.71    0.18
   2 -18  -2    0.75    0.20
  -2 -18   2    0.89    0.21
   2  18  -1    2.48    0.26
  -2  18   1    2.42    0.25
  -2 -18   1    2.57    0.30
   2 -18  -1    1.76    0.24
  -2  18   0    2.36    0.26
   2  18   0    2.07    0.24
   2 -18   0    2.13    0.25
  -2 -18   0    2.00    0.27
   2  18   1    1.36    0.22
  -2  18  -1    1.44    0.22
  -2 -18  -1    1.15    0.24
   2 -18   1    1.16    0.21
   2  18   2    0.49    0.15
  -2  18  -2    0.51    0.16
  -2 -18  -2    0.64    0.21
   2 -18   2    0.38    0.16
  -2  18  -3    0.66    0.17
   2  18   3    0.70    0.17
   2  18   3    0.55    0.17
   2 -18   3    0.83    0.19
  -2 -18  -3    0.78    0.22
  -2  18  -4    0.22    0.14
   2  18   4    0.15    0.13
   2  18   4    0.06    0.15
  -2 -18  -4    0.20    0.18
   2 -18   4    0.03    0.12
  -2  18  -5   -0.13    0.12
   2  18   5   -0.06    0.15
   2 -18   5    0.03    0.20
  -2 -18  -5    0.25    0.17
   2 -18   5    0.17    0.14
  -2  18  -6    0.54    0.18
   2  18   6    0.95    0.22
   2 -18   6    0.68    0.17
  -2 -18  -6    0.80    0.25
   2 -18   6    0.78    0.27
  -2  18  -7    0.50    0.18
   2 -18   7    0.63    0.27
   2  19  -7    0.12    0.13
   2 -19  -7    0.02    0.17
   2  19  -6    2.68    0.27
  -2 -19   6    2.48    0.32
   2 -19  -6    2.85    0.31
   2  19  -5    3.47    0.30
  -2 -19   5    3.63    0.35
   2 -19  -5    3.25    0.33
  -2  19   4    1.48    0.22
   2  19  -4    1.39    0.21
  -2 -19   4    1.28    0.25
   2 -19  -4    1.13    0.23
  -2  19   3    2.53    0.26
   2  19  -3    2.84    0.27
  -2 -19   3    2.98    0.32
   2 -19  -3    2.81    0.30
   2  19  -2    0.77    0.19
  -2  19   2    0.94    0.20
   2 -19  -2    0.61    0.19
  -2 -19   2    0.60    0.19
  -2  19   1    3.43    0.30
   2  19  -1    4.25    0.34
  -2 -19   1    3.27    0.33
   2 -19  -1    4.32    0.35
   2  19   0    3.31    0.29
  -2  19   0    2.79    0.28
   2 -19   0    2.73    0.29
  -2 -19   0    2.85    0.32
  -2  19  -1    2.96    0.29
   2  19   1    2.75    0.28
   2 -19   1    2.82    0.30
  -2 -19  -1    3.39    0.34
  -2  19  -2    0.38    0.15
   2  19   2    0.19    0.15
   2 -19   2    0.56    0.18
  -2 -19  -2    0.51    0.21
  -2  19  -3    1.69    0.23
   2  19   3    1.90    0.23
   2 -19   3    1.92    0.26
  -2 -19  -3    1.77    0.28
   2  19   4    0.16    0.13
  -2  19  -4   -0.12    0.11
   2 -19   4    0.01    0.13
  -2 -19  -4    0.06    0.16
   2  19   5   -0.20    0.15
  -2  19  -5    0.05    0.13
  -2 -19  -5    0.18    0.20
   2 -19   5    0.04    0.13
   2  19   6    1.62    0.26
   2  20  -6    2.94    0.31
   2  20  -5    0.06    0.12
  -2 -20   5    0.00    0.16
   2 -20  -5   -0.21    0.14
  -2  20   4    0.32    0.15
   2  20  -4    0.20    0.14
  -2 -20   4   -0.12    0.15
   2 -20  -4    0.35    0.19
  -2  20   3    0.12    0.14
   2  20  -3    0.38    0.16
  -2 -20   3    0.12    0.18
   2 -20  -3    0.48    0.19
   2  20  -2    0.54    0.18
  -2  20   2    0.60    0.19
   2 -20  -2    0.45    0.21
  -2 -20   2    0.61    0.21
  -2  20   1    0.50    0.17
   2  20  -1    0.30    0.17
   2 -20  -1    0.23    0.17
  -2 -20   1    0.33    0.19
   2  20   0   10.90    0.55
  -2  20   0   10.98    0.54
   2 -20   0   10.90    0.56
  -2 -20   0    9.49    0.55
   2  20   1    0.43    0.16
  -2  20  -1    0.59    0.18
   2 -20   1    0.15    0.16
  -2 -20  -1    0.38    0.20
  -2  20  -2   -0.06    0.12
   2  20   2   -0.05    0.14
   2 -20   2    0.30    0.16
  -2 -20  -2    0.20    0.17
  -2  20  -3    0.48    0.14
   2  20   3    0.07    0.14
  -2 -20  -3    0.02    0.17
   2 -20   3   -0.24    0.12
  -2  20  -4    0.01    0.14
   2 -20   4    0.21    0.15
  -2  21   4    0.68    0.18
   2 -21  -4    0.76    0.24
   2  21  -3   -0.23    0.12
  -2  21   3    0.07    0.15
   2 -21  -3    0.07    0.16
  -2 -21   3    0.06    0.15
  -2  21   2    0.01    0.15
   2  21  -2   -0.06    0.13
  -2 -21   2   -0.26    0.15
   2 -21  -2    0.00    0.16
   2  21  -1    4.06    0.35
  -2  21   1    4.33    0.36
  -2 -21   1    3.33    0.35
   2 -21  -1    3.33    0.35
   2  21   0    0.28    0.17
  -2  21   0    0.18    0.15
   2 -21   0    0.03    0.14
  -2 -21   0    0.37    0.18
   2  21   1    0.84    0.21
  -2  21  -1    0.61    0.18
  -2 -21  -1    0.33    0.20
   2 -21   1    0.37    0.18
   2  21   2    0.44    0.17
  -2  21  -2    0.43    0.15
  -2 -21  -2    0.47    0.23
   2 -21   2    0.08    0.16
   2  21   3    2.25    0.26
  -2  22   3    0.16    0.17
   2 -22  -1   -0.13    0.17
  -3   0  13    0.05    0.15
   3   0 -13   -0.09    0.15
   3   0 -12    1.42    0.23
  -3   0  12    0.99    0.23
  -3   0  12    0.94    0.20
  -3   0  11    0.02    0.13
   3   0 -11   -0.23    0.13
  -3   0  11   -0.08    0.13
   3   0 -10   -0.08    0.11
   3   0 -10    0.09    0.15
  -3   0  10   -0.07    0.11
  -3   0   9    0.02    0.10
   3   0  -9   -0.04    0.11
   3   0  -9   -0.01    0.13
   3   0  -8    4.50    0.28
   3   0  -8    4.16    0.28
  -3   0   8    5.02    0.27
   3   0  -7    0.05    0.09
  -3   0   7   -0.08    0.07
   3   0  -7   -0.06    0.10
   3   0  -6    2.68    0.20
   3   0  -6    2.84    0.19
  -3   0   6    2.77    0.18
  -3   0   5    0.02    0.07
   3   0  -5    0.02    0.08
  -3   0   5    0.23    0.08
   3   0  -5   -0.04    0.07
   3   0  -4   32.41    0.85
  -3   0   4   32.33    0.79
   3   0  -4   33.49    0.80
  -3   0   4   32.39    0.82
  -3   0   4   31.85    0.75
   3   0  -3   -0.02    0.05
  -3   0   3   -0.01    0.03
   3   0  -3    0.01    0.04
  -3   0   3   -0.07    0.04
  -3   0   3    0.13    0.05
   3   0  -2  822.69   18.15
  -3   0   2  793.04   17.27
   3   0  -2  810.34   17.58
   3   0  -2  785.51   16.84
  -3   0   1   -0.02    0.04
   3   0  -1   -0.02    0.05
   3   0  -1   -0.03    0.06
   3   0   0    0.49    0.08
   3   0   0    0.50    0.07
  -3   0   0    0.34    0.06
  -3   0   0    0.43    0.05
  -3   0  -1   -0.05    0.04
   3   0   1    0.20    0.06
   3   0   1    0.06    0.06
  -3   0  -1    0.05    0.05
  -3   0  -2  161.50    3.64
   3   0   2  162.21    3.49
   3   0   2  165.06    3.77
  -3   0  -2  165.36    3.61
   3   0   3    0.07    0.07
  -3   0  -3   -0.11    0.07
   3   0   3    0.07    0.08
  -3   0  -3   -0.08    0.07
   3   0   4    0.26    0.09
  -3   0  -4    0.06    0.08
   3   0   4    0.26    0.09
  -3   0  -4   -0.04    0.10
   3   0   5   -0.01    0.09
  -3   0  -5    0.02    0.09
   3   0   5   -0.03    0.08
  -3   0  -5   -0.06    0.06
   3   0   6    5.66    0.31
   3   0   6    6.16    0.29
  -3   0  -6    5.03    0.30
  -3   0  -7    0.03    0.12
   3   0   7   -0.07    0.11
   3   0   7   -0.09    0.11
   3   0   8   10.89    0.49
   3   0   8   10.39    0.43
  -3   0  -8   10.21    0.48
   3   0   9   -0.09    0.13
  -3   0  -9   -0.06    0.13
   3   0  10    0.33    0.18
  -3   0 -10    0.40    0.18
  -3   0 -11    0.12    0.18
   3   0  11   -0.22    0.15
  -3   1  13    0.28    0.20
  -3   1  13   -0.24    0.13
   3   1 -13   -0.13    0.13
   3  -1 -13   -0.24    0.13
  -3  -1  13   -0.09    0.15
  -3   1  12    0.44    0.17
   3   1 -12    1.02    0.22
  -3   1  12    0.99    0.23
  -3  -1  12    0.54    0.17
   3  -1 -12    0.90    0.20
  -3   1  11   21.66    0.73
   3   1 -11   20.95    0.77
  -3  -1  11   21.61    0.81
   3  -1 -11   20.03    0.79
   3  -1 -11   21.37    0.77
  -3  -1  11   20.42    0.71
   3   1 -10    0.87    0.18
  -3   1  10    0.73    0.16
   3   1 -10    0.66    0.20
   3  -1 -10    0.68    0.17
  -3  -1  10    0.62    0.15
   3  -1 -10    0.50    0.19
   3   1  -9    1.36    0.19
   3   1  -9    0.98    0.19
  -3   1   9    0.84    0.15
   3  -1  -9    1.10    0.19
   3  -1  -9    1.16    0.19
  -3  -1   9    1.12    0.16
   3   1  -8    0.10    0.12
  -3   1   8   -0.04    0.09
   3   1  -8   -0.07    0.10
  -3  -1   8    0.04    0.09
   3  -1  -8   -0.21    0.10
   3  -1  -8   -0.01    0.10
   3   1  -7   11.66    0.42
   3   1  -7   10.38    0.43
  -3   1   7   10.96    0.40
  -3  -1   7   11.24    0.39
   3  -1  -7   10.87    0.42
   3  -1  -7   10.81    0.41
   3   1  -6    3.53    0.21
   3   1  -6    3.24    0.22
  -3   1   6    3.53    0.21
  -3  -1   6    3.20    0.19
   3  -1  -6    3.69    0.21
   3  -1  -6    3.15    0.22
   3   1  -5   43.52    1.04
  -3   1   5   41.72    1.01
  -3   1   5   42.02    1.05
   3   1  -5   41.76    1.08
  -3  -1   5   41.48    1.04
   3  -1  -5   41.12    1.03
   3  -1  -5   40.82    1.08
  -3  -1   5   41.66    1.00
  -3  -1   5   40.83    0.95
  -3   1   4   40.56    1.01
   3   1  -4   43.27    1.00
   3   1  -4   42.05    1.05
  -3   1   4   40.84    0.98
  -3  -1   4   42.15    0.98
   3  -1  -4   40.89    1.05
   3  -1  -4   40.59    0.99
  -3  -1   4   41.05    1.01
  -3  -1   4   40.54    0.95
   3   1  -3   12.11    0.33
  -3   1   3   12.07    0.35
  -3   1   3   12.46    0.35
   3   1  -3   11.59    0.32
   3   1  -3   12.09    0.36
  -3   1   3   11.49    0.31
  -3  -1   3   11.76    0.32
   3  -1  -3   11.79    0.32
   3  -1  -3   11.49    0.36
  -3   1   2   43.60    1.04
   3   1  -2   45.95    1.01
   3   1  -2   46.27    1.02
   3   1  -2   46.16    1.09
  -3  -1   2   44.45    1.04
   3  -1  -2   44.89    1.02
   3  -1  -2   43.41    1.01
   3  -1  -2   46.28    1.10
   3   1  -1    1.65    0.12
  -3   1   1    1.79    0.12
   3   1  -1    1.68    0.12
   3  -1  -1    2.02    0.15
  -3  -1   1    1.73    0.12
   3  -1  -1    1.74    0.11
  -3  -1   1    1.76    0.09
   3   1   0   34.33    0.85
  -3   1   0   35.05    0.84
  -3   1   0   34.51    0.80
   3   1   0   35.36    0.80
   3  -1   0   35.05    0.79
  -3  -1   0   34.91    0.82
  -3  -1   0   36.83    0.85
   3  -1   0   35.51    0.88
  -3   1  -1   35.83    0.83
   3   1   1   35.26    0.81
   3   1   1   34.58    0.86
  -3   1  -1   33.73    0.84
  -3  -1  -1   33.43    0.83
   3  -1   1   36.05    0.88
  -3  -1  -1   34.47    0.84
   3  -1   1   34.70    0.79
   3   1   2   13.29    0.38
  -3   1  -2   13.26    0.40
  -3   1  -2   12.53    0.39
   3   1   2   13.92    0.40
  -3  -1  -2   12.78    0.40
   3  -1   2   13.89    0.42
   3  -1   2   13.68    0.36
  -3  -1  -2   13.46    0.39
  -3   1  -3   33.76    0.87
   3   1   3   33.83    0.82
  -3   1  -3   33.86    0.85
   3   1   3   33.95    0.88
  -3  -1  -3   33.88    0.88
  -3  -1  -3   32.68    0.84
   3  -1   3   35.63    0.91
   3  -1   3   33.82    0.81
  -3   1  -4  166.75    3.78
  -3   1  -4  163.71    3.70
   3   1   4  167.35    3.89
   3   1   4  165.54    3.61
   3  -1   4  167.91    3.59
  -3  -1  -4  167.05    3.79
   3  -1   4  170.01    3.91
  -3  -1  -4  165.60    3.69
  -3   1  -5    0.60    0.13
   3   1   5    0.57    0.12
   3   1   5    0.84    0.13
  -3   1  -5    0.63    0.10
  -3  -1  -5    0.87    0.11
   3  -1   5    0.81    0.13
   3  -1   5    0.68    0.12
  -3  -1  -5    0.67    0.14
  -3   1  -6    0.58    0.15
   3   1   6    0.73    0.14
   3   1   6    0.91    0.14
   3  -1   6    0.77    0.14
   3  -1   6    0.85    0.14
  -3  -1  -6    0.65    0.15
   3   1   7    7.67    0.36
  -3   1  -7    6.70    0.37
   3   1   7    7.77    0.38
   3  -1   7    7.67    0.34
   3  -1   7    7.05    0.38
  -3  -1  -7    7.30    0.39
   3   1   8    2.98    0.27
  -3   1  -8    3.28    0.28
   3   1   8    2.99    0.24
   3  -1   8    2.94    0.27
  -3  -1  -8    3.11    0.28
   3   1   9    3.15    0.27
   3   1   9    3.96    0.32
  -3   1  -9    3.99    0.33
  -3  -1  -9    4.51    0.34
   3  -1   9    4.29    0.34
   3   1  10    1.59    0.24
  -3   1 -10    1.95    0.27
  -3  -1 -10    1.69    0.26
   3  -1  10    1.09    0.24
  -3   1 -11    2.68    0.33
  -3  -1 -11    3.42    0.35
   3  -1  11    3.28    0.34
  -3   2  13    0.27    0.15
   3   2 -13    0.79    0.20
  -3   2  13    0.68    0.20
  -3  -2  13    0.70    0.22
   3  -2 -13    0.42    0.17
   3   2 -12    1.53    0.25
  -3   2  12    1.88    0.28
  -3   2  12    1.51    0.23
   3  -2 -12    1.80    0.26
  -3  -2  12    2.01    0.28
   3   2 -11    3.80    0.32
  -3   2  11    3.73    0.30
   3  -2 -11    3.23    0.32
  -3  -2  11    3.68    0.29
   3  -2 -11    4.18    0.33
  -3  -2  11    3.78    0.34
   3   2 -10   -0.15    0.11
  -3   2  10   -0.12    0.11
  -3  -2  10   -0.05    0.12
  -3  -2  10   -0.01    0.11
   3  -2 -10    0.03    0.12
   3  -2 -10   -0.05    0.15
  -3   2   9    1.51    0.19
   3   2  -9    1.83    0.21
   3   2  -9    1.51    0.21
  -3  -2   9    1.64    0.18
   3  -2  -9    1.36    0.20
   3  -2  -9    1.87    0.22
   3   2  -8    0.53    0.15
   3   2  -8    0.42    0.13
  -3   2   8    0.36    0.11
   3  -2  -8    0.57    0.15
   3  -2  -8    0.57    0.14
  -3  -2   8    0.34    0.11
  -3   2   7    0.34    0.10
   3   2  -7    0.22    0.11
   3   2  -7    0.26    0.12
   3  -2  -7    0.17    0.11
  -3  -2   7    0.20    0.09
   3  -2  -7    0.05    0.09
   3   2  -6    2.04    0.16
   3   2  -6    2.24    0.11
  -3   2   6    1.95    0.16
   3   2  -6    2.02    0.17
   3  -2  -6    1.96    0.16
   3  -2  -6    1.99    0.17
  -3  -2   6    2.04    0.16
  -3  -2   6    1.82    0.14
   3   2  -5    9.93    0.34
   3   2  -5   10.35    0.37
   3   2  -5   10.42    0.29
  -3   2   5   10.42    0.35
   3  -2  -5   10.01    0.37
  -3  -2   5   10.18    0.35
  -3  -2   5   10.36    0.34
   3  -2  -5    9.59    0.35
  -3   2   4    0.05    0.06
   3   2  -4    0.02    0.07
   3   2  -4    0.01    0.06
  -3   2   4    0.06    0.04
  -3   2   4    0.00    0.05
   3   2  -4    0.02    0.04
   3  -2  -4   -0.05    0.06
  -3  -2   4    0.01    0.05
   3  -2  -4   -0.08    0.05
  -3  -2   4    0.03    0.05
   3   2  -3   47.94    1.10
  -3   2   3   48.83    1.10
   3   2  -3   48.87    1.11
  -3   2   3   48.22    1.10
   3   2  -3   47.90    1.08
   3   2  -3   47.11    1.17
  -3   2   3   48.08    1.14
   3  -2  -3   47.17    1.11
   3  -2  -3   47.86    1.18
  -3   2   2   16.11    0.43
  -3   2   2   17.11    0.43
   3   2  -2   17.14    0.43
   3   2  -2   16.83    0.41
  -3   2   2   16.58    0.44
   3   2  -2   16.39    0.44
   3  -2  -2   15.70    0.40
   3  -2  -2   15.64    0.46
  -3   2   1  425.85    9.31
   3   2  -1  432.08    9.04
   3   2  -1  428.29    9.73
   3  -2  -1  434.02    9.46
  -3  -2   1  425.58    9.39
   3  -2  -1  426.16    9.03
  -3  -2   1  436.31    9.31
   3  -2  -1  436.49    9.75
   3   2   0   29.18    0.71
  -3   2   0   28.17    0.68
  -3   2   0   29.48    0.73
   3   2   0   28.60    0.69
  -3  -2   0   30.83    0.73
   3  -2   0   29.16    0.66
  -3  -2   0   28.63    0.70
   3  -2   0   31.57    0.76
  -3   2  -1   24.15    0.62
  -3   2  -1   23.48    0.59
   3   2   1   23.76    0.59
   3   2   1   25.08    0.61
   3  -2   1   24.10    0.56
  -3  -2  -1   24.68    0.62
   3  -2   1   24.20    0.65
  -3  -2  -1   23.14    0.61
   3   2   2   25.46    0.66
  -3   2  -2   26.24    0.66
   3   2   2   24.99    0.64
  -3   2  -2   25.91    0.67
   3  -2   2   25.95    0.61
   3  -2   2   25.50    0.70
  -3  -2  -2   24.98    0.67
  -3  -2  -2   25.75    0.66
  -3   2  -3  124.26    2.83
   3   2   3  128.82    2.94
  -3   2  -3  125.35    2.87
   3   2   3  127.16    2.76
   3  -2   3  130.26    2.99
  -3  -2  -3  122.01    2.88
   3  -2   3  125.37    2.72
  -3  -2  -3  126.50    2.82
  -3   2  -4   -0.02    0.09
   3   2   4    0.15    0.09
  -3   2  -4   -0.05    0.07
   3   2   4    0.04    0.07
  -3  -2  -4    0.13    0.07
   3  -2   4    0.00    0.07
  -3  -2  -4    0.28    0.10
   3  -2   4    0.03    0.08
  -3   2  -5    8.31    0.31
   3   2   5    8.58    0.34
  -3   2  -5    7.63    0.35
   3   2   5    8.67    0.34
   3  -2   5    8.62    0.37
  -3  -2  -5    8.08    0.30
   3  -2   5    8.17    0.30
  -3  -2  -5    7.90    0.36
  -3   2  -6    0.12    0.10
   3   2   6    0.17    0.10
   3   2   6   -0.15    0.10
   3  -2   6    0.13    0.10
   3  -2   6    0.13    0.11
  -3  -2  -6    0.17    0.12
  -3   2  -7    6.49    0.37
   3   2   7    6.97    0.35
   3   2   7    7.40    0.37
   3  -2   7    7.69    0.33
   3  -2   7    7.08    0.39
  -3  -2  -7    6.83    0.38
  -3   2  -8    1.57    0.22
   3   2   8    1.72    0.21
   3   2   8    1.74    0.22
   3  -2   8    1.83    0.23
  -3  -2  -8    1.49    0.22
   3   2   9    0.00    0.15
   3   2   9    0.19    0.14
  -3   2  -9    0.15    0.15
  -3  -2  -9    0.09    0.12
   3  -2   9   -0.12    0.13
   3   2  10    2.04    0.24
  -3   2 -10    2.72    0.31
  -3  -2 -10    2.62    0.30
   3  -2  10    2.25    0.28
  -3   2 -11   -0.24    0.15
  -3  -2 -11   -0.26    0.14
   3  -2  11   -0.05    0.17
  -3   3  13    1.48    0.24
   3   3 -13    1.74    0.27
  -3   3  13    2.08    0.30
  -3  -3  13    2.17    0.30
   3  -3 -13    1.77    0.27
  -3   3  12   -0.03    0.16
  -3   3  12    0.20    0.15
   3   3 -12   -0.15    0.12
  -3  -3  12   -0.28    0.12
   3  -3 -12    0.00    0.15
  -3   3  11   26.06    0.85
   3   3 -11   24.65    0.86
   3  -3 -11   25.81    0.88
  -3  -3  11   26.15    0.93
   3  -3 -11   24.51    0.88
  -3   3  10    0.02    0.13
   3   3 -10    0.04    0.12
  -3  -3  10   -0.01    0.10
   3  -3 -10    0.32    0.13
   3  -3 -10   -0.11    0.14
  -3  -3  10   -0.03    0.12
   3   3  -9   11.97    0.48
  -3   3   9   11.71    0.47
  -3  -3   9   11.45    0.50
   3  -3  -9   10.63    0.48
   3  -3  -9   11.55    0.49
  -3  -3   9   11.50    0.44
  -3   3   8    1.14    0.16
   3   3  -8    0.93    0.17
   3   3  -8    1.13    0.17
   3  -3  -8    1.00    0.17
   3  -3  -8    1.17    0.17
  -3  -3   8    1.07    0.13
   3   3  -7    2.44    0.21
  -3   3   7    2.52    0.20
   3   3  -7    2.38    0.19
   3  -3  -7    2.32    0.20
  -3  -3   7    2.42    0.18
   3  -3  -7    2.71    0.22
  -3   3   6   32.49    0.85
   3   3  -6   32.50    0.76
   3   3  -6   30.60    0.89
   3   3  -6   31.78    0.85
  -3  -3   6   31.77    0.81
   3  -3  -6   30.99    0.88
  -3  -3   6   31.41    0.84
   3  -3  -6   33.11    0.87
   3   3  -5   50.02    1.10
  -3   3   5   47.25    1.15
   3   3  -5   46.32    1.22
   3   3  -5   48.79    1.17
  -3  -3   5   47.86    1.12
  -3  -3   5   47.65    1.16
   3  -3  -5   46.89    1.17
   3  -3  -5   46.57    1.22
  -3   3   4   -0.03    0.05
   3   3  -4    0.07    0.07
   3   3  -4   -0.05    0.07
   3   3  -4    0.04    0.05
  -3   3   4    0.08    0.07
  -3  -3   4    0.11    0.06
   3  -3  -4    0.06    0.07
   3  -3  -4   -0.04    0.06
  -3  -3   4    0.08    0.06
  -3   3   3    6.10    0.24
   3   3  -3    6.01    0.23
   3   3  -3    6.27    0.21
   3   3  -3    6.44    0.22
  -3   3   3    6.36    0.23
  -3   3   3    5.93    0.21
   3   3  -3    6.18    0.21
   3  -3  -3    5.98    0.22
   3  -3  -3    6.67    0.25
  -3   3   2   11.35    0.32
   3   3  -2   11.37    0.32
   3   3  -2   11.64    0.32
   3   3  -2   11.96    0.32
  -3   3   2   11.56    0.34
  -3   3   2   11.37    0.33
   3   3  -2   11.73    0.33
   3  -3  -2   11.27    0.35
   3  -3  -2   11.38    0.31
   3   3  -1   62.51    1.35
   3   3  -1   63.07    1.39
  -3   3   1   59.26    1.40
   3  -3  -1   60.05    1.47
   3  -3  -1   61.05    1.37
   3  -3  -1   60.97    1.33
  -3  -3   1   60.91    1.39
   3   3   0    1.30    0.10
   3   3   0    1.23    0.08
   3   3   0    1.21    0.09
  -3   3   0    1.34    0.11
  -3   3   0    1.29    0.09
   3  -3   0    1.34    0.12
  -3  -3   0    1.38    0.11
   3  -3   0    1.27    0.08
   3   3   1   13.98    0.39
  -3   3  -1   14.22    0.42
  -3   3  -1   13.21    0.38
  -3  -3  -1   14.54    0.41
   3  -3   1   14.11    0.34
   3  -3   1   14.73    0.44
  -3  -3  -1   13.80    0.41
   3   3   2   95.41    2.15
  -3   3  -2  100.31    2.23
   3   3   2   99.39    2.27
  -3   3  -2   96.46    2.23
  -3  -3  -2   96.44    2.25
  -3  -3  -2   98.31    2.21
   3  -3   2   98.77    2.34
   3  -3   2   99.56    2.11
   3   3   3   30.10    0.77
   3   3   3   29.72    0.76
  -3   3  -3   29.17    0.77
  -3   3  -3   29.99    0.79
   3  -3   3   30.29    0.83
   3  -3   3   30.04    0.70
  -3  -3  -3   27.77    0.79
  -3  -3  -3   29.91    0.76
   3   3   4    0.02    0.07
  -3   3  -4   -0.09    0.08
  -3   3  -4   -0.11    0.06
   3   3   4   -0.02    0.09
  -3  -3  -4    0.06    0.06
   3  -3   4   -0.02    0.07
   3  -3   4    0.03    0.09
  -3  -3  -4    0.06    0.09
  -3   3  -5    0.07    0.10
   3   3   5    0.17    0.09
   3   3   5    0.17    0.11
  -3   3  -5    0.19    0.08
  -3  -3  -5    0.02    0.11
   3  -3   5    0.18    0.09
  -3  -3  -5    0.20    0.08
   3  -3   5    0.23    0.11
   3   3   6   -0.02    0.12
   3   3   6   -0.14    0.09
  -3   3  -6    0.01    0.08
  -3   3  -6    0.07    0.11
  -3  -3  -6   -0.08    0.11
   3  -3   6   -0.02    0.11
   3  -3   6    0.10    0.10
   3   3   7    1.88    0.21
  -3   3  -7    1.89    0.22
   3   3   7    1.83    0.20
  -3  -3  -7    1.87    0.23
   3  -3   7    1.79    0.22
   3   3   8    1.88    0.22
   3   3   8    2.40    0.23
  -3   3  -8    2.65    0.26
  -3  -3  -8    2.43    0.26
   3  -3   8    2.07    0.26
  -3   3  -9    4.59    0.35
   3   3   9    4.08    0.32
   3  -3   9    4.73    0.36
  -3  -3  -9    5.25    0.37
  -3   3 -10    0.19    0.16
   3   3  10    0.45    0.18
   3  -3  10    0.15    0.16
  -3  -3 -10    0.47    0.20
  -3   3 -11   -0.12    0.16
   3  -3  11    0.10    0.18
  -3  -3 -11   -0.23    0.17
   3   4 -13    0.43    0.17
  -3   4  13    0.63    0.19
  -3   4  13    0.68    0.23
   3  -4 -13    0.55    0.19
  -3   4  12   -0.09    0.14
   3   4 -12    0.35    0.14
   3  -4 -12   -0.04    0.14
  -3  -4  12    0.16    0.17
  -3   4  11   -0.01    0.14
   3   4 -11   -0.20    0.13
   3  -4 -11   -0.06    0.15
  -3  -4  11    0.11    0.15
   3  -4 -11    0.07    0.14
   3   4 -10    2.80    0.27
  -3   4  10    3.09    0.26
  -3  -4  10    2.73    0.27
   3  -4 -10    2.97    0.27
   3  -4 -10    2.88    0.27
  -3   4   9   12.98    0.51
   3   4  -9   13.39    0.53
  -3  -4   9   12.89    0.55
   3  -4  -9   13.48    0.53
   3  -4  -9   12.86    0.53
  -3  -4   9   12.59    0.46
  -3   4   8    0.06    0.10
   3   4  -8    0.31    0.14
   3   4  -8    0.04    0.11
  -3  -4   8    0.13    0.09
   3  -4  -8    0.00    0.12
   3  -4  -8    0.21    0.12
   3   4  -7    0.76    0.14
   3   4  -7    0.87    0.16
  -3   4   7    0.63    0.13
   3  -4  -7    0.76    0.14
  -3  -4   7    0.77    0.11
   3  -4  -7    0.81    0.14
   3   4  -6   15.01    0.52
   3   4  -6   15.92    0.43
  -3   4   6   14.76    0.49
   3   4  -6   15.94    0.50
  -3  -4   6   15.84    0.46
  -3  -4   6   15.54    0.47
   3  -4  -6   15.39    0.50
   3  -4  -6   15.08    0.51
   3   4  -5   13.89    0.47
   3   4  -5   14.90    0.40
   3   4  -5   13.95    0.44
  -3   4   5   14.48    0.37
  -3   4   5   14.43    0.45
  -3  -4   5   13.72    0.43
   3  -4  -5   14.10    0.46
   3  -4  -5   14.29    0.45
  -3  -4   5   13.84    0.42
   3   4  -4  175.52    4.07
   3   4  -4  169.80    3.92
   3   4  -4  176.60    3.76
  -3   4   4  179.68    3.85
  -3   4   4  176.83    3.80
   3   4  -4  176.73    3.86
   3  -4  -4  173.24    4.07
   3  -4  -4  177.88    3.92
   3   4  -3   53.04    1.23
   3   4  -3   52.68    1.18
  -3   4   3   53.82    1.23
  -3   4   3   52.05    1.22
  -3   4   3   52.78    1.26
   3   4  -3   54.25    1.24
   3   4  -3   52.44    1.29
   3  -4  -3   52.89    1.24
   3  -4  -3   52.08    1.30
  -3   4   2    7.73    0.25
   3   4  -2    7.74    0.24
   3   4  -2    8.08    0.26
  -3   4   2    7.60    0.26
  -3   4   2    7.71    0.26
   3   4  -2    8.04    0.25
   3   4  -2    7.93    0.25
   3  -4  -2    7.67    0.28
   3  -4  -2    8.16    0.25
  -3   4   1   22.95    0.57
   3   4  -1   22.98    0.59
  -3   4   1   22.52    0.60
   3   4  -1   23.39    0.56
  -3   4   1   23.32    0.55
   3  -4  -1   23.35    0.56
  -3  -4   1   22.83    0.59
   3  -4  -1   22.28    0.62
   3   4   0   11.46    0.35
  -3   4   0   11.83    0.36
  -3   4   0   11.71    0.32
   3   4   0   12.44    0.34
  -3  -4   0   11.90    0.36
   3  -4   0   11.64    0.38
   3  -4   0   11.84    0.30
  -3   4  -1   73.34    1.69
   3   4   1   68.55    1.66
   3   4   1   76.32    1.63
  -3   4  -1   74.26    1.67
   3  -4   1   75.22    1.78
  -3  -4  -1   71.90    1.70
   3  -4   1   72.73    1.57
  -3   4  -2    2.74    0.17
   3   4   2    2.49    0.17
  -3   4  -2    2.76    0.19
   3   4   2    2.82    0.13
   3  -4   2    2.87    0.20
  -3  -4  -2    2.35    0.16
  -3  -4  -2    2.37    0.19
  -3   4  -3   26.65    0.71
   3   4   3   27.75    0.69
   3   4   3   26.00    0.69
  -3   4  -3   24.72    0.71
   3  -4   3   26.27    0.62
  -3  -4  -3   25.48    0.74
  -3  -4  -3   26.90    0.69
   3  -4   3   27.20    0.76
  -3   4  -4   -0.01    0.07
   3   4   4    0.04    0.09
  -3   4  -4   -0.10    0.07
   3   4   4   -0.12    0.05
  -3  -4  -4   -0.14    0.08
   3  -4   4    0.03    0.09
  -3  -4  -4    0.05    0.06
   3  -4   4    0.01    0.06
   3   4   5   20.72    0.62
  -3   4  -5   20.52    0.60
   3   4   5   21.37    0.62
  -3   4  -5   20.08    0.64
   3  -4   5   20.26    0.68
  -3  -4  -5   20.70    0.58
  -3  -4  -5   19.66    0.66
   3  -4   5   21.07    0.54
  -3   4  -6    0.09    0.09
  -3   4  -6    0.06    0.11
   3   4   6   -0.10    0.10
   3   4   6    0.07    0.13
   3  -4   6    0.20    0.13
  -3  -4  -6    0.06    0.13
   3   4   7   -0.12    0.14
   3   4   7   -0.13    0.11
  -3   4  -7   -0.17    0.10
   3  -4   7   -0.04    0.13
  -3  -4  -7    0.05    0.14
  -3   4  -8    5.36    0.36
   3   4   8    5.98    0.36
  -3  -4  -8    5.80    0.38
   3  -4   8    5.66    0.37
  -3   4  -9    2.81    0.28
   3   4   9    2.36    0.25
  -3  -4  -9    2.90    0.29
   3  -4   9    2.57    0.29
   3   4  10    1.02    0.21
  -3   4 -10    1.02    0.23
   3  -4  10    1.47    0.26
  -3  -4 -10    1.42    0.25
   3   4  11    9.84    0.51
  -3   4 -11   10.20    0.56
   3  -4  11    8.96    0.56
  -3   5  13    1.66    0.29
  -3   5  13    1.42    0.26
   3  -5 -13    1.15    0.24
  -3   5  12    0.23    0.16
   3   5 -12    0.08    0.14
  -3  -5  12    0.06    0.15
   3  -5 -12   -0.15    0.18
   3  -5 -12   -0.10    0.13
   3   5 -11    1.25    0.22
  -3   5  11    0.79    0.20
   3  -5 -11    0.88    0.21
  -3  -5  11    1.03    0.23
   3  -5 -11    1.00    0.20
  -3   5  10    0.07    0.13
   3   5 -10    0.07    0.14
   3  -5 -10    0.23    0.15
   3  -5 -10    0.41    0.15
  -3  -5  10    0.25    0.15
  -3   5   9    5.20    0.32
   3   5  -9    5.26    0.32
   3  -5  -9    4.96    0.33
  -3  -5   9    4.85    0.33
   3  -5  -9    5.26    0.33
   3   5  -8    0.42    0.14
  -3   5   8    0.42    0.13
   3  -5  -8    0.42    0.15
  -3  -5   8    0.32    0.10
   3  -5  -8    0.34    0.13
  -3  -5   8    0.43    0.14
  -3   5   7    5.33    0.28
   3   5  -7    5.42    0.28
  -3  -5   7    6.05    0.27
  -3  -5   7    5.58    0.26
   3  -5  -7    5.72    0.31
   3  -5  -7    5.99    0.31
   3   5  -6   15.63    0.44
   3   5  -6   16.14    0.54
   3   5  -6   14.92    0.50
  -3   5   6   15.83    0.50
  -3  -5   6   15.72    0.46
  -3  -5   6   16.15    0.48
   3  -5  -6   15.41    0.51
   3  -5  -6   14.93    0.51
   3   5  -5   53.99    1.26
  -3   5   5   53.44    1.28
  -3   5   5   53.97    1.23
   3   5  -5   52.54    1.30
   3   5  -5   52.70    1.36
  -3  -5   5   53.40    1.28
  -3  -5   5   52.74    1.24
   3  -5  -5   52.54    1.35
   3  -5  -5   54.81    1.32
   3   5  -4   53.77    1.21
  -3   5   4   54.70    1.25
   3   5  -4   52.59    1.29
   3   5  -4   52.86    1.26
  -3   5   4   54.13    1.26
   3   5  -4   52.05    1.33
   3  -5  -4   53.94    1.34
   3  -5  -4   55.25    1.30
   3   5  -3   31.36    0.81
   3   5  -3   30.28    0.79
  -3   5   3   31.45    0.77
   3   5  -3   30.68    0.74
  -3   5   3   32.67    0.78
   3   5  -3   31.10    0.78
   3  -5  -3   31.69    0.83
   3  -5  -3   31.58    0.79
   3   5  -2   34.65    0.83
  -3   5   2   33.62    0.82
   3   5  -2   34.10    0.82
   3   5  -2   33.50    0.78
  -3   5   2   33.94    0.79
  -3   5   2   32.87    0.83
   3  -5  -2   32.83    0.81
   3  -5  -2   32.09    0.86
  -3  -5   2   32.02    0.83
   3   5  -1   46.72    1.08
  -3   5   1   44.54    1.04
   3   5  -1   45.12    1.03
  -3   5   1   46.19    1.01
  -3   5   1   44.61    1.09
  -3  -5   1   44.60    1.08
   3  -5  -1   43.06    1.12
   3  -5  -1   45.69    1.06
   3   5   0   37.43    0.87
  -3   5   0   35.75    0.88
  -3   5   0   37.20    0.85
   3   5   0   36.32    0.90
  -3   5   0   38.03    0.82
  -3   5   0   36.80    0.92
   3  -5   0   36.38    0.96
  -3  -5   0   36.25    0.91
   3   5   1    2.32    0.16
  -3   5  -1    2.73    0.18
   3   5   1    2.84    0.17
  -3   5  -1    2.66    0.15
  -3  -5  -1    2.63    0.18
   3  -5   1    2.83    0.20
   3   5   2   11.18    0.35
  -3   5  -2   11.32    0.36
   3   5   2   11.60    0.37
  -3   5  -2   11.02    0.38
   3  -5   2   10.96    0.41
  -3  -5  -2   10.50    0.39
  -3   5  -3    4.92    0.25
   3   5   3    5.00    0.19
   3   5   3    5.15    0.25
  -3   5  -3    4.92    0.24
   3  -5   3    5.23    0.28
  -3  -5  -3    5.36    0.23
  -3  -5  -3    5.04    0.27
  -3   5  -4    1.34    0.14
   3   5   4    1.09    0.11
   3   5   4    1.31    0.15
  -3   5  -4    1.38    0.15
  -3  -5  -4    1.33    0.13
   3  -5   4    1.51    0.12
   3  -5   4    1.46    0.17
  -3  -5  -4    1.05    0.16
   3   5   5    5.64    0.30
  -3   5  -5    5.12    0.27
   3   5   5    5.76    0.25
  -3   5  -5    4.93    0.28
  -3  -5  -5    5.76    0.25
   3  -5   5    5.47    0.32
  -3  -5  -5    5.21    0.32
   3   5   6    7.11    0.32
  -3   5  -6    6.73    0.36
   3   5   6    6.07    0.34
  -3   5  -6    7.29    0.32
  -3  -5  -6    6.05    0.37
   3  -5   6    6.96    0.38
   3   5   7   35.94    1.00
  -3   5  -7   34.45    1.04
   3  -5   7   35.64    1.10
  -3  -5  -7   35.51    1.07
   3   5   8    4.76    0.33
  -3   5  -8    4.49    0.34
   3  -5   8    4.73    0.35
  -3  -5  -8    5.44    0.36
  -3   5  -9    0.04    0.15
   3   5   9   -0.16    0.15
   3  -5   9    0.25    0.16
  -3  -5  -9   -0.01    0.15
  -3   5 -10   -0.11    0.15
   3   5  10    0.15    0.17
   3  -5  10   -0.21    0.14
  -3  -5 -10    0.13    0.17
   3   5  11    2.10    0.28
  -3   6  12    0.31    0.19
   3   6 -12    0.38    0.16
  -3  -6  12    0.24    0.17
   3  -6 -12    0.09    0.19
   3  -6 -12    0.27    0.18
   3   6 -11    0.03    0.12
  -3   6  11   -0.12    0.14
  -3  -6  11   -0.09    0.13
   3  -6 -11   -0.09    0.12
   3  -6 -11   -0.13    0.14
   3   6 -10    0.20    0.13
  -3   6  10    0.21    0.15
   3  -6 -10    0.38    0.16
   3  -6 -10    0.35    0.16
  -3  -6  10    0.22    0.15
   3   6  -9    1.26    0.18
  -3   6   9    1.09    0.18
  -3  -6   9    0.71    0.17
   3  -6  -9    1.07    0.19
   3  -6  -9    0.82    0.17
   3   6  -8    0.89    0.16
  -3   6   8    0.78    0.16
   3  -6  -8    0.79    0.17
   3  -6  -8    0.85    0.16
  -3  -6   8    0.92    0.12
  -3  -6   8    0.83    0.16
  -3   6   7    7.54    0.34
   3   6  -7    7.39    0.35
  -3  -6   7    7.48    0.30
   3  -6  -7    7.36    0.36
  -3  -6   7    7.37    0.29
  -3  -6   7    7.01    0.35
   3  -6  -7    7.56    0.35
   3   6  -6    4.58    0.21
   3   6  -6    4.16    0.25
  -3   6   6    4.63    0.25
   3  -6  -6    4.54    0.27
  -3  -6   6    4.28    0.21
  -3  -6   6    4.61    0.26
  -3  -6   6    4.29    0.21
   3  -6  -6    4.17    0.25
   3   6  -5    2.21    0.18
  -3   6   5    2.25    0.14
  -3   6   5    2.68    0.19
   3   6  -5    2.42    0.20
   3   6  -5    2.24    0.16
  -3  -6   5    2.14    0.14
   3  -6  -5    2.35    0.19
  -3  -6   5    2.51    0.16
   3  -6  -5    2.32    0.18
   3   6  -4   36.22    0.93
   3   6  -4   36.72    0.85
  -3   6   4   35.53    0.89
   3   6  -4   36.80    0.96
   3   6  -4   36.34    0.91
  -3   6   4   35.61    0.90
   3  -6  -4   36.52    0.95
   3  -6  -4   36.44    0.94
   3   6  -3   35.23    0.88
   3   6  -3   34.27    0.80
  -3   6   3   33.99    0.84
   3   6  -3   34.09    0.86
   3   6  -3   34.00    0.86
  -3   6   3   33.65    0.85
   3  -6  -3   33.87    0.87
   3  -6  -3   33.39    0.89
  -3   6   2    1.15    0.10
   3   6  -2    1.01    0.09
   3   6  -2    1.30    0.10
   3   6  -2    1.10    0.11
  -3   6   2    0.94    0.11
   3  -6  -2    1.08    0.12
   3  -6  -2    1.18    0.11
  -3   6   1   41.97    0.94
   3   6  -1   43.65    1.02
  -3   6   1   40.84    1.02
   3   6  -1   40.84    0.96
  -3  -6   1   41.55    1.03
   3  -6  -1   40.54    1.06
   3  -6  -1   40.99    1.00
   3   6   0    4.31    0.20
  -3   6   0    4.22    0.22
   3   6   0    4.11    0.20
  -3   6   0    4.12    0.18
  -3   6   0    4.46    0.15
   3  -6   0    4.54    0.25
  -3  -6   0    3.98    0.22
   3   6   1    1.29    0.12
   3   6   1    1.15    0.11
  -3   6  -1    1.35    0.13
  -3   6  -1    0.86    0.10
  -3  -6  -1    0.91    0.12
   3  -6   1    1.29    0.15
  -3   6  -2    0.83    0.11
   3   6   2    0.94    0.10
   3   6   2    0.67    0.11
  -3   6  -2    0.77    0.12
  -3  -6  -2    0.83    0.13
   3  -6   2    0.61    0.13
  -3   6  -3    1.51    0.14
  -3   6  -3    1.68    0.15
   3   6   3    1.58    0.15
  -3  -6  -3    1.59    0.17
  -3  -6  -3    1.45    0.13
   3  -6   3    1.34    0.16
  -3   6  -4    6.67    0.30
  -3   6  -4    6.89    0.31
   3   6   4    6.58    0.25
   3   6   4    6.52    0.31
  -3  -6  -4    6.90    0.35
   3  -6   4    7.05    0.34
  -3  -6  -4    7.01    0.28
   3   6   5    7.26    0.35
  -3   6  -5    8.01    0.34
  -3   6  -5    7.80    0.36
  -3  -6  -5    7.82    0.31
   3  -6   5    7.45    0.38
  -3  -6  -5    7.07    0.38
  -3   6  -6    0.41    0.12
  -3   6  -6    0.39    0.14
   3   6   6    0.38    0.16
   3  -6   6    0.53    0.17
  -3  -6  -6    0.35    0.16
   3   6   7    1.16    0.20
  -3   6  -7    1.17    0.19
  -3  -6  -7    1.20    0.21
   3  -6   7    1.00    0.20
   3   6   8    0.99    0.20
  -3   6  -8    1.07    0.20
   3  -6   8    1.34    0.23
  -3  -6  -8    0.84    0.21
  -3   6  -9   11.74    0.55
   3   6   9   11.66    0.52
   3  -6   9   11.41    0.58
  -3  -6  -9   11.02    0.56
  -3   6 -10    4.66    0.37
   3   6  10    3.85    0.33
  -3  -6 -10    3.78    0.36
   3  -6  10    3.70    0.37
   3   6  11   -0.24    0.16
   3   7 -12    0.28    0.15
  -3   7  12    0.11    0.18
  -3  -7  12    0.27    0.18
   3  -7 -12    0.60    0.18
  -3   7  11    4.12    0.33
   3   7 -11    4.02    0.32
  -3  -7  11    4.03    0.36
   3  -7 -11    4.46    0.35
   3  -7 -11    4.44    0.34
  -3   7  10   -0.10    0.12
   3   7 -10   -0.25    0.09
   3  -7 -10    0.11    0.15
   3  -7 -10    0.03    0.12
  -3  -7  10    0.16    0.14
   3   7  -9    7.47    0.39
  -3   7   9    7.93    0.40
  -3  -7   9    7.44    0.42
   3  -7  -9    7.61    0.40
   3  -7  -9    7.44    0.40
   3   7  -8    7.74    0.38
  -3   7   8    7.48    0.37
   3  -7  -8    7.71    0.40
  -3  -7   8    7.58    0.40
   3  -7  -8    7.68    0.38
   3   7  -7    0.59    0.10
  -3   7   7    0.57    0.13
   3   7  -7    0.59    0.15
  -3  -7   7    0.61    0.10
   3  -7  -7    0.50    0.14
  -3  -7   7    0.57    0.10
  -3  -7   7    0.73    0.15
   3  -7  -7    0.67    0.15
   3   7  -6   -0.01    0.09
  -3   7   6    0.00    0.08
   3   7  -6    0.06    0.08
   3  -7  -6    0.06    0.11
  -3  -7   6    0.05    0.06
  -3  -7   6    0.07    0.06
   3  -7  -6   -0.06    0.09
  -3  -7   6    0.01    0.08
   3   7  -5    3.45    0.20
   3   7  -5    3.61    0.23
  -3   7   5    3.91    0.22
  -3   7   5    3.31    0.18
   3  -7  -5    3.29    0.21
   3  -7  -5    3.31    0.23
  -3  -7   5    3.14    0.21
  -3   7   4   34.49    0.89
   3   7  -4   35.78    0.93
  -3   7   4   36.57    0.90
   3   7  -4   35.19    0.90
   3   7  -4   36.03    0.84
   3  -7  -4   35.75    0.94
  -3  -7   4   34.52    0.94
   3  -7  -4   37.07    0.94
   3   7  -3    5.39    0.25
   3   7  -3    5.33    0.25
  -3   7   3    5.45    0.23
   3   7  -3    5.26    0.21
  -3   7   3    5.37    0.25
   3  -7  -3    5.41    0.25
  -3  -7   3    4.97    0.22
   3  -7  -3    5.16    0.25
  -3   7   2   42.34    1.06
  -3   7   2   43.30    1.00
   3   7  -2   43.26    1.06
   3   7  -2   43.63    0.99
  -3  -7   2   42.79    1.08
  -3  -7   2   42.44    1.05
   3  -7  -2   43.07    1.06
   3  -7  -2   42.35    1.09
  -3   7   1    0.10    0.05
  -3   7   1   -0.05    0.08
   3   7  -1    0.03    0.08
   3   7  -1   -0.14    0.06
   3  -7  -1   -0.01    0.09
  -3  -7   1   -0.09    0.07
   3  -7  -1    0.11    0.07
   3   7   0   12.79    0.38
   3   7   0   12.86    0.41
  -3   7   0   12.05    0.42
   3  -7   0   12.22    0.44
  -3  -7   0   11.78    0.41
   3  -7   0   13.57    0.40
   3   7   1    4.99    0.24
  -3   7  -1    5.04    0.23
   3   7   1    4.94    0.23
  -3   7  -1    4.95    0.25
   3  -7   1    4.91    0.27
  -3  -7  -1    4.94    0.25
  -3   7  -2    0.71    0.11
   3   7   2    0.72    0.12
  -3   7  -2    0.86    0.12
   3   7   2    0.68    0.10
  -3  -7  -2    0.51    0.12
   3  -7   2    0.97    0.14
   3   7   3    1.45    0.13
  -3   7  -3    1.75    0.16
   3   7   3    1.64    0.16
  -3   7  -3    1.73    0.16
   3  -7   3    1.93    0.19
  -3  -7  -3    1.59    0.18
  -3   7  -4    6.55    0.30
  -3   7  -4    6.87    0.32
   3   7   4    6.40    0.31
  -3  -7  -4    6.41    0.28
  -3  -7  -4    6.27    0.34
   3  -7   4    6.24    0.34
   3   7   5    2.94    0.23
  -3   7  -5    3.30    0.24
  -3   7  -5    3.33    0.25
  -3  -7  -5    3.06    0.21
  -3  -7  -5    2.86    0.26
   3  -7   5    3.43    0.28
   3   7   6   26.81    0.83
  -3   7  -6   29.37    0.82
  -3   7  -6   28.75    0.87
  -3  -7  -6   28.04    0.90
   3  -7   6   28.73    0.93
  -3   7  -7    2.36    0.24
   3   7   7    1.47    0.21
   3  -7   7    2.12    0.25
  -3  -7  -7    2.33    0.25
  -3   7  -8    3.16    0.28
   3   7   8    2.80    0.27
   3  -7   8    3.08    0.31
  -3  -7  -8    3.20    0.30
   3   7   9    0.09    0.17
  -3   7  -9    0.11    0.15
   3  -7   9    0.41    0.20
  -3  -7  -9    0.15    0.17
  -3   7 -10    4.67    0.37
   3   7  10    4.76    0.37
   3  -7  10    3.82    0.37
  -3  -7 -10    3.94    0.37
   3   8 -12   -0.13    0.11
  -3   8  12   -0.02    0.16
  -3  -8  12    0.14    0.18
   3  -8 -12    0.19    0.16
  -3   8  11    2.48    0.28
   3   8 -11    2.24    0.26
  -3  -8  11    3.03    0.33
   3  -8 -11    2.89    0.30
  -3   8  10    1.30    0.22
   3   8 -10    1.37    0.21
   3  -8 -10    1.02    0.21
  -3  -8  10    0.95    0.21
   3  -8 -10    1.25    0.20
   3   8  -9    2.81    0.26
  -3   8   9    3.61    0.29
   3  -8  -9    3.55    0.29
   3  -8  -9    3.08    0.27
  -3  -8   9    3.35    0.29
  -3   8   8    4.44    0.30
   3   8  -8    4.34    0.29
   3  -8  -8    4.53    0.31
   3  -8  -8    4.38    0.29
  -3  -8   8    4.19    0.31
  -3   8   7   -0.01    0.11
   3   8  -7   -0.02    0.08
   3   8  -7    0.04    0.11
   3  -8  -7    0.09    0.11
  -3  -8   7   -0.02    0.10
   3  -8  -7    0.12    0.13
  -3   8   6    0.22    0.10
   3   8  -6   -0.03    0.09
   3   8  -6   -0.01    0.08
  -3  -8   6    0.08    0.09
  -3  -8   6    0.01    0.07
  -3  -8   6    0.07    0.06
   3  -8  -6   -0.06    0.09
   3  -8  -6   -0.09    0.10
   3   8  -5    1.88    0.16
   3   8  -5    2.17    0.18
   3   8  -5    2.01    0.16
  -3   8   5    1.91    0.16
  -3   8   5    2.15    0.17
  -3  -8   5    2.08    0.18
   3  -8  -5    2.07    0.18
   3  -8  -5    2.31    0.20
   3   8  -4   18.41    0.48
  -3   8   4   19.05    0.55
   3   8  -4   18.48    0.57
  -3   8   4   18.00    0.53
   3   8  -4   18.09    0.55
   3  -8  -4   18.78    0.57
   3  -8  -4   18.22    0.56
  -3  -8   4   17.78    0.56
  -3   8   3    2.80    0.19
   3   8  -3    2.87    0.16
   3   8  -3    3.09    0.20
  -3   8   3    2.70    0.17
   3   8  -3    2.75    0.20
   3  -8  -3    2.73    0.20
   3  -8  -3    2.91    0.21
  -3  -8   3    2.68    0.17
  -3   8   2    4.30    0.19
   3   8  -2    3.96    0.19
   3   8  -2    4.17    0.23
  -3   8   2    4.05    0.23
   3  -8  -2    4.32    0.24
   3  -8  -2    4.13    0.22
  -3  -8   2    3.96    0.22
  -3  -8   2    4.12    0.18
  -3   8   1    3.15    0.21
   3   8  -1    3.37    0.19
  -3   8   1    3.32    0.15
   3   8  -1    3.79    0.21
   3  -8  -1    3.26    0.20
   3  -8  -1    3.43    0.23
  -3  -8   1    3.63    0.22
  -3   8   0    4.04    0.23
   3   8   0    4.08    0.21
   3   8   0    3.88    0.22
  -3  -8   0    4.06    0.24
   3  -8   0    4.09    0.26
   3  -8   0    4.33    0.21
   3   8   1    9.03    0.34
  -3   8  -1    9.66    0.37
  -3   8  -1    8.98    0.33
   3   8   1    9.50    0.33
  -3  -8  -1    8.76    0.36
   3  -8   1    9.36    0.39
  -3   8  -2   39.86    1.01
   3   8   2   40.39    0.99
  -3   8  -2   40.29    1.04
   3   8   2   37.84    0.99
   3  -8   2   40.24    1.10
  -3  -8  -2   38.80    1.06
   3   8   3   31.09    0.81
   3   8   3   29.00    0.79
  -3   8  -3   30.56    0.84
  -3   8  -3   30.45    0.83
   3  -8   3   30.06    0.90
  -3  -8  -3   30.35    0.88
   3   8   4    0.05    0.12
   3   8   4    0.00    0.09
  -3   8  -4    0.16    0.10
  -3   8  -4    0.24    0.10
  -3  -8  -4    0.17    0.13
   3  -8   4   -0.04    0.12
  -3   8  -5   20.75    0.68
   3   8   5   21.24    0.67
  -3   8  -5   21.20    0.66
  -3  -8  -5   21.70    0.62
  -3  -8  -5   20.19    0.72
   3  -8   5   19.93    0.73
  -3   8  -6   13.81    0.50
  -3   8  -6   12.90    0.52
   3   8   6   14.10    0.53
   3  -8   6   13.21    0.58
  -3  -8  -6   13.81    0.57
  -3   8  -7    0.92    0.18
   3   8   7    0.51    0.17
  -3  -8  -7    0.80    0.19
   3  -8   7    0.93    0.21
   3   8   8    6.45    0.39
  -3   8  -8    6.86    0.41
   3  -8   8    7.09    0.45
  -3  -8  -8    6.75    0.44
  -3   8  -9   -0.01    0.14
   3   8   9    0.18    0.17
  -3  -8  -9    0.16    0.17
   3  -8   9   -0.04    0.15
  -3   8 -10    0.18    0.17
   3   8  10    0.05    0.19
  -3  -8 -10    0.35    0.20
   3  -8  10   -0.29    0.15
   3   9 -12    1.01    0.23
  -3   9  12    0.89    0.24
  -3  -9  12    1.30    0.27
   3  -9 -12    1.12    0.22
   3   9 -11   -0.05    0.13
  -3   9  11    0.08    0.16
   3  -9 -11    0.00    0.15
  -3  -9  11    0.08    0.16
   3   9 -10   -0.07    0.12
  -3   9  10    0.03    0.15
   3  -9 -10   -0.23    0.11
  -3  -9  10    0.19    0.15
  -3   9   9    0.85    0.19
   3   9  -9    1.37    0.20
   3  -9  -9    0.76    0.19
   3  -9  -9    0.97    0.19
  -3  -9   9    0.82    0.19
   3   9  -8   14.46    0.56
  -3   9   8   15.11    0.56
   3  -9  -8   15.82    0.56
   3  -9  -8   14.26    0.58
  -3  -9   8   13.86    0.58
  -3   9   7    0.28    0.13
   3   9  -7    0.05    0.12
   3   9  -7    0.10    0.09
   3  -9  -7    0.08    0.13
   3  -9  -7    0.08    0.12
  -3  -9   7    0.14    0.11
   3   9  -6    2.83    0.21
  -3   9   6    2.75    0.22
   3   9  -6    3.18    0.24
   3  -9  -6    3.27    0.23
  -3  -9   6    2.74    0.23
   3  -9  -6    3.39    0.26
  -3   9   5    6.62    0.29
   3   9  -5    7.04    0.34
   3   9  -5    7.73    0.27
  -3   9   5    7.87    0.33
   3   9  -5    7.18    0.31
  -3  -9   5    6.72    0.32
   3  -9  -5    7.99    0.34
   3  -9  -5    7.40    0.36
   3   9  -4    2.73    0.17
   3   9  -4    3.36    0.23
  -3   9   4    2.94    0.19
   3   9  -4    3.22    0.21
  -3   9   4    2.84    0.20
   3  -9  -4    3.04    0.24
   3  -9  -4    3.12    0.21
  -3  -9   4    2.76    0.19
   3   9  -3   13.15    0.45
  -3   9   3   13.16    0.44
  -3   9   3   13.49    0.42
   3   9  -3   13.36    0.38
  -3  -9   3   13.03    0.42
   3  -9  -3   13.50    0.46
  -3  -9   3   13.51    0.47
   3  -9  -3   13.11    0.44
   3   9  -2    2.59    0.17
  -3   9   2    2.74    0.20
   3   9  -2    3.08    0.20
  -3   9   2    2.46    0.16
   3  -9  -2    2.95    0.22
  -3  -9   2    2.62    0.15
  -3  -9   2    2.77    0.21
   3  -9  -2    2.87    0.20
  -3   9   1    2.51    0.19
   3   9  -1    2.32    0.18
  -3   9   1    2.18    0.13
   3   9  -1    2.41    0.17
   3  -9  -1    2.31    0.18
  -3  -9   1    2.52    0.20
   3  -9  -1    2.57    0.22
  -3   9   0    9.31    0.37
   3   9   0    9.50    0.33
   3   9   0    9.36    0.36
   3  -9   0    9.27    0.39
   3  -9   0    9.76    0.35
  -3  -9   0    9.58    0.38
   3   9   1    1.47    0.14
  -3   9  -1    1.34    0.15
   3   9   1    1.37    0.14
  -3   9  -1    1.18    0.13
  -3  -9  -1    1.56    0.17
   3  -9   1    1.49    0.18
   3   9   2    7.49    0.32
   3   9   2    7.77    0.32
  -3   9  -2    8.11    0.35
  -3   9  -2    8.05    0.33
  -3  -9  -2    7.71    0.36
   3  -9   2    7.41    0.37
   3   9   3    0.50    0.11
   3   9   3    0.48    0.13
  -3   9  -3    0.54    0.12
  -3   9  -3    0.53    0.13
  -3  -9  -3    0.50    0.15
   3  -9   3    0.57    0.15
   3   9   4   46.20    1.17
   3   9   4   45.20    1.14
  -3   9  -4   45.62    1.20
  -3   9  -4   44.72    1.19
  -3  -9  -4   44.19    1.25
   3  -9   4   46.28    1.29
  -3   9  -5   68.82    1.74
   3   9   5   67.94    1.67
  -3   9  -5   68.16    1.70
  -3  -9  -5   66.41    1.78
  -3  -9  -5   71.38    1.67
   3  -9   5   68.30    1.84
   3   9   6    1.69    0.22
  -3   9  -6    1.61    0.20
  -3   9  -6    1.75    0.19
   3  -9   6    1.74    0.24
  -3  -9  -6    1.56    0.24
  -3   9  -7    0.14    0.13
   3   9   7    0.35    0.17
  -3  -9  -7    0.32    0.16
   3  -9   7   -0.10    0.14
  -3   9  -8    1.57    0.22
   3   9   8    1.32    0.23
   3  -9   8    1.47    0.26
  -3  -9  -8    1.61    0.26
   3   9   9    0.15    0.18
  -3   9  -9    0.03    0.14
  -3  -9  -9    0.03    0.15
   3  -9   9    0.04    0.16
   3   9  10    0.76    0.24
  -3   9 -10    1.07    0.24
   3  -9  10    0.76    0.23
  -3  -9 -10    0.97    0.25
   3 -10 -12    2.93    0.33
  -3  10  11    0.62    0.20
   3  10 -11    0.50    0.17
  -3 -10  11    0.68    0.20
   3 -10 -11    0.88    0.21
  -3  10  10    1.82    0.24
   3  10 -10    1.66    0.23
   3 -10 -10    2.23    0.26
  -3 -10  10    1.80    0.26
  -3  10   9    0.35    0.16
   3  10  -9    0.62    0.16
   3 -10  -9    0.59    0.18
  -3 -10   9    0.18    0.14
  -3  10   8   28.86    0.86
   3  10  -8   27.23    0.86
  -3 -10   8   25.74    0.90
   3 -10  -8   27.11    0.88
  -3  10   7    1.15    0.18
   3  10  -7    1.41    0.19
   3  10  -7    1.48    0.16
  -3 -10   7    1.47    0.19
   3 -10  -7    1.50    0.20
   3 -10  -7    1.26    0.17
   3  10  -6    5.13    0.30
  -3  10   6    4.34    0.28
   3  10  -6    4.49    0.26
   3 -10  -6    4.55    0.31
  -3 -10   6    4.92    0.29
   3 -10  -6    5.28    0.29
   3  10  -5    0.76    0.13
  -3  10   5    0.90    0.13
  -3  10   5    0.92    0.13
   3  10  -5    0.80    0.15
  -3 -10   5    0.82    0.13
   3 -10  -5    0.64    0.15
   3 -10  -5    0.83    0.14
  -3  10   4    4.12    0.23
   3  10  -4    3.18    0.24
   3  10  -4    3.77    0.18
   3  10  -4    3.72    0.24
  -3  10   4    3.86    0.22
   3 -10  -4    4.11    0.24
   3 -10  -4    3.86    0.26
  -3 -10   4    3.43    0.21
   3  10  -3    7.59    0.33
  -3  10   3    8.37    0.34
   3  10  -3    7.96    0.28
  -3  10   3    8.22    0.30
   3 -10  -3    7.92    0.36
  -3 -10   3    8.01    0.35
   3 -10  -3    8.13    0.34
  -3 -10   3    7.11    0.29
  -3  10   2    7.23    0.27
   3  10  -2    7.75    0.33
  -3  10   2    7.91    0.33
   3  10  -2    7.45    0.27
   3 -10  -2    7.79    0.33
  -3 -10   2    7.68    0.34
  -3 -10   2    7.47    0.27
   3 -10  -2    7.78    0.33
   3  10  -1    8.94    0.36
   3  10  -1    9.00    0.32
  -3  10   1    9.09    0.36
  -3 -10   1    8.65    0.37
   3 -10  -1    9.13    0.38
   3 -10  -1    8.58    0.35
  -3  10   0    0.44    0.11
   3  10   0    0.59    0.11
   3  10   0    0.35    0.11
   3 -10   0    0.38    0.14
   3 -10   0    0.49    0.11
  -3 -10   0    0.30    0.12
   3  10   1    7.99    0.32
  -3  10  -1    7.82    0.35
   3  10   1    7.86    0.33
  -3 -10  -1    7.74    0.37
   3 -10   1    7.71    0.38
   3 -10   1    8.57    0.34
  -3  10  -2    1.97    0.18
  -3  10  -2    2.27    0.18
   3  10   2    2.35    0.19
   3  10   2    2.26    0.19
   3 -10   2    2.04    0.22
  -3 -10  -2    2.17    0.21
  -3  10  -3    7.57    0.35
  -3  10  -3    8.61    0.37
   3  10   3    8.05    0.34
   3  10   3    8.13    0.35
  -3 -10  -3    7.84    0.39
   3 -10   3    7.73    0.41
  -3  10  -4    2.52    0.22
   3  10   4    2.27    0.19
  -3  10  -4    2.79    0.22
   3  10   4    2.32    0.22
  -3 -10  -4    2.20    0.24
   3 -10   4    2.25    0.25
  -3  10  -5    1.24    0.17
   3  10   5    1.15    0.19
  -3  10  -5    0.98    0.17
  -3 -10  -5    1.19    0.16
   3 -10   5    1.15    0.21
  -3 -10  -5    1.05    0.20
   3  10   6   10.05    0.45
  -3  10  -6    9.41    0.43
  -3  10  -6    9.68    0.45
  -3 -10  -6    9.80    0.50
   3 -10   6    9.39    0.50
  -3  10  -7    0.98    0.19
   3  10   7    0.77    0.20
   3 -10   7    0.69    0.21
  -3 -10  -7    1.17    0.23
   3  10   8    4.39    0.35
  -3  10  -8    5.23    0.36
   3 -10   8    5.30    0.42
  -3 -10  -8    5.11    0.40
   3  10   9    0.03    0.19
  -3  10  -9    0.27    0.17
  -3 -10  -9    0.28    0.18
   3 -10   9    0.02    0.18
   3  11 -11   -0.04    0.12
  -3  11  11   -0.02    0.16
   3 -11 -11   -0.07    0.15
  -3 -11  11   -0.16    0.14
   3  11 -10    5.08    0.36
  -3  11  10    4.74    0.35
  -3 -11  10    4.93    0.38
   3 -11 -10    4.81    0.36
  -3  11   9    0.99    0.20
   3  11  -9    1.28    0.20
   3 -11  -9    1.58    0.23
  -3 -11   9    1.38    0.22
   3  11  -8    0.62    0.17
  -3  11   8    0.74    0.18
  -3 -11   8    0.76    0.17
   3 -11  -8    0.64    0.17
   3  11  -7    0.11    0.12
  -3  11   7    0.26    0.14
   3  11  -7   -0.01    0.09
  -3 -11   7    0.11    0.12
   3 -11  -7    0.12    0.13
   3  11  -6    0.53    0.12
  -3  11   6    0.39    0.13
   3  11  -6    0.50    0.15
   3 -11  -6    0.84    0.14
  -3 -11   6    0.41    0.13
   3 -11  -6    0.46    0.16
  -3  11   5    3.22    0.22
   3  11  -5    2.94    0.25
   3  11  -5    3.22    0.23
  -3  11   5    3.31    0.23
   3 -11  -5    3.81    0.25
  -3 -11   5    3.22    0.23
   3 -11  -5    2.52    0.23
  -3  11   4    1.52    0.16
   3  11  -4    1.33    0.16
   3  11  -4    1.08    0.17
  -3  11   4    1.38    0.15
   3 -11  -4    1.72    0.17
  -3 -11   4    1.46    0.15
   3 -11  -4    1.59    0.19
  -3  11   3   20.24    0.63
   3  11  -3   20.74    0.64
  -3  11   3   20.87    0.59
   3  11  -3   20.20    0.55
   3 -11  -3   22.14    0.67
  -3 -11   3   20.32    0.61
   3 -11  -3   22.52    0.65
  -3 -11   3   19.19    0.66
  -3  11   2   11.73    0.44
   3  11  -2   11.52    0.37
   3  11  -2   11.69    0.44
  -3  11   2   11.44    0.37
   3 -11  -2   12.31    0.45
  -3 -11   2   11.42    0.37
   3 -11  -2   11.68    0.44
  -3 -11   2   11.67    0.46
  -3  11   1    0.39    0.11
  -3  11   1    0.33    0.07
   3  11  -1    0.18    0.11
   3  11  -1    0.24    0.10
   3 -11  -1    0.26    0.11
   3 -11  -1    0.54    0.14
  -3 -11   1    0.44    0.12
  -3  11   0    6.34    0.32
   3  11   0    6.51    0.32
   3  11   0    7.04    0.29
   3 -11   0    7.66    0.33
  -3 -11   0    6.76    0.35
   3 -11   0    7.25    0.37
  -3  11  -1   -0.01    0.08
   3  11   1    0.01    0.10
   3  11   1   -0.03    0.09
   3 -11   1    0.16    0.14
   3 -11   1   -0.05    0.08
  -3 -11  -1    0.15    0.13
   3  11   2    0.33    0.11
  -3  11  -2   -0.03    0.10
   3  11   2    0.22    0.12
  -3  11  -2    0.13    0.10
  -3 -11  -2    0.01    0.12
   3 -11   2    0.31    0.15
  -3  11  -3    2.18    0.21
  -3  11  -3    2.36    0.21
   3  11   3    2.25    0.19
   3  11   3    2.48    0.21
  -3 -11  -3    2.03    0.23
   3 -11   3    2.45    0.26
   3  11   4    1.28    0.16
  -3  11  -4    1.07    0.17
  -3  11  -4    1.29    0.18
   3  11   4    0.96    0.18
   3 -11   4    1.05    0.21
  -3 -11  -4    1.45    0.22
   3  11   5   20.66    0.69
  -3  11  -5   21.42    0.71
  -3  11  -5   21.39    0.70
   3 -11   5   19.73    0.76
  -3 -11  -5   20.57    0.75
   3  11   6    0.29    0.16
  -3  11  -6    0.04    0.11
  -3  11  -6    0.12    0.13
  -3 -11  -6    0.49    0.19
   3  11   7    4.40    0.34
  -3  11  -7    4.98    0.34
   3 -11   7    4.60    0.39
  -3 -11  -7    4.89    0.39
  -3  11  -8   -0.07    0.13
   3  11   8   -0.28    0.16
   3 -11   8    0.02    0.18
  -3 -11  -8   -0.07    0.15
   3  11   9    0.93    0.24
  -3  11  -9    0.83    0.22
  -3 -11  -9    1.00    0.25
   3 -11   9    0.95    0.25
   3  12 -11    0.71    0.19
  -3  12  11    0.41    0.22
  -3 -12  11    0.54    0.19
   3 -12 -11    0.42    0.19
   3  12 -10    0.25    0.14
  -3  12  10    0.15    0.17
   3 -12 -10    0.60    0.19
  -3 -12  10    0.36    0.17
  -3  12   9    0.64    0.19
   3  12  -9    0.82    0.18
  -3 -12   9    0.91    0.20
   3 -12  -9    0.90    0.21
   3  12  -8    0.04    0.12
  -3  12   8    0.13    0.14
   3 -12  -8    0.05    0.13
  -3 -12   8    0.05    0.13
  -3  12   7    3.84    0.29
   3  12  -7    3.56    0.26
   3  12  -7    3.63    0.28
   3 -12  -7    3.88    0.30
  -3 -12   7    3.47    0.28
   3  12  -6    0.02    0.10
  -3  12   6    0.08    0.12
   3  12  -6    0.14    0.12
  -3 -12   6    0.10    0.10
   3 -12  -6    0.14    0.13
  -3  12   5    1.20    0.16
  -3  12   5    1.02    0.15
   3  12  -5    1.01    0.17
   3  12  -5    1.07    0.15
   3 -12  -5    1.23    0.16
   3 -12  -5    1.25    0.19
  -3 -12   5    0.88    0.15
  -3  12   4    1.42    0.16
   3  12  -4    1.28    0.17
  -3  12   4    1.15    0.16
  -3 -12   4    1.45    0.16
   3 -12  -4    1.19    0.18
   3 -12  -4    1.72    0.18
  -3 -12   4    1.24    0.18
   3  12  -3    0.10    0.11
  -3  12   3    0.09    0.09
  -3  12   3    0.14    0.10
   3 -12  -3   -0.08    0.12
  -3 -12   3    0.13    0.08
  -3 -12   3    0.02    0.11
   3 -12  -3    0.21    0.12
  -3  12   2    2.46    0.21
   3  12  -2    2.95    0.20
  -3  12   2    3.02    0.19
   3  12  -2    2.77    0.22
   3 -12  -2    3.40    0.26
   3 -12  -2    3.02    0.25
  -3 -12   2    3.12    0.25
   3  12  -1   18.88    0.54
  -3  12   1   17.53    0.61
   3  12  -1   18.00    0.60
   3 -12  -1   17.97    0.60
   3 -12  -1   19.63    0.62
  -3 -12   1   18.21    0.63
   3  12   0    0.40    0.12
  -3  12   0    0.30    0.12
   3  12   0    0.34    0.12
  -3 -12   0    0.50    0.15
   3 -12   0    0.33    0.16
   3 -12   0    0.37    0.12
   3  12   1    4.75    0.27
  -3  12  -1    4.38    0.29
   3  12   1    4.60    0.28
   3 -12   1    4.89    0.35
   3 -12   1    4.42    0.27
  -3 -12  -1    4.36    0.32
   3  12   2    3.04    0.25
  -3  12  -2    3.32    0.26
  -3  12  -2    3.22    0.25
   3  12   2    3.13    0.24
   3 -12   2    3.42    0.29
  -3 -12  -2    3.32    0.28
   3  12   3    2.05    0.19
  -3  12  -3    2.13    0.22
   3  12   3    1.88    0.21
  -3  12  -3    2.31    0.22
   3 -12   3    2.23    0.26
  -3 -12  -3    2.25    0.24
   3  12   4    4.21    0.27
  -3  12  -4    3.55    0.28
   3  12   4    3.70    0.28
  -3  12  -4    3.89    0.29
  -3 -12  -4    3.36    0.30
   3 -12   4    3.83    0.33
  -3  12  -5    1.54    0.20
   3  12   5    1.31    0.20
  -3  12  -5    1.39    0.20
  -3 -12  -5    1.40    0.23
   3 -12   5    1.47    0.25
   3  12   6    0.11    0.15
  -3  12  -6    0.23    0.12
  -3  12  -6    0.35    0.15
   3 -12   6    0.35    0.20
  -3 -12  -6    0.19    0.18
   3  12   7   14.78    0.60
  -3  12  -7   14.44    0.61
   3 -12   7   15.41    0.70
  -3 -12  -7   14.72    0.67
   3  12   8    2.39    0.28
  -3  12  -8    1.96    0.25
   3 -12   8    2.37    0.33
  -3 -12  -8    2.47    0.31
  -3  12  -9    0.11    0.15
   3  12   9    0.35    0.21
  -3 -12  -9   -0.01    0.18
   3 -12   9   -0.19    0.19
   3 -13 -11   -0.17    0.16
  -3 -13  11   -0.13    0.17
  -3  13  10    0.01    0.15
   3  13 -10    0.29    0.14
  -3 -13  10    0.13    0.16
   3 -13 -10    0.35    0.17
  -3  13   9    5.98    0.39
   3  13  -9    5.68    0.37
   3 -13  -9    6.58    0.41
  -3 -13   9    6.03    0.41
  -3  13   8    0.09    0.16
   3  13  -8   -0.08    0.12
  -3 -13   8   -0.13    0.12
   3 -13  -8    0.09    0.14
   3  13  -7   -0.08    0.10
  -3  13   7   -0.10    0.12
   3  13  -7   -0.06    0.10
  -3 -13   7    0.04    0.11
   3 -13  -7    0.04    0.14
   3  13  -6   -0.06    0.10
  -3  13   6    0.04    0.12
   3  13  -6    0.11    0.12
  -3 -13   6   -0.05    0.10
   3 -13  -6    0.06    0.12
  -3  13   5    0.50    0.14
   3  13  -5    0.64    0.14
   3  13  -5    0.30    0.14
  -3  13   5    0.41    0.13
  -3 -13   5    0.36    0.12
   3 -13  -5    0.46    0.16
   3  13  -4    1.11    0.17
  -3  13   4    1.28    0.15
  -3  13   4    1.14    0.16
  -3 -13   4    1.23    0.19
   3 -13  -4    1.13    0.19
   3 -13  -4    1.51    0.17
   3  13  -3    2.77    0.23
  -3  13   3    2.34    0.19
  -3  13   3    2.52    0.22
   3 -13  -3    3.07    0.25
   3 -13  -3    2.86    0.25
  -3 -13   3    2.93    0.25
   3  13  -2    1.25    0.14
  -3  13   2    1.18    0.17
   3  13  -2    0.96    0.17
   3 -13  -2    1.41    0.18
  -3 -13   2    1.05    0.18
   3 -13  -2    1.46    0.19
  -3  13   1    6.37    0.34
   3  13  -1    6.79    0.30
   3  13  -1    6.24    0.34
   3 -13  -1    7.35    0.36
  -3 -13   1    6.44    0.36
   3 -13  -1    6.06    0.33
  -3  13   0    4.25    0.29
   3  13   0    4.54    0.26
   3  13   0    5.02    0.30
   3 -13   0    4.98    0.30
  -3 -13   0    4.96    0.32
   3 -13   0    4.95    0.35
   3  13   1    0.66    0.15
  -3  13  -1    0.78    0.15
   3  13   1    0.94    0.16
   3 -13   1    0.92    0.16
   3 -13   1    0.77    0.19
  -3 -13  -1    0.79    0.18
   3  13   2    0.79    0.15
  -3  13  -2    0.42    0.15
   3  13   2    0.48    0.14
  -3 -13  -2    0.32    0.17
   3 -13   2    0.30    0.18
   3 -13   2    0.60    0.15
   3  13   3    0.09    0.12
  -3  13  -3    0.07    0.12
   3  13   3    0.19    0.14
  -3  13  -3    0.17    0.12
   3 -13   3    0.17    0.16
  -3 -13  -3    0.14    0.15
  -3  13  -4    2.96    0.25
   3  13   4    2.64    0.22
  -3  13  -4    2.74    0.25
   3  13   4    2.45    0.23
  -3 -13  -4    2.87    0.29
   3 -13   4    2.67    0.28
   3  13   5    2.14    0.24
  -3  13  -5    2.24    0.24
  -3  13  -5    2.13    0.23
   3 -13   5    2.11    0.28
  -3 -13  -5    1.93    0.27
  -3  13  -6    0.50    0.15
   3  13   6    0.21    0.16
  -3  13  -6    0.42    0.15
  -3 -13  -6    0.57    0.20
   3 -13   6    0.08    0.17
  -3  13  -7   -0.08    0.14
   3  13   7    0.06    0.15
  -3 -13  -7    0.08    0.18
   3 -13   7   -0.15    0.16
  -3  13  -8    0.26    0.16
   3  13   8    0.28    0.18
   3 -13   8    0.05    0.21
  -3 -13  -8    0.35    0.20
  -3  14  10    0.68    0.20
   3  14 -10    0.46    0.18
  -3 -14  10    0.72    0.21
   3 -14 -10    0.65    0.20
  -3  14   9    0.61    0.19
   3  14  -9    0.79    0.18
   3 -14  -9    0.84    0.21
  -3 -14   9    1.10    0.22
  -3  14   8   -0.01    0.15
   3  14  -8    0.06    0.11
   3 -14  -8   -0.02    0.14
  -3 -14   8   -0.07    0.12
  -3  14   7    3.93    0.31
   3  14  -7    3.64    0.28
   3  14  -7    3.72    0.30
  -3 -14   7    4.20    0.32
   3 -14  -7    4.23    0.34
  -3  14   6    0.16    0.14
   3  14  -6    0.30    0.14
   3  14  -6    0.07    0.11
   3 -14  -6    0.28    0.15
  -3 -14   6    0.30    0.14
  -3  14   5    0.85    0.16
   3  14  -5    0.90    0.16
  -3  14   5    0.76    0.16
  -3 -14   5    0.85    0.18
   3 -14  -5    0.79    0.17
  -3  14   4    4.77    0.30
   3  14  -4    5.18    0.32
  -3  14   4    5.08    0.28
   3 -14  -4    5.11    0.34
  -3 -14   4    4.82    0.34
  -3  14   3    0.31    0.13
   3  14  -3    0.35    0.14
  -3  14   3    0.26    0.11
   3 -14  -3    0.59    0.16
  -3 -14   3    0.48    0.15
  -3  14   2    1.66    0.20
   3  14  -2    1.27    0.18
  -3 -14   2    1.55    0.21
   3 -14  -2    1.50    0.20
   3 -14  -2    1.71    0.20
   3  14  -1    0.58    0.13
  -3  14   1    0.38    0.14
   3  14  -1    0.50    0.15
   3 -14  -1    0.48    0.15
  -3 -14   1    0.19    0.15
   3 -14  -1    0.42    0.16
  -3  14   0   13.23    0.53
   3  14   0   13.11    0.46
   3  14   0   12.55    0.51
  -3 -14   0   12.68    0.54
   3 -14   0   14.32    0.55
   3 -14   0   13.01    0.52
  -3  14  -1    0.83    0.17
   3  14   1    0.81    0.15
   3  14   1    0.73    0.16
  -3 -14  -1    0.88    0.20
   3 -14   1    0.69    0.20
   3 -14   1    1.03    0.17
   3  14   2    0.16    0.13
   3  14   2    0.20    0.12
  -3  14  -2    0.01    0.12
   3 -14   2   -0.06    0.15
  -3 -14  -2    0.10    0.15
   3 -14   2    0.14    0.11
  -3  14  -3    0.20    0.13
   3  14   3    0.45    0.15
  -3  14  -3    0.64    0.16
   3  14   3    0.53    0.16
   3 -14   3    0.56    0.15
  -3 -14  -3    0.37    0.17
   3 -14   3    0.50    0.20
  -3  14  -4   -0.10    0.11
  -3  14  -4   -0.04    0.12
   3  14   4    0.03    0.13
   3  14   4   -0.24    0.11
  -3 -14  -4    0.09    0.16
   3 -14   4   -0.04    0.16
  -3  14  -5    5.41    0.35
   3  14   5    5.51    0.35
  -3  14  -5    5.17    0.35
  -3 -14  -5    5.34    0.40
   3 -14   5    5.81    0.43
  -3  14  -6    0.03    0.11
  -3  14  -6   -0.09    0.12
   3  14   6    0.07    0.16
   3 -14   6   -0.10    0.16
  -3 -14  -6    0.00    0.15
  -3  14  -7    0.11    0.14
   3  14   7   -0.09    0.15
   3 -14   7   -0.31    0.18
  -3 -14  -7    0.00    0.19
  -3  14  -8    0.08    0.16
   3  14   8    0.03    0.18
   3 -14   8    0.13    0.23
  -3 -14  -8    0.27    0.21
   3 -15 -10    0.04    0.17
  -3 -15  10   -0.24    0.14
  -3  15   9    0.09    0.16
   3  15  -9    0.30    0.15
   3 -15  -9    0.57    0.19
  -3 -15   9    0.24    0.17
  -3  15   8    0.76    0.18
   3  15  -8    0.68    0.17
  -3 -15   8    0.85    0.21
   3 -15  -8    0.88    0.21
  -3  15   7   -0.03    0.14
   3  15  -7    0.14    0.11
   3  15  -7   -0.01    0.12
   3 -15  -7   -0.11    0.13
  -3  15   6   -0.19    0.12
   3  15  -6    0.00    0.10
   3 -15  -6   -0.09    0.12
  -3 -15   6    0.24    0.14
   3  15  -5   -0.02    0.11
  -3  15   5    0.05    0.11
  -3  15   5    0.06    0.12
   3 -15  -5   -0.03    0.12
   3  15  -4    1.03    0.17
  -3  15   4    0.99    0.17
  -3  15   4    0.93    0.16
  -3 -15   4    1.29    0.20
   3 -15  -4    1.13    0.20
   3  15  -3    9.01    0.43
  -3  15   3    9.28    0.43
   3 -15  -3    9.58    0.46
  -3 -15   3    8.78    0.45
   3  15  -2    1.32    0.19
  -3  15   2    1.38    0.20
   3 -15  -2    1.64    0.22
  -3 -15   2    1.63    0.22
  -3  15   1   35.91    1.05
   3  15  -1   34.86    1.04
   3 -15  -1   36.40    1.06
  -3 -15   1   34.50    1.08
   3 -15  -1   37.41    1.05
  -3  15   0    2.21    0.23
   3  15   0    2.49    0.23
   3  15   0    2.31    0.20
  -3 -15   0    2.77    0.27
   3 -15   0    2.66    0.25
   3 -15   0    3.00    0.25
  -3  15  -1    0.47    0.15
   3  15   1    0.67    0.15
   3  15   1    0.47    0.15
   3 -15   1    0.61    0.15
  -3 -15  -1    0.55    0.18
   3 -15   1    0.63    0.19
   3  15   2    8.29    0.41
  -3  15  -2    9.50    0.44
   3  15   2    8.30    0.39
   3 -15   2    8.38    0.42
   3 -15   2    8.66    0.49
  -3 -15  -2    8.16    0.46
   3  15   3    0.71    0.16
   3  15   3    1.00    0.18
  -3  15  -3    1.23    0.19
   3 -15   3    1.05    0.24
  -3 -15  -3    0.94    0.22
   3 -15   3    1.13    0.18
   3  15   4    3.27    0.27
  -3  15  -4    3.06    0.28
  -3  15  -4    3.47    0.29
   3  15   4    2.78    0.26
  -3 -15  -4    3.47    0.32
   3 -15   4    3.32    0.34
  -3  15  -5    1.69    0.24
   3  15   5    2.06    0.24
  -3  15  -5    1.62    0.22
  -3 -15  -5    1.50    0.26
   3 -15   5    1.41    0.27
   3  15   6   -0.17    0.14
  -3  15  -6    0.03    0.12
  -3  15  -6    0.04    0.13
  -3 -15  -6    0.09    0.16
   3 -15   6   -0.28    0.19
   3  15   7    2.76    0.29
  -3  15  -7    3.07    0.31
  -3 -15  -7    2.75    0.34
   3 -15   7    3.54    0.39
  -3 -16  10    8.97    0.57
   3  16  -9    8.05    0.48
  -3  16   9    7.52    0.45
   3 -16  -9    7.62    0.48
  -3  16   8   -0.49    0.14
   3  16  -8    0.03    0.11
   3 -16  -8    0.12    0.15
   3  16  -7   -0.06    0.12
   3  16  -7    0.23    0.13
  -3  16   7   -0.10    0.15
   3 -16  -7    0.15    0.14
  -3  16   6    1.07    0.19
   3  16  -6    1.20    0.19
   3 -16  -6    1.22    0.22
  -3 -16   6    1.24    0.23
  -3  16   5    1.72    0.20
  -3  16   5    1.86    0.21
   3  16  -5    2.03    0.22
   3 -16  -5    2.28    0.26
  -3 -16   5    2.19    0.26
   3  16  -4    0.45    0.14
  -3  16   4    0.31    0.14
  -3 -16   4    0.31    0.16
   3 -16  -4    0.64    0.19
  -3  16   3    3.45    0.29
   3  16  -3    3.39    0.28
  -3 -16   3    4.04    0.33
   3 -16  -3    4.02    0.32
  -3  16   2    5.61    0.35
   3  16  -2    5.73    0.34
   3 -16  -2    5.34    0.35
  -3 -16   2    5.57    0.37
   3  16  -1   -0.15    0.12
  -3  16   1    0.03    0.12
   3 -16  -1    0.16    0.13
  -3 -16   1    0.21    0.15
   3  16   0    4.60    0.32
  -3  16   0    4.14    0.31
  -3 -16   0    4.62    0.35
   3 -16   0    4.73    0.35
   3 -16   0    4.51    0.32
   3  16   1    1.64    0.19
  -3  16  -1    1.44    0.20
   3  16   1    1.43    0.20
   3 -16   1    1.31    0.24
  -3 -16  -1    1.58    0.24
   3 -16   1    1.55    0.21
  -3  16  -2    2.72    0.25
   3  16   2    2.34    0.23
   3  16   2    2.44    0.23
   3 -16   2    2.03    0.28
  -3 -16  -2    1.95    0.27
   3 -16   2    2.03    0.24
   3  16   3    0.50    0.16
   3  16   3    0.17    0.14
  -3  16  -3    0.28    0.13
   3 -16   3    0.04    0.19
   3 -16   3    0.54    0.16
  -3 -16  -3    0.49    0.20
  -3  16  -4    2.08    0.24
   3  16   4    2.26    0.25
   3  16   4    2.62    0.25
   3 -16   4    2.60    0.27
  -3 -16  -4    2.74    0.31
   3 -16   4    2.91    0.34
  -3  16  -5   -0.40    0.11
  -3  16  -5   -0.15    0.10
   3  16   5   -0.05    0.15
   3 -16   5   -0.05    0.20
  -3 -16  -5   -0.24    0.16
  -3  16  -6    0.24    0.14
   3  16   6   -0.09    0.16
  -3  16  -6    0.06    0.15
  -3 -16  -6   -0.05    0.18
   3 -16   6    0.08    0.21
  -3  16  -7    0.02    0.15
   3  16   7    0.08    0.18
  -3 -16  -7    0.34    0.21
   3 -16   7    0.05    0.23
   3  17  -8    1.84    0.26
  -3  17   8    1.49    0.25
   3 -17  -8    2.14    0.29
   3  17  -7    0.03    0.12
  -3  17   7   -0.50    0.13
  -3 -17   7   -0.03    0.15
   3 -17  -7   -0.15    0.14
  -3  17   6    1.09    0.20
   3  17  -6    1.10    0.19
  -3 -17   6    1.12    0.23
   3 -17  -6    1.65    0.25
   3  17  -5   -0.02    0.11
   3 -17  -5   -0.10    0.14
  -3 -17   5    0.08    0.14
   3  17  -4    0.01    0.11
  -3  17   4    0.12    0.13
  -3 -17   4    0.12    0.14
   3 -17  -4    0.01    0.14
  -3  17   3    3.80    0.30
   3  17  -3    3.54    0.29
   3 -17  -3    3.65    0.31
  -3 -17   3    3.49    0.32
   3  17  -2    5.92    0.37
  -3  17   2    6.44    0.37
  -3 -17   2    5.76    0.40
   3 -17  -2    6.53    0.40
  -3  17   1    1.03    0.19
   3  17  -1    1.03    0.20
  -3 -17   1    1.19    0.23
   3 -17  -1    0.81    0.19
  -3  17   0    5.98    0.37
   3  17   0    6.49    0.38
   3 -17   0    6.69    0.39
  -3 -17   0    5.41    0.40
   3  17   1    0.17    0.13
  -3  17  -1   -0.01    0.13
   3 -17   1    0.00    0.12
  -3 -17  -1    0.01    0.15
   3  17   2   -0.08    0.13
   3  17   2   -0.14    0.12
  -3  17  -2   -0.10    0.11
  -3 -17  -2   -0.12    0.14
   3 -17   2    0.15    0.19
   3 -17   2   -0.30    0.10
   3  17   3    2.26    0.24
   3  17   3    2.10    0.24
  -3  17  -3    2.01    0.23
  -3 -17  -3    1.95    0.29
   3 -17   3    2.27    0.26
   3 -17   3    1.84    0.29
  -3  17  -4    2.62    0.26
   3  17   4    2.17    0.24
   3  17   4    2.61    0.26
  -3 -17  -4    2.10    0.30
   3 -17   4    2.27    0.33
   3 -17   4    2.30    0.26
   3  17   5   -0.28    0.15
  -3  17  -5    0.19    0.13
   3 -17   5    0.36    0.16
   3 -17   5   -0.31    0.18
  -3 -17  -5    0.23    0.19
  -3  17  -6    1.13    0.20
   3  17   6    1.08    0.22
  -3  17  -6    1.35    0.25
  -3 -17  -6    1.04    0.26
   3 -17   6    1.49    0.31
  -3  18   8   -0.39    0.14
   3 -18  -8   -0.15    0.16
   3  18  -7    2.73    0.26
  -3  18   7    1.48    0.23
   3 -18  -7    2.52    0.30
  -3 -18   7    3.05    0.34
   3  18  -6    2.55    0.26
   3 -18  -6    2.70    0.30
  -3 -18   6    2.40    0.31
   3  18  -5    0.69    0.18
  -3 -18   5    0.89    0.22
   3 -18  -5    0.94    0.21
  -3  18   4    0.54    0.17
   3  18  -4    0.53    0.17
  -3 -18   4    0.37    0.18
   3 -18  -4    0.51    0.19
   3  18  -3    0.06    0.13
  -3  18   3    0.05    0.13
   3 -18  -3    0.12    0.15
  -3 -18   3    0.12    0.16
   3  18  -2    3.83    0.31
  -3  18   2    3.16    0.29
  -3 -18   2    3.07    0.31
   3 -18  -2    3.46    0.31
   3  18  -1    0.04    0.14
  -3  18   1    0.00    0.12
   3 -18  -1    0.06    0.14
  -3 -18   1   -0.02    0.15
   3  18   0   -0.03    0.13
  -3  18   0   -0.06    0.12
  -3 -18   0    0.01    0.16
   3 -18   0   -0.13    0.11
  -3  18  -1    0.35    0.17
   3  18   1    1.00    0.19
   3 -18   1    0.76    0.19
  -3 -18  -1    0.43    0.19
  -3  18  -2    6.44    0.39
   3  18   2    6.47    0.39
   3 -18   2    6.24    0.40
  -3 -18  -2    5.50    0.42
   3  18   3    0.47    0.16
  -3  18  -3    0.35    0.14
   3  18   3    0.19    0.16
   3 -18   3    0.11    0.21
   3 -18   3   -0.01    0.13
  -3 -18  -3    0.32    0.20
  -3  18  -4    1.48    0.23
   3  18   4    1.44    0.23
   3  18   4    1.67    0.23
  -3 -18  -4    1.83    0.28
   3 -18   4    1.56    0.24
   3 -18   4    1.21    0.29
   3  18   5    5.77    0.39
  -3  18  -5    5.42    0.38
   3 -18   5    5.10    0.38
   3 -18   5    5.37    0.48
  -3 -18  -5    6.00    0.46
  -3  18  -6    0.57    0.17
   3  18   6    0.58    0.22
   3 -18   6    0.80    0.21
   3 -18   6    0.75    0.29
   3  19  -7    4.04    0.33
   3 -19  -7    3.15    0.35
   3  19  -6    0.26    0.14
   3 -19  -6    0.10    0.17
  -3 -19   6    0.26    0.17
   3  19  -5    4.44    0.33
   3 -19  -5    4.13    0.36
  -3 -19   5    4.30    0.38
  -3  19   4    0.45    0.17
   3  19  -4    0.29    0.15
  -3 -19   4    0.29    0.16
   3 -19  -4    0.69    0.20
   3  19  -3    0.16    0.12
  -3  19   3    0.13    0.14
   3 -19  -3   -0.15    0.14
  -3 -19   3    0.16    0.16
  -3  19   2    0.04    0.13
   3  19  -2   -0.18    0.13
  -3 -19   2    0.09    0.16
   3 -19  -2    0.32    0.17
  -3  19   1    0.05    0.14
   3  19  -1    0.27    0.16
   3 -19  -1    0.01    0.15
  -3 -19   1    0.30    0.19
   3  19   0    0.68    0.19
  -3  19   0    1.19    0.21
   3 -19   0    0.93    0.20
  -3 -19   0    0.65    0.22
   3  19   1    0.38    0.17
  -3  19  -1    0.39    0.16
  -3 -19  -1    0.44    0.20
   3 -19   1    0.45    0.17
   3  19   2    0.93    0.20
  -3  19  -2    0.76    0.18
  -3 -19  -2    0.74    0.23
   3 -19   2    0.82    0.21
   3  19   3    2.20    0.26
  -3  19  -3    1.97    0.25
  -3 -19  -3    2.35    0.33
   3 -19   3    1.84    0.26
  -3  19  -4    1.58    0.23
   3  19   4    2.01    0.25
  -3 -19  -4    1.87    0.30
   3 -19   4    1.86    0.26
   3  19   5    0.95    0.22
  -3  19  -5    1.02    0.21
   3 -19   5    0.86    0.29
   3 -19   5    1.34    0.24
   3  20  -6    0.98    0.21
   3 -20  -6    0.83    0.24
   3  20  -5    0.51    0.16
   3 -20  -5    0.38    0.19
  -3 -20   5    0.47    0.20
   3  20  -4    0.33    0.14
  -3  20   4    0.24    0.16
  -3 -20   4    0.28    0.18
   3 -20  -4   -0.12    0.15
  -3  20   3    0.92    0.20
   3  20  -3    1.14    0.21
   3 -20  -3    1.27    0.24
  -3 -20   3    1.35    0.26
   3  20  -2   12.97    0.60
  -3  20   2   11.90    0.57
   3 -20  -2   13.39    0.63
  -3 -20   2   12.64    0.64
   3  20  -1    0.99    0.21
  -3  20   1    1.10    0.21
  -3 -20   1    0.88    0.24
   3 -20  -1    1.07    0.23
  -3  20   0   -0.05    0.13
   3  20   0   -0.17    0.15
   3 -20   0   -0.14    0.14
  -3 -20   0    0.06    0.18
  -3  20  -1    0.10    0.14
   3  20   1    0.10    0.15
   3 -20   1    0.29    0.14
  -3 -20  -1   -0.01    0.18
  -3  20  -2    1.37    0.22
   3  20   2    1.10    0.22
   3 -20   2    1.23    0.24
  -3 -20  -2    0.98    0.26
  -3  20  -3    0.63    0.19
   3  20   3    0.96    0.22
   3 -20   3    0.66    0.20
  -3 -20  -3    0.91    0.27
   3 -20   4   -0.07    0.16
  -3  21   4    0.03    0.13
   3 -21  -4   -0.19    0.16
   3  21  -3    3.85    0.35
  -3  21   3    4.18    0.35
   3 -21  -3    4.32    0.38
  -3 -21   3    4.04    0.39
  -3  21   2    2.80    0.29
   3  21  -2    3.15    0.31
  -3 -21   2    2.41    0.33
   3 -21  -2    2.87    0.33
   3  21  -1    2.33    0.28
  -3  21   1    2.39    0.28
  -3 -21   1    2.48    0.33
   3 -21  -1    2.71    0.32
  -3  21   0    0.21    0.16
   3  21   0    0.25    0.17
   3 -21   0    0.03    0.16
  -3 -21   0    0.19    0.19
  -3  21  -1    1.61    0.25
   3  21   1    1.49    0.25
   3 -21   1    1.50    0.26
  -3 -21  -1    1.49    0.29
   3  21   2    0.56    0.19
   3 -21   2    0.16    0.17
   3  21   3    0.04    0.17
   3 -22  -1    4.18    0.40
   4   0 -13    0.09    0.16
  -4   0  13    0.18    0.15
  -4   0  13   -0.31    0.14
  -4   0  12    4.58    0.34
   4   0 -12    4.74    0.35
   4   0 -11   -0.24    0.15
  -4   0  11   -0.13    0.13
   4   0 -11   -0.06    0.14
   4   0 -10    5.69    0.37
   4   0 -10    6.30    0.36
  -4   0  10    6.14    0.35
   4   0  -9    0.22    0.12
   4   0  -9   -0.20    0.12
  -4   0   9   -0.06    0.10
   4   0  -8    1.13    0.17
   4   0  -8    0.86    0.15
  -4   0   8    1.38    0.16
   4   0  -7   -0.09    0.08
   4   0  -7    0.11    0.10
  -4   0   7   -0.01    0.07
   4   0  -6   37.18    0.93
   4   0  -6   34.02    0.97
  -4   0   6   35.71    0.92
  -4   0   6   36.57    0.95
  -4   0   5    0.02    0.05
  -4   0   5    0.12    0.07
   4   0  -5    0.06    0.07
  -4   0   5    0.04    0.07
   4   0  -5    0.11    0.09
  -4   0   4   14.87    0.40
  -4   0   4   14.96    0.45
   4   0  -4   14.94    0.46
  -4   0   4   14.67    0.44
   4   0  -4   15.54    0.41
  -4   0   3   -0.01    0.04
   4   0  -3   -0.02    0.03
   4   0  -3   -0.02    0.05
   4   0  -3    0.01    0.06
  -4   0   2  112.36    2.52
   4   0  -2  114.78    2.63
   4   0  -2  112.46    2.44
   4   0  -1   -0.03    0.04
   4   0  -1    0.00    0.06
  -4   0   1    0.02    0.05
   4   0   0    3.69    0.16
  -4   0   0    3.67    0.14
   4   0   0    3.75    0.19
  -4   0   0    3.88    0.18
  -4   0  -1    0.06    0.06
   4   0   1   -0.08    0.08
  -4   0  -1    0.03    0.05
   4   0   1   -0.01    0.06
  -4   0  -2   30.82    0.79
   4   0   2   30.63    0.82
  -4   0  -2   30.49    0.78
   4   0   2   29.84    0.74
  -4   0  -3   -0.18    0.08
  -4   0  -3   -0.15    0.07
   4   0   3    0.09    0.09
   4   0   3    0.08    0.09
   4   0   4   58.86    1.50
   4   0   4   59.04    1.38
  -4   0  -4   58.77    1.47
  -4   0  -4   59.97    1.43
   4   0   5    0.02    0.09
  -4   0  -5    0.09    0.11
  -4   0  -5    0.03    0.08
   4   0   5   -0.04    0.09
   4   0   6   11.90    0.42
   4   0   6   10.43    0.45
  -4   0  -6   10.24    0.46
  -4   0  -7    0.08    0.12
   4   0   7   -0.24    0.11
   4   0   7   -0.18    0.12
   4   0   8   11.90    0.53
   4   0   8   11.73    0.46
  -4   0  -8   10.71    0.52
  -4   0  -9   -0.16    0.14
   4   0   9    0.06    0.14
  -4   0 -10    0.09    0.16
   4   0  10    0.18    0.17
  -4   1  13    0.23    0.18
   4   1 -13    0.18    0.16
  -4   1  13    0.15    0.16
   4  -1 -13    0.35    0.16
  -4  -1  13    0.27    0.17
   4   1 -12   -0.13    0.14
  -4   1  12    0.08    0.15
   4  -1 -12   -0.09    0.16
  -4  -1  12   -0.12    0.13
  -4  -1  12    0.16    0.16
   4  -1 -12   -0.24    0.12
   4   1 -11    2.59    0.29
   4   1 -11    2.52    0.26
  -4   1  11    2.67    0.25
   4  -1 -11    2.28    0.28
   4  -1 -11    2.49    0.27
  -4  -1  11    2.69    0.25
   4   1 -10    0.80    0.19
  -4   1  10    0.45    0.14
   4   1 -10    0.44    0.15
   4  -1 -10    0.92    0.17
   4  -1 -10    0.46    0.17
  -4  -1  10    0.42    0.15
   4   1  -9    0.10    0.13
  -4   1   9    0.27    0.13
   4   1  -9    0.17    0.12
  -4  -1   9    0.10    0.11
   4  -1  -9    0.02    0.11
   4  -1  -9    0.20    0.14
  -4   1   8    0.51    0.12
   4   1  -8    0.31    0.11
   4   1  -8    0.41    0.14
  -4  -1   8    0.28    0.10
   4  -1  -8    0.31    0.12
   4  -1  -8    0.36    0.14
   4   1  -7   11.16    0.40
   4   1  -7   10.52    0.43
  -4   1   7   10.96    0.40
  -4  -1   7   11.56    0.40
  -4  -1   7   11.02    0.41
   4  -1  -7   10.27    0.43
   4  -1  -7   10.88    0.41
   4   1  -6   14.93    0.47
  -4   1   6   15.40    0.50
  -4   1   6   15.11    0.48
   4   1  -6   15.39    0.51
   4  -1  -6   15.79    0.48
  -4  -1   6   15.65    0.40
   4  -1  -6   15.21    0.51
  -4  -1   6   15.11    0.48
  -4  -1   6   15.34    0.49
  -4   1   5    4.40    0.23
  -4   1   5    4.32    0.17
   4   1  -5    4.77    0.24
  -4   1   5    4.82    0.23
   4   1  -5    4.76    0.21
  -4  -1   5    4.72    0.22
  -4  -1   5    4.48    0.18
   4  -1  -5    4.66    0.24
   4  -1  -5    4.73    0.21
  -4  -1   5    4.59    0.23
  -4   1   4    2.64    0.14
   4   1  -4    2.57    0.14
   4   1  -4    2.70    0.18
  -4   1   4    2.49    0.16
  -4   1   4    2.53    0.17
   4  -1  -4    2.63    0.18
   4  -1  -4    2.56    0.14
  -4  -1   4    2.44    0.14
  -4  -1   4    2.84    0.16
  -4  -1   4    2.34    0.16
   4   1  -3    0.07    0.06
  -4   1   3   -0.03    0.05
   4   1  -3    0.01    0.06
   4   1  -3   -0.05    0.04
  -4  -1   3    0.00    0.04
   4  -1  -3    0.04    0.06
   4  -1  -3   -0.02    0.05
   4  -1  -3    0.01    0.04
  -4   1   2    0.06    0.06
   4   1  -2    0.11    0.06
   4   1  -2    0.03    0.05
  -4  -1   2    0.04    0.05
   4  -1  -2    0.00    0.06
   4  -1  -2    0.03    0.05
  -4  -1   2    0.07    0.03
   4   1  -1    9.84    0.29
   4   1  -1    9.86    0.31
  -4   1   1    9.93    0.32
  -4  -1   1   10.03    0.32
   4  -1  -1    9.87    0.28
   4  -1  -1   10.38    0.33
  -4  -1   1   10.00    0.26
  -4   1   0   13.35    0.40
   4   1   0   13.06    0.36
   4   1   0   13.08    0.38
  -4  -1   0   13.25    0.39
   4  -1   0   13.05    0.35
  -4  -1   0   12.89    0.35
   4  -1   0   13.18    0.41
  -4   1  -1    0.05    0.06
  -4   1  -1   -0.03    0.05
   4   1   1   -0.13    0.06
   4   1   1   -0.12    0.07
  -4  -1  -1    0.02    0.06
   4  -1   1   -0.09    0.05
   4  -1   1   -0.02    0.08
  -4  -1  -1    0.01    0.05
   4   1   2   75.59    1.82
  -4   1  -2   75.25    1.77
   4   1   2   74.56    1.70
  -4   1  -2   78.09    1.77
  -4  -1  -2   77.14    1.77
   4  -1   2   76.50    1.68
  -4  -1  -2   75.33    1.76
   4  -1   2   75.33    1.85
   4   1   3  142.37    3.25
  -4   1  -3  137.26    3.12
   4   1   3  138.89    3.02
  -4   1  -3  136.85    3.15
   4  -1   3  137.26    3.26
  -4  -1  -3  137.03    3.15
  -4  -1  -3  137.24    3.11
   4  -1   3  139.98    3.00
   4   1   4    4.42    0.23
  -4   1  -4    3.44    0.24
  -4   1  -4    3.92    0.23
   4   1   4    4.17    0.24
  -4  -1  -4    3.71    0.24
   4  -1   4    3.82    0.24
  -4  -1  -4    3.80    0.21
   4  -1   4    3.99    0.21
   4   1   5    1.05    0.15
  -4   1  -5    0.75    0.12
   4   1   5    0.66    0.13
  -4   1  -5    0.80    0.14
  -4  -1  -5    0.55    0.15
  -4  -1  -5    0.70    0.12
   4  -1   5    0.62    0.14
   4  -1   5    0.80    0.13
   4   1   6    2.50    0.21
  -4   1  -6    2.73    0.24
   4   1   6    2.59    0.22
  -4  -1  -6    2.45    0.23
   4  -1   6    2.62    0.20
   4  -1   6    2.29    0.22
   4   1   7    7.26    0.38
  -4   1  -7    6.84    0.38
   4   1   7    7.77    0.36
   4  -1   7    6.92    0.33
   4  -1   7    6.93    0.39
  -4  -1  -7    7.33    0.39
   4   1   8    0.51    0.16
   4   1   8    0.60    0.17
  -4   1  -8    0.47    0.18
   4  -1   8    0.37    0.16
  -4  -1  -8    0.71    0.18
   4   1   9    3.13    0.30
  -4   1  -9    3.10    0.30
   4  -1   9    2.89    0.30
  -4  -1  -9    2.70    0.29
  -4   1 -10    0.15    0.17
  -4  -1 -10    0.28    0.17
   4  -1  10    0.23    0.18
   4  -1  11    1.10    0.27
  -4   2  13    0.29    0.16
   4   2 -13    0.16    0.16
  -4   2  13    0.39    0.19
   4  -2 -13    0.40    0.18
  -4  -2  13    0.48    0.18
   4   2 -12    0.17    0.14
  -4   2  12    0.42    0.18
   4  -2 -12   -0.04    0.14
  -4  -2  12    0.40    0.16
   4  -2 -12   -0.32    0.16
  -4   2  11    1.44    0.22
   4   2 -11    1.13    0.21
   4  -2 -11    1.06    0.21
  -4  -2  11    1.05    0.19
   4  -2 -11    1.35    0.24
   4   2 -10    3.12    0.26
   4   2 -10    3.10    0.29
  -4   2  10    3.21    0.26
  -4  -2  10    2.96    0.24
   4  -2 -10    3.24    0.29
   4  -2 -10    3.53    0.28
  -4   2   9    3.75    0.27
   4   2  -9    3.09    0.27
   4   2  -9    3.44    0.26
   4  -2  -9    3.25    0.28
  -4  -2   9    3.31    0.24
   4  -2  -9    3.81    0.28
   4   2  -8    3.97    0.26
  -4   2   8    4.45    0.27
   4   2  -8    4.43    0.29
  -4  -2   8    5.32    0.27
   4  -2  -8    4.26    0.28
   4  -2  -8    4.36    0.27
   4   2  -7   -0.11    0.08
  -4   2   7    0.10    0.09
   4   2  -7   -0.01    0.10
  -4  -2   7    0.01    0.07
   4  -2  -7   -0.10    0.08
   4  -2  -7   -0.08    0.10
  -4  -2   7    0.02    0.07
   4   2  -6    1.94    0.17
   4   2  -6    1.95    0.16
  -4   2   6    1.74    0.15
  -4  -2   6    1.88    0.15
   4  -2  -6    1.76    0.17
  -4  -2   6    1.68    0.11
  -4  -2   6    1.82    0.15
   4  -2  -6    1.80    0.15
  -4   2   5    0.03    0.05
   4   2  -5    0.08    0.07
  -4   2   5   -0.09    0.06
  -4   2   5   -0.01    0.07
   4   2  -5    0.00    0.08
  -4  -2   5    0.00    0.06
  -4  -2   5   -0.06    0.06
   4  -2  -5   -0.06    0.08
   4  -2  -5    0.03    0.07
  -4  -2   5    0.06    0.06
   4   2  -4    8.04    0.31
  -4   2   4    8.16    0.30
   4   2  -4    8.64    0.27
  -4   2   4    8.23    0.27
   4   2  -4    8.61    0.29
  -4   2   4    8.35    0.31
  -4  -2   4    8.42    0.28
   4  -2  -4    8.41    0.32
   4  -2  -4    8.21    0.27
  -4   2   3   35.06    0.86
  -4   2   3   36.36    0.89
   4   2  -3   35.34    0.90
   4   2  -3   35.35    0.84
  -4   2   3   36.17    0.86
   4   2  -3   37.32    0.84
  -4  -2   3   34.42    0.86
   4  -2  -3   35.67    0.83
   4  -2  -3   35.96    0.92
   4   2  -2    0.13    0.06
   4   2  -2    0.15    0.06
  -4   2   2    0.15    0.06
  -4  -2   2    0.15    0.05
  -4  -2   2    0.13    0.04
   4  -2  -2    0.14    0.05
   4  -2  -2    0.14    0.07
   4   2  -1    8.69    0.27
   4   2  -1    8.84    0.27
  -4   2   1    9.13    0.30
   4  -2  -1    8.54    0.26
  -4  -2   1    8.80    0.30
   4  -2  -1    9.45    0.31
  -4  -2   1    8.88    0.25
  -4   2   0   41.59    1.01
  -4   2   0   40.47    0.94
   4   2   0   41.29    0.95
   4   2   0   39.77    0.99
  -4  -2   0   40.97    1.00
   4  -2   0   41.02    0.92
   4  -2   0   40.71    1.04
  -4  -2   0   41.94    0.97
  -4   2  -1   21.27    0.55
   4   2   1   22.40    0.58
  -4   2  -1   20.79    0.59
   4   2   1   20.96    0.55
  -4  -2  -1   20.98    0.57
   4  -2   1   22.03    0.53
   4  -2   1   21.60    0.62
  -4  -2  -1   21.22    0.58
   4   2   2    2.93    0.19
   4   2   2    2.97    0.18
  -4   2  -2    2.48    0.17
  -4   2  -2    2.79    0.19
   4  -2   2    2.66    0.16
  -4  -2  -2    2.62    0.18
  -4  -2  -2    2.90    0.18
   4  -2   2    2.86    0.21
  -4   2  -3   27.59    0.75
  -4   2  -3   26.41    0.74
   4   2   3   27.64    0.71
   4   2   3   27.12    0.74
  -4  -2  -3   27.40    0.76
   4  -2   3   27.70    0.68
  -4  -2  -3   27.61    0.73
   4  -2   3   27.81    0.79
   4   2   4   10.76    0.38
  -4   2  -4   10.43    0.40
  -4   2  -4   10.23    0.38
   4   2   4   11.28    0.39
   4  -2   4   10.78    0.42
  -4  -2  -4   11.09    0.42
   4  -2   4   10.92    0.35
  -4  -2  -4   10.85    0.37
   4   2   5   14.37    0.50
   4   2   5   14.72    0.48
  -4   2  -5   14.21    0.51
  -4   2  -5   13.91    0.47
   4  -2   5   14.22    0.44
  -4  -2  -5   13.79    0.52
   4  -2   5   13.62    0.52
  -4  -2  -5   14.21    0.46
   4   2   6    1.03    0.17
   4   2   6    1.12    0.17
  -4   2  -6    1.22    0.18
   4  -2   6    1.26    0.16
   4  -2   6    1.27    0.19
  -4  -2  -6    1.28    0.19
   4   2   7    0.01    0.14
   4   2   7   -0.14    0.11
  -4   2  -7   -0.12    0.11
   4  -2   7    0.04    0.13
  -4  -2  -7    0.09    0.12
   4   2   8    2.04    0.23
   4   2   8    1.92    0.22
  -4   2  -8    1.94    0.24
   4  -2   8    1.90    0.24
  -4  -2  -8    1.83    0.25
  -4   2  -9    0.25    0.16
   4   2   9    0.08    0.16
   4  -2   9    0.33    0.17
  -4  -2  -9    0.21    0.15
  -4   2 -10    0.11    0.16
  -4  -2 -10   -0.21    0.15
   4  -2  10    0.04    0.17
   4  -2  11    0.40    0.23
   4   3 -13    1.87    0.26
  -4   3  13    2.13    0.26
   4  -3 -13    1.67    0.27
  -4  -3  13    1.71    0.27
  -4   3  12    8.14    0.45
   4   3 -12    8.06    0.46
   4  -3 -12    7.37    0.47
   4  -3 -12    8.56    0.47
  -4  -3  12    7.98    0.48
  -4   3  11   12.72    0.54
   4   3 -11   11.84    0.54
   4  -3 -11   12.70    0.56
   4  -3 -11   11.71    0.57
  -4  -3  11   13.41    0.61
  -4  -3  11   12.62    0.51
   4   3 -10    2.90    0.28
   4   3 -10    2.73    0.25
  -4   3  10    2.25    0.24
   4  -3 -10    2.64    0.27
  -4  -3  10    2.66    0.23
   4  -3 -10    2.76    0.25
   4   3  -9    0.57    0.15
  -4   3   9    0.50    0.15
   4   3  -9    0.57    0.17
  -4  -3   9    0.41    0.12
   4  -3  -9    0.37    0.14
   4  -3  -9    0.52    0.16
  -4   3   8    1.29    0.17
   4   3  -8    1.28    0.18
   4   3  -8    1.23    0.16
   4  -3  -8    1.47    0.19
  -4  -3   8    1.33    0.15
   4  -3  -8    1.41    0.17
   4   3  -7    4.48    0.29
  -4   3   7    4.99    0.27
   4   3  -7    5.51    0.28
  -4  -3   7    4.98    0.25
  -4  -3   7    5.01    0.26
   4  -3  -7    4.76    0.28
   4  -3  -7    5.28    0.27
   4   3  -6    8.57    0.27
   4   3  -6    8.12    0.34
  -4   3   6    8.29    0.33
   4   3  -6    8.14    0.32
  -4  -3   6    7.82    0.32
  -4  -3   6    7.88    0.31
   4  -3  -6    8.29    0.35
   4  -3  -6    7.80    0.31
  -4   3   5    1.00    0.09
   4   3  -5    1.01    0.13
  -4   3   5    0.90    0.12
   4   3  -5    0.91    0.11
   4   3  -5    0.88    0.09
  -4   3   5    0.99    0.12
   4  -3  -5    0.93    0.13
  -4  -3   5    1.04    0.11
  -4  -3   5    1.11    0.12
   4  -3  -5    0.98    0.11
  -4   3   4    0.16    0.08
   4   3  -4    0.14    0.07
  -4   3   4    0.02    0.07
   4   3  -4   -0.09    0.07
   4   3  -4   -0.07    0.06
  -4   3   4   -0.05    0.06
   4   3  -4    0.00    0.08
   4  -3  -4   -0.01    0.06
   4  -3  -4    0.02    0.08
   4   3  -3   12.67    0.37
  -4   3   3   12.99    0.38
   4   3  -3   13.47    0.36
   4   3  -3   12.88    0.39
  -4   3   3   12.67    0.38
   4   3  -3   12.83    0.37
  -4   3   3   12.58    0.39
   4  -3  -3   12.68    0.35
   4  -3  -3   12.29    0.41
  -4   3   2   10.58    0.33
   4   3  -2   10.90    0.31
  -4   3   2   10.79    0.32
  -4   3   2   10.48    0.34
   4   3  -2   10.99    0.32
  -4  -3   2   10.77    0.34
   4  -3  -2   10.05    0.35
  -4  -3   2   10.67    0.31
   4  -3  -2   10.61    0.28
   4   3  -1   46.59    1.05
  -4   3   1   45.14    1.10
   4   3  -1   46.31    1.09
   4  -3  -1   45.91    1.14
   4  -3  -1   44.80    1.02
   4  -3  -1   45.63    1.03
  -4  -3   1   45.49    1.06
  -4  -3   1   44.73    1.09
  -4   3   0    0.64    0.10
   4   3   0    0.85    0.08
   4   3   0    0.51    0.08
  -4   3   0    0.60    0.06
  -4  -3   0    0.48    0.08
   4  -3   0    0.57    0.11
  -4  -3   0    0.68    0.09
   4  -3   0    0.68    0.07
   4   3   1    5.37    0.23
  -4   3  -1    5.35    0.21
   4   3   1    5.45    0.21
  -4   3  -1    5.34    0.25
   4  -3   1    5.86    0.28
  -4  -3  -1    5.28    0.23
   4  -3   1    5.64    0.19
  -4  -3  -1    5.68    0.24
   4   3   2   20.14    0.54
   4   3   2   20.09    0.55
  -4   3  -2   20.03    0.55
  -4   3  -2   19.46    0.58
   4  -3   2   20.24    0.50
  -4  -3  -2   18.81    0.56
  -4  -3  -2   19.21    0.57
   4  -3   2   19.76    0.61
   4   3   3   22.53    0.63
   4   3   3   23.42    0.64
  -4   3  -3   23.46    0.66
  -4   3  -3   23.66    0.66
   4  -3   3   23.61    0.70
  -4  -3  -3   23.02    0.64
  -4  -3  -3   22.79    0.67
   4  -3   3   23.90    0.58
   4   3   4    7.28    0.31
  -4   3  -4    7.38    0.32
  -4   3  -4    7.33    0.33
   4   3   4    7.37    0.30
   4  -3   4    7.63    0.35
  -4  -3  -4    7.65    0.35
   4  -3   4    7.46    0.27
  -4  -3  -4    7.79    0.31
  -4   3  -5   19.25    0.59
   4   3   5   20.01    0.61
   4   3   5   19.50    0.59
  -4   3  -5   19.36    0.63
  -4  -3  -5   18.16    0.64
   4  -3   5   19.75    0.54
   4  -3   5   18.97    0.66
  -4  -3  -5   19.24    0.57
   4   3   6   -0.03    0.10
   4   3   6    0.02    0.13
  -4   3  -6    0.09    0.12
  -4   3  -6   -0.03    0.08
  -4  -3  -6    0.06    0.12
   4  -3   6   -0.01    0.13
   4   3   7    0.12    0.13
  -4   3  -7    0.34    0.14
   4   3   7    0.12    0.14
   4  -3   7    0.28    0.14
  -4  -3  -7    0.11    0.14
   4   3   8   -0.06    0.14
  -4   3  -8    0.25    0.15
  -4  -3  -8    0.04    0.13
   4  -3   8    0.15    0.15
   4   3   9    1.00    0.20
  -4   3  -9    1.04    0.22
   4  -3   9    0.97    0.22
  -4  -3  -9    1.36    0.24
   4   3  10    3.23    0.29
  -4   3 -10    4.29    0.36
  -4  -3 -10    3.27    0.34
   4  -3  10    3.53    0.35
  -4   4  13    4.16    0.34
   4   4 -13    4.13    0.35
  -4  -4  13    3.95    0.39
   4  -4 -13    3.61    0.35
   4  -4 -13    3.91    0.38
  -4   4  12    3.32    0.31
   4   4 -12    3.97    0.33
   4  -4 -12    4.34    0.37
  -4  -4  12    3.83    0.35
   4  -4 -12    3.04    0.31
   4   4 -11    1.17    0.21
  -4   4  11    1.42    0.22
   4  -4 -11    1.10    0.23
   4  -4 -11    1.40    0.23
  -4  -4  11    1.51    0.24
   4   4 -10    4.87    0.32
  -4   4  10    5.14    0.33
  -4  -4  10    5.27    0.35
   4  -4 -10    4.82    0.33
   4  -4 -10    5.08    0.35
  -4  -4  10    5.05    0.30
   4   4  -9    1.86    0.23
  -4   4   9    1.70    0.20
   4   4  -9    1.69    0.20
  -4  -4   9    1.85    0.18
   4  -4  -9    1.88    0.22
   4  -4  -9    1.80    0.20
   4   4  -8    0.55    0.15
  -4   4   8    0.35    0.11
   4   4  -8    0.44    0.13
   4  -4  -8    0.46    0.15
   4  -4  -8    0.31    0.13
  -4  -4   8    0.51    0.11
   4   4  -7    5.64    0.29
  -4   4   7    6.21    0.30
   4   4  -7    5.41    0.30
   4  -4  -7    5.86    0.30
  -4  -4   7    5.77    0.27
   4  -4  -7    6.12    0.32
  -4  -4   7    5.89    0.28
  -4   4   6    2.52    0.13
  -4   4   6    2.61    0.20
   4   4  -6    2.55    0.19
   4   4  -6    2.54    0.21
   4   4  -6    2.39    0.15
  -4  -4   6    2.49    0.18
   4  -4  -6    2.74    0.20
   4  -4  -6    2.56    0.21
  -4  -4   6    2.66    0.18
  -4   4   5   15.23    0.42
  -4   4   5   16.32    0.48
   4   4  -5   15.74    0.43
   4   4  -5   14.68    0.45
   4   4  -5   14.93    0.49
  -4  -4   5   14.72    0.46
  -4  -4   5   15.15    0.45
   4  -4  -5   14.85    0.46
   4  -4  -5   14.82    0.49
  -4   4   4   74.98    1.76
   4   4  -4   73.33    1.81
   4   4  -4   74.92    1.67
  -4   4   4   75.47    1.71
   4   4  -4   75.27    1.71
   4   4  -4   75.69    1.73
  -4   4   4   74.86    1.71
   4  -4  -4   73.25    1.82
   4  -4  -4   75.58    1.73
   4   4  -3  100.65    2.37
   4   4  -3  101.87    2.27
  -4   4   3  102.57    2.30
  -4   4   3  101.23    2.23
   4   4  -3  101.11    2.20
   4   4  -3  100.96    2.28
  -4   4   3   99.85    2.28
   4  -4  -3  102.71    2.27
   4  -4  -3   98.06    2.39
  -4   4   2   41.62    0.99
   4   4  -2   41.42    0.99
  -4   4   2   41.01    0.96
   4   4  -2   41.80    1.01
   4   4  -2   42.33    0.96
  -4  -4   2   41.25    0.98
   4  -4  -2   38.77    1.04
   4  -4  -2   41.25    0.96
  -4   4   1   -0.05    0.06
   4   4  -1    0.09    0.06
   4   4  -1    0.04    0.05
   4   4  -1    0.03    0.06
   4  -4  -1   -0.01    0.05
  -4  -4   1    0.06    0.06
   4  -4  -1    0.02    0.04
   4  -4  -1    0.03    0.08
   4   4   0   12.41    0.35
  -4   4   0   11.38    0.38
  -4   4   0   10.97    0.32
   4  -4   0   11.25    0.30
  -4  -4   0   11.51    0.37
  -4  -4   0   11.14    0.35
   4  -4   0   11.56    0.40
   4   4   1    1.94    0.12
  -4   4  -1    1.92    0.15
  -4   4  -1    1.90    0.13
   4   4   1    1.65    0.14
   4  -4   1    1.90    0.17
   4  -4   1    1.88    0.11
  -4  -4  -1    1.96    0.15
  -4  -4  -1    1.85    0.14
  -4   4  -2    1.12    0.12
   4   4   2    1.43    0.11
  -4   4  -2    1.27    0.14
   4   4   2    1.34    0.13
   4  -4   2    1.32    0.09
   4  -4   2    1.33    0.16
  -4  -4  -2    1.19    0.14
  -4  -4  -2    0.99    0.11
  -4   4  -3   17.72    0.53
  -4   4  -3   16.61    0.53
   4   4   3   17.22    0.52
   4   4   3   17.13    0.49
  -4  -4  -3   17.31    0.52
   4  -4   3   17.84    0.58
   4  -4   3   16.89    0.44
  -4  -4  -3   16.54    0.54
  -4   4  -4   16.50    0.53
  -4   4  -4   16.55    0.54
   4   4   4   16.46    0.52
   4   4   4   16.83    0.51
  -4  -4  -4   16.29    0.56
  -4  -4  -4   17.18    0.52
   4  -4   4   16.59    0.45
   4  -4   4   17.44    0.59
   4   4   5    4.45    0.24
   4   4   5    4.23    0.27
  -4   4  -5    4.24    0.27
  -4   4  -5    3.60    0.25
  -4  -4  -5    4.22    0.24
  -4  -4  -5    4.18    0.29
   4  -4   5    4.50    0.30
  -4   4  -6    0.73    0.13
  -4   4  -6    0.59    0.15
   4   4   6    0.33    0.16
  -4  -4  -6    0.85    0.18
   4  -4   6    0.49    0.16
   4   4   7    0.57    0.17
  -4   4  -7    0.85    0.17
  -4  -4  -7    0.94    0.20
   4  -4   7    1.09    0.20
  -4   4  -8    3.24    0.28
   4   4   8    2.29    0.25
  -4  -4  -8    2.71    0.28
   4  -4   8    2.36    0.27
  -4   4  -9    3.03    0.30
   4   4   9    2.45    0.26
   4  -4   9    2.11    0.29
  -4  -4  -9    2.56    0.29
  -4   4 -10    4.39    0.37
   4   4  10    3.85    0.33
   4  -4  10    3.48    0.37
  -4  -4 -10    4.04    0.38
  -4   5  13    0.44    0.20
   4   5 -13    0.01    0.14
   4  -5 -13    0.07    0.21
   4  -5 -13    0.28    0.17
   4   5 -12    1.89    0.25
  -4   5  12    1.73    0.26
   4  -5 -12    1.37    0.24
   4  -5 -12    1.76    0.25
  -4  -5  12    1.90    0.28
   4   5 -11    1.22    0.21
  -4   5  11    0.91    0.20
   4  -5 -11    1.30    0.22
   4  -5 -11    1.25    0.22
  -4  -5  11    0.77    0.21
  -4   5  10    1.07    0.20
   4   5 -10    1.27    0.19
   4  -5 -10    1.12    0.19
  -4  -5  10    0.97    0.20
   4  -5 -10    1.04    0.20
  -4   5   9    2.22    0.23
   4   5  -9    2.39    0.22
  -4  -5   9    2.35    0.19
   4  -5  -9    1.99    0.22
  -4  -5   9    1.88    0.23
   4  -5  -9    2.49    0.23
   4   5  -8    8.43    0.42
   4   5  -8    8.59    0.39
  -4   5   8    8.99    0.40
   4  -5  -8    8.84    0.40
  -4  -5   8    8.92    0.37
   4  -5  -8    8.48    0.41
  -4  -5   8    9.39    0.36
  -4   5   7   -0.07    0.08
   4   5  -7    0.05    0.10
   4   5  -7    0.02    0.11
   4  -5  -7   -0.04    0.09
   4  -5  -7    0.16    0.12
  -4  -5   7    0.07    0.09
  -4  -5   7   -0.04    0.08
   4   5  -6    9.15    0.35
   4   5  -6    8.92    0.37
  -4   5   6    8.67    0.27
  -4   5   6    8.97    0.36
   4   5  -6    9.06    0.31
  -4  -5   6    8.41    0.32
  -4  -5   6    8.85    0.33
   4  -5  -6    8.67    0.35
   4  -5  -6    8.21    0.36
   4   5  -5    7.92    0.29
   4   5  -5    8.15    0.31
   4   5  -5    8.10    0.29
   4   5  -5    7.64    0.33
  -4   5   5    8.12    0.32
  -4   5   5    8.19    0.28
   4  -5  -5    7.91    0.33
   4  -5  -5    8.04    0.31
  -4   5   4    0.29    0.09
  -4   5   4    0.17    0.08
   4   5  -4    0.16    0.07
   4   5  -4    0.14    0.08
   4   5  -4    0.22    0.08
   4   5  -4    0.10    0.08
   4  -5  -4    0.25    0.10
   4  -5  -4    0.20    0.08
  -4   5   3   23.34    0.62
   4   5  -3   24.24    0.63
   4   5  -3   24.23    0.60
  -4   5   3   24.44    0.65
   4   5  -3   24.24    0.64
   4   5  -3   24.20    0.64
  -4   5   3   22.93    0.63
   4  -5  -3   23.18    0.67
   4  -5  -3   23.80    0.62
  -4   5   2    4.52    0.20
  -4   5   2    4.66    0.19
   4   5  -2    4.46    0.20
   4   5  -2    4.48    0.21
  -4   5   2    3.98    0.22
   4   5  -2    4.47    0.19
  -4  -5   2    4.59    0.20
   4  -5  -2    4.59    0.24
   4  -5  -2    4.55    0.19
   4   5  -1   11.18    0.34
   4   5  -1   10.53    0.35
  -4   5   1   11.35    0.33
  -4   5   1   11.13    0.32
  -4   5   1   11.29    0.38
  -4  -5   1   10.71    0.35
   4  -5  -1   11.09    0.32
   4  -5  -1   10.62    0.39
   4   5   0    2.04    0.16
  -4   5   0    2.21    0.13
  -4   5   0    2.34    0.18
   4   5   0    2.10    0.16
  -4  -5   0    1.99    0.16
   4  -5   0    2.19    0.18
   4  -5   0    2.31    0.12
  -4   5  -1    0.19    0.09
  -4   5  -1    0.28    0.08
   4   5   1    0.25    0.10
  -4  -5  -1    0.32    0.09
   4  -5   1    0.13    0.11
   4  -5   1    0.27    0.05
  -4  -5  -1    0.38    0.10
  -4   5  -2    1.14    0.13
  -4   5  -2    1.20    0.12
   4   5   2    1.05    0.13
  -4  -5  -2    0.95    0.12
   4  -5   2    0.95    0.15
  -4  -5  -2    0.95    0.13
   4   5   3    6.50    0.29
  -4   5  -3    6.18    0.30
  -4   5  -3    5.70    0.27
   4  -5   3    6.50    0.21
   4  -5   3    6.41    0.33
  -4  -5  -3    7.05    0.29
  -4  -5  -3    6.32    0.31
  -4   5  -4   16.47    0.53
   4   5   4   16.87    0.49
  -4   5  -4   16.26    0.53
   4   5   4   15.37    0.52
  -4  -5  -4   16.27    0.51
  -4  -5  -4   15.94    0.57
   4  -5   4   15.67    0.58
  -4   5  -5    3.10    0.23
  -4   5  -5    2.88    0.24
   4   5   5    2.99    0.23
  -4  -5  -5    2.93    0.21
  -4  -5  -5    3.09    0.26
   4  -5   5    3.05    0.26
  -4   5  -6    1.16    0.18
  -4   5  -6    1.28    0.16
   4   5   6    1.15    0.19
   4  -5   6    0.99    0.20
  -4  -5  -6    0.74    0.18
  -4   5  -7    0.01    0.12
   4   5   7    0.05    0.13
  -4  -5  -7   -0.05    0.13
   4  -5   7    0.06    0.14
   4   5   8    0.26    0.16
  -4   5  -8    0.04    0.13
   4  -5   8   -0.02    0.15
  -4  -5  -8    0.00    0.14
  -4   5  -9    0.05    0.14
   4   5   9    0.00    0.16
   4  -5   9   -0.15    0.14
  -4  -5  -9   -0.08    0.14
  -4   5 -10    7.26    0.46
   4   5  10    6.89    0.43
   4  -5  10    7.93    0.51
  -4  -5 -10    7.84    0.50
   4   6 -13    0.44    0.19
   4  -6 -13    0.62    0.22
   4  -6 -13    0.65    0.19
   4   6 -12    2.33    0.27
  -4   6  12    2.19    0.27
  -4  -6  12    2.20    0.31
   4  -6 -12    2.19    0.27
   4  -6 -12    1.95    0.28
  -4   6  11   -0.23    0.13
   4   6 -11    0.17    0.13
   4  -6 -11    0.23    0.15
  -4  -6  11    0.05    0.15
   4  -6 -11   -0.03    0.15
  -4   6  10    4.84    0.34
   4   6 -10    5.25    0.34
   4  -6 -10    5.42    0.35
  -4  -6  10    5.11    0.36
   4  -6 -10    5.50    0.36
  -4   6   9    9.34    0.43
   4   6  -9    8.86    0.42
  -4  -6   9    8.64    0.44
   4  -6  -9    9.28    0.44
   4  -6  -9    9.45    0.44
  -4   6   8    0.43    0.14
   4   6  -8    0.71    0.15
  -4  -6   8    0.47    0.11
  -4  -6   8    0.50    0.14
   4  -6  -8    0.43    0.14
   4  -6  -8    0.38    0.15
  -4  -6   8    0.57    0.12
   4   6  -7    2.89    0.25
   4   6  -7    3.28    0.19
   4   6  -7    2.93    0.22
  -4   6   7    2.82    0.22
   4  -6  -7    3.14    0.24
  -4  -6   7    3.21    0.20
  -4  -6   7    2.74    0.20
   4  -6  -7    2.90    0.24
   4   6  -6   -0.05    0.09
   4   6  -6    0.12    0.07
  -4   6   6   -0.02    0.06
  -4   6   6    0.01    0.08
   4   6  -6    0.01    0.10
   4  -6  -6    0.01    0.09
  -4  -6   6    0.06    0.07
  -4  -6   6   -0.06    0.07
   4  -6  -6   -0.05    0.09
  -4   6   5    1.16    0.11
  -4   6   5    1.18    0.13
   4   6  -5    0.84    0.11
   4   6  -5    1.24    0.13
   4   6  -5    1.07    0.12
   4   6  -5    1.23    0.15
   4  -6  -5    1.14    0.13
   4  -6  -5    1.18    0.15
   4   6  -4   85.56    1.97
   4   6  -4   85.55    1.90
   4   6  -4   86.85    2.06
  -4   6   4   85.28    1.94
   4   6  -4   86.92    1.99
  -4   6   4   86.50    1.97
   4  -6  -4   84.22    1.99
   4  -6  -4   83.97    2.07
  -4   6   3   11.80    0.38
   4   6  -3   11.41    0.37
  -4   6   3   11.08    0.36
   4   6  -3   11.97    0.38
   4   6  -3   10.88    0.35
   4   6  -3   11.38    0.38
   4  -6  -3   11.87    0.40
   4  -6  -3   11.77    0.37
   4   6  -2   18.89    0.50
   4   6  -2   19.39    0.53
  -4   6   2   17.66    0.54
  -4   6   2   18.22    0.51
  -4   6   2   18.52    0.49
   4   6  -2   18.64    0.50
  -4  -6   2   18.38    0.53
   4  -6  -2   18.45    0.50
   4  -6  -2   17.89    0.55
  -4   6   1    2.19    0.18
  -4   6   1    2.15    0.13
   4   6  -1    2.31    0.16
  -4   6   1    2.18    0.13
   4   6  -1    2.53    0.17
   4  -6  -1    2.01    0.18
   4  -6  -1    2.38    0.14
  -4  -6   1    2.35    0.18
  -4   6   0    5.10    0.17
  -4   6   0    4.83    0.20
  -4   6   0    4.89    0.18
  -4   6   0    5.02    0.25
   4   6   0    4.84    0.23
   4   6   0    5.02    0.23
   4  -6   0    4.81    0.27
  -4  -6   0    4.85    0.24
  -4   6  -1   11.77    0.36
   4   6   1   11.46    0.38
  -4   6  -1   11.80    0.41
   4   6   1   10.43    0.37
  -4  -6  -1   11.58    0.40
   4  -6   1   11.68    0.44
  -4   6  -2   18.03    0.56
  -4   6  -2   18.19    0.53
   4   6   2   18.10    0.53
  -4  -6  -2   18.21    0.57
  -4  -6  -2   17.86    0.55
   4  -6   2   18.52    0.60
  -4   6  -3   27.09    0.77
  -4   6  -3   25.95    0.74
   4   6   3   27.29    0.74
   4  -6   3   28.03    0.83
  -4  -6  -3   28.12    0.75
  -4  -6  -3   25.56    0.78
  -4   6  -4    0.24    0.11
   4   6   4    0.23    0.12
  -4   6  -4    0.02    0.08
   4  -6   4    0.26    0.13
  -4  -6  -4    0.03    0.09
  -4  -6  -4    0.07    0.12
  -4   6  -5   23.90    0.71
  -4   6  -5   23.07    0.73
   4   6   5   23.17    0.71
   4  -6   5   23.49    0.79
  -4  -6  -5   24.58    0.69
  -4  -6  -5   21.73    0.75
  -4   6  -6   12.41    0.50
   4   6   6   11.99    0.49
  -4   6  -6   12.57    0.47
   4  -6   6   12.18    0.55
  -4  -6  -6   12.25    0.53
   4   6   7    3.23    0.27
  -4   6  -7    3.31    0.28
   4  -6   7    3.39    0.30
  -4  -6  -7    3.48    0.30
  -4   6  -8    0.50    0.17
   4   6   8    0.62    0.19
   4  -6   8    0.11    0.16
  -4  -6  -8    0.56    0.18
  -4   6  -9    0.60    0.20
   4   6   9    0.69    0.20
  -4  -6  -9    1.07    0.23
   4  -6   9    0.75    0.23
  -4   6 -10    2.49    0.31
   4   6  10    2.35    0.29
  -4  -6 -10    2.66    0.32
   4  -6  10    2.55    0.33
   4  -7 -13    0.32    0.18
   4   7 -12   -0.06    0.13
  -4   7  12    0.15    0.18
   4  -7 -12    0.34    0.15
  -4  -7  12    0.06    0.16
   4  -7 -12    0.24    0.17
   4   7 -11    0.28    0.14
  -4   7  11    0.26    0.18
   4  -7 -11    0.14    0.17
  -4  -7  11   -0.08    0.16
   4  -7 -11    0.28    0.15
   4   7 -10    2.89    0.26
  -4   7  10    2.83    0.27
   4  -7 -10    2.71    0.26
  -4  -7  10    2.62    0.28
   4  -7 -10    2.65    0.27
  -4   7   9    0.33    0.15
   4   7  -9    0.13    0.12
   4  -7  -9    0.32    0.14
  -4  -7   9    0.04    0.11
   4  -7  -9    0.44    0.15
  -4   7   8   -0.03    0.11
   4   7  -8    0.03    0.11
   4  -7  -8    0.08    0.12
  -4  -7   8    0.00    0.09
   4  -7  -8   -0.16    0.10
   4   7  -7    1.83    0.15
  -4   7   7    1.78    0.19
   4   7  -7    1.63    0.18
   4  -7  -7    1.77    0.19
  -4  -7   7    1.56    0.18
  -4  -7   7    1.95    0.16
   4  -7  -7    1.65    0.19
  -4  -7   7    1.89    0.16
   4   7  -6    4.08    0.25
   4   7  -6    3.97    0.21
  -4   7   6    4.26    0.26
   4   7  -6    3.75    0.27
  -4  -7   6    4.60    0.24
   4  -7  -6    4.41    0.27
  -4  -7   6    4.28    0.22
   4  -7  -6    4.29    0.26
  -4   7   5    5.51    0.27
   4   7  -5    6.13    0.29
   4   7  -5    5.58    0.25
   4   7  -5    6.44    0.25
   4   7  -5    5.65    0.29
  -4   7   5    5.89    0.25
   4  -7  -5    5.97    0.29
   4  -7  -5    5.77    0.29
  -4   7   4    0.10    0.07
   4   7  -4   -0.01    0.08
  -4   7   4   -0.01    0.07
   4   7  -4   -0.05    0.07
   4   7  -4    0.03    0.07
   4   7  -4    0.03    0.08
   4  -7  -4    0.03    0.08
   4  -7  -4    0.03    0.08
  -4   7   3    0.54    0.11
   4   7  -3    0.52    0.09
   4   7  -3    0.50    0.10
  -4   7   3    0.50    0.09
   4   7  -3    0.37    0.09
   4  -7  -3    0.55    0.11
  -4  -7   3    0.58    0.10
   4  -7  -3    0.63    0.10
  -4   7   2    3.25    0.21
   4   7  -2    3.20    0.20
   4   7  -2    2.94    0.18
   4   7  -2    3.20    0.16
  -4   7   2    2.84    0.16
   4  -7  -2    3.07    0.22
  -4  -7   2    2.92    0.19
   4  -7  -2    2.96    0.17
   4   7  -1   25.48    0.66
  -4   7   1   25.96    0.64
  -4   7   1   25.08    0.71
   4   7  -1   24.82    0.69
  -4   7   1   26.04    0.62
   4  -7  -1   25.70    0.74
   4  -7  -1   25.20    0.67
  -4  -7   1   25.67    0.71
  -4   7   0    8.46    0.34
  -4   7   0    8.30    0.29
   4   7   0    8.80    0.31
   4   7   0    8.02    0.31
  -4  -7   0    8.86    0.34
   4  -7   0    8.38    0.37
   4   7   1    6.67    0.28
  -4   7  -1    6.55    0.29
  -4   7  -1    5.82    0.25
   4   7   1    6.54    0.27
   4  -7   1    6.14    0.32
  -4  -7  -1    5.83    0.29
   4   7   2    0.24    0.11
  -4   7  -2    0.00    0.08
  -4   7  -2    0.29    0.09
   4   7   2    0.20    0.09
  -4  -7  -2    0.09    0.10
   4  -7   2    0.25    0.12
  -4   7  -3    8.70    0.35
  -4   7  -3    8.55    0.36
   4   7   3    8.82    0.36
  -4  -7  -3    8.19    0.39
  -4  -7  -3    8.85    0.35
   4  -7   3    9.16    0.42
  -4   7  -4   10.07    0.41
   4   7   4    9.73    0.40
  -4   7  -4   10.86    0.42
   4  -7   4   10.55    0.47
  -4  -7  -4   10.61    0.39
  -4  -7  -4    9.74    0.45
  -4   7  -5   50.43    1.35
  -4   7  -5   51.95    1.33
   4   7   5   48.81    1.30
  -4  -7  -5   49.89    1.39
   4  -7   5   52.78    1.46
  -4  -7  -5   54.21    1.30
   4   7   6   16.15    0.58
  -4   7  -6   16.75    0.61
  -4   7  -6   16.55    0.57
   4  -7   6   17.00    0.67
  -4  -7  -6   16.71    0.65
  -4   7  -7    3.91    0.29
   4   7   7    3.47    0.29
  -4  -7  -7    3.39    0.31
   4  -7   7    3.42    0.32
  -4   7  -8    0.12    0.14
   4   7   8    0.09    0.16
  -4  -7  -8    0.05    0.14
   4  -7   8    0.13    0.17
   4   7   9    1.19    0.23
  -4   7  -9    1.57    0.24
  -4  -7  -9    2.11    0.29
   4  -7   9    2.15    0.30
  -4   7 -10    0.39    0.19
   4   7  10    0.61    0.21
   4  -7  10    0.23    0.21
  -4  -7 -10    0.37    0.19
   4   8 -12    0.47    0.18
  -4   8  12    0.38    0.19
   4  -8 -12    0.42    0.17
  -4  -8  12    0.50    0.19
  -4   8  11    3.07    0.30
   4   8 -11    3.23    0.30
  -4  -8  11    2.65    0.31
   4  -8 -11    3.19    0.29
   4  -8 -11    2.20    0.27
  -4   8  10   -0.01    0.13
   4   8 -10    0.06    0.13
  -4  -8  10   -0.21    0.13
   4  -8 -10   -0.03    0.14
   4  -8 -10   -0.07    0.13
   4   8  -9    8.28    0.41
  -4   8   9    8.19    0.42
   4  -8  -9    8.57    0.43
   4  -8  -9    9.16    0.44
  -4  -8   9    8.19    0.44
   4   8  -8    4.57    0.29
  -4   8   8    4.82    0.30
   4  -8  -8    4.71    0.31
  -4  -8   8    4.42    0.31
   4  -8  -8    4.94    0.32
   4   8  -7    0.25    0.09
  -4   8   7    0.23    0.11
   4   8  -7    0.16    0.11
   4  -8  -7    0.28    0.13
  -4  -8   7    0.44    0.13
   4  -8  -7    0.08    0.12
  -4  -8   7    0.26    0.09
  -4  -8   7    0.25    0.08
   4   8  -6    1.55    0.15
   4   8  -6    1.19    0.16
  -4   8   6    1.12    0.15
  -4  -8   6    1.50    0.14
   4  -8  -6    1.60    0.18
   4  -8  -6    1.43    0.17
  -4  -8   6    1.34    0.14
  -4  -8   6    1.53    0.17
   4   8  -5   43.48    1.11
   4   8  -5   44.73    1.05
  -4   8   5   43.22    1.11
   4   8  -5   45.83    1.15
  -4   8   5   43.64    1.10
   4  -8  -5   43.86    1.17
   4  -8  -5   45.41    1.15
  -4  -8   5   42.55    1.17
  -4   8   4   14.68    0.47
   4   8  -4   14.33    0.42
  -4   8   4   14.25    0.45
   4   8  -4   14.35    0.47
   4   8  -4   14.16    0.47
   4  -8  -4   14.93    0.48
   4  -8  -4   14.77    0.49
  -4  -8   4   13.75    0.46
   4   8  -3    1.10    0.13
  -4   8   3    1.36    0.15
  -4   8   3    1.20    0.12
   4   8  -3    1.21    0.11
  -4  -8   3    1.37    0.14
  -4  -8   3    1.18    0.11
   4  -8  -3    1.30    0.14
   4  -8  -3    1.42    0.15
   4   8  -2    6.27    0.25
   4   8  -2    6.59    0.29
  -4   8   2    6.16    0.24
  -4   8   2    6.37    0.29
  -4  -8   2    6.09    0.28
   4  -8  -2    6.25    0.26
   4  -8  -2    6.40    0.30
  -4   8   1    8.95    0.27
   4   8  -1    8.62    0.31
  -4   8   1    8.08    0.34
   4   8  -1    8.58    0.33
   4  -8  -1    8.79    0.32
  -4  -8   1    9.01    0.35
   4  -8  -1    9.04    0.37
   4   8   0    8.42    0.33
   4   8   0    8.68    0.32
  -4   8   0    8.40    0.35
   4  -8   0    8.14    0.31
   4  -8   0    8.59    0.38
  -4  -8   0    8.72    0.35
   4   8   1    0.24    0.10
  -4   8  -1    0.20    0.08
  -4   8  -1    0.21    0.10
   4   8   1    0.16    0.08
   4  -8   1    0.35    0.13
  -4  -8  -1    0.24    0.11
   4   8   2    3.23    0.23
   4   8   2    2.91    0.20
  -4   8  -2    3.13    0.22
  -4   8  -2    2.98    0.20
   4  -8   2    2.60    0.24
  -4  -8  -2    3.49    0.24
  -4   8  -3    0.09    0.10
  -4   8  -3   -0.02    0.09
   4   8   3   -0.12    0.10
  -4  -8  -3    0.08    0.13
   4  -8   3    0.18    0.14
  -4   8  -4   19.35    0.64
   4   8   4   19.01    0.62
  -4   8  -4   19.33    0.63
  -4  -8  -4   19.35    0.67
   4  -8   4   19.95    0.71
  -4  -8  -4   20.17    0.61
  -4   8  -5    0.54    0.16
  -4   8  -5    0.33    0.12
   4   8   5    0.25    0.16
  -4  -8  -5    0.31    0.12
  -4  -8  -5    0.37    0.17
   4  -8   5    0.51    0.18
   4   8   6    8.33    0.41
  -4   8  -6    8.20    0.41
  -4   8  -6    8.26    0.38
  -4  -8  -6    8.33    0.44
   4  -8   6    8.65    0.47
  -4   8  -7    0.29    0.15
   4   8   7    0.23    0.16
   4  -8   7    0.18    0.16
  -4  -8  -7    0.37    0.17
   4   8   8    3.94    0.32
  -4   8  -8    4.28    0.33
   4  -8   8    3.18    0.34
  -4  -8  -8    3.54    0.33
  -4   8  -9    3.40    0.32
   4   8   9    3.20    0.31
   4  -8   9    3.84    0.37
  -4  -8  -9    3.07    0.34
   4   8  10    0.01    0.19
  -4   8 -10   -0.09    0.16
   4   9 -12    1.53    0.24
  -4   9  12    1.49    0.27
  -4  -9  12    1.71    0.30
   4  -9 -12    1.69    0.27
  -4   9  11    0.15    0.16
   4   9 -11   -0.05    0.12
  -4  -9  11    0.00    0.15
   4  -9 -11    0.18    0.15
   4   9 -10    0.11    0.13
  -4   9  10    0.31    0.16
   4  -9 -10    0.29    0.15
   4  -9 -10    0.29    0.17
  -4  -9  10    0.06    0.13
  -4   9   9    6.49    0.38
   4   9  -9    6.32    0.36
  -4  -9   9    6.11    0.39
   4  -9  -9    6.43    0.38
   4  -9  -9    7.07    0.39
  -4   9   8    0.72    0.16
   4   9  -8    0.91    0.16
   4  -9  -8    0.87    0.18
   4  -9  -8    0.94    0.17
  -4  -9   8    0.69    0.17
   4   9  -7    4.60    0.30
   4   9  -7    4.86    0.26
  -4   9   7    5.08    0.30
  -4  -9   7    5.21    0.31
   4  -9  -7    4.83    0.30
   4  -9  -7    4.78    0.31
   4   9  -6    7.19    0.31
   4   9  -6    6.54    0.33
  -4   9   6    7.35    0.34
   4  -9  -6    7.55    0.37
   4  -9  -6    7.05    0.35
  -4  -9   6    7.72    0.30
  -4  -9   6    7.45    0.29
  -4  -9   6    6.83    0.34
  -4   9   5    0.19    0.10
   4   9  -5    0.24    0.11
   4   9  -5    0.12    0.09
   4   9  -5    0.12    0.09
  -4   9   5    0.13    0.09
  -4  -9   5    0.15    0.08
   4  -9  -5    0.27    0.12
   4  -9  -5    0.07    0.10
  -4   9   4    0.00    0.09
  -4   9   4    0.15    0.09
   4   9  -4    0.10    0.11
   4   9  -4    0.07    0.09
   4   9  -4    0.19    0.08
  -4  -9   4    0.14    0.08
   4  -9  -4    0.21    0.11
   4  -9  -4    0.18    0.11
   4   9  -3   87.32    2.01
   4   9  -3   83.43    1.89
  -4   9   3   83.91    2.00
  -4   9   3   86.45    1.92
  -4  -9   3   85.09    2.04
   4  -9  -3   86.63    2.01
  -4  -9   3   82.65    2.03
   4  -9  -3   83.50    2.07
  -4   9   2    1.61    0.12
   4   9  -2    1.50    0.13
   4   9  -2    1.55    0.15
  -4   9   2    1.66    0.16
   4  -9  -2    1.94    0.18
  -4  -9   2    1.43    0.11
   4  -9  -2    1.57    0.15
  -4  -9   2    1.78    0.17
   4   9  -1   -0.01    0.07
  -4   9   1    0.06    0.05
  -4   9   1    0.01    0.08
   4   9  -1    0.03    0.08
   4  -9  -1    0.06    0.07
   4  -9  -1    0.16    0.12
  -4  -9   1    0.06    0.09
   4   9   0    1.22    0.14
   4   9   0    1.37    0.14
  -4   9   0    1.51    0.16
   4  -9   0    1.61    0.19
   4  -9   0    1.63    0.14
  -4  -9   0    1.33    0.16
   4   9   1    0.33    0.10
  -4   9  -1    0.31    0.10
  -4   9  -1    0.28    0.11
   4   9   1    0.35    0.12
  -4  -9  -1    0.24    0.12
   4  -9   1    0.30    0.14
  -4   9  -2    1.17    0.15
  -4   9  -2    1.44    0.16
   4   9   2    1.20    0.14
   4   9   2    1.24    0.16
   4  -9   2    1.37    0.20
  -4  -9  -2    1.27    0.17
   4   9   3   11.41    0.42
   4   9   3   11.16    0.44
  -4   9  -3   10.67    0.44
  -4   9  -3   10.82    0.42
  -4  -9  -3   11.49    0.48
   4  -9   3   11.50    0.50
   4   9   4   -0.02    0.14
  -4   9  -4    0.18    0.12
  -4   9  -4   -0.05    0.11
   4  -9   4   -0.24    0.15
  -4  -9  -4    0.10    0.15
  -4  -9  -4   -0.07    0.09
  -4   9  -5    6.72    0.35
  -4   9  -5    7.09    0.36
   4   9   5    6.45    0.35
  -4  -9  -5    6.08    0.40
   4  -9   5    7.44    0.43
  -4   9  -6    0.75    0.18
  -4   9  -6    0.78    0.15
   4   9   6    1.14    0.20
   4  -9   6    0.75    0.21
  -4  -9  -6    0.79    0.20
  -4   9  -7    0.34    0.15
   4   9   7    0.15    0.17
   4  -9   7    0.06    0.16
  -4  -9  -7   -0.10    0.14
  -4   9  -8    1.59    0.23
   4   9   8    1.30    0.24
  -4  -9  -8    1.84    0.27
   4  -9   8    2.10    0.29
   4   9   9    0.22    0.19
  -4   9  -9    0.20    0.17
   4  -9   9    0.08    0.17
  -4  -9  -9    0.23    0.19
   4  10 -12   -0.05    0.15
   4 -10 -12    0.03    0.14
  -4 -10  12    0.00    0.17
  -4  10  11    0.19    0.16
   4  10 -11    0.18    0.14
   4 -10 -11    0.06    0.15
  -4 -10  11    0.37    0.17
   4  10 -10   -0.18    0.11
  -4  10  10   -0.31    0.12
   4 -10 -10   -0.17    0.12
  -4 -10  10   -0.08    0.14
  -4  10   9    2.23    0.24
   4  10  -9    1.89    0.23
   4 -10  -9    2.02    0.24
  -4 -10   9    2.56    0.26
   4 -10  -9    2.11    0.24
  -4  10   8    0.49    0.15
   4  10  -8    0.33    0.14
   4 -10  -8    0.49    0.15
   4 -10  -8    0.50    0.15
  -4 -10   8    0.57    0.16
   4  10  -7   -0.06    0.10
   4  10  -7    0.01    0.08
  -4  10   7   -0.04    0.11
   4 -10  -7    0.20    0.13
  -4 -10   7   -0.09    0.09
   4 -10  -7   -0.22    0.12
   4  10  -6    3.29    0.26
  -4  10   6    2.43    0.21
   4  10  -6    2.78    0.21
   4 -10  -6    3.08    0.25
  -4 -10   6    2.57    0.22
   4 -10  -6    2.67    0.23
   4  10  -5    1.16    0.17
   4  10  -5    1.56    0.14
  -4  10   5    1.37    0.15
  -4  10   5    1.64    0.16
   4  10  -5    1.61    0.16
   4 -10  -5    1.53    0.18
  -4 -10   5    1.67    0.17
   4 -10  -5    1.43    0.18
  -4  10   4    1.13    0.15
  -4  10   4    1.28    0.14
   4  10  -4    1.19    0.15
   4  10  -4    1.31    0.13
  -4 -10   4    1.40    0.17
   4 -10  -4    1.33    0.16
   4 -10  -4    1.60    0.18
  -4 -10   4    1.41    0.14
  -4  10   3    1.16    0.13
   4  10  -3    1.42    0.13
   4  10  -3    1.23    0.15
  -4  10   3    1.16    0.15
   4 -10  -3    1.71    0.17
   4 -10  -3    1.61    0.17
  -4 -10   3    1.38    0.12
  -4 -10   3    1.38    0.16
   4  10  -2    5.40    0.24
  -4  10   2    5.44    0.29
  -4  10   2    5.11    0.22
   4  10  -2    5.51    0.28
  -4 -10   2    5.55    0.29
   4 -10  -2    5.14    0.27
   4 -10  -2    5.23    0.30
   4  10  -1    0.83    0.13
  -4  10   1    0.80    0.14
   4  10  -1    0.82    0.12
  -4  10   1    0.66    0.08
  -4 -10   1    0.84    0.14
   4 -10  -1    1.02    0.13
   4 -10  -1    0.98    0.17
  -4  10   0   11.70    0.46
   4  10   0   12.32    0.44
   4  10   0   12.40    0.42
  -4 -10   0   11.70    0.46
   4 -10   0   12.61    0.43
   4 -10   0   12.55    0.49
   4  10   1    0.56    0.12
  -4  10  -1    0.90    0.14
   4  10   1    0.49    0.13
  -4  10  -1    0.69    0.13
   4 -10   1    0.71    0.18
  -4 -10  -1    0.81    0.16
   4  10   2    1.84    0.17
  -4  10  -2    1.75    0.17
  -4  10  -2    1.84    0.19
   4  10   2    1.85    0.19
  -4 -10  -2    1.95    0.22
   4 -10   2    2.05    0.24
   4  10   3    1.42    0.18
   4  10   3    1.29    0.16
  -4  10  -3    1.22    0.17
  -4  10  -3    1.26    0.17
  -4 -10  -3    1.17    0.20
   4 -10   3    1.27    0.22
  -4  10  -4    0.92    0.17
  -4  10  -4    1.01    0.17
   4  10   4    0.88    0.18
   4 -10   4    1.25    0.22
  -4 -10  -4    1.00    0.20
  -4 -10  -4    0.67    0.15
  -4  10  -5    2.81    0.24
  -4  10  -5    2.95    0.24
   4  10   5    3.03    0.26
   4 -10   5    2.54    0.29
  -4 -10  -5    3.46    0.30
   4  10   6   17.43    0.64
  -4  10  -6   17.04    0.63
  -4  10  -6   17.99    0.65
  -4 -10  -6   18.20    0.71
   4 -10   6   17.87    0.73
  -4  10  -7    5.47    0.36
   4  10   7    4.40    0.35
   4 -10   7    5.34    0.42
  -4 -10  -7    5.82    0.41
  -4  10  -8    1.33    0.23
   4  10   8    1.15    0.24
  -4 -10  -8    1.33    0.25
   4 -10   8    1.61    0.27
  -4  10  -9    0.60    0.18
   4  10   9    0.16    0.19
   4 -10   9    0.12    0.19
  -4 -10  -9    0.48    0.20
   4 -11 -12    0.44    0.19
  -4  11  11    0.30    0.16
   4  11 -11    0.51    0.17
   4 -11 -11    0.23    0.15
  -4 -11  11    0.38    0.18
   4  11 -10    1.60    0.23
  -4  11  10    1.60    0.24
  -4 -11  10    1.66    0.25
   4 -11 -10    1.50    0.23
  -4  11   9    2.81    0.27
   4  11  -9    3.01    0.27
  -4 -11   9    2.44    0.27
   4 -11  -9    3.09    0.28
  -4  11   8   10.17    0.46
   4  11  -8    9.17    0.44
   4 -11  -8   10.31    0.48
  -4 -11   8    9.02    0.47
  -4  11   7    9.86    0.43
   4  11  -7    9.47    0.43
   4  11  -7    9.35    0.40
  -4 -11   7    9.82    0.45
   4 -11  -7    9.89    0.45
   4 -11  -7   10.39    0.43
   4  11  -6    0.00    0.09
   4  11  -6    0.17    0.12
  -4  11   6   -0.08    0.11
  -4 -11   6    0.11    0.11
   4 -11  -6    0.13    0.13
   4 -11  -6    0.30    0.13
   4  11  -5    7.99    0.36
  -4  11   5    8.09    0.35
  -4  11   5    8.07    0.36
   4  11  -5    8.47    0.39
   4 -11  -5    8.26    0.39
  -4 -11   5    8.26    0.36
   4 -11  -5    9.33    0.39
   4  11  -4   14.55    0.51
  -4  11   4   15.00    0.48
  -4  11   4   14.40    0.50
   4  11  -4   14.18    0.43
   4 -11  -4   14.76    0.52
  -4 -11   4   13.95    0.48
  -4 -11   4   13.44    0.52
   4 -11  -4   14.64    0.53
   4  11  -3    9.22    0.39
   4  11  -3    9.13    0.34
  -4  11   3   10.37    0.41
  -4  11   3    9.85    0.35
  -4 -11   3    9.17    0.41
   4 -11  -3    9.79    0.40
   4 -11  -3   10.00    0.41
   4  11  -2   31.68    0.81
   4  11  -2   31.00    0.89
  -4  11   2   30.40    0.89
  -4  11   2   31.62    0.79
   4 -11  -2   33.71    0.92
  -4 -11   2   31.11    0.91
   4 -11  -2   31.69    0.88
   4  11  -1    2.49    0.20
   4  11  -1    2.55    0.21
  -4  11   1    2.52    0.21
   4 -11  -1    2.70    0.21
   4 -11  -1    2.74    0.24
  -4 -11   1    2.50    0.22
   4  11   0    0.30    0.12
  -4  11   0    0.40    0.12
   4  11   0    0.17    0.11
   4 -11   0    0.34    0.11
   4 -11   0    0.30    0.16
  -4 -11   0    0.32    0.14
   4  11   1    0.91    0.14
  -4  11  -1    0.67    0.14
   4  11   1    0.96    0.15
   4 -11   1    1.02    0.15
   4 -11   1    0.85    0.20
  -4 -11  -1    0.95    0.17
   4  11   2    1.58    0.17
  -4  11  -2    1.61    0.18
  -4  11  -2    1.54    0.17
   4  11   2    1.30    0.18
  -4 -11  -2    1.37    0.20
   4 -11   2    1.79    0.25
  -4  11  -3    0.80    0.16
  -4  11  -3    0.80    0.16
   4  11   3    0.80    0.17
   4  11   3    0.87    0.14
   4 -11   3    1.19    0.22
  -4 -11  -3    0.80    0.19
  -4  11  -4    0.88    0.17
   4  11   4    0.80    0.15
  -4  11  -4    0.82    0.16
   4  11   4    1.01    0.17
   4 -11   4    0.66    0.20
  -4 -11  -4    0.89    0.19
   4  11   5    1.56    0.21
  -4  11  -5    1.47    0.19
  -4  11  -5    1.52    0.20
  -4 -11  -5    1.67    0.25
   4 -11   5    1.83    0.26
   4  11   6    0.10    0.15
  -4  11  -6    0.21    0.13
  -4  11  -6    0.13    0.12
   4 -11   6    0.19    0.19
  -4 -11  -6    0.15    0.18
   4  11   7    1.25    0.24
  -4  11  -7    1.12    0.20
   4 -11   7    1.26    0.27
  -4 -11  -7    1.32    0.26
   4  11   8   -0.09    0.17
  -4  11  -8    0.27    0.17
  -4 -11  -8    0.18    0.18
   4 -11   8    0.04    0.18
  -4  11  -9    0.74    0.20
  -4  12  11    0.28    0.20
   4  12 -11    0.50    0.17
   4 -12 -11    0.64    0.19
  -4 -12  11    0.39    0.18
   4  12 -10    1.04    0.20
  -4  12  10    0.86    0.20
  -4 -12  10    0.95    0.23
   4 -12 -10    1.22    0.23
  -4  12   9    1.89    0.24
   4  12  -9    1.62    0.22
  -4 -12   9    1.88    0.25
   4 -12  -9    1.41    0.23
  -4  12   8    0.67    0.18
   4  12  -8    0.74    0.17
   4 -12  -8    0.47    0.16
  -4 -12   8    0.56    0.16
  -4  12   7    4.54    0.30
   4  12  -7    4.60    0.30
   4  12  -7    4.43    0.28
   4 -12  -7    4.52    0.32
  -4 -12   7    4.34    0.31
  -4  12   6    1.18    0.17
   4  12  -6    1.40    0.17
   4  12  -6    1.23    0.18
   4 -12  -6    1.33    0.18
   4 -12  -6    1.14    0.19
  -4 -12   6    1.40    0.17
   4  12  -5    3.53    0.26
  -4  12   5    3.41    0.25
  -4  12   5    3.79    0.25
   4 -12  -5    4.00    0.29
   4 -12  -5    4.48    0.29
  -4 -12   5    3.72    0.29
  -4 -12   5    3.69    0.24
   4  12  -4    0.01    0.10
  -4  12   4   -0.11    0.08
  -4  12   4    0.01    0.10
   4 -12  -4   -0.03    0.11
   4 -12  -4    0.28    0.12
  -4 -12   4    0.01    0.11
   4  12  -3   13.03    0.49
  -4  12   3   14.05    0.44
  -4  12   3   12.87    0.49
   4 -12  -3   13.92    0.52
   4 -12  -3   13.80    0.50
  -4 -12   3   13.09    0.52
  -4  12   2    0.16    0.11
   4  12  -2    0.18    0.12
   4  12  -2    0.02    0.10
   4 -12  -2    0.21    0.12
   4 -12  -2    0.31    0.15
  -4 -12   2    0.14    0.13
   4  12  -1    1.73    0.18
   4  12  -1    2.03    0.18
  -4  12   1    1.94    0.20
   4 -12  -1    2.16    0.19
  -4 -12   1    2.03    0.21
   4 -12  -1    2.39    0.24
   4  12   0    0.27    0.13
   4  12   0    0.15    0.12
  -4  12   0    0.42    0.13
  -4 -12   0    0.15    0.14
   4 -12   0    0.42    0.18
   4 -12   0    0.19    0.11
   4  12   1    8.46    0.36
   4  12   1    8.29    0.38
  -4  12  -1    8.28    0.39
   4 -12   1    8.50    0.45
  -4 -12  -1    7.73    0.40
   4 -12   1    8.18    0.37
  -4  12  -2    2.37    0.22
   4  12   2    1.87    0.21
  -4  12  -2    2.49    0.22
   4  12   2    2.30    0.21
   4 -12   2    2.30    0.27
  -4 -12  -2    2.17    0.25
  -4  12  -3    1.80    0.20
   4  12   3    1.36    0.19
   4  12   3    1.76    0.19
  -4  12  -3    1.67    0.20
  -4 -12  -3    1.70    0.23
   4 -12   3    1.99    0.26
  -4  12  -4    2.77    0.24
   4  12   4    2.62    0.24
   4  12   4    2.59    0.22
  -4  12  -4    3.15    0.26
  -4 -12  -4    2.59    0.28
   4 -12   4    2.87    0.30
  -4  12  -5    1.79    0.21
   4  12   5    1.56    0.22
  -4  12  -5    1.49    0.21
   4 -12   5    1.26    0.25
  -4 -12  -5    1.25    0.24
  -4  12  -6    5.03    0.34
   4  12   6    4.97    0.35
  -4  12  -6    5.33    0.34
   4 -12   6    5.05    0.43
  -4 -12  -6    5.19    0.39
  -4  12  -7    0.60    0.18
   4  12   7    0.48    0.18
   4 -12   7    0.46    0.23
  -4 -12  -7    0.72    0.23
  -4  12  -8   -0.09    0.13
   4  12   8    0.00    0.16
  -4 -12  -8    0.15    0.18
   4 -12   8   -0.05    0.19
  -4 -13  11   -0.11    0.16
   4 -13 -11    0.15    0.15
  -4  13  10    0.17    0.15
   4  13 -10    0.20    0.12
   4 -13 -10    0.11    0.14
  -4 -13  10    0.03    0.14
   4  13  -9    0.20    0.14
  -4  13   9    0.13    0.16
  -4 -13   9    0.07    0.12
   4 -13  -9    0.21    0.15
  -4  13   8   -0.12    0.13
   4  13  -8    0.18    0.13
  -4 -13   8    0.01    0.11
   4 -13  -8   -0.45    0.11
   4  13  -7    0.04    0.10
  -4  13   7    0.07    0.12
   4  13  -7   -0.17    0.11
  -4 -13   7    0.08    0.12
   4 -13  -7   -0.11    0.12
   4  13  -6    1.00    0.16
   4  13  -6    1.32    0.19
  -4  13   6    0.77    0.16
   4 -13  -6    1.04    0.19
  -4 -13   6    0.90    0.16
   4  13  -5    4.02    0.28
  -4  13   5    4.17    0.27
  -4  13   5    4.14    0.27
   4 -13  -5    4.38    0.28
  -4 -13   5    3.74    0.30
   4 -13  -5    3.45    0.29
   4  13  -4   28.73    0.85
  -4  13   4   27.08    0.83
  -4  13   4   27.16    0.77
  -4 -13   4   27.20    0.87
   4 -13  -4   27.48    0.86
   4 -13  -4   28.78    0.84
  -4  13   3    5.36    0.26
  -4  13   3    4.45    0.29
   4  13  -3    4.55    0.30
   4 -13  -3    4.89    0.32
  -4 -13   3    4.52    0.31
   4 -13  -3    5.49    0.32
   4  13  -2   32.10    0.92
   4  13  -2   31.11    0.82
  -4  13   2   31.09    0.92
   4 -13  -2   31.90    0.92
  -4 -13   2   30.30    0.94
   4 -13  -2   31.80    0.93
   4  13  -1   23.14    0.74
   4  13  -1   25.45    0.68
  -4  13   1   22.83    0.75
   4 -13  -1   22.90    0.73
   4 -13  -1   23.32    0.76
  -4 -13   1   22.95    0.78
  -4  13   0    2.76    0.24
   4  13   0    2.96    0.24
   4  13   0    3.10    0.26
   4 -13   0    3.35    0.29
   4 -13   0    3.05    0.24
  -4 -13   0    2.88    0.26
   4  13   1   -0.01    0.13
   4  13   1    0.15    0.12
  -4  13  -1    0.11    0.12
  -4 -13  -1    0.25    0.15
   4 -13   1    0.34    0.19
   4 -13   1    0.20    0.12
   4  13   2   19.35    0.62
   4  13   2   19.33    0.65
  -4  13  -2   19.97    0.68
   4 -13   2   19.33    0.73
  -4 -13  -2   18.78    0.71
   4 -13   2   19.16    0.66
   4  13   3    0.41    0.15
  -4  13  -3    0.56    0.15
  -4  13  -3    0.51    0.15
   4  13   3    0.45    0.14
  -4 -13  -3    0.52    0.18
   4 -13   3    0.63    0.20
  -4  13  -4   20.46    0.71
  -4  13  -4   20.09    0.70
   4  13   4   21.41    0.68
   4  13   4   20.84    0.69
   4 -13   4   19.78    0.80
  -4 -13  -4   20.29    0.77
  -4  13  -5   11.04    0.50
   4  13   5   11.26    0.50
  -4  13  -5   11.29    0.51
   4 -13   5   10.70    0.58
  -4 -13  -5   10.61    0.54
  -4  13  -6    1.64    0.23
   4  13   6    1.91    0.24
  -4  13  -6    1.77    0.22
   4 -13   6    1.86    0.30
  -4 -13  -6    1.66    0.27
   4  13   7    0.34    0.19
  -4  13  -7    0.68    0.18
  -4 -13  -7    0.63    0.22
   4 -13   7    0.86    0.27
  -4  13  -8    0.01    0.14
   4  13   8    0.35    0.18
   4 -13   8   -0.12    0.21
  -4 -13  -8    0.56    0.21
  -4  14  10    2.00    0.26
   4  14 -10    1.60    0.24
   4 -14 -10    2.08    0.27
  -4 -14  10    1.74    0.27
   4  14  -9    0.12    0.13
  -4  14   9    0.12    0.17
   4 -14  -9    0.32    0.16
  -4 -14   9   -0.11    0.13
  -4  14   8    0.28    0.15
   4  14  -8    0.02    0.12
   4 -14  -8    0.31    0.16
  -4 -14   8    0.02    0.13
   4  14  -7    6.86    0.36
  -4  14   7    6.73    0.38
   4  14  -7    6.57    0.38
   4 -14  -7    7.20    0.41
  -4  14   6    0.52    0.15
   4  14  -6    0.56    0.14
   4 -14  -6    0.34    0.16
  -4 -14   6    0.61    0.17
  -4  14   5    7.25    0.35
  -4  14   5    7.62    0.37
   4  14  -5    7.20    0.37
   4 -14  -5    7.33    0.40
  -4 -14   5    6.88    0.40
  -4  14   4    8.82    0.42
  -4  14   4    9.42    0.38
   4  14  -4    9.03    0.42
  -4 -14   4    9.50    0.46
   4 -14  -4    8.92    0.44
   4 -14  -4   10.00    0.42
  -4  14   3    0.02    0.11
   4  14  -3   -0.05    0.11
   4 -14  -3   -0.09    0.13
  -4 -14   3   -0.05    0.12
   4 -14  -3    0.04    0.12
   4  14  -2   31.04    0.93
  -4  14   2   30.94    0.94
   4  14  -2   32.23    0.83
   4 -14  -2   31.00    0.94
   4 -14  -2   32.15    0.94
  -4 -14   2   30.99    0.97
   4  14  -1    3.36    0.24
   4  14  -1    2.76    0.25
  -4  14   1    3.78    0.28
   4 -14  -1    3.53    0.28
  -4 -14   1    3.15    0.28
   4 -14  -1    3.35    0.27
   4  14   0   25.53    0.80
   4  14   0   25.94    0.74
  -4  14   0   25.85    0.83
   4 -14   0   26.03    0.81
   4 -14   0   25.23    0.84
  -4 -14   0   24.49    0.84
   4  14   1   18.88    0.60
  -4  14  -1   18.81    0.67
   4  14   1   18.28    0.64
  -4 -14  -1   17.16    0.68
   4 -14   1   19.42    0.72
   4 -14   1   18.21    0.65
   4  14   2    0.72    0.17
   4  14   2    0.65    0.16
  -4  14  -2    0.43    0.15
   4 -14   2    0.58    0.20
   4 -14   2    0.67    0.15
  -4 -14  -2    0.67    0.19
  -4  14  -3    0.71    0.17
   4  14   3    0.69    0.15
  -4  14  -3    0.98    0.18
   4  14   3    0.72    0.17
  -4 -14  -3    0.96    0.21
   4 -14   3    0.49    0.21
  -4  14  -4    0.80    0.17
  -4  14  -4    0.96    0.19
   4  14   4    0.66    0.18
   4  14   4    0.76    0.15
   4 -14   4    0.69    0.23
  -4 -14  -4    0.93    0.23
  -4  14  -5    1.00    0.19
  -4  14  -5    0.81    0.19
   4  14   5    0.95    0.20
   4 -14   5    0.99    0.25
  -4 -14  -5    0.92    0.24
   4  14   6    2.01    0.27
  -4  14  -6    2.56    0.26
  -4  14  -6    2.71    0.28
   4 -14   6    3.02    0.36
  -4 -14  -6    3.11    0.34
  -4  14  -7    0.09    0.15
   4  14   7    0.12    0.15
   4 -14   7   -0.22    0.20
  -4 -14  -7    0.09    0.20
  -4  14  -8    0.28    0.18
   4 -15 -10    0.24    0.18
  -4 -15  10    0.00    0.15
   4  15  -9    2.16    0.25
  -4  15   9    1.76    0.26
  -4 -15   9    1.90    0.27
   4 -15  -9    1.34    0.24
   4  15  -8    0.02    0.12
  -4  15   8   -0.13    0.13
   4 -15  -8    0.11    0.15
  -4  15   7    0.03    0.15
   4  15  -7    0.03    0.12
   4  15  -7    0.05    0.14
   4 -15  -7    0.29    0.16
   4  15  -6    0.24    0.13
  -4  15   6    0.12    0.14
   4 -15  -6    0.13    0.14
  -4 -15   6    0.19    0.14
   4  15  -5    0.10    0.11
  -4  15   5    0.00    0.11
  -4  15   5    0.01    0.12
   4 -15  -5    0.01    0.12
  -4 -15   5    0.21    0.15
  -4  15   4    1.11    0.18
   4  15  -4    1.34    0.18
  -4 -15   4    1.47    0.22
   4 -15  -4    1.36    0.21
  -4  15   3    0.24    0.12
   4  15  -3   -0.01    0.10
   4 -15  -3    0.09    0.15
  -4 -15   3    0.18    0.15
   4  15  -2    0.27    0.13
  -4  15   2    0.42    0.14
   4 -15  -2    0.39    0.15
   4 -15  -2    0.35    0.15
  -4 -15   2    0.33    0.16
   4  15  -1   -0.07    0.10
  -4  15   1    0.02    0.12
   4  15  -1   -0.08    0.12
   4 -15  -1   -0.04    0.12
   4 -15  -1   -0.06    0.14
  -4 -15   1    0.02    0.13
   4  15   0    9.28    0.44
  -4  15   0    9.44    0.46
   4  15   0    9.49    0.39
   4 -15   0   10.60    0.49
  -4 -15   0    9.66    0.48
   4 -15   0    9.63    0.45
   4  15   1    2.44    0.23
  -4  15  -1    2.04    0.23
   4  15   1    2.35    0.22
   4 -15   1    1.79    0.26
  -4 -15  -1    1.94    0.26
   4 -15   1    2.40    0.23
   4  15   2    6.92    0.36
  -4  15  -2    7.08    0.40
   4  15   2    6.46    0.37
   4 -15   2    7.11    0.39
   4 -15   2    7.13    0.45
  -4 -15  -2    6.61    0.42
  -4  15  -3    0.12    0.13
   4  15   3    0.07    0.12
   4  15   3   -0.04    0.13
  -4 -15  -3   -0.19    0.14
   4 -15   3    0.05    0.11
   4 -15   3   -0.38    0.15
  -4  15  -4    0.92    0.20
   4  15   4    0.94    0.18
   4  15   4    0.71    0.19
  -4  15  -4    0.80    0.18
   4 -15   4    0.65    0.24
  -4 -15  -4    0.50    0.21
  -4  15  -5   -0.05    0.13
  -4  15  -5    0.04    0.13
   4  15   5   -0.09    0.14
   4 -15   5    0.00    0.20
  -4 -15  -5   -0.08    0.17
   4  15   6   -0.10    0.16
  -4  15  -6   -0.10    0.14
  -4  15  -6    0.19    0.13
   4 -15   6   -0.44    0.18
  -4 -15  -6   -0.23    0.17
   4  15   7    0.41    0.21
  -4  15  -7    0.50    0.17
  -4 -15  -7    0.75    0.23
   4 -15   7    0.09    0.23
  -4  16   9   -0.15    0.15
   4  16  -9    0.05    0.14
   4 -16  -9    0.22    0.15
  -4  16   8    0.36    0.18
   4  16  -8    1.05    0.21
   4 -16  -8    0.80    0.20
  -4  16   7    0.99    0.21
   4  16  -7    1.61    0.21
   4 -16  -7    1.29    0.23
  -4 -16   7    1.80    0.26
   4  16  -6    3.04    0.26
  -4  16   6    3.18    0.27
  -4 -16   6    3.44    0.32
   4 -16  -6    3.42    0.31
  -4  16   5    0.06    0.13
   4  16  -5    0.11    0.13
   4 -16  -5    0.04    0.14
  -4 -16   5    0.11    0.14
  -4  16   4    0.34    0.14
   4  16  -4    0.31    0.13
  -4 -16   4    0.26    0.15
   4 -16  -4    0.32    0.15
  -4  16   3    5.91    0.35
   4  16  -3    6.66    0.38
   4 -16  -3    5.50    0.37
  -4 -16   3    5.58    0.38
   4  16  -2    1.99    0.22
  -4  16   2    2.26    0.23
   4 -16  -2    2.08    0.24
  -4 -16   2    1.96    0.24
   4  16  -1    4.59    0.32
  -4  16   1    4.76    0.32
   4 -16  -1    4.88    0.33
  -4 -16   1    4.65    0.34
   4 -16  -1    4.56    0.35
  -4  16   0    1.39    0.21
   4  16   0    1.36    0.18
   4  16   0    1.33    0.20
   4 -16   0    1.33    0.23
   4 -16   0    1.07    0.19
  -4 -16   0    0.94    0.21
   4  16   1    0.06    0.13
  -4  16  -1   -0.04    0.12
   4  16   1    0.13    0.14
  -4 -16  -1   -0.15    0.15
   4 -16   1    0.07    0.18
   4 -16   1    0.16    0.12
   4  16   2    0.07    0.13
   4  16   2    0.20    0.15
  -4  16  -2    0.08    0.12
   4 -16   2    0.45    0.16
   4 -16   2   -0.12    0.19
  -4 -16  -2    0.28    0.17
   4  16   3    2.01    0.23
   4  16   3    1.94    0.23
  -4  16  -3    1.94    0.24
   4 -16   3    2.34    0.25
  -4 -16  -3    1.85    0.28
   4 -16   3    1.80    0.30
   4  16   4   -0.07    0.14
  -4  16  -4    0.17    0.13
   4  16   4   -0.01    0.13
   4 -16   4    0.10    0.12
   4 -16   4   -0.27    0.19
  -4 -16  -4    0.13    0.19
  -4  16  -5    6.92    0.41
  -4  16  -5    7.86    0.44
   4  16   5    5.84    0.39
   4 -16   5    6.84    0.53
  -4 -16  -5    7.08    0.49
  -4  16  -6    0.15    0.13
  -4  16  -6    0.16    0.16
   4  16   6    0.26    0.17
  -4 -16  -6   -0.05    0.18
   4 -16   6   -0.20    0.21
  -4  16  -7    1.12    0.23
  -4  17   9    0.66    0.21
   4 -17  -9    0.42    0.20
  -4  17   8   -0.26    0.13
  -4 -17   8    0.23    0.17
   4 -17  -8    0.20    0.17
  -4  17   7    6.71    0.41
   4  17  -7    7.52    0.42
  -4 -17   7    6.69    0.45
   4 -17  -7    7.83    0.46
   4  17  -6    0.87    0.18
  -4 -17   6    0.43    0.18
   4 -17  -6    0.71    0.21
   4  17  -5    1.82    0.23
  -4  17   5    2.02    0.24
  -4 -17   5    1.82    0.26
   4 -17  -5    1.96    0.25
  -4  17   4    0.21    0.15
   4  17  -4    0.14    0.13
  -4 -17   4   -0.24    0.13
   4 -17  -4    0.22    0.15
   4  17  -3    0.80    0.18
  -4  17   3    0.67    0.17
   4 -17  -3    0.70    0.19
  -4 -17   3    0.59    0.19
   4  17  -2    3.38    0.29
  -4  17   2    3.86    0.31
  -4 -17   2    3.77    0.33
   4 -17  -2    4.04    0.32
  -4  17   1    0.48    0.16
   4  17  -1    0.49    0.17
  -4 -17   1    0.03    0.15
   4 -17  -1    0.15    0.14
  -4  17   0    3.83    0.30
   4  17   0    4.54    0.32
   4 -17   0    3.73    0.31
  -4 -17   0    3.41    0.32
   4 -17   0    4.66    0.36
  -4  17  -1    1.37    0.20
   4  17   1    1.17    0.21
   4  17   1    1.33    0.19
   4 -17   1    1.26    0.21
   4 -17   1    1.57    0.27
  -4 -17  -1    1.05    0.23
  -4  17  -2   -0.05    0.10
   4  17   2   -0.03    0.14
   4  17   2   -0.02    0.14
   4 -17   2   -0.20    0.18
  -4 -17  -2    0.03    0.15
   4 -17   2   -0.13    0.11
   4  17   3    0.04    0.13
  -4  17  -3   -0.01    0.11
   4  17   3    0.04    0.15
   4 -17   3   -0.08    0.10
  -4 -17  -3    0.14    0.18
   4 -17   3   -0.10    0.19
   4  17   4    0.06    0.14
   4  17   4    0.13    0.16
  -4  17  -4    0.19    0.14
   4 -17   4   -0.21    0.21
   4 -17   4    0.17    0.14
  -4 -17  -4    0.47    0.22
  -4  17  -5    1.06    0.22
   4  17   5    0.76    0.21
  -4  17  -5    1.12    0.20
  -4 -17  -5    0.75    0.25
   4 -17   5    0.77    0.29
  -4  17  -6    2.70    0.31
  -4  17  -6    2.08    0.25
   4 -17   6    2.59    0.40
  -4  18   8    0.04    0.17
   4 -18  -8    0.03    0.15
   4  18  -7    1.46    0.21
  -4 -18   7    1.43    0.27
   4 -18  -7    1.15    0.24
   4  18  -6    4.17    0.32
  -4 -18   6    3.61    0.35
   4 -18  -6    3.91    0.35
   4  18  -5    1.63    0.23
  -4 -18   5    1.62    0.26
   4 -18  -5    2.05    0.27
  -4  18   4    1.72    0.22
   4  18  -4    1.32    0.21
  -4 -18   4    1.87    0.27
   4 -18  -4    1.58    0.24
  -4  18   3   -0.09    0.14
   4  18  -3   -0.26    0.10
   4 -18  -3   -0.22    0.13
  -4 -18   3    0.00    0.15
  -4  18   2    1.11    0.20
   4  18  -2    0.70    0.19
  -4 -18   2    0.76    0.21
   4 -18  -2    0.84    0.20
  -4  18   1    0.67    0.18
   4  18  -1    1.09    0.21
   4 -18  -1    1.04    0.21
  -4 -18   1    0.95    0.21
   4  18   0    0.07    0.14
  -4  18   0    0.04    0.14
  -4 -18   0    0.18    0.17
   4 -18   0    0.00    0.12
  -4  18  -1    1.97    0.25
   4  18   1    2.10    0.25
   4 -18   1    2.31    0.26
  -4 -18  -1    1.91    0.28
  -4  18  -2    0.29    0.14
   4  18   2    0.29    0.15
   4  18   2    0.09    0.15
   4 -18   2   -0.10    0.19
   4 -18   2    0.00    0.12
  -4 -18  -2    0.31    0.19
  -4  18  -3    0.16    0.12
   4  18   3   -0.22    0.14
   4  18   3    0.23    0.15
  -4 -18  -3    0.13    0.17
   4 -18   3   -0.04    0.12
   4 -18   3    0.19    0.22
   4  18   4    0.16    0.17
  -4  18  -4    0.10    0.13
   4 -18   4   -0.25    0.21
   4 -18   4    0.25    0.15
  -4 -18  -4    0.26    0.20
  -4  18  -5    0.18    0.13
   4  18   5   -0.07    0.17
   4 -18   5    0.18    0.13
   4 -18   5   -0.39    0.23
   4  19  -7   -0.18    0.11
   4 -19  -7    0.13    0.17
   4  19  -6    3.37    0.31
   4 -19  -6    3.72    0.34
  -4 -19   6    3.35    0.36
   4  19  -5    0.10    0.14
   4 -19  -5   -0.15    0.15
  -4 -19   5    0.21    0.18
   4  19  -4    2.01    0.24
  -4  19   4    2.30    0.26
  -4 -19   4    1.95    0.29
   4 -19  -4    2.19    0.28
   4  19  -3    1.41    0.22
  -4  19   3    0.83    0.20
  -4 -19   3    1.42    0.26
   4 -19  -3    1.16    0.23
  -4  19   2   -0.05    0.12
   4  19  -2   -0.15    0.13
   4 -19  -2   -0.35    0.13
  -4 -19   2   -0.06    0.15
  -4  19   1    3.02    0.30
   4  19  -1    3.04    0.30
  -4 -19   1    3.36    0.34
   4 -19  -1    3.00    0.30
  -4  19   0    0.14    0.15
   4  19   0   -0.04    0.14
  -4 -19   0    0.31    0.20
   4 -19   0   -0.05    0.13
   4  19   1    0.15    0.15
  -4  19  -1    0.32    0.15
   4 -19   1    0.02    0.13
  -4 -19  -1    0.12    0.19
  -4  19  -2    0.16    0.13
   4  19   2    0.05    0.14
   4 -19   2    0.24    0.15
  -4 -19  -2    0.21    0.22
  -4  19  -3    5.50    0.37
   4  19   3    4.72    0.35
   4  19   3    4.55    0.36
   4 -19   3    4.42    0.36
  -4 -19  -3    4.44    0.41
  -4  19  -4    1.40    0.23
   4  19   4    1.08    0.23
   4 -19   4    1.46    0.24
   4 -19   4    1.71    0.34
   4 -19   5   -0.03    0.27
   4 -20  -6    0.50    0.22
   4  20  -5    1.09    0.21
   4 -20  -5    0.36    0.20
  -4 -20   5    0.44    0.22
  -4  20   4    0.06    0.13
   4  20  -4    0.02    0.13
   4 -20  -4    0.06    0.16
  -4 -20   4   -0.22    0.15
   4  20  -3    0.55    0.17
  -4  20   3    0.51    0.18
   4 -20  -3    0.55    0.20
  -4 -20   3    0.21    0.19
  -4  20   2    1.45    0.24
   4  20  -2    1.59    0.25
   4 -20  -2    1.66    0.27
  -4 -20   2    1.46    0.28
  -4  20   1    0.56    0.18
   4  20  -1    0.62    0.20
   4 -20  -1    0.99    0.22
  -4 -20   1    0.65    0.23
  -4  20   0    1.02    0.21
   4  20   0    0.67    0.20
  -4 -20   0    0.86    0.25
   4 -20   0    0.99    0.22
  -4  20  -1    0.36    0.16
   4  20   1    0.26    0.16
  -4 -20  -1    0.27    0.19
   4 -20   1    0.31    0.14
   4  20   2   -0.35    0.13
  -4  20  -2    0.20    0.14
  -4 -20  -2    0.25    0.21
   4 -20   2    0.09    0.16
   4  20   3    7.67    0.45
   4 -20   3    5.80    0.42
   4  20   4    1.58    0.25
   4 -21  -5   -0.05    0.18
  -4  21   4   -0.20    0.13
   4 -21  -4    0.12    0.16
  -4  21   3    5.33    0.39
   4 -21  -3    5.05    0.40
  -4  21   2    1.05    0.22
  -4 -21   2    0.58    0.23
   4 -21  -2    1.15    0.24
   4  21  -1    0.61    0.21
  -4  21   1    0.56    0.19
   4 -21  -1    0.88    0.22
  -4 -21   1    0.67    0.25
   4  21   0   -0.08    0.15
  -4 -21   0    0.11    0.20
   4 -21   0    0.01    0.15
   4  21   1    0.62    0.21
   4 -21   1    0.57    0.19
   4 -21   2    3.49    0.35
   5   0 -13   -0.20    0.19
  -5   0  13   -0.07    0.14
   5   0 -13    0.03    0.14
   5   0 -12    2.79    0.32
   5   0 -12    3.05    0.28
  -5   0  12    2.93    0.28
  -5   0  11   -0.08    0.13
   5   0 -11    0.02    0.13
   5   0 -11   -0.19    0.15
   5   0 -10    0.31    0.14
  -5   0  10    0.35    0.14
   5   0 -10    0.47    0.17
   5   0  -9   -0.17    0.10
  -5   0   9    0.07    0.12
   5   0  -9   -0.09    0.13
   5   0  -8    4.30    0.26
  -5   0   8    4.25    0.26
   5   0  -8    4.48    0.29
   5   0  -7    0.06    0.09
  -5   0   7   -0.03    0.08
  -5   0   7    0.04    0.09
   5   0  -7   -0.03    0.10
  -5   0   6    3.79    0.21
   5   0  -6    3.69    0.24
  -5   0   6    3.41    0.16
  -5   0   6    3.49    0.22
   5   0  -6    4.03    0.21
   5   0  -5    0.01    0.08
   5   0  -5   -0.02    0.06
  -5   0   5    0.04    0.05
  -5   0   5    0.01    0.07
  -5   0   5    0.08    0.07
   5   0  -4  108.34    2.42
  -5   0   4  106.67    2.44
   5   0  -4  110.38    2.59
   5   0  -4  110.16    2.40
   5   0  -2  109.26    2.51
  -5   0   2  105.69    2.41
   5   0  -2  105.43    2.33
  -5   0   1   -0.07    0.06
   5   0  -1   -0.12    0.05
   5   0  -1    0.28    0.09
  -5   0   0   20.29    0.58
  -5   0   0   20.25    0.51
   5   0   0   19.97    0.52
   5   0   0   19.98    0.57
   5   0   1    0.03    0.08
  -5   0  -1    0.03    0.06
   5   0   1   -0.06    0.10
  -5   0  -1    0.02    0.07
  -5   0  -2    6.08    0.29
  -5   0  -2    6.19    0.26
   5   0   2    5.97    0.25
   5   0   2    5.36    0.28
  -5   0  -3   -0.02    0.08
  -5   0  -3    0.03    0.09
   5   0   3   -0.07    0.08
   5   0   3    0.03    0.10
  -5   0  -4    3.43    0.23
   5   0   4    3.90    0.25
  -5   0  -4    3.68    0.24
   5   0   4    3.92    0.24
   5   0   5   -0.03    0.11
  -5   0  -5    0.17    0.12
   5   0   5    0.23    0.12
  -5   0  -5    0.07    0.09
  -5   0  -6    2.13    0.22
   5   0   6    1.76    0.19
   5   0   6    2.16    0.22
   5   0   7    0.10    0.13
  -5   0  -7   -0.08    0.11
   5   0   7    0.13    0.13
   5   0   8    0.02    0.14
  -5   0  -8    0.01    0.13
   5   0   9   -0.20    0.13
  -5   0  -9    0.08    0.14
  -5   0 -10    0.21    0.17
  -5   1  14    1.07    0.24
   5   1 -13    2.20    0.27
  -5   1  13    1.60    0.24
   5  -1 -13    2.04    0.26
   5  -1 -13    2.00    0.30
  -5  -1  13    2.25    0.31
  -5   1  12    0.17    0.14
   5   1 -12    0.75    0.16
   5   1 -12    0.36    0.20
   5  -1 -12    0.37    0.19
   5  -1 -12    0.34    0.16
  -5  -1  12    0.29    0.16
   5   1 -11    9.47    0.46
  -5   1  11    9.50    0.46
   5   1 -11    8.87    0.48
   5  -1 -11    9.15    0.46
  -5  -1  11    9.79    0.45
   5  -1 -11    9.02    0.49
   5   1 -10    1.99    0.22
  -5   1  10    1.80    0.21
   5   1 -10    1.97    0.24
  -5  -1  10    1.98    0.21
   5  -1 -10    2.10    0.23
   5  -1 -10    1.82    0.24
   5   1  -9    1.90    0.23
   5   1  -9    2.14    0.21
  -5   1   9    1.98    0.21
   5  -1  -9    1.82    0.22
   5  -1  -9    2.09    0.21
  -5  -1   9    2.04    0.20
   5   1  -8   -0.03    0.10
   5   1  -8   -0.03    0.12
  -5   1   8    0.00    0.09
   5  -1  -8   -0.04    0.10
  -5  -1   8    0.07    0.10
  -5  -1   8   -0.03    0.09
   5  -1  -8    0.14    0.13
   5   1  -7    2.50    0.21
   5   1  -7    2.95    0.20
  -5   1   7    2.92    0.22
  -5   1   7    2.75    0.21
   5  -1  -7    2.16    0.21
   5  -1  -7    2.84    0.20
  -5  -1   7    2.83    0.20
  -5  -1   7    2.78    0.21
  -5   1   6    6.21    0.22
   5   1  -6    6.10    0.26
   5   1  -6    6.20    0.30
  -5   1   6    5.99    0.29
  -5   1   6    6.01    0.28
   5  -1  -6    5.97    0.29
  -5  -1   6    6.07    0.22
   5  -1  -6    6.00    0.26
  -5  -1   6    6.54    0.29
  -5  -1   6    6.46    0.28
  -5   1   5    0.81    0.09
   5   1  -5    0.93    0.10
   5   1  -5    0.60    0.12
  -5   1   5    0.74    0.12
  -5   1   5    0.66    0.11
  -5  -1   5    0.98    0.12
  -5  -1   5    0.86    0.09
   5  -1  -5    0.82    0.09
  -5  -1   5    0.91    0.11
   5  -1  -5    0.97    0.13
  -5   1   4   59.12    1.41
   5   1  -4   60.72    1.34
   5   1  -4   56.91    1.45
  -5   1   4   59.03    1.37
   5   1  -4   59.63    1.35
  -5   1   4   56.66    1.36
  -5  -1   4   56.63    1.36
   5  -1  -4   58.58    1.33
   5  -1  -4   58.13    1.46
   5   1  -3   63.01    1.43
   5   1  -3   65.48    1.42
  -5   1   3   62.43    1.47
   5   1  -3   63.93    1.54
  -5  -1   3   60.03    1.47
   5  -1  -3   63.68    1.55
   5  -1  -3   62.74    1.43
  -5   1   2   16.34    0.49
   5   1  -2   17.27    0.48
   5   1  -2   16.28    0.45
  -5  -1   2   16.13    0.48
   5  -1  -2   16.99    0.50
   5  -1  -2   16.85    0.45
  -5   1   1    1.26    0.12
   5   1  -1    1.32    0.11
   5   1  -1    1.38    0.12
  -5  -1   1    1.26    0.09
  -5  -1   1    1.36    0.12
   5  -1  -1    1.30    0.10
   5  -1  -1    1.18    0.13
   5   1   0   64.37    1.45
  -5   1   0   64.81    1.46
   5   1   0   63.91    1.55
  -5   1   0   66.03    1.53
   5  -1   0   63.33    1.58
   5  -1   0   64.49    1.44
  -5  -1   0   63.87    1.52
  -5  -1   0   64.35    1.47
  -5   1  -1   24.50    0.63
   5   1   1   24.04    0.68
   5   1   1   24.60    0.63
  -5   1  -1   24.53    0.68
   5  -1   1   23.87    0.62
  -5  -1  -1   24.69    0.64
  -5  -1  -1   24.79    0.68
   5  -1   1   24.89    0.70
   5   1   2  112.93    2.54
  -5   1  -2  116.20    2.65
  -5   1  -2  117.38    2.63
   5   1   2  114.80    2.73
   5  -1   2  117.34    2.52
  -5  -1  -2  113.79    2.63
  -5  -1  -2  115.03    2.64
   5  -1   2  115.45    2.76
  -5   1  -3    3.58    0.22
  -5   1  -3    3.54    0.21
   5   1   3    3.52    0.22
   5   1   3    3.87    0.23
  -5  -1  -3    3.66    0.23
   5  -1   3    3.69    0.21
   5  -1   3    3.65    0.25
  -5  -1  -3    3.54    0.22
  -5   1  -4    0.37    0.11
   5   1   4    0.28    0.12
   5   1   4    0.41    0.12
  -5   1  -4    0.40    0.11
   5  -1   4    0.16    0.12
   5  -1   4    0.42    0.11
  -5  -1  -4    0.30    0.12
  -5  -1  -4    0.19    0.10
  -5   1  -5    0.14    0.11
  -5   1  -5    0.01    0.09
   5   1   5    0.01    0.12
   5   1   5    0.15    0.11
   5  -1   5    0.34    0.14
   5  -1   5    0.12    0.11
  -5  -1  -5    0.10    0.10
  -5  -1  -5    0.19    0.12
   5   1   6   -0.05    0.11
  -5   1  -6    0.11    0.13
   5   1   6    0.12    0.13
  -5  -1  -6    0.09    0.12
   5  -1   6    0.30    0.15
   5  -1   6   -0.08    0.11
   5   1   7    4.15    0.31
   5   1   7    4.42    0.29
  -5   1  -7    3.76    0.30
  -5  -1  -7    4.08    0.31
   5  -1   7    3.88    0.31
   5   1   8    0.50    0.18
  -5   1  -8    0.19    0.15
   5   1   8    0.22    0.15
  -5  -1  -8    0.21    0.16
   5  -1   8    0.08    0.15
  -5   1  -9    0.76    0.19
   5  -1   9    0.52    0.20
  -5  -1  -9    0.33    0.17
  -5   1 -10   -0.26    0.15
  -5  -1 -10   -0.09    0.16
   5  -1  10    0.09    0.20
   5   2 -13    0.09    0.14
  -5   2  13    0.09    0.14
   5  -2 -13   -0.07    0.14
  -5  -2  13    0.30    0.17
   5  -2 -13   -0.04    0.19
   5   2 -12    3.88    0.36
   5   2 -12    3.78    0.31
  -5   2  12    3.39    0.30
  -5  -2  12    3.94    0.31
   5  -2 -12    3.32    0.30
   5  -2 -12    3.48    0.33
   5   2 -11    0.04    0.13
   5   2 -11    0.15    0.17
  -5   2  11    0.18    0.13
   5  -2 -11   -0.01    0.15
  -5  -2  11    0.36    0.14
   5  -2 -11    0.08    0.16
  -5   2  10    2.28    0.24
   5   2 -10    3.07    0.29
   5   2 -10    2.86    0.25
   5  -2 -10    2.35    0.26
  -5  -2  10    2.88    0.24
   5  -2 -10    2.75    0.25
  -5   2   9    3.32    0.26
   5   2  -9    3.00    0.27
   5   2  -9    3.35    0.26
   5  -2  -9    3.84    0.27
  -5  -2   9    3.36    0.25
   5  -2  -9    3.21    0.28
   5   2  -8   10.53    0.41
   5   2  -8   10.08    0.44
  -5   2   8   10.45    0.42
   5  -2  -8   10.78    0.41
  -5  -2   8    9.99    0.41
   5  -2  -8   10.10    0.45
  -5  -2   8   10.01    0.40
  -5   2   7    1.19    0.15
  -5   2   7    0.98    0.15
   5   2  -7    1.19    0.17
   5   2  -7    1.25    0.14
   5  -2  -7    1.29    0.16
  -5  -2   7    1.20    0.14
  -5  -2   7    1.14    0.14
   5  -2  -7    1.28    0.14
   5   2  -6    0.49    0.10
  -5   2   6    0.85    0.13
  -5   2   6    0.61    0.11
  -5   2   6    0.49    0.08
   5   2  -6    0.66    0.13
   5  -2  -6    0.68    0.13
   5  -2  -6    0.48    0.09
  -5  -2   6    0.74    0.12
  -5  -2   6    0.68    0.09
  -5  -2   6    0.61    0.11
  -5   2   5    2.06    0.17
  -5   2   5    2.20    0.17
   5   2  -5    1.93    0.16
   5   2  -5    2.35    0.15
  -5   2   5    2.10    0.14
   5  -2  -5    2.14    0.14
  -5  -2   5    2.08    0.14
   5  -2  -5    2.09    0.17
  -5  -2   5    2.10    0.17
  -5  -2   5    2.17    0.17
  -5   2   4   56.79    1.36
  -5   2   4   57.45    1.36
  -5   2   4   56.97    1.40
   5   2  -4   57.83    1.44
   5   2  -4   60.69    1.34
   5   2  -4   57.57    1.33
   5  -2  -4   59.73    1.46
   5  -2  -4   57.86    1.33
  -5  -2   4   56.24    1.36
  -5   2   3   64.91    1.51
   5   2  -3   64.39    1.56
   5   2  -3   65.12    1.46
   5   2  -3   66.74    1.45
   5  -2  -3   64.07    1.58
   5  -2  -3   61.19    1.45
  -5  -2   3   63.55    1.50
  -5   2   2   89.69    2.07
   5   2  -2   90.71    1.99
   5   2  -2   91.21    2.13
  -5  -2   2   88.40    2.06
   5  -2  -2   85.88    1.98
  -5  -2   2   91.13    2.01
   5  -2  -2   94.35    2.16
   5   2  -1   11.19    0.35
   5   2  -1   11.34    0.35
  -5   2   1   11.66    0.39
  -5  -2   1   11.58    0.38
   5  -2  -1   11.60    0.33
   5  -2  -1   11.20    0.38
  -5  -2   1   11.38    0.32
  -5   2   0   -0.07    0.04
  -5   2   0   -0.04    0.08
   5   2   0    0.01    0.07
   5   2   0    0.07    0.08
   5  -2   0   -0.04    0.06
   5  -2   0    0.06    0.10
  -5  -2   0   -0.03    0.07
  -5  -2   0   -0.04    0.06
   5   2   1    3.74    0.21
  -5   2  -1    3.78    0.18
  -5   2  -1    3.23    0.21
   5   2   1    3.57    0.20
   5  -2   1    3.20    0.23
  -5  -2  -1    3.50    0.19
   5  -2   1    3.56    0.18
  -5  -2  -1    3.43    0.21
  -5   2  -2    1.91    0.16
   5   2   2    2.61    0.18
  -5   2  -2    2.12    0.18
   5   2   2    2.61    0.19
   5  -2   2    2.51    0.22
  -5  -2  -2    2.39    0.18
   5  -2   2    2.37    0.16
  -5  -2  -2    2.16    0.17
  -5   2  -3    9.12    0.36
  -5   2  -3    8.78    0.35
   5   2   3    9.21    0.35
   5   2   3    9.30    0.35
   5  -2   3    9.18    0.32
   5  -2   3    9.41    0.39
  -5  -2  -3    8.99    0.35
  -5  -2  -3    9.32    0.36
  -5   2  -4   12.12    0.43
   5   2   4   11.73    0.43
   5   2   4   11.31    0.41
  -5   2  -4   10.96    0.43
  -5  -2  -4   11.90    0.45
   5  -2   4   11.44    0.46
   5  -2   4   12.30    0.39
  -5  -2  -4   11.41    0.42
  -5   2  -5    0.31    0.12
   5   2   5    0.16    0.13
  -5   2  -5    0.15    0.11
   5   2   5    0.03    0.12
   5  -2   5   -0.08    0.11
   5  -2   5   -0.01    0.13
  -5  -2  -5    0.28    0.11
  -5  -2  -5   -0.13    0.11
   5   2   6    2.74    0.23
  -5   2  -6    2.19    0.23
   5   2   6    2.76    0.24
   5  -2   6    2.62    0.25
  -5  -2  -6    2.50    0.24
  -5   2  -7    0.73    0.17
   5   2   7    0.43    0.16
   5   2   7    0.31    0.15
   5  -2   7    0.72    0.18
  -5  -2  -7    0.64    0.17
   5   2   8    3.53    0.28
  -5   2  -8    3.26    0.29
  -5  -2  -8    3.61    0.32
   5  -2   8    3.22    0.31
  -5   2  -9    0.17    0.16
   5  -2   9   -0.29    0.17
  -5  -2  -9   -0.01    0.15
  -5   2 -10    0.44    0.19
  -5  -2 -10   -0.14    0.16
   5  -2  10   -0.33    0.17
  -5   3  13    0.40    0.18
   5   3 -13    0.64    0.17
  -5  -3  13    0.33    0.18
   5  -3 -13    0.22    0.16
   5  -3 -13    0.06    0.19
  -5   3  12    3.73    0.32
   5   3 -12    4.30    0.33
   5  -3 -12    3.19    0.33
   5  -3 -12    4.02    0.33
  -5  -3  12    3.61    0.34
   5   3 -11    8.03    0.47
   5   3 -11    8.25    0.44
  -5   3  11    8.74    0.44
   5  -3 -11    8.76    0.45
   5  -3 -11    7.77    0.46
  -5  -3  11    8.27    0.42
   5   3 -10    4.49    0.31
   5   3 -10    4.09    0.32
  -5   3  10    4.22    0.31
  -5  -3  10    4.08    0.28
   5  -3 -10    4.32    0.31
   5  -3 -10    4.14    0.33
  -5   3   9   12.52    0.50
   5   3  -9   11.68    0.51
   5   3  -9   12.02    0.48
  -5  -3   9   11.94    0.46
   5  -3  -9   11.31    0.50
   5  -3  -9   12.09    0.48
   5   3  -8    1.63    0.18
   5   3  -8    1.88    0.21
  -5   3   8    1.40    0.17
  -5  -3   8    1.63    0.16
   5  -3  -8    1.34    0.19
   5  -3  -8    1.90    0.18
  -5  -3   8    1.59    0.17
  -5   3   7    0.20    0.09
   5   3  -7    0.15    0.11
   5   3  -7    0.32    0.11
  -5  -3   7    0.13    0.09
   5  -3  -7    0.23    0.10
   5  -3  -7    0.23    0.12
  -5  -3   7    0.31    0.09
   5   3  -6   17.71    0.52
  -5   3   6   17.96    0.57
   5   3  -6   17.72    0.58
  -5   3   6   17.98    0.55
  -5  -3   6   17.60    0.55
   5  -3  -6   17.83    0.52
   5  -3  -6   16.99    0.57
  -5  -3   6   17.69    0.50
  -5  -3   6   18.09    0.54
  -5   3   5    5.29    0.25
  -5   3   5    5.34    0.26
   5   3  -5    5.06    0.26
  -5   3   5    5.17    0.21
   5   3  -5    4.80    0.24
   5   3  -5    5.37    0.23
  -5  -3   5    5.27    0.23
   5  -3  -5    5.38    0.27
   5  -3  -5    5.04    0.22
   5   3  -4    2.69    0.18
  -5   3   4    2.68    0.18
  -5   3   4    2.79    0.19
   5   3  -4    2.86    0.16
   5   3  -4    2.56    0.19
  -5   3   4    2.92    0.19
  -5  -3   4    2.61    0.17
   5  -3  -4    2.58    0.20
   5  -3  -4    2.83    0.15
   5   3  -3   49.55    1.10
   5   3  -3   47.06    1.17
  -5   3   3   46.27    1.11
   5   3  -3   47.62    1.10
  -5   3   3   45.69    1.14
  -5   3   3   47.01    1.15
   5  -3  -3   46.55    1.07
   5  -3  -3   46.86    1.19
  -5  -3   3   45.33    1.14
   5   3  -2   59.86    1.35
  -5   3   2   59.72    1.42
   5   3  -2   59.99    1.43
  -5  -3   2   60.62    1.37
  -5  -3   2   58.97    1.42
   5  -3  -2   58.85    1.34
   5  -3  -2   58.62    1.47
   5   3  -1    7.50    0.27
   5   3  -1    7.48    0.25
  -5   3   1    6.73    0.29
  -5  -3   1    6.92    0.24
  -5  -3   1    6.45    0.28
   5  -3  -1    7.02    0.24
   5  -3  -1    7.12    0.30
  -5   3   0    2.18    0.17
   5   3   0    2.01    0.15
  -5   3   0    1.94    0.12
   5   3   0    1.97    0.15
   5  -3   0    2.06    0.18
   5  -3   0    2.23    0.14
  -5  -3   0    2.06    0.17
  -5  -3   0    1.95    0.15
  -5   3  -1    0.08    0.06
   5   3   1    0.03    0.09
  -5   3  -1   -0.17    0.07
   5   3   1   -0.06    0.08
  -5  -3  -1   -0.01    0.07
  -5  -3  -1   -0.10    0.06
   5  -3   1   -0.05    0.10
   5  -3   1   -0.11    0.06
  -5   3  -2    5.18    0.23
   5   3   2    4.76    0.24
  -5   3  -2    4.91    0.26
   5   3   2    5.08    0.25
   5  -3   2    5.00    0.29
  -5  -3  -2    5.16    0.25
   5  -3   2    5.10    0.21
  -5  -3  -2    5.29    0.25
   5   3   3    0.28    0.11
  -5   3  -3    0.55    0.12
   5   3   3    0.37    0.12
  -5   3  -3    0.31    0.10
  -5  -3  -3    0.40    0.11
   5  -3   3    0.34    0.09
   5  -3   3    0.51    0.14
  -5  -3  -3    0.34    0.10
  -5   3  -4    7.94    0.35
   5   3   4    7.71    0.33
  -5   3  -4    7.48    0.34
   5   3   4    7.21    0.33
  -5  -3  -4    7.85    0.36
   5  -3   4    7.96    0.30
  -5  -3  -4    7.61    0.33
   5  -3   4    7.34    0.37
   5   3   5    2.17    0.20
  -5   3  -5    2.07    0.21
  -5   3  -5    2.61    0.21
   5   3   5    2.09    0.20
  -5  -3  -5    2.52    0.23
   5  -3   5    2.34    0.24
  -5  -3  -5    2.45    0.20
  -5   3  -6    1.60    0.20
   5   3   6    1.74    0.21
   5  -3   6    1.73    0.23
  -5  -3  -6    2.07    0.23
  -5   3  -7    0.11    0.13
   5   3   7    0.11    0.14
  -5  -3  -7    0.21    0.14
   5  -3   7   -0.06    0.14
   5   3   8    0.03    0.16
  -5   3  -8    0.25    0.15
  -5  -3  -8    0.31    0.16
   5  -3   8    0.07    0.17
   5   3   9    2.29    0.26
  -5   3  -9    2.73    0.29
  -5  -3  -9    2.46    0.29
   5  -3   9    2.40    0.30
  -5   3 -10    1.06    0.24
  -5  -3 -10    0.79    0.23
   5  -3  10    1.14    0.27
   5   4 -13    3.68    0.33
  -5   4  13    3.06    0.32
   5  -4 -13    3.27    0.32
   5  -4 -13    3.26    0.35
  -5  -4  13    3.91    0.37
  -5   4  12    3.95    0.33
   5   4 -12    4.38    0.34
   5  -4 -12    4.16    0.33
   5  -4 -12    4.49    0.37
  -5  -4  12    4.41    0.37
  -5   4  11   20.00    0.72
   5   4 -11   18.63    0.70
   5   4 -11   19.31    0.76
   5  -4 -11   19.24    0.71
   5  -4 -11   18.59    0.73
   5   4 -10    3.84    0.32
   5   4 -10    3.89    0.29
  -5   4  10    3.12    0.27
   5  -4 -10    4.00    0.29
  -5  -4  10    3.66    0.27
   5  -4 -10    3.96    0.32
  -5   4   9    0.64    0.16
   5   4  -9    0.74    0.17
   5   4  -9    0.98    0.17
  -5  -4   9    0.99    0.15
   5  -4  -9    1.05    0.16
   5  -4  -9    0.88    0.18
   5   4  -8    0.09    0.11
   5   4  -8    0.14    0.14
  -5   4   8    0.02    0.10
   5  -4  -8    0.21    0.13
   5  -4  -8    0.03    0.11
  -5  -4   8    0.13    0.09
  -5  -4   8    0.23    0.11
   5   4  -7    3.05    0.22
  -5   4   7    2.76    0.22
   5   4  -7    2.67    0.23
   5  -4  -7    2.90    0.21
  -5  -4   7    3.53    0.22
  -5  -4   7    3.07    0.21
   5  -4  -7    2.85    0.24
   5   4  -6    0.20    0.08
  -5   4   6    0.25    0.07
   5   4  -6    0.21    0.09
  -5   4   6    0.39    0.10
   5   4  -6    0.35    0.11
  -5  -4   6    0.26    0.08
   5  -4  -6    0.14    0.08
  -5  -4   6    0.18    0.08
   5  -4  -6    0.23    0.11
   5   4  -5   13.23    0.40
  -5   4   5   13.41    0.45
   5   4  -5   12.52    0.40
  -5   4   5   12.90    0.39
   5   4  -5   12.49    0.40
  -5   4   5   12.52    0.43
   5   4  -5   13.12    0.44
   5  -4  -5   12.62    0.40
   5  -4  -5   12.42    0.45
   5   4  -4   42.38    1.07
   5   4  -4   41.05    1.00
   5   4  -4   41.36    0.99
  -5   4   4   41.70    1.02
  -5   4   4   40.40    1.01
   5   4  -4   42.24    1.01
  -5   4   4   41.27    1.05
   5  -4  -4   41.20    0.99
   5  -4  -4   39.94    1.08
  -5   4   3    1.35    0.13
   5   4  -3    1.22    0.12
  -5   4   3    1.11    0.11
   5   4  -3    1.10    0.12
  -5   4   3    1.15    0.12
   5   4  -3    1.06    0.12
   5  -4  -3    1.25    0.13
  -5  -4   3    0.97    0.10
   5  -4  -3    1.26    0.09
   5   4  -2    1.99    0.15
  -5   4   2    1.73    0.15
  -5   4   2    1.85    0.15
   5   4  -2    2.06    0.15
  -5   4   2    1.97    0.15
   5  -4  -2    1.83    0.11
  -5  -4   2    2.13    0.14
   5  -4  -2    1.99    0.16
  -5  -4   2    1.78    0.15
  -5   4   1   32.12    0.86
   5   4  -1   32.62    0.81
   5   4  -1   32.88    0.80
   5  -4  -1   33.91    0.89
   5  -4  -1   31.69    0.77
  -5  -4   1   32.96    0.86
  -5  -4   1   32.18    0.81
   5  -4  -1   32.32    0.77
  -5   4   0    0.28    0.10
  -5   4   0    0.34    0.07
   5   4   0    0.32    0.07
   5   4   0    0.23    0.09
   5  -4   0    0.23    0.06
  -5  -4   0    0.30    0.09
   5  -4   0    0.23    0.12
  -5  -4   0    0.34    0.09
   5   4   1    3.41    0.18
  -5   4  -1    3.14    0.17
   5   4   1    3.38    0.20
  -5   4  -1    3.33    0.22
   5  -4   1    3.74    0.25
  -5  -4  -1    3.65    0.21
   5  -4   1    3.64    0.16
  -5  -4  -1    3.59    0.21
  -5   4  -2    5.15    0.23
  -5   4  -2    4.85    0.26
   5   4   2    4.74    0.23
   5   4   2    4.94    0.25
   5  -4   2    5.22    0.30
   5  -4   2    5.32    0.20
  -5  -4  -2    5.06    0.25
  -5  -4  -2    4.97    0.26
   5   4   3    4.82    0.24
  -5   4  -3    4.75    0.27
  -5   4  -3    5.00    0.26
   5   4   3    4.69    0.26
  -5  -4  -3    4.75    0.27
  -5  -4  -3    4.89    0.25
   5  -4   3    4.84    0.30
   5  -4   3    4.89    0.21
   5   4   4    2.42    0.20
   5   4   4    2.67    0.21
  -5   4  -4    2.47    0.20
  -5   4  -4    2.68    0.21
   5  -4   4    2.32    0.23
  -5  -4  -4    2.82    0.21
  -5  -4  -4    2.49    0.22
  -5   4  -5    0.17    0.11
  -5   4  -5    0.11    0.11
   5   4   5    0.26    0.14
   5  -4   5    0.31    0.15
  -5  -4  -5    0.27    0.11
  -5  -4  -5    0.02    0.13
   5   4   6    0.02    0.13
  -5   4  -6    0.33    0.12
  -5   4  -6    0.42    0.14
  -5  -4  -6    0.23    0.15
   5  -4   6    0.22    0.15
  -5   4  -7    4.31    0.31
   5   4   7    3.90    0.30
  -5  -4  -7    4.30    0.33
   5  -4   7    4.68    0.35
   5   4   8    0.40    0.16
  -5   4  -8   -0.01    0.13
  -5  -4  -8   -0.07    0.13
   5  -4   8    0.02    0.15
   5   4   9    0.25    0.18
  -5   4  -9    0.51    0.17
   5  -4   9    0.41    0.21
  -5  -4  -9    0.74    0.19
  -5   4 -10    0.22    0.17
   5  -4  10    0.04    0.19
  -5  -4 -10    0.15    0.19
  -5   5  13   11.84    0.58
   5   5 -13   10.25    0.53
   5  -5 -13   11.86    0.60
   5  -5 -13   10.44    0.55
  -5  -5  13    9.94    0.58
   5   5 -12    0.37    0.16
  -5   5  12    0.69    0.20
   5  -5 -12    0.56    0.19
   5  -5 -12    0.29    0.15
  -5  -5  12    0.15    0.16
  -5   5  11    0.52    0.18
   5   5 -11    0.59    0.17
   5  -5 -11    0.07    0.15
   5  -5 -11    0.55    0.19
  -5  -5  11    0.45    0.17
   5   5 -10    5.65    0.34
   5   5 -10    5.80    0.38
   5  -5 -10    5.04    0.33
  -5  -5  10    5.87    0.33
   5  -5 -10    5.13    0.36
  -5   5   9   -0.09    0.12
   5   5  -9    0.02    0.13
   5   5  -9   -0.01    0.11
  -5  -5   9    0.01    0.10
   5  -5  -9    0.05    0.14
  -5  -5   9   -0.09    0.09
   5  -5  -9    0.08    0.11
   5   5  -8    0.78    0.17
  -5   5   8    0.59    0.15
   5   5  -8    0.66    0.14
  -5  -5   8    0.77    0.13
   5  -5  -8    0.88    0.17
  -5  -5   8    0.76    0.13
   5  -5  -8    0.84    0.15
   5   5  -7    1.07    0.17
   5   5  -7    1.50    0.12
  -5   5   7    1.03    0.15
   5   5  -7    1.24    0.15
   5  -5  -7    0.97    0.16
   5  -5  -7    1.21    0.15
  -5  -5   7    1.12    0.14
  -5  -5   7    1.28    0.14
  -5   5   6    3.59    0.18
   5   5  -6    3.59    0.24
   5   5  -6    3.20    0.19
  -5   5   6    3.39    0.22
   5   5  -6    3.45    0.21
   5  -5  -6    3.34    0.21
  -5  -5   6    3.43    0.21
  -5  -5   6    3.58    0.21
   5  -5  -6    3.15    0.23
   5   5  -5   22.73    0.62
  -5   5   5   22.25    0.65
   5   5  -5   22.83    0.67
   5   5  -5   23.90    0.64
  -5   5   5   23.29    0.67
   5   5  -5   22.58    0.61
  -5   5   5   22.83    0.62
   5  -5  -5   22.82    0.69
   5  -5  -5   21.92    0.62
   5   5  -4   30.15    0.75
   5   5  -4   30.09    0.80
  -5   5   4   29.09    0.80
  -5   5   4   30.20    0.78
   5   5  -4   29.31    0.77
   5   5  -4   30.54    0.77
  -5   5   4   30.12    0.78
   5  -5  -4   29.41    0.83
   5  -5  -4   28.92    0.75
   5   5  -3   10.36    0.35
   5   5  -3   10.22    0.34
  -5   5   3   10.11    0.35
   5   5  -3   10.11    0.33
  -5   5   3   10.07    0.36
  -5   5   3   10.17    0.34
   5  -5  -3   10.32    0.31
   5  -5  -3    9.67    0.38
  -5  -5   3    9.81    0.33
  -5   5   2    0.33    0.08
   5   5  -2    0.33    0.07
   5   5  -2    0.25    0.09
  -5   5   2    0.28    0.07
  -5   5   2    0.37    0.10
   5   5  -2    0.23    0.09
  -5  -5   2    0.45    0.09
   5  -5  -2    0.28    0.11
   5  -5  -2    0.22    0.06
   5   5  -1   26.17    0.66
  -5   5   1   24.90    0.71
   5  -5  -1   25.01    0.63
   5  -5  -1   23.83    0.73
  -5  -5   1   26.20    0.68
  -5  -5   1   25.84    0.71
   5  -5  -1   25.47    0.62
   5   5   0    7.43    0.29
  -5   5   0    7.10    0.31
  -5   5   0    6.98    0.24
   5  -5   0    7.48    0.23
  -5  -5   0    7.40    0.31
   5  -5   0    7.34    0.34
  -5  -5   0    6.90    0.28
  -5   5  -1    5.43    0.28
  -5   5  -1    5.27    0.22
   5   5   1    5.34    0.25
   5   5   1    5.23    0.20
  -5  -5  -1    5.67    0.27
   5  -5   1    5.53    0.19
   5  -5   1    5.64    0.31
  -5  -5  -1    5.82    0.26
  -5   5  -2    6.16    0.27
   5   5   2    6.49    0.29
   5   5   2    6.09    0.24
  -5   5  -2    6.41    0.30
  -5  -5  -2    6.86    0.31
  -5  -5  -2    6.63    0.29
   5  -5   2    6.25    0.21
   5  -5   2    6.41    0.33
  -5   5  -3    0.15    0.09
  -5   5  -3    0.12    0.10
   5   5   3    0.05    0.11
  -5  -5  -3    0.03    0.09
   5  -5   3    0.03    0.13
  -5  -5  -3    0.06    0.11
   5   5   4    2.87    0.22
  -5   5  -4    3.04    0.24
  -5   5  -4    3.25    0.23
  -5  -5  -4    3.12    0.26
  -5  -5  -4    3.67    0.23
   5  -5   4    3.23    0.27
  -5   5  -5    5.11    0.30
   5   5   5    5.32    0.32
  -5   5  -5    5.19    0.31
   5  -5   5    5.77    0.36
  -5  -5  -5    4.93    0.33
  -5  -5  -5    5.47    0.29
  -5   5  -6    0.33    0.11
  -5   5  -6    0.19    0.13
   5   5   6    0.30    0.15
   5  -5   6    0.01    0.14
  -5  -5  -6    0.28    0.14
  -5   5  -7    1.88    0.24
   5   5   7    2.05    0.24
  -5  -5  -7    2.27    0.26
   5  -5   7    2.26    0.27
  -5   5  -8    0.37    0.17
   5   5   8    0.53    0.19
  -5  -5  -8    0.43    0.18
   5  -5   8    0.06    0.17
   5   5   9    0.07    0.17
  -5   5  -9    0.48    0.18
   5  -5   9    0.27    0.20
  -5  -5  -9    0.54    0.19
  -5   5 -10    0.65    0.21
   5   5  10    0.43    0.18
   5   6 -13    0.29    0.15
  -5   6  13    0.15    0.18
   5  -6 -13    0.05    0.15
   5  -6 -13    0.44    0.22
   5   6 -12    0.04    0.13
  -5   6  12    0.03    0.15
  -5  -6  12   -0.18    0.15
   5  -6 -12    0.15    0.15
   5  -6 -12    0.18    0.16
  -5   6  11    6.32    0.40
   5   6 -11    5.95    0.37
   5  -6 -11    6.90    0.40
   5  -6 -11    6.69    0.41
  -5  -6  11    6.24    0.42
  -5   6  10    0.26    0.15
   5   6 -10    0.63    0.16
   5  -6 -10    0.54    0.16
   5  -6 -10    0.58    0.18
  -5  -6  10    0.52    0.16
   5   6  -9    0.28    0.16
  -5   6   9    0.08    0.13
   5   6  -9   -0.05    0.11
  -5  -6   9   -0.02    0.09
   5  -6  -9    0.29    0.13
   5  -6  -9    0.01    0.13
  -5  -6   9    0.07    0.09
   5   6  -8    0.22    0.12
   5   6  -8    0.35    0.16
  -5   6   8    0.32    0.13
  -5  -6   8    0.29    0.11
  -5  -6   8    0.30    0.12
   5  -6  -8    0.22    0.12
   5  -6  -8    0.41    0.15
   5   6  -7    9.43    0.39
   5   6  -7    9.42    0.42
  -5   6   7    9.64    0.41
   5   6  -7   10.36    0.35
  -5  -6   7    9.70    0.38
   5  -6  -7    9.73    0.40
  -5  -6   7    9.42    0.37
   5  -6  -7    9.90    0.42
   5   6  -6   13.68    0.49
  -5   6   6   13.58    0.47
   5   6  -6   13.37    0.46
  -5   6   6   13.88    0.42
   5   6  -6   13.85    0.44
   5  -6  -6   13.82    0.46
   5  -6  -6   13.51    0.50
  -5   6   5    8.55    0.34
   5   6  -5    8.48    0.31
   5   6  -5    8.91    0.33
   5   6  -5    7.95    0.31
  -5   6   5    8.17    0.31
   5   6  -5    8.79    0.35
   5  -6  -5    8.39    0.32
   5  -6  -5    8.79    0.37
   5   6  -4    5.00    0.24
   5   6  -4    4.51    0.24
   5   6  -4    5.03    0.23
   5   6  -4    4.64    0.23
  -5   6   4    4.85    0.24
  -5   6   4    4.99    0.25
  -5   6   4    4.87    0.24
   5  -6  -4    4.52    0.26
   5  -6  -4    4.89    0.23
  -5   6   3   52.21    1.26
  -5   6   3   50.34    1.27
   5   6  -3   52.24    1.28
   5   6  -3   52.66    1.21
   5   6  -3   52.34    1.26
  -5   6   3   51.93    1.22
  -5  -6   3   53.02    1.27
   5  -6  -3   50.73    1.33
   5  -6  -3   51.62    1.23
   5   6  -2   28.23    0.74
  -5   6   2   28.25    0.72
   5   6  -2   28.79    0.71
  -5   6   2   27.86    0.70
   5   6  -2   27.77    0.71
  -5   6   2   28.03    0.76
  -5  -6   2   27.59    0.74
   5  -6  -2   26.64    0.69
   5  -6  -2   26.36    0.78
  -5   6   1    5.33    0.21
   5   6  -1    5.46    0.24
  -5   6   1    5.30    0.21
  -5   6   1    4.99    0.26
   5   6  -1    4.89    0.24
   5  -6  -1    5.14    0.21
   5  -6  -1    5.21    0.28
  -5  -6   1    5.09    0.24
  -5   6   0    2.66    0.15
   5   6   0    2.35    0.19
   5   6   0    3.04    0.20
  -5   6   0    2.94    0.21
  -5  -6   0    2.55    0.20
   5  -6   0    2.83    0.14
  -5  -6   0    2.92    0.19
   5  -6   0    3.15    0.24
  -5   6  -1    0.86    0.13
  -5   6  -1    0.75    0.10
   5   6   1    1.14    0.14
   5  -6   1    0.75    0.16
  -5  -6  -1    1.23    0.14
   5  -6   1    0.89    0.08
  -5  -6  -1    0.78    0.12
  -5   6  -2    2.32    0.18
   5   6   2    2.03    0.18
  -5   6  -2    2.28    0.19
   5  -6   2    2.22    0.12
  -5  -6  -2    2.01    0.19
   5  -6   2    2.02    0.22
  -5  -6  -2    2.47    0.19
  -5   6  -3   26.19    0.77
  -5   6  -3   25.59    0.73
   5   6   3   24.36    0.72
   5  -6   3   25.10    0.82
  -5  -6  -3   26.24    0.75
  -5  -6  -3   26.59    0.78
   5   6   4    4.19    0.29
  -5   6  -4    4.36    0.27
  -5   6  -4    4.62    0.28
  -5  -6  -4    4.04    0.30
   5  -6   4    4.38    0.33
  -5  -6  -4    4.40    0.26
  -5   6  -5    9.76    0.41
   5   6   5    8.91    0.41
  -5   6  -5    9.54    0.42
   5  -6   5    9.25    0.47
  -5  -6  -5    9.39    0.45
  -5  -6  -5   10.17    0.40
   5   6   6    0.56    0.17
  -5   6  -6    0.38    0.15
  -5   6  -6    0.65    0.14
  -5  -6  -6    0.46    0.17
   5  -6   6    0.81    0.20
  -5   6  -7    0.86    0.19
   5   6   7    0.82    0.19
  -5  -6  -7    1.00    0.21
   5  -6   7    1.01    0.22
   5   6   8   -0.01    0.15
  -5   6  -8    0.05    0.14
   5  -6   8    0.14    0.17
  -5  -6  -8   -0.14    0.14
  -5   6  -9    9.90    0.53
   5   6   9   10.38    0.51
  -5  -6  -9   10.47    0.56
   5  -6   9   10.58    0.59
   5   6  10   -0.10    0.18
   5   7 -13    0.50    0.18
   5  -7 -13    0.56    0.18
   5  -7 -13    0.67    0.24
  -5   7  12    0.17    0.18
   5   7 -12   -0.03    0.13
   5  -7 -12   -0.26    0.15
  -5  -7  12   -0.11    0.14
   5  -7 -12    0.01    0.13
   5   7 -11    0.28    0.15
  -5   7  11   -0.03    0.14
   5  -7 -11    0.05    0.14
  -5  -7  11    0.08    0.13
   5  -7 -11    0.18    0.17
   5   7 -10    1.86    0.22
  -5   7  10    1.96    0.24
   5  -7 -10    2.24    0.23
  -5  -7  10    1.82    0.24
   5  -7 -10    1.77    0.24
   5   7  -9    0.24    0.13
  -5   7   9    0.53    0.15
   5  -7  -9    0.25    0.13
  -5  -7   9    0.72    0.17
   5  -7  -9    0.57    0.16
  -5   7   8    1.58    0.19
   5   7  -8    1.39    0.20
   5   7  -8    1.44    0.18
  -5  -7   8    1.71    0.17
  -5  -7   8    1.68    0.17
   5  -7  -8    1.30    0.18
   5  -7  -8    1.37    0.20
   5   7  -7   -0.12    0.12
  -5   7   7   -0.07    0.11
   5   7  -7    0.18    0.11
   5   7  -7    0.15    0.09
  -5  -7   7    0.09    0.08
   5  -7  -7    0.18    0.13
  -5  -7   7    0.07    0.08
   5  -7  -7   -0.06    0.10
   5   7  -6    4.18    0.24
   5   7  -6    4.35    0.28
   5   7  -6    4.81    0.27
  -5   7   6    4.45    0.26
   5   7  -6    4.87    0.25
  -5   7   6    4.69    0.23
   5  -7  -6    4.58    0.27
   5  -7  -6    4.44    0.29
  -5   7   5   44.87    1.12
   5   7  -5   44.79    1.17
   5   7  -5   44.59    1.12
   5   7  -5   44.45    1.07
   5   7  -5   46.74    1.14
  -5   7   5   44.18    1.11
   5  -7  -5   43.50    1.12
   5  -7  -5   43.43    1.19
   5   7  -4    8.69    0.33
  -5   7   4    8.24    0.33
   5   7  -4    8.78    0.33
   5   7  -4    8.46    0.31
   5   7  -4    8.10    0.33
  -5   7   4    8.59    0.32
   5  -7  -4    8.55    0.32
   5  -7  -4    8.23    0.35
   5   7  -3   52.36    1.24
   5   7  -3   55.05    1.31
   5   7  -3   53.22    1.30
  -5   7   3   53.57    1.31
  -5   7   3   53.83    1.26
  -5   7   3   52.88    1.29
  -5  -7   3   54.30    1.31
   5  -7  -3   50.12    1.36
   5  -7  -3   52.80    1.27
   5   7  -2   24.03    0.66
  -5   7   2   23.82    0.63
  -5   7   2   22.45    0.67
  -5   7   2   24.11    0.61
   5   7  -2   23.52    0.62
   5  -7  -2   22.91    0.70
  -5  -7   2   23.74    0.66
   5  -7  -2   23.26    0.62
   5   7  -1    9.85    0.36
   5   7  -1   10.39    0.35
  -5   7   1    9.54    0.38
  -5   7   1   10.01    0.32
   5  -7  -1    9.99    0.32
   5  -7  -1    9.45    0.40
  -5  -7   1    9.35    0.36
   5   7   0    3.81    0.22
  -5   7   0    4.54    0.18
  -5   7   0    4.49    0.25
   5   7   0    3.93    0.23
  -5   7   0    4.54    0.17
  -5   7   0    3.91    0.19
  -5  -7   0    4.35    0.24
   5  -7   0    4.12    0.28
   5   7   1    0.10    0.10
  -5   7  -1    0.05    0.09
  -5   7  -1    0.15    0.08
   5  -7   1    0.23    0.13
  -5  -7  -1    0.07    0.09
  -5  -7  -1    0.00    0.09
  -5   7  -2    5.39    0.29
  -5   7  -2    5.29    0.25
   5   7   2    5.27    0.28
   5  -7   2    5.58    0.34
  -5  -7  -2    4.96    0.29
  -5  -7  -2    4.97    0.27
  -5   7  -3    0.64    0.13
   5   7   3    0.56    0.14
  -5   7  -3    0.62    0.13
   5  -7   3    0.92    0.19
  -5  -7  -3    0.77    0.16
  -5  -7  -3    0.52    0.12
   5   7   4   18.38    0.62
  -5   7  -4   19.97    0.65
  -5   7  -4   19.69    0.63
   5  -7   4   19.00    0.72
  -5  -7  -4   19.00    0.68
  -5  -7  -4   20.91    0.63
   5   7   5    6.95    0.38
  -5   7  -5    7.67    0.38
  -5   7  -5    7.89    0.38
  -5  -7  -5    7.01    0.34
   5  -7   5    7.66    0.43
  -5  -7  -5    7.49    0.41
  -5   7  -6    1.59    0.21
  -5   7  -6    1.78    0.19
   5   7   6    1.25    0.21
  -5  -7  -6    1.81    0.25
   5  -7   6    1.55    0.24
   5   7   7    0.59    0.18
  -5   7  -7    0.57    0.17
   5  -7   7    0.46    0.20
  -5  -7  -7    0.93    0.20
  -5   7  -8    0.60    0.17
   5   7   8    0.23    0.18
  -5  -7  -8    0.38    0.18
   5  -7   8    0.05    0.17
  -5   7  -9    0.33    0.19
   5   7   9   -0.23    0.16
   5  -7   9    0.39    0.21
  -5  -7  -9    0.07    0.18
   5  -8 -13    0.93    0.22
  -5   8  12   -0.11    0.14
   5   8 -12    0.07    0.14
   5  -8 -12    0.41    0.17
  -5  -8  12    0.36    0.19
   5  -8 -12    0.28    0.19
   5   8 -11    4.54    0.33
  -5   8  11    5.14    0.37
   5  -8 -11    5.79    0.38
   5  -8 -11    5.92    0.38
  -5  -8  11    4.86    0.38
  -5   8  10    4.58    0.33
   5   8 -10    4.55    0.32
   5  -8 -10    4.71    0.35
  -5  -8  10    4.04    0.33
   5  -8 -10    3.98    0.31
  -5   8   9    0.35    0.15
   5   8  -9    0.57    0.15
  -5  -8   9    0.22    0.14
   5  -8  -9    0.58    0.16
   5  -8  -9    0.39    0.16
  -5   8   8    8.15    0.39
   5   8  -8    7.65    0.37
   5  -8  -8    8.50    0.41
  -5  -8   8    8.34    0.42
   5  -8  -8    8.30    0.40
  -5   8   7    0.75    0.15
   5   8  -7    0.74    0.15
   5   8  -7    0.71    0.13
  -5  -8   7    0.82    0.13
   5  -8  -7    0.70    0.16
  -5  -8   7    0.81    0.13
   5  -8  -7    0.73    0.15
   5   8  -6    4.93    0.29
  -5   8   6    5.43    0.25
   5   8  -6    5.33    0.27
   5   8  -6    5.26    0.31
   5   8  -6    5.63    0.27
  -5   8   6    5.09    0.29
   5  -8  -6    5.58    0.30
   5  -8  -6    5.36    0.31
   5   8  -5   68.83    1.56
  -5   8   5   67.73    1.63
   5   8  -5   69.98    1.71
  -5   8   5   68.74    1.62
   5   8  -5   66.57    1.63
   5   8  -5   67.91    1.66
   5  -8  -5   66.54    1.73
   5  -8  -5   67.54    1.65
   5   8  -4    9.53    0.34
  -5   8   4    9.80    0.38
   5   8  -4   10.13    0.37
  -5   8   4    9.99    0.37
   5   8  -4    9.93    0.38
  -5  -8   4   10.10    0.39
   5  -8  -4   10.36    0.41
   5  -8  -4   10.25    0.37
   5   8  -3   13.33    0.42
  -5   8   3   13.56    0.47
   5   8  -3   14.34    0.42
   5   8  -3   13.25    0.46
  -5   8   3   13.81    0.43
   5  -8  -3   13.62    0.48
   5  -8  -3   13.58    0.44
  -5  -8   3   13.68    0.46
  -5   8   2    4.93    0.22
  -5   8   2    4.67    0.21
   5   8  -2    5.29    0.20
   5   8  -2    5.11    0.24
  -5   8   2    5.00    0.26
   5   8  -2    4.81    0.25
   5  -8  -2    4.81    0.23
   5  -8  -2    4.75    0.29
  -5  -8   2    4.73    0.25
   5   8  -1    0.03    0.09
   5   8  -1   -0.04    0.07
  -5   8   1    0.03    0.06
  -5   8   1    0.05    0.06
  -5   8   1   -0.02    0.08
   5  -8  -1   -0.04    0.06
   5  -8  -1    0.21    0.13
  -5  -8   1    0.01    0.08
   5   8   0    6.90    0.29
  -5   8   0    6.02    0.30
   5   8   0    6.18    0.29
  -5  -8   0    6.02    0.30
   5  -8   0    6.25    0.26
   5  -8   0    6.07    0.34
  -5   8  -1    7.80    0.30
   5   8   1    7.26    0.32
  -5   8  -1    7.71    0.35
   5   8   1    7.86    0.32
   5  -8   1    7.39    0.39
  -5  -8  -1    7.07    0.34
  -5   8  -2    3.79    0.26
  -5   8  -2    3.56    0.22
   5   8   2    3.81    0.26
   5  -8   2    3.63    0.31
  -5  -8  -2    4.12    0.25
  -5  -8  -2    3.93    0.28
  -5   8  -3    4.16    0.25
  -5   8  -3    3.89    0.27
   5   8   3    3.59    0.27
   5  -8   3    3.79    0.32
  -5  -8  -3    4.17    0.30
  -5  -8  -3    3.63    0.25
  -5   8  -4   10.10    0.44
   5   8   4   10.81    0.45
  -5   8  -4   10.48    0.43
  -5  -8  -4    9.84    0.47
  -5  -8  -4   10.85    0.42
   5  -8   4    9.65    0.50
   5   8   5    6.11    0.36
  -5   8  -5    6.96    0.36
  -5   8  -5    7.02    0.36
   5  -8   5    6.98    0.43
  -5  -8  -5    7.03    0.41
  -5   8  -6    9.88    0.45
   5   8   6   10.50    0.47
  -5   8  -6   10.80    0.48
  -5  -8  -6   11.02    0.52
   5  -8   6   10.56    0.54
   5   8   7   -0.02    0.15
  -5   8  -7    0.07    0.12
  -5  -8  -7   -0.17    0.13
   5  -8   7   -0.12    0.14
   5   8   8    0.46    0.20
  -5   8  -8    0.61    0.19
   5  -8   8    0.51    0.20
  -5  -8  -8    0.57    0.20
  -5   8  -9    2.27    0.28
   5   8   9    1.85    0.27
  -5  -8  -9    1.96    0.29
   5  -8   9    1.56    0.31
   5   9 -12    0.89    0.21
  -5   9  12    1.03    0.23
  -5  -9  12    0.79    0.21
   5  -9 -12    0.94    0.20
   5   9 -11    0.56    0.18
  -5   9  11    0.77    0.21
  -5  -9  11    0.96    0.23
   5  -9 -11    0.89    0.21
   5  -9 -11    1.03    0.20
  -5   9  10    0.71    0.18
   5   9 -10    0.27    0.14
   5  -9 -10    0.60    0.16
  -5  -9  10    0.48    0.16
   5  -9 -10    0.67    0.19
   5   9  -9   -0.02    0.11
  -5   9   9    0.01    0.11
   5  -9  -9   -0.04    0.11
   5  -9  -9    0.18    0.15
  -5  -9   9    0.03    0.12
   5   9  -8   10.07    0.45
  -5   9   8   10.19    0.46
  -5  -9   8   10.32    0.47
   5  -9  -8   10.40    0.45
   5  -9  -8    9.82    0.46
   5   9  -7    2.35    0.19
   5   9  -7    2.49    0.22
  -5   9   7    2.47    0.22
  -5  -9   7    2.65    0.23
   5  -9  -7    2.27    0.22
   5  -9  -7    2.41    0.22
  -5   9   6    0.23    0.10
   5   9  -6    0.43    0.13
  -5   9   6    0.08    0.11
   5   9  -6    0.18    0.11
   5   9  -6    0.14    0.10
   5  -9  -6    0.12    0.13
   5  -9  -6    0.50    0.14
  -5  -9   6    0.36    0.12
   5   9  -5   31.63    0.79
   5   9  -5   31.20    0.86
  -5   9   5   30.29    0.84
  -5   9   5   30.05    0.83
   5   9  -5   30.32    0.85
   5  -9  -5   30.63    0.89
   5  -9  -5   29.63    0.85
  -5  -9   5   30.53    0.87
  -5   9   4   16.49    0.54
   5   9  -4   16.93    0.49
   5   9  -4   16.48    0.53
  -5   9   4   16.37    0.51
  -5  -9   4   16.05    0.51
   5  -9  -4   16.31    0.56
   5  -9  -4   15.69    0.52
  -5  -9   4   15.89    0.54
   5   9  -3    1.99    0.15
  -5   9   3    1.89    0.15
  -5   9   3    1.61    0.17
   5   9  -3    1.75    0.17
  -5  -9   3    1.67    0.14
  -5  -9   3    1.87    0.17
   5  -9  -3    1.82    0.19
   5  -9  -3    1.86    0.16
  -5   9   2    1.53    0.12
   5   9  -2    1.52    0.15
  -5   9   2    1.46    0.16
   5   9  -2    1.57    0.15
   5  -9  -2    1.49    0.14
   5  -9  -2    1.45    0.18
  -5  -9   2    1.87    0.17
  -5   9   1    5.09    0.20
  -5   9   1    4.96    0.28
   5   9  -1    5.39    0.26
   5   9  -1    4.87    0.26
   5  -9  -1    5.43    0.25
  -5  -9   1    4.89    0.28
   5  -9  -1    5.25    0.32
   5   9   0    0.17    0.11
  -5   9   0    0.08    0.09
   5   9   0    0.08    0.09
   5  -9   0    0.07    0.14
   5  -9   0    0.18    0.09
  -5  -9   0    0.13    0.11
   5   9   1    0.14    0.10
  -5   9  -1    0.24    0.10
   5   9   1    0.37    0.12
  -5   9  -1    0.39    0.12
   5  -9   1    0.26    0.16
  -5  -9  -1    0.37    0.13
  -5   9  -2    6.62    0.31
   5   9   2    6.58    0.33
   5   9   2    6.32    0.32
  -5   9  -2    6.63    0.34
   5  -9   2    5.91    0.39
  -5  -9  -2    5.85    0.34
   5   9   3   12.82    0.49
  -5   9  -3   13.09    0.51
  -5   9  -3   13.20    0.48
  -5  -9  -3   12.79    0.53
   5  -9   3   12.56    0.57
  -5  -9  -3   13.41    0.49
  -5   9  -4    1.21    0.17
  -5   9  -4    1.08    0.17
   5   9   4    1.15    0.19
  -5  -9  -4    1.13    0.16
   5  -9   4    1.15    0.22
  -5  -9  -4    1.48    0.21
  -5   9  -5    4.69    0.31
  -5   9  -5    4.58    0.31
   5   9   5    4.71    0.33
  -5  -9  -5    5.21    0.37
   5  -9   5    4.55    0.37
   5   9   6    0.20    0.17
  -5   9  -6    0.16    0.13
  -5   9  -6    0.21    0.12
  -5  -9  -6    0.00    0.15
   5  -9   6    0.06    0.17
  -5   9  -7    0.78    0.19
   5   9   7    0.52    0.19
  -5  -9  -7    0.43    0.17
   5  -9   7    0.49    0.20
  -5   9  -8    1.29    0.23
   5   9   8    1.12    0.24
   5  -9   8    1.28    0.27
  -5  -9  -8    1.59    0.26
  -5   9  -9    5.32    0.40
   5   9   9    4.50    0.38
  -5  -9  -9    5.76    0.45
   5  10 -12    1.34    0.23
   5 -10 -12    1.83    0.27
  -5 -10  12    1.91    0.29
   5  10 -11    0.28    0.15
  -5  10  11    0.16    0.16
   5 -10 -11    0.22    0.15
  -5 -10  11    0.00    0.13
  -5  10  10    0.35    0.16
   5  10 -10    0.21    0.13
   5 -10 -10    0.16    0.16
  -5 -10  10    0.09    0.13
   5 -10 -10    0.14    0.14
  -5  10   9    1.50    0.22
   5  10  -9    1.45    0.21
  -5 -10   9    1.58    0.23
   5 -10  -9    1.42    0.21
   5 -10  -9    1.75    0.22
  -5  10   8   14.70    0.57
   5  10  -8   14.91    0.57
   5 -10  -8   15.23    0.58
  -5 -10   8   14.35    0.59
   5 -10  -8   15.26    0.58
   5  10  -7    2.05    0.22
  -5  10   7    2.55    0.23
   5  10  -7    2.43    0.20
  -5 -10   7    2.76    0.24
   5 -10  -7    2.74    0.24
   5 -10  -7    2.25    0.22
  -5  10   6   -0.14    0.10
   5  10  -6    0.01    0.09
   5  10  -6    0.13    0.12
   5  10  -6   -0.12    0.08
   5 -10  -6    0.01    0.12
   5 -10  -6   -0.05    0.11
  -5 -10   6   -0.01    0.08
  -5  10   5   -0.08    0.10
   5  10  -5   -0.15    0.11
   5  10  -5    0.00    0.09
  -5  10   5   -0.04    0.11
   5  10  -5    0.00    0.09
   5 -10  -5    0.04    0.12
  -5 -10   5   -0.12    0.08
   5 -10  -5    0.18    0.12
  -5  10   4    8.65    0.35
   5  10  -4    8.36    0.36
  -5  10   4    8.38    0.37
   5  10  -4    8.67    0.32
   5 -10  -4    8.76    0.38
   5 -10  -4    9.12    0.39
  -5 -10   4    8.76    0.34
  -5 -10   4    8.60    0.38
   5  10  -3   -0.15    0.08
   5  10  -3    0.02    0.10
  -5  10   3   -0.01    0.10
  -5  10   3    0.05    0.07
   5 -10  -3    0.02    0.10
   5 -10  -3    0.09    0.12
  -5 -10   3    0.10    0.10
  -5  10   2    1.24    0.11
  -5  10   2    1.19    0.16
   5  10  -2    0.97    0.15
   5  10  -2    1.12    0.13
   5 -10  -2    1.17    0.14
  -5 -10   2    1.15    0.16
   5 -10  -2    1.25    0.18
   5  10  -1   -0.07    0.09
  -5  10   1    0.04    0.10
   5  10  -1   -0.10    0.10
   5 -10  -1   -0.10    0.08
   5 -10  -1   -0.03    0.14
  -5 -10   1    0.05    0.10
   5  10   0    0.82    0.14
   5  10   0    0.77    0.14
  -5  10   0    1.19    0.16
   5 -10   0    0.98    0.13
  -5 -10   0    0.97    0.17
   5 -10   0    1.08    0.20
  -5  10  -1    2.67    0.22
  -5  10  -1    2.56    0.21
   5  10   1    2.32    0.20
   5  10   1    2.73    0.22
  -5 -10  -1    2.44    0.23
   5 -10   1    2.34    0.26
  -5  10  -2    0.31    0.12
   5  10   2    0.30    0.12
  -5  10  -2    0.27    0.13
   5  10   2    0.47    0.15
  -5 -10  -2    0.51    0.16
   5 -10   2    0.13    0.17
  -5  10  -3   10.31    0.45
  -5  10  -3    9.61    0.41
   5  10   3   11.12    0.45
  -5 -10  -3   10.22    0.49
   5 -10   3    9.88    0.52
  -5 -10  -3   10.39    0.44
  -5  10  -4    4.52    0.31
  -5  10  -4    4.38    0.29
   5  10   4    4.43    0.31
  -5 -10  -4    4.85    0.29
   5 -10   4    4.35    0.36
  -5 -10  -4    4.75    0.33
   5  10   5    1.29    0.21
  -5  10  -5    1.36    0.18
  -5  10  -5    1.18    0.18
   5 -10   5    1.16    0.24
  -5 -10  -5    1.00    0.22
   5  10   6    0.04    0.16
  -5  10  -6    0.30    0.15
  -5  10  -6    0.11    0.12
   5 -10   6    0.19    0.20
  -5 -10  -6   -0.07    0.15
  -5  10  -7    1.28    0.21
   5  10   7    0.88    0.23
  -5 -10  -7    0.87    0.21
   5 -10   7    0.51    0.22
   5  10   8    4.23    0.37
  -5  10  -8    4.84    0.37
  -5 -10  -8    4.93    0.41
   5 -10   8    5.04    0.43
  -5  10  -9    0.36    0.18
   5 -11 -12    0.16    0.17
   5  11 -11    0.00    0.13
  -5  11  11   -0.10    0.13
   5 -11 -11    0.30    0.15
  -5 -11  11    0.06    0.15
   5  11 -10    1.49    0.22
  -5  11  10    1.84    0.25
   5 -11 -10    1.62    0.23
  -5 -11  10    1.90    0.27
   5  11  -9    0.14    0.13
  -5  11   9   -0.05    0.13
   5 -11  -9    0.19    0.15
   5 -11  -9    0.31    0.14
  -5 -11   9    0.41    0.16
   5  11  -8    0.57    0.16
  -5  11   8    0.37    0.15
   5 -11  -8    0.47    0.16
  -5 -11   8    0.86    0.17
   5 -11  -8    0.86    0.17
   5  11  -7    1.65    0.18
  -5  11   7    1.71    0.20
   5  11  -7    1.65    0.20
   5 -11  -7    1.83    0.21
   5 -11  -7    1.97    0.22
  -5 -11   7    1.63    0.20
  -5  11   6   -0.08    0.10
   5  11  -6    0.23    0.13
   5  11  -6   -0.07    0.09
   5 -11  -6   -0.21    0.11
   5 -11  -6    0.09    0.13
  -5 -11   6    0.07    0.10
   5  11  -5   12.66    0.42
  -5  11   5   12.85    0.47
  -5  11   5   12.77    0.46
   5  11  -5   11.87    0.47
   5 -11  -5   12.78    0.50
  -5 -11   5   12.61    0.46
   5 -11  -5   12.83    0.49
  -5 -11   5   12.39    0.50
  -5  11   4    8.70    0.35
   5  11  -4    7.71    0.36
  -5  11   4    8.40    0.38
   5  11  -4    8.56    0.32
   5 -11  -4    8.52    0.39
  -5 -11   4    8.59    0.40
   5 -11  -4    8.44    0.38
   5  11  -3    1.39    0.15
  -5  11   3    1.58    0.15
  -5  11   3    1.07    0.17
   5  11  -3    1.43    0.17
   5 -11  -3    1.48    0.19
  -5 -11   3    1.42    0.18
   5 -11  -3    1.40    0.18
   5  11  -2    0.40    0.12
   5  11  -2    0.46    0.12
  -5  11   2    0.35    0.08
  -5  11   2    0.44    0.13
   5 -11  -2    0.43    0.15
  -5 -11   2    0.48    0.14
   5 -11  -2    0.37    0.12
   5  11  -1   -0.06    0.09
  -5  11   1   -0.01    0.10
   5  11  -1   -0.02    0.11
   5 -11  -1   -0.10    0.14
   5 -11  -1   -0.04    0.08
  -5 -11   1    0.02    0.11
   5  11   0    0.05    0.11
  -5  11   0    0.14    0.11
   5  11   0   -0.03    0.11
   5 -11   0    0.15    0.10
  -5 -11   0   -0.16    0.11
   5 -11   0    0.00    0.16
   5  11   1   -0.04    0.11
  -5  11  -1   -0.01    0.10
   5  11   1    0.03    0.13
   5 -11   1    0.03    0.09
  -5 -11  -1   -0.10    0.13
   5 -11   1   -0.08    0.16
  -5  11  -2   42.54    1.18
   5  11   2   41.36    1.13
   5  11   2   41.85    1.11
  -5  11  -2   42.94    1.14
  -5 -11  -2   41.69    1.20
   5 -11   2   43.28    1.26
   5  11   3   -0.01    0.13
   5  11   3   -0.03    0.11
  -5  11  -3    0.15    0.11
  -5  11  -3    0.05    0.11
   5 -11   3    0.00    0.17
  -5 -11  -3   -0.01    0.15
  -5  11  -4    6.91    0.37
  -5  11  -4    7.63    0.39
   5  11   4    7.31    0.38
   5 -11   4    6.94    0.45
  -5 -11  -4    7.14    0.42
  -5 -11  -4    7.32    0.37
  -5  11  -5   13.13    0.53
   5  11   5   12.51    0.53
  -5  11  -5   12.05    0.52
  -5 -11  -5   12.50    0.58
   5 -11   5   11.51    0.60
  -5  11  -6    0.03    0.12
   5  11   6    0.14    0.18
  -5  11  -6   -0.01    0.12
   5 -11   6    0.02    0.19
  -5 -11  -6    0.20    0.17
  -5  11  -7    5.18    0.36
   5  11   7    5.14    0.39
   5 -11   7    5.06    0.44
  -5 -11  -7    5.30    0.40
   5  11   8    3.92    0.35
  -5  11  -8    3.78    0.33
  -5 -11  -8    3.11    0.34
   5 -11   8    3.52    0.40
   5 -12 -12    0.20    0.18
  -5  12  11    0.02    0.15
   5  12 -11    0.03    0.13
   5 -12 -11    0.29    0.18
  -5 -12  11    0.12    0.15
  -5  12  10    0.53    0.19
   5  12 -10    0.40    0.16
   5 -12 -10    0.53    0.18
  -5 -12  10    0.19    0.15
   5  12  -9    1.73    0.22
  -5  12   9    1.92    0.24
   5 -12  -9    1.49    0.22
  -5 -12   9    1.82    0.25
   5  12  -8    0.24    0.14
  -5  12   8    0.32    0.15
  -5 -12   8    0.21    0.14
   5 -12  -8    0.21    0.14
   5  12  -7    0.34    0.15
   5  12  -7    0.54    0.13
  -5  12   7    0.43    0.15
  -5 -12   7    0.43    0.15
   5 -12  -7    0.18    0.15
   5 -12  -7    0.32    0.14
   5  12  -6   10.39    0.46
  -5  12   6   10.19    0.44
   5  12  -6   10.19    0.43
  -5 -12   6   10.96    0.45
   5 -12  -6   10.51    0.46
   5 -12  -6   11.04    0.47
  -5  12   5    0.95    0.16
   5  12  -5    1.39    0.17
  -5  12   5    1.46    0.17
   5 -12  -5    1.20    0.18
  -5 -12   5    1.22    0.19
   5 -12  -5    1.52    0.19
   5  12  -4    4.85    0.31
  -5  12   4    5.47    0.29
  -5  12   4    5.58    0.32
   5  12  -4    5.93    0.27
  -5 -12   4    5.41    0.33
   5 -12  -4    5.25    0.31
   5 -12  -4    5.83    0.33
  -5  12   3    5.59    0.26
  -5  12   3    4.97    0.31
   5  12  -3    5.71    0.32
   5  12  -3    5.50    0.28
   5 -12  -3    5.60    0.34
  -5 -12   3    5.52    0.33
   5 -12  -3    6.19    0.34
  -5  12   2   -0.05    0.10
   5  12  -2    0.11    0.12
   5  12  -2    0.23    0.12
  -5 -12   2   -0.12    0.12
   5 -12  -2    0.01    0.14
   5 -12  -2    0.03    0.11
  -5  12   1   12.50    0.50
   5  12  -1   11.98    0.44
   5  12  -1   12.13    0.48
  -5 -12   1   12.67    0.51
   5 -12  -1   12.34    0.52
   5 -12  -1   13.33    0.48
   5  12   0    0.12    0.11
   5  12   0   -0.07    0.11
  -5  12   0    0.08    0.12
   5 -12   0   -0.02    0.09
  -5 -12   0    0.14    0.14
   5 -12   0   -0.10    0.16
  -5  12  -1    4.22    0.29
   5  12   1    4.40    0.28
   5  12   1    4.39    0.28
   5 -12   1    4.27    0.27
  -5 -12  -1    3.99    0.32
   5 -12   1    4.16    0.34
  -5  12  -2    0.69    0.16
   5  12   2    0.47    0.15
   5  12   2    0.37    0.15
  -5  12  -2    0.62    0.15
   5 -12   2    0.37    0.19
  -5 -12  -2    0.56    0.18
   5  12   3    2.05    0.21
  -5  12  -3    2.03    0.22
  -5  12  -3    2.39    0.22
   5  12   3    2.00    0.22
   5 -12   3    1.87    0.28
  -5 -12  -3    1.70    0.24
   5  12   4    0.37    0.17
  -5  12  -4    1.04    0.18
  -5  12  -4    1.14    0.18
  -5 -12  -4    1.14    0.18
   5 -12   4    0.92    0.24
  -5 -12  -4    0.68    0.21
   5  12   5    2.35    0.25
  -5  12  -5    2.08    0.23
  -5  12  -5    2.32    0.24
  -5 -12  -5    1.84    0.27
   5 -12   5    2.15    0.31
  -5  12  -6    2.09    0.24
  -5  12  -6    1.71    0.23
   5  12   6    1.65    0.24
   5 -12   6    1.78    0.30
  -5 -12  -6    2.38    0.30
  -5  12  -7    0.09    0.14
   5  12   7   -0.10    0.17
   5 -12   7    0.20    0.21
  -5 -12  -7    0.05    0.19
  -5  12  -8    0.65    0.19
  -5 -12  -8    1.03    0.26
   5  13 -11   -0.07    0.14
   5 -13 -11    0.00    0.15
  -5 -13  11   -0.09    0.18
   5  13 -10    2.25    0.27
  -5  13  10    1.71    0.26
   5 -13 -10    1.89    0.25
  -5 -13  10    1.74    0.26
  -5  13   9   -0.20    0.14
   5  13  -9   -0.16    0.12
  -5 -13   9   -0.01    0.12
   5 -13  -9    0.17    0.15
  -5  13   8    0.77    0.18
   5  13  -8    1.23    0.20
  -5 -13   8    1.24    0.20
   5 -13  -8    1.15    0.20
   5  13  -7    0.13    0.13
   5  13  -7    0.09    0.11
  -5  13   7   -0.03    0.12
   5 -13  -7    0.25    0.14
   5  13  -6    1.05    0.16
  -5  13   6    1.31    0.18
   5 -13  -6    1.56    0.20
   5 -13  -6    1.03    0.18
  -5 -13   6    1.30    0.21
   5  13  -5    8.05    0.38
  -5  13   5    8.20    0.36
  -5  13   5    7.25    0.36
   5 -13  -5    7.96    0.39
   5 -13  -5    7.04    0.38
  -5 -13   5    6.61    0.39
  -5  13   4    4.44    0.30
   5  13  -4    4.81    0.31
  -5  13   4    4.18    0.26
   5 -13  -4    4.49    0.31
  -5 -13   4    4.80    0.32
   5 -13  -4    5.00    0.31
   5  13  -3    6.69    0.30
   5  13  -3    6.43    0.35
  -5  13   3    6.26    0.35
   5 -13  -3    6.38    0.37
  -5 -13   3    6.34    0.37
   5 -13  -3    6.73    0.36
   5  13  -2    0.80    0.15
   5  13  -2    0.82    0.17
  -5  13   2    0.63    0.16
   5 -13  -2    0.76    0.15
  -5 -13   2    0.60    0.17
   5 -13  -2    0.86    0.19
  -5  13   1   12.69    0.52
   5  13  -1   12.22    0.50
   5  13  -1   13.35    0.46
   5 -13  -1   12.57    0.54
   5 -13  -1   12.40    0.49
  -5 -13   1   12.67    0.53
  -5  13   0   13.87    0.54
   5  13   0   13.58    0.48
   5  13   0   12.87    0.51
   5 -13   0   13.62    0.51
   5 -13   0   12.87    0.57
  -5 -13   0   12.22    0.54
   5  13   1    1.71    0.20
   5  13   1    1.21    0.18
  -5  13  -1    1.75    0.21
   5 -13   1    1.12    0.24
   5 -13   1    1.43    0.18
  -5 -13  -1    1.32    0.21
   5  13   2    1.89    0.20
   5  13   2    1.70    0.20
  -5  13  -2    1.56    0.20
   5 -13   2    1.59    0.19
   5 -13   2    1.32    0.24
  -5 -13  -2    1.35    0.22
   5  13   3    1.57    0.19
  -5  13  -3    1.35    0.20
  -5  13  -3    1.69    0.20
   5  13   3    1.28    0.21
   5 -13   3    1.07    0.25
  -5 -13  -3    1.11    0.22
   5  13   4    2.50    0.26
  -5  13  -4    2.83    0.25
  -5  13  -4    2.31    0.25
  -5 -13  -4    3.16    0.31
  -5 -13  -4    3.07    0.26
   5 -13   4    2.31    0.32
  -5  13  -5    3.47    0.29
  -5  13  -5    3.57    0.30
   5  13   5    3.83    0.31
   5 -13   5    3.97    0.39
  -5 -13  -5    3.85    0.34
  -5  13  -6    0.46    0.16
   5  13   6    0.40    0.17
  -5  13  -6    0.38    0.16
   5 -13   6    0.14    0.24
  -5 -13  -6    0.75    0.21
  -5  13  -7    0.05    0.14
   5  13   7    0.58    0.19
  -5 -13  -7    0.46    0.21
   5 -13   7    0.18    0.24
  -5  13  -8   -0.02    0.14
   5 -14 -11    0.13    0.17
  -5 -14  11    0.13    0.18
  -5  14  10    5.07    0.37
   5  14 -10    4.77    0.36
   5 -14 -10    5.76    0.40
  -5 -14  10    5.34    0.40
  -5  14   9    3.56    0.32
   5  14  -9    3.50    0.31
  -5 -14   9    3.24    0.30
   5 -14  -9    3.70    0.32
  -5  14   8    0.90    0.19
   5  14  -8    0.86    0.18
   5 -14  -8    1.18    0.21
   5  14  -7    0.36    0.16
   5  14  -7    0.75    0.15
  -5  14   7    0.58    0.17
   5 -14  -7    0.68    0.18
   5  14  -6    4.09    0.29
  -5  14   6    4.24    0.29
   5 -14  -6    4.07    0.31
  -5 -14   6    4.86    0.35
   5  14  -5    0.42    0.13
  -5  14   5    0.22    0.12
  -5  14   5    0.09    0.12
  -5 -14   5    0.25    0.14
   5 -14  -5    0.00    0.13
   5 -14  -5    0.40    0.15
  -5  14   4    1.56    0.20
   5  14  -4    1.89    0.20
   5 -14  -4    1.73    0.20
  -5 -14   4    1.27    0.20
   5 -14  -4    1.86    0.22
   5  14  -3    2.00    0.21
  -5  14   3    1.82    0.21
   5 -14  -3    2.62    0.24
   5 -14  -3    1.93    0.22
  -5 -14   3    2.50    0.25
   5  14  -2   13.47    0.46
   5  14  -2   12.79    0.53
  -5  14   2   13.72    0.55
   5 -14  -2   13.50    0.55
  -5 -14   2   13.47    0.56
   5 -14  -2   13.72    0.53
   5  14  -1    9.05    0.39
  -5  14   1    9.88    0.45
   5  14  -1    9.21    0.43
  -5 -14   1    8.83    0.45
   5 -14  -1    9.25    0.42
   5 -14  -1    9.59    0.47
   5  14   0    3.00    0.24
  -5  14   0    2.96    0.26
   5  14   0    3.03    0.25
   5 -14   0    2.98    0.25
  -5 -14   0    3.23    0.28
   5 -14   0    2.82    0.28
   5  14   1    0.69    0.17
  -5  14  -1    0.61    0.16
   5  14   1    0.30    0.14
   5 -14   1    0.52    0.14
   5 -14   1    0.48    0.20
  -5 -14  -1    0.41    0.16
  -5  14  -2   15.90    0.61
   5  14   2   15.06    0.55
   5  14   2   14.88    0.57
   5 -14   2   15.11    0.58
   5 -14   2   15.00    0.67
  -5 -14  -2   14.33    0.63
  -5  14  -3    4.39    0.32
  -5  14  -3    4.15    0.31
   5  14   3    3.68    0.29
   5  14   3    4.28    0.31
   5 -14   3    4.54    0.39
  -5 -14  -3    4.39    0.36
  -5  14  -4    0.04    0.13
   5  14   4    0.25    0.16
   5  14   4   -0.01    0.13
  -5  14  -4    0.00    0.13
   5 -14   4    0.02    0.21
  -5 -14  -4    0.15    0.17
  -5  14  -5   -0.08    0.12
  -5  14  -5    0.01    0.13
   5  14   5   -0.11    0.15
  -5 -14  -5   -0.24    0.14
   5 -14   5    0.00    0.21
  -5  14  -6    0.85    0.20
   5  14   6    0.21    0.18
  -5  14  -6    0.51    0.17
  -5 -14  -6    0.63    0.22
   5 -14   6    0.54    0.26
  -5  14  -7    1.86    0.26
  -5 -14  -7    1.56    0.30
  -5  15  10    5.87    0.43
   5  15 -10    4.51    0.37
   5 -15 -10    4.22    0.37
   5  15  -9    1.13    0.22
  -5  15   9    0.83    0.21
   5 -15  -9    1.15    0.22
  -5  15   8    0.15    0.16
   5  15  -8    0.15    0.14
   5 -15  -8    0.31    0.16
   5  15  -7    0.14    0.12
  -5  15   7    0.05    0.14
  -5 -15   7    0.10    0.13
   5 -15  -7    0.12    0.14
   5  15  -6    0.51    0.15
  -5  15   6    0.57    0.16
  -5 -15   6    0.90    0.20
   5 -15  -6    0.79    0.19
  -5  15   5    1.27    0.19
   5  15  -5    1.41    0.18
  -5 -15   5    1.32    0.22
   5 -15  -5    1.02    0.20
  -5  15   4    3.43    0.28
   5  15  -4    4.14    0.29
  -5 -15   4    3.85    0.31
   5 -15  -4    3.44    0.29
   5 -15  -4    3.59    0.30
  -5  15   3    3.42    0.28
   5  15  -3    3.06    0.26
  -5 -15   3    4.21    0.33
   5 -15  -3    3.76    0.31
   5 -15  -3    3.94    0.30
  -5  15   2    0.11    0.13
   5  15  -2    0.13    0.12
   5 -15  -2    0.16    0.13
  -5 -15   2    0.05    0.14
   5 -15  -2    0.25    0.15
   5  15  -1    7.34    0.35
  -5  15   1    7.58    0.41
   5  15  -1    7.31    0.40
   5 -15  -1    7.59    0.39
  -5 -15   1    7.16    0.42
   5 -15  -1    7.84    0.43
   5  15   0   10.15    0.42
   5  15   0    9.66    0.45
  -5  15   0    9.58    0.47
   5 -15   0    9.46    0.49
  -5 -15   0    9.35    0.49
   5 -15   0    9.73    0.45
  -5  15  -1    0.80    0.18
   5  15   1    0.84    0.18
   5  15   1    0.85    0.17
  -5 -15  -1    0.88    0.21
   5 -15   1    0.66    0.16
   5 -15   1    0.93    0.23
   5  15   2    0.76    0.17
  -5  15  -2    0.80    0.18
   5  15   2    1.01    0.18
   5 -15   2    0.47    0.15
  -5 -15  -2    0.87    0.22
   5 -15   2    0.82    0.23
  -5  15  -3    0.37    0.16
   5  15   3    0.35    0.16
   5  15   3    0.36    0.15
  -5 -15  -3    0.00    0.16
   5 -15   3    0.70    0.17
   5 -15   3    0.39    0.23
   5  15   4    0.39    0.19
   5  15   4    0.15    0.15
  -5  15  -4    0.55    0.17
  -5  15  -4    0.43    0.16
   5 -15   4    0.12    0.23
  -5 -15  -4    0.41    0.21
  -5  15  -5    3.12    0.29
  -5  15  -5    3.07    0.29
   5  15   5    2.51    0.28
  -5 -15  -5    3.14    0.34
   5 -15   5    3.00    0.39
   5  15   6    0.67    0.20
  -5  15  -6    0.48    0.18
  -5  15  -6    0.59    0.18
  -5 -15  -6    0.29    0.21
   5 -15   6    0.74    0.28
  -5  15  -7    0.56    0.20
   5  16  -9    0.20    0.16
  -5  16   9    0.22    0.17
   5 -16  -9    0.27    0.18
  -5  16   8    1.08    0.22
  -5 -16   8    2.16    0.28
   5 -16  -8    1.51    0.24
  -5  16   7    0.64    0.20
   5  16  -7    0.45    0.15
  -5 -16   7    0.46    0.18
   5 -16  -7    0.76    0.19
   5  16  -6    0.42    0.14
   5 -16  -6    0.62    0.19
  -5 -16   6    0.27    0.16
  -5  16   5    2.03    0.23
   5  16  -5    1.90    0.22
   5 -16  -5    1.68    0.23
  -5 -16   5    2.16    0.26
   5  16  -4    0.13    0.13
  -5  16   4   -0.02    0.12
   5 -16  -4    0.26    0.15
  -5 -16   4    0.10    0.14
  -5  16   3    1.80    0.22
   5  16  -3    1.92    0.22
   5 -16  -3    1.89    0.24
  -5 -16   3    2.07    0.26
   5  16  -2    2.39    0.25
  -5  16   2    2.18    0.24
  -5 -16   2    2.66    0.28
   5 -16  -2    2.83    0.27
   5 -16  -2    2.78    0.26
  -5  16   1    3.53    0.29
   5  16  -1    2.85    0.27
   5 -16  -1    3.28    0.28
   5 -16  -1    2.92    0.29
  -5 -16   1    3.50    0.31
  -5  16   0    0.89    0.19
   5  16   0    0.76    0.19
   5  16   0    0.51    0.15
   5 -16   0    0.61    0.22
   5 -16   0    0.53    0.16
  -5 -16   0    0.60    0.19
   5  16   1    6.12    0.38
   5  16   1    6.08    0.35
  -5  16  -1    5.88    0.38
  -5 -16  -1    5.50    0.40
   5 -16   1    6.33    0.45
   5 -16   1    6.20    0.37
   5  16   2    1.70    0.22
   5  16   2    1.61    0.22
  -5  16  -2    1.76    0.23
   5 -16   2    1.40    0.21
  -5 -16  -2    1.30    0.25
   5 -16   2    1.56    0.28
   5  16   3    1.01    0.19
   5  16   3    0.82    0.19
  -5  16  -3    1.39    0.21
   5 -16   3    1.16    0.20
   5 -16   3    1.39    0.29
  -5 -16  -3    1.25    0.25
  -5  16  -4    0.72    0.18
   5  16   4    0.36    0.18
   5  16   4    0.68    0.18
   5 -16   4    0.89    0.28
   5 -16   4    0.66    0.16
  -5 -16  -4    0.77    0.23
   5  16   5    1.94    0.27
  -5  16  -5    2.06    0.26
  -5  16  -5    1.74    0.25
  -5 -16  -5    1.94    0.31
   5 -16   5    1.68    0.35
  -5  16  -6    3.58    0.33
  -5  16  -6    3.32    0.30
   5 -16   6    3.12    0.44
  -5  17   9    3.07    0.31
  -5  17   8    0.10    0.18
   5 -17  -8    0.28    0.18
  -5 -17   8    0.41    0.20
   5  17  -7    1.93    0.23
   5 -17  -7    1.68    0.24
  -5 -17   7    1.72    0.27
   5  17  -6    0.09    0.14
   5 -17  -6    0.01    0.15
  -5 -17   6    0.08    0.15
   5  17  -5    0.57    0.16
  -5  17   5    0.25    0.15
   5 -17  -5    0.37    0.17
  -5 -17   5    0.63    0.19
  -5  17   4   -0.31    0.10
   5  17  -4    0.14    0.12
  -5 -17   4    0.07    0.14
   5 -17  -4   -0.13    0.14
  -5  17   3    0.30    0.14
   5  17  -3    0.25    0.14
  -5 -17   3    0.41    0.16
   5 -17  -3    0.09    0.14
  -5  17   2    2.43    0.25
   5  17  -2    2.23    0.25
   5 -17  -2    2.13    0.25
  -5 -17   2    2.01    0.26
   5  17  -1    2.03    0.24
  -5  17   1    2.52    0.26
   5 -17  -1    2.15    0.25
   5 -17  -1    2.24    0.27
  -5 -17   1    1.73    0.25
   5  17   0    0.97    0.16
   5  17   0    1.08    0.20
  -5  17   0    0.84    0.19
   5 -17   0    0.79    0.21
  -5 -17   0    0.72    0.20
   5 -17   0    0.86    0.18
  -5  17  -1    0.07    0.13
   5  17   1    0.49    0.17
   5  17   1    0.46    0.16
  -5 -17  -1    0.15    0.17
   5 -17   1   -0.01    0.19
   5 -17   1    0.43    0.16
  -5  17  -2    0.12    0.13
   5  17   2   -0.03    0.13
   5  17   2   -0.07    0.13
   5 -17   2   -0.02    0.12
  -5 -17  -2    0.18    0.18
   5 -17   2   -0.06    0.20
   5  17   3    0.20    0.15
   5  17   3    0.28    0.16
  -5  17  -3    0.24    0.14
   5 -17   3    0.58    0.25
  -5 -17  -3    0.49    0.20
   5 -17   3    0.35    0.15
  -5  17  -4    2.98    0.29
   5  17   4    2.20    0.27
  -5 -17  -4    2.74    0.34
   5 -17   4    2.85    0.29
   5 -17   4    3.23    0.40
  -5  17  -5    0.22    0.17
   5  17   5    0.03    0.18
  -5  17  -5    0.11    0.14
  -5 -17  -5    0.25    0.22
   5 -17   5   -0.30    0.22
  -5  17  -6    0.33    0.21
   5  18  -7    0.44    0.14
  -5 -18   7   -0.05    0.16
   5 -18  -7    0.46    0.20
   5  18  -6    3.07    0.28
   5 -18  -6    3.31    0.32
  -5 -18   6    3.13    0.33
   5  18  -5    6.57    0.39
  -5 -18   5    5.84    0.43
   5 -18  -5    6.06    0.41
   5  18  -4    0.80    0.17
  -5  18   4    0.89    0.19
   5 -18  -4    1.46    0.24
  -5 -18   4    1.01    0.24
  -5  18   3    1.53    0.22
   5  18  -3    1.74    0.22
  -5 -18   3    1.76    0.26
   5 -18  -3    1.68    0.24
  -5  18   2    0.32    0.16
   5  18  -2    0.64    0.18
  -5 -18   2    0.13    0.16
   5 -18  -2    0.44    0.17
   5  18  -1   -0.07    0.14
  -5  18   1    0.19    0.14
  -5 -18   1    0.40    0.20
   5 -18  -1    0.17    0.14
  -5  18   0    1.18    0.21
   5  18   0    1.75    0.24
  -5 -18   0    1.89    0.28
   5 -18   0    1.74    0.23
  -5  18  -1   -0.10    0.12
   5  18   1   -0.11    0.14
   5  18   1   -0.01    0.14
  -5 -18  -1    0.08    0.16
   5 -18   1   -0.18    0.13
   5 -18   1    0.02    0.19
   5  18   2    0.38    0.16
  -5  18  -2    0.40    0.15
   5  18   2    0.16    0.15
  -5 -18  -2    0.19    0.19
   5 -18   2    0.03    0.21
   5 -18   2    0.05    0.14
   5  18   3    0.42    0.16
  -5  18  -3    0.18    0.14
   5  18   3    0.36    0.18
  -5 -18  -3    0.35    0.22
   5 -18   3    0.41    0.17
   5 -18   3    0.24    0.25
  -5  18  -4   -0.09    0.11
   5  18   4    0.16    0.17
   5 -18   4    0.14    0.16
   5 -18   4   -0.24    0.25
  -5 -18  -4    0.24    0.21
   5 -18   5    1.01    0.22
   5  19  -7    0.37    0.15
   5  19  -6    0.16    0.15
  -5 -19   6   -0.11    0.15
   5  19  -5    0.78    0.19
  -5 -19   5    0.96    0.23
   5 -19  -5    0.77    0.22
   5  19  -4    0.08    0.12
  -5  19   4    0.31    0.15
  -5 -19   4   -0.05    0.16
   5 -19  -4    0.12    0.16
  -5  19   3   -0.01    0.14
   5  19  -3   -0.06    0.13
   5 -19  -3    0.12    0.17
  -5 -19   3   -0.17    0.16
   5  19  -2    0.13    0.15
  -5  19   2   -0.15    0.12
   5 -19  -2    0.10    0.16
  -5 -19   2   -0.05    0.15
   5  19  -1    0.01    0.15
  -5  19   1    0.06    0.13
  -5 -19   1   -0.18    0.15
   5 -19  -1   -0.04    0.15
  -5  19   0    0.97    0.21
   5  19   0    1.15    0.23
  -5 -19   0    0.79    0.23
   5 -19   0    1.14    0.22
   5  19   1    4.52    0.36
  -5  19  -1    4.11    0.34
   5 -19   1    3.51    0.32
  -5 -19  -1    2.77    0.34
   5  19   2    0.68    0.20
  -5  19  -2    1.44    0.22
   5 -19   2    0.83    0.28
   5 -19   2    1.04    0.21
  -5 -19  -2    0.61    0.25
  -5  19  -3    3.22    0.31
   5  19   3    2.99    0.31
   5  19   3    2.91    0.30
   5 -19   3    2.94    0.40
  -5 -19  -3    3.11    0.36
   5 -19   3    3.01    0.31
   5 -19   4    1.62    0.36
   5 -19   4    1.63    0.27
   5  20  -5    6.42    0.41
  -5 -20   5    6.25    0.48
  -5  20   4    0.32    0.17
   5  20  -4    0.73    0.19
  -5 -20   4    0.26    0.20
   5 -20  -4    0.59    0.21
  -5  20   3    2.62    0.28
   5  20  -3    2.22    0.27
  -5 -20   3    2.21    0.32
   5 -20  -3    2.26    0.29
   5  20  -2    0.22    0.16
  -5  20   2    0.24    0.15
   5 -20  -2    0.04    0.15
  -5 -20   2    0.04    0.18
  -5  20   1    2.82    0.30
   5  20  -1    2.21    0.28
  -5 -20   1    2.48    0.33
   5 -20  -1    3.45    0.32
   5  20   0    0.09    0.16
  -5  20   0   -0.28    0.11
  -5 -20   0   -0.02    0.17
   5 -20   0    0.11    0.15
  -5  20  -1    1.76    0.25
   5  20   1    1.43    0.24
  -5 -20  -1    1.94    0.32
   5 -20   1    1.98    0.28
   5  20   2    1.51    0.25
   5 -20   2    1.64    0.26
   5  20   3   -0.08    0.17
   5 -20   3   -0.14    0.15
  -5  21   4    3.09    0.31
  -5  21   3    6.43    0.43
  -5  21   2    3.28    0.33
   5 -21  -1    3.11    0.34
   5 -21   0    2.76    0.31
   5 -21   1    0.91    0.23
  -6   0  14    0.14    0.17
   6   0 -14   -0.01    0.15
   6   0 -13   -0.11    0.18
  -6   0  13   -0.15    0.14
   6   0 -13    0.23    0.15
  -6   0  12    1.57    0.22
   6   0 -12    1.15    0.25
   6   0 -12    1.45    0.22
  -6   0  11    0.01    0.12
[truncated: 330,284 more chars]
